# Supplementary material for: Predicting the protein interaction landscape of a free-living bacterium with pooled-AlphaFold3
Source: Mol Syst Biol. 2026 Jan 20;22(4):497–518. doi: 10.1038/s44320-026-00189-7 (PMC13047044; doi:10.1038/s44320-026-00189-7)
Supplement: Supplementary file 5 — Dataset EV2 [file 44320_2026_189_MOESM5_ESM.xlsx]

## Sheet: key
Sheet	description
pool_descriptions	description of all pooled-alphafold3 jobs run for this study, including the name of the job, the proteins run in the job, and how many proteins were in the job.
uncorrected_ipTMs	uncorrected ipTMs of all M. genitalium protein pairs extracted from pooled-alphafold3 jobs. If a pair appeared in multiple jobs, all ipTMs are listed.
size_corrected_ipTMs	size-corrected ipTMs of all M. genitalium protein pairs extracted from pooled-alphafold3 jobs. If a pair appeared in multiple jobs, all size-corrected ipTMs are listed.
pairs_to_pools	for a given pair of proteins, which pooled-alphafold3 job that pair can be found in. If a pair appeared in multiple pools, all job titles are shown.

## Sheet: pool_descriptions
job_title	proteins_tested	num_proteins_tested
250310_mgen_allbyall_1	MG_172::::MG_091::::MG_005::::MG_451::::MG_423::::MG_405::::MG_382::::MG_222::::MG_179::::MG_007::::MG_210::::MG_310::::MG_317::::MG_187::::MG_381	15
250310_mgen_allbyall_2	MG_096::::MG_364::::MG_414::::MG_307::::MG_223::::MG_190::::MG_113::::MG_015::::MG_376	9
250310_mgen_allbyall_3	MG_450::::MG_129::::MG_250::::MG_282::::MG_037::::MG_457::::MG_261::::MG_363::::MG_176::::MG_249::::MG_344::::MG_102::::MG_007::::MG_478	14
250310_mgen_allbyall_4	MG_383::::MG_271::::MG_312::::MG_306::::MG_204::::MG_038::::MG_314::::MG_190::::MG_088::::MG_177::::MG_428	11
250310_mgen_allbyall_5	MG_385::::MG_337::::MG_079::::MG_406::::MG_340::::MG_177::::MG_184::::MG_034::::MG_230::::MG_408::::MG_481::::MG_435::::MG_409::::MG_278::::MG_228::::MG_022::::MG_153	17
250310_mgen_allbyall_6	MG_432::::MG_210::::MG_325::::MG_113::::MG_268::::MG_010::::MG_023::::MG_284::::MG_209::::MG_427::::MG_256::::MG_524::::MG_128::::MG_107::::MG_142::::MG_224::::MG_397::::MG_027	18
250310_mgen_allbyall_7	MG_241::::MG_027::::MG_088::::MG_311::::MG_043::::MG_331::::MG_020::::MG_377::::MG_332::::MG_201::::MG_165::::MG_482::::MG_477::::MG_400::::MG_163::::MG_380::::MG_389::::MG_215::::MG_426::::MG_335::::MG_159::::MG_361::::MG_350	23
250310_mgen_allbyall_8	MG_059::::MG_032::::MG_421::::MG_282::::MG_116::::MG_078::::MG_142::::MG_058::::MG_330::::MG_056::::MG_002::::MG_202::::MG_337::::MG_172::::MG_158	15
250310_mgen_allbyall_9	MG_460::::MG_076::::MG_326::::MG_234::::MG_505::::MG_177::::MG_077::::MG_256::::MG_006::::MG_380::::MG_135::::MG_139::::MG_240::::MG_459::::MG_422::::MG_412	16
250310_mgen_allbyall_10	MG_168::::MG_094::::MG_526::::MG_185::::MG_292::::MG_124::::MG_181::::MG_214::::MG_378::::MG_162::::MG_525::::MG_108::::MG_522	13
250310_mgen_allbyall_11	MG_033::::MG_105::::MG_113::::MG_435::::MG_056::::MG_189::::MG_444::::MG_322::::MG_081::::MG_377::::MG_418::::MG_076::::MG_123::::MG_265::::MG_150::::MG_404::::MG_060::::MG_115::::MG_339::::MG_198::::MG_257	21
250310_mgen_allbyall_12	MG_242::::MG_092::::MG_236::::MG_179::::MG_138::::MG_277::::MG_150::::MG_008::::MG_525::::MG_448::::MG_078::::MG_240::::MG_388	13
250310_mgen_allbyall_13	MG_374::::MG_244::::MG_015::::MG_143::::MG_185::::MG_367::::MG_126::::MG_145::::MG_432::::MG_137::::MG_393::::MG_354::::MG_226	13
250310_mgen_allbyall_14	MG_151::::MG_359::::MG_287::::MG_126::::MG_241::::MG_403::::MG_046::::MG_003::::MG_075::::MG_291::::MG_455::::MG_134::::MG_219	13
250310_mgen_allbyall_15	MG_320::::MG_397::::MG_406::::MG_029::::MG_366::::MG_461::::MG_423::::MG_182::::MG_152::::MG_462::::MG_070::::MG_176::::MG_376::::MG_119	14
250310_mgen_allbyall_16	MG_346::::MG_191::::MG_281::::MG_460::::MG_117::::MG_458::::MG_339::::MG_028::::MG_190::::MG_051::::MG_249::::MG_090::::MG_197	13
250310_mgen_allbyall_17	MG_195::::MG_309::::MG_396::::MG_006::::MG_282::::MG_198::::MG_254::::MG_284::::MG_149::::MG_094::::MG_159::::MG_294::::MG_155	13
250310_mgen_allbyall_18	MG_324::::MG_179::::MG_365::::MG_142::::MG_149::::MG_378::::MG_435::::MG_373::::MG_468::::MG_248::::MG_446	11
250310_mgen_allbyall_19	MG_521::::MG_097::::MG_155::::MG_445::::MG_124::::MG_423::::MG_467::::MG_244::::MG_409::::MG_248::::MG_329::::MG_295::::MG_231::::MG_389::::MG_265::::MG_197	16
250310_mgen_allbyall_20	MG_303::::MG_090::::MG_203::::MG_072::::MG_110::::MG_076::::MG_204::::MG_238::::MG_450::::MG_352::::MG_091::::MG_134::::MG_208::::MG_311::::MG_427	15
250310_mgen_allbyall_181	MG_040::::MG_352::::MG_071::::MG_401::::MG_115::::MG_291::::MG_354::::MG_109::::MG_011::::MG_390::::MG_183	11
250310_mgen_allbyall_182	MG_214::::MG_432::::MG_401::::MG_029::::MG_342::::MG_133::::MG_031::::MG_192::::MG_067::::MG_353	10
250310_mgen_allbyall_183	MG_303::::MG_480::::MG_444::::MG_318::::MG_321::::MG_505::::MG_276::::MG_379::::MG_073::::MG_214::::MG_300::::MG_224::::MG_078	13
250310_mgen_allbyall_184	MG_012::::MG_285::::MG_186::::MG_211::::MG_273::::MG_045::::MG_196::::MG_245::::MG_208::::MG_121::::MG_474::::MG_318::::MG_092::::MG_139::::MG_058::::MG_464::::MG_284::::MG_026::::MG_417	19
250310_mgen_allbyall_185	MG_080::::MG_468::::MG_089::::MG_268::::MG_367::::MG_315::::MG_399::::MG_176::::MG_175::::MG_052	10
250310_mgen_allbyall_186	MG_343::::MG_270::::MG_368::::MG_366::::MG_313::::MG_421::::MG_382::::MG_375::::MG_460::::MG_444::::MG_099::::MG_097::::MG_287	13
250310_mgen_allbyall_187	MG_061::::MG_432::::MG_525::::MG_004::::MG_303::::MG_322::::MG_097::::MG_358::::MG_465::::MG_349::::MG_136	11
250310_mgen_allbyall_188	MG_458::::MG_491::::MG_206::::MG_144::::MG_154::::MG_109::::MG_121::::MG_169::::MG_089::::MG_282::::MG_461::::MG_473::::MG_375::::MG_434::::MG_373	15
250310_mgen_allbyall_189	MG_050::::MG_049::::MG_307::::MG_175::::MG_521::::MG_019::::MG_027::::MG_444::::MG_372::::MG_228::::MG_054::::MG_138::::MG_053::::MG_233::::MG_029	15
250310_mgen_allbyall_190	MG_312::::MG_364::::MG_147::::MG_360::::MG_421::::MG_362::::MG_473::::MG_086::::MG_247::::MG_320::::MG_036::::MG_463	12
250310_mgen_allbyall_191	MG_188::::MG_194::::MG_402::::MG_292::::MG_435::::MG_096::::MG_155::::MG_062::::MG_362::::MG_021::::MG_012::::MG_336::::MG_293	13
250310_mgen_allbyall_192	MG_470::::MG_364::::MG_417::::MG_311::::MG_070::::MG_409::::MG_293::::MG_128::::MG_384::::MG_222::::MG_077::::MG_349::::MG_321::::MG_040	14
250310_mgen_allbyall_193	MG_200::::MG_317::::MG_205::::MG_224::::MG_063::::MG_077::::MG_137::::MG_121::::MG_339::::MG_389::::MG_438::::MG_478::::MG_352::::MG_001	14
250310_mgen_allbyall_194	MG_032::::MG_215::::MG_112::::MG_207::::MG_195::::MG_111::::MG_179::::MG_126::::MG_453::::MG_428::::MG_322::::MG_103::::MG_478::::MG_214::::MG_164	15
250310_mgen_allbyall_195	MG_344::::MG_095::::MG_236::::MG_053::::MG_002::::MG_221::::MG_213::::MG_234::::MG_366::::MG_226::::MG_289::::MG_263::::MG_238::::MG_153::::MG_163	15
250310_mgen_allbyall_196	MG_295::::MG_480::::MG_172::::MG_080::::MG_395::::MG_077::::MG_046::::MG_212::::MG_365::::MG_118::::MG_430::::MG_226::::MG_093	13
250310_mgen_allbyall_197	MG_271::::MG_257::::MG_253::::MG_235::::MG_209::::MG_070::::MG_386::::MG_005::::MG_447::::MG_171::::MG_361::::MG_388	12
250310_mgen_allbyall_198	MG_191::::MG_075::::MG_244::::MG_278::::MG_298::::MG_175	6
250310_mgen_allbyall_199	MG_329::::MG_172::::MG_040::::MG_119::::MG_447::::MG_090::::MG_284::::MG_332::::MG_181::::MG_345::::MG_242::::MG_363	12
250310_mgen_allbyall_200	MG_218::::MG_463::::MG_211::::MG_396::::MG_445::::MG_188::::MG_478::::MG_110::::MG_341::::MG_049	10
250310_mgen_allbyall_1981	MG_463::::MG_327::::MG_351::::MG_123::::MG_339::::MG_093::::MG_059::::MG_482::::MG_454::::MG_517::::MG_085::::MG_516::::MG_173::::MG_002::::MG_478::::MG_448::::MG_256::::MG_137::::MG_332::::MG_022::::MG_253	21
250310_mgen_allbyall_1982	MG_320::::MG_054::::MG_102::::MG_295::::MG_424::::MG_134::::MG_177::::MG_422::::MG_194::::MG_083::::MG_064::::MG_186	12
250310_mgen_allbyall_1983	MG_468::::MG_031::::MG_200::::MG_122::::MG_019	5
250310_mgen_allbyall_1984	MG_109::::MG_388::::MG_118::::MG_176::::MG_051::::MG_223::::MG_249::::MG_381::::MG_040::::MG_423::::MG_325::::MG_052::::MG_476::::MG_445::::MG_402::::MG_353::::MG_108::::MG_091	18
250310_mgen_allbyall_1985	MG_432::::MG_245::::MG_221::::MG_032::::MG_302::::MG_401::::MG_090::::MG_215::::MG_395::::MG_139::::MG_209::::MG_224::::MG_315	13
250310_mgen_allbyall_1986	MG_222::::MG_229::::MG_431::::MG_242::::MG_396::::MG_458::::MG_447::::MG_213::::MG_239::::MG_370::::MG_292::::MG_481	12
250310_mgen_allbyall_1987	MG_187::::MG_200::::MG_283::::MG_189::::MG_206::::MG_063::::MG_191::::MG_146	8
250310_mgen_allbyall_1988	MG_005::::MG_181::::MG_254::::MG_095::::MG_334::::MG_345::::MG_044::::MG_394::::MG_356::::MG_371	10
250310_mgen_allbyall_1989	MG_461::::MG_524::::MG_012::::MG_370::::MG_344::::MG_384::::MG_403::::MG_090::::MG_061::::MG_192::::MG_044::::MG_078::::MG_081::::MG_186	14
250310_mgen_allbyall_1990	MG_163::::MG_337::::MG_192::::MG_086::::MG_068::::MG_402::::MG_076::::MG_079::::MG_003::::MG_208::::MG_010::::MG_361::::MG_282::::MG_214::::MG_077	15
250310_mgen_allbyall_1991	MG_280::::MG_232::::MG_142::::MG_399::::MG_277::::MG_088::::MG_311::::MG_404::::MG_271::::MG_329::::MG_378::::MG_234::::MG_039::::MG_287	14
250310_mgen_allbyall_1992	MG_261::::MG_187::::MG_161::::MG_267::::MG_157::::MG_238::::MG_058::::MG_029::::MG_526::::MG_469::::MG_392::::MG_198::::MG_452	13
250310_mgen_allbyall_1993	MG_201::::MG_260::::MG_373::::MG_429::::MG_114::::MG_473::::MG_108::::MG_062::::MG_162::::MG_439::::MG_027::::MG_252::::MG_037::::MG_055::::MG_343::::MG_459	16
250310_mgen_allbyall_1994	MG_309::::MG_042::::MG_073::::MG_290::::MG_140::::MG_273::::MG_220::::MG_385::::MG_481::::MG_197::::MG_280::::MG_169	12
250310_mgen_allbyall_1995	MG_045::::MG_172::::MG_077::::MG_312::::MG_250::::MG_341::::MG_407	7
250310_mgen_allbyall_1996	MG_120::::MG_104::::MG_452::::MG_092::::MG_338::::MG_387::::MG_343::::MG_459::::MG_196::::MG_466::::MG_202::::MG_379::::MG_084	13
250310_mgen_allbyall_1997	MG_391::::MG_165::::MG_060::::MG_521::::MG_247::::MG_409::::MG_377::::MG_126::::MG_196::::MG_319::::MG_477::::MG_291::::MG_328::::MG_098	14
250310_mgen_allbyall_1998	MG_014::::MG_172::::MG_046::::MG_013::::MG_405::::MG_069::::MG_410::::MG_009::::MG_154::::MG_365::::MG_480::::MG_160::::MG_330::::MG_464	14
250310_mgen_allbyall_1999	MG_080::::MG_026::::MG_082::::MG_022::::MG_220::::MG_334::::MG_218::::MG_225	8
250310_mgen_allbyall_2000	MG_494::::MG_287::::MG_075::::MG_101::::MG_457::::MG_236::::MG_144::::MG_214::::MG_445::::MG_354::::MG_405::::MG_426::::MG_332::::MG_210::::MG_226::::MG_180::::MG_169	17
250310_mgen_allbyall_2001	MG_390::::MG_323::::MG_434::::MG_335::::MG_010::::MG_009::::MG_095::::MG_291::::MG_063::::MG_019::::MG_188::::MG_427::::MG_219::::MG_152::::MG_362::::MG_226	16
250310_mgen_allbyall_2002	MG_195::::MG_113::::MG_251::::MG_411::::MG_204::::MG_159::::MG_363::::MG_367::::MG_012::::MG_139::::MG_306	11
250310_mgen_allbyall_2003	MG_186::::MG_336::::MG_443::::MG_386::::MG_043::::MG_127::::MG_253::::MG_361::::MG_477::::MG_119::::MG_304::::MG_103::::MG_233	13
250310_mgen_allbyall_2004	MG_456::::MG_374::::MG_442::::MG_438::::MG_469::::MG_410::::MG_344::::MG_092::::MG_041::::MG_059::::MG_334::::MG_270::::MG_445::::MG_311::::MG_107::::MG_011::::MG_377	17
250310_mgen_allbyall_2005	MG_212::::MG_294::::MG_322::::MG_015::::MG_147::::MG_175::::MG_379::::MG_305::::MG_206::::MG_044	10
250310_mgen_allbyall_2006	MG_347::::MG_366::::MG_380::::MG_228::::MG_098::::MG_468::::MG_299::::MG_168::::MG_372::::MG_176::::MG_302	11
250310_mgen_allbyall_2007	MG_357::::MG_038::::MG_218::::MG_348::::MG_456::::MG_006::::MG_435::::MG_343::::MG_252::::MG_388::::MG_171::::MG_234	12
250310_mgen_allbyall_2008	MG_116::::MG_053::::MG_296::::MG_302::::MG_301::::MG_211::::MG_437::::MG_335::::MG_224::::MG_272::::MG_189::::MG_352::::MG_525::::MG_206::::MG_160	15
250310_mgen_allbyall_2009	MG_414::::MG_055::::MG_024::::MG_433::::MG_388::::MG_073::::MG_230::::MG_032::::MG_424::::MG_370::::MG_428::::MG_093::::MG_030	13
250310_mgen_allbyall_2010	MG_375::::MG_398::::MG_028::::MG_432::::MG_090::::MG_025::::MG_129::::MG_440::::MG_452::::MG_466::::MG_275::::MG_195::::MG_391::::MG_289	14
250310_mgen_allbyall_2011	MG_292::::MG_389::::MG_200::::MG_330::::MG_464::::MG_084::::MG_180::::MG_221::::MG_057::::MG_015::::MG_429::::MG_065	12
250310_mgen_allbyall_2012	MG_158::::MG_167::::MG_151::::MG_298::::MG_084::::MG_428::::MG_177::::MG_187::::MG_343::::MG_254::::MG_036::::MG_134::::MG_458::::MG_319	14
250310_mgen_allbyall_2013	MG_286::::MG_091::::MG_444::::MG_270::::MG_524::::MG_240::::MG_239::::MG_315::::MG_398::::MG_250::::MG_201::::MG_055::::MG_322::::MG_169::::MG_149::::MG_215::::MG_196	17
250310_mgen_allbyall_2014	MG_047::::MG_459::::MG_213::::MG_152::::MG_174::::MG_339::::MG_272::::MG_466::::MG_395::::MG_180::::MG_361::::MG_454::::MG_171::::MG_015::::MG_322::::MG_221::::MG_091::::MG_234	18
250310_mgen_allbyall_2015	MG_030::::MG_072::::MG_275::::MG_012::::MG_391::::MG_198::::MG_408::::MG_522::::MG_223::::MG_385::::MG_438::::MG_342::::MG_383::::MG_032::::MG_202::::MG_197::::MG_162	17
250310_mgen_allbyall_2016	MG_340::::MG_061::::MG_187::::MG_249::::MG_287::::MG_053::::MG_275::::MG_289::::MG_225	9
250310_mgen_allbyall_2017	MG_259::::MG_156::::MG_269::::MG_362::::MG_140::::MG_234::::MG_097::::MG_105::::MG_305::::MG_321::::MG_101::::MG_383::::MG_145	13
250310_mgen_allbyall_2018	MG_246::::MG_065::::MG_324::::MG_147::::MG_347::::MG_022::::MG_202::::MG_526::::MG_206::::MG_019::::MG_060::::MG_103::::MG_494::::MG_256::::MG_274::::MG_302::::MG_150	17
250310_mgen_allbyall_2019	MG_153::::MG_071::::MG_426::::MG_334::::MG_244::::MG_431::::MG_477::::MG_034::::MG_381::::MG_266::::MG_110::::MG_397	12
250310_mgen_allbyall_2020	MG_203::::MG_039::::MG_338::::MG_322::::MG_110::::MG_290::::MG_403::::MG_147::::MG_306::::MG_398::::MG_106::::MG_235	12
250310_mgen_allbyall_2021	MG_185::::MG_356::::MG_230::::MG_412::::MG_231::::MG_516::::MG_036::::MG_330::::MG_211::::MG_117::::MG_434::::MG_037::::MG_025::::MG_478::::MG_177	15
250310_mgen_allbyall_2022	MG_467::::MG_281::::MG_066::::MG_316::::MG_174::::MG_348::::MG_346::::MG_089::::MG_022::::MG_282::::MG_132::::MG_421::::MG_051	13
250310_mgen_allbyall_2023	MG_115::::MG_138::::MG_236::::MG_395::::MG_281::::MG_006::::MG_473::::MG_069::::MG_089::::MG_526::::MG_444::::MG_244::::MG_426	13
250310_mgen_allbyall_2024	MG_148::::MG_515::::MG_174::::MG_030::::MG_409::::MG_097::::MG_455::::MG_101::::MG_447::::MG_281::::MG_128::::MG_032::::MG_063::::MG_213::::MG_362	15
250310_mgen_allbyall_2025	MG_297::::MG_094::::MG_277::::MG_258::::MG_438::::MG_443::::MG_066::::MG_383::::MG_156::::MG_331::::MG_344::::MG_161::::MG_237	13
250310_mgen_allbyall_2026	MG_365::::MG_237::::MG_055::::MG_294::::MG_198::::MG_258::::MG_324::::MG_121::::MG_390::::MG_192::::MG_096::::MG_383	12
250310_mgen_allbyall_2027	MG_001::::MG_146::::MG_176::::MG_094::::MG_247::::MG_139::::MG_210::::MG_371::::MG_048::::MG_022::::MG_335::::MG_438::::MG_402::::MG_461::::MG_037	15
250310_mgen_allbyall_201	MG_338::::MG_407::::MG_226::::MG_065::::MG_214::::MG_358::::MG_456::::MG_457::::MG_260	9
250310_mgen_allbyall_202	MG_310::::MG_467::::MG_024::::MG_296::::MG_455::::MG_228::::MG_190::::MG_209::::MG_464::::MG_170::::MG_457::::MG_035::::MG_469::::MG_311	14
250310_mgen_allbyall_203	MG_140::::MG_387::::MG_381::::MG_341::::MG_240::::MG_306::::MG_087::::MG_494::::MG_163::::MG_012::::MG_300	11
250310_mgen_allbyall_204	MG_286::::MG_067::::MG_030::::MG_064::::MG_391::::MG_039::::MG_270::::MG_428::::MG_155::::MG_395::::MG_134::::MG_070::::MG_331	13
250310_mgen_allbyall_205	MG_122::::MG_521::::MG_195::::MG_426::::MG_437::::MG_474::::MG_224::::MG_080::::MG_031	9
250310_mgen_allbyall_206	MG_275::::MG_473::::MG_305::::MG_216::::MG_273::::MG_427::::MG_065::::MG_217::::MG_060::::MG_215::::MG_011::::MG_447::::MG_249::::MG_173	14
250310_mgen_allbyall_207	MG_239::::MG_192::::MG_337::::MG_407::::MG_273::::MG_114::::MG_361::::MG_451::::MG_220::::MG_138::::MG_303::::MG_102	12
250310_mgen_allbyall_208	MG_191::::MG_135::::MG_049::::MG_022::::MG_247::::MG_284::::MG_055::::MG_262::::MG_235::::MG_391::::MG_111::::MG_041::::MG_061::::MG_129	14
250310_mgen_allbyall_209	MG_184::::MG_458::::MG_061::::MG_012::::MG_027::::MG_280::::MG_287::::MG_257::::MG_314::::MG_015::::MG_469::::MG_082::::MG_423::::MG_305::::MG_441	15
250310_mgen_allbyall_210	MG_018::::MG_341::::MG_524::::MG_060::::MG_021::::MG_120::::MG_220::::MG_151::::MG_180::::MG_400	10
250310_mgen_allbyall_211	MG_370::::MG_099::::MG_080::::MG_217::::MG_310::::MG_178::::MG_524::::MG_392::::MG_363::::MG_036::::MG_188::::MG_002::::MG_184::::MG_009	14
250310_mgen_allbyall_212	MG_066::::MG_239::::MG_464::::MG_053::::MG_231::::MG_414::::MG_108::::MG_061::::MG_174	9
250310_mgen_allbyall_213	MG_130::::MG_222::::MG_320::::MG_526::::MG_319::::MG_294::::MG_299::::MG_111::::MG_166::::MG_246::::MG_206::::MG_106::::MG_268::::MG_188::::MG_335::::MG_408	16
250310_mgen_allbyall_214	MG_302::::MG_312::::MG_386::::MG_378::::MG_104::::MG_516::::MG_258::::MG_363::::MG_233	9
250310_mgen_allbyall_215	MG_251::::MG_393::::MG_072::::MG_338::::MG_162::::MG_202::::MG_392::::MG_295::::MG_085::::MG_464::::MG_247::::MG_478::::MG_081	13
250310_mgen_allbyall_216	MG_241::::MG_011::::MG_279::::MG_231::::MG_236::::MG_166::::MG_113::::MG_394::::MG_438::::MG_129::::MG_395::::MG_378::::MG_353::::MG_440	14
250310_mgen_allbyall_217	MG_125::::MG_435::::MG_039::::MG_225::::MG_071::::MG_328::::MG_014::::MG_251::::MG_301::::MG_223::::MG_264	11
250310_mgen_allbyall_218	MG_008::::MG_183::::MG_356::::MG_345::::MG_187::::MG_206::::MG_339::::MG_464::::MG_364::::MG_074::::MG_505::::MG_387	12
250310_mgen_allbyall_219	MG_343::::MG_033::::MG_153::::MG_402::::MG_494::::MG_423::::MG_023::::MG_370::::MG_117::::MG_425::::MG_037::::MG_386	12
250310_mgen_allbyall_220	MG_098::::MG_100::::MG_145::::MG_116::::MG_433::::MG_106::::MG_114::::MG_051::::MG_409::::MG_179::::MG_241::::MG_424::::MG_286::::MG_251::::MG_154::::MG_175	16
250310_mgen_allbyall_221	MG_309::::MG_524::::MG_285::::MG_170::::MG_102::::MG_279::::MG_439::::MG_321::::MG_171::::MG_043::::MG_076::::MG_093::::MG_448	13
250310_mgen_allbyall_222	MG_252::::MG_098::::MG_209::::MG_053::::MG_230::::MG_348::::MG_040::::MG_343::::MG_393::::MG_398::::MG_140::::MG_437::::MG_446	13
250310_mgen_allbyall_223	MG_132::::MG_163::::MG_151::::MG_259::::MG_383::::MG_031::::MG_262::::MG_282::::MG_356::::MG_446::::MG_073::::MG_360::::MG_286::::MG_404::::MG_164	15
250310_mgen_allbyall_224	MG_459::::MG_297::::MG_238::::MG_030::::MG_312::::MG_481::::MG_115::::MG_154::::MG_075::::MG_061::::MG_281	11
250310_mgen_allbyall_225	MG_050::::MG_103::::MG_220::::MG_159::::MG_010::::MG_439::::MG_373::::MG_119::::MG_314::::MG_269::::MG_419::::MG_078::::MG_370::::MG_317::::MG_474	15
250310_mgen_allbyall_226	MG_068::::MG_481::::MG_350::::MG_259::::MG_432::::MG_276::::MG_024::::MG_478::::MG_169::::MG_094::::MG_346::::MG_269::::MG_066::::MG_329::::MG_125	15
250310_mgen_allbyall_227	MG_336::::MG_224::::MG_353::::MG_175::::MG_146::::MG_008::::MG_084::::MG_222::::MG_036::::MG_296::::MG_057::::MG_391::::MG_430::::MG_347::::MG_460::::MG_163	16
250310_mgen_allbyall_228	MG_470::::MG_028::::MG_184::::MG_391::::MG_162::::MG_018::::MG_145::::MG_219::::MG_031::::MG_147::::MG_330::::MG_427	12
250310_mgen_allbyall_229	MG_200::::MG_303::::MG_222::::MG_104::::MG_029::::MG_025::::MG_235::::MG_345::::MG_047::::MG_113::::MG_371::::MG_398	12
250310_mgen_allbyall_230	MG_298::::MG_019::::MG_217::::MG_212::::MG_405::::MG_220::::MG_393::::MG_198::::MG_467::::MG_268::::MG_218	11
250310_mgen_allbyall_231	MG_271::::MG_299::::MG_185::::MG_233::::MG_020::::MG_313::::MG_379::::MG_189::::MG_269::::MG_007::::MG_290::::MG_336::::MG_142	13
250310_mgen_allbyall_232	MG_354::::MG_005::::MG_350::::MG_249::::MG_316::::MG_365::::MG_221::::MG_196::::MG_355::::MG_106::::MG_162::::MG_032::::MG_155::::MG_328::::MG_150	15
250310_mgen_allbyall_233	MG_122::::MG_381::::MG_209::::MG_186::::MG_130::::MG_226::::MG_164::::MG_458::::MG_410::::MG_200::::MG_155::::MG_400::::MG_269::::MG_055::::MG_044::::MG_363	16
250310_mgen_allbyall_234	MG_517::::MG_298::::MG_139::::MG_117::::MG_469::::MG_345::::MG_146::::MG_382::::MG_202::::MG_274::::MG_171::::MG_408	12
250310_mgen_allbyall_235	MG_278::::MG_269::::MG_382::::MG_014::::MG_100::::MG_120::::MG_002::::MG_176::::MG_219::::MG_360::::MG_414	11
250310_mgen_allbyall_236	MG_344::::MG_463::::MG_371::::MG_128::::MG_314::::MG_402::::MG_392::::MG_043::::MG_069::::MG_462::::MG_298	11
250310_mgen_allbyall_237	MG_157::::MG_236::::MG_023::::MG_410::::MG_110::::MG_190::::MG_151::::MG_159::::MG_456::::MG_136::::MG_084::::MG_071::::MG_187::::MG_491	14
250310_mgen_allbyall_238	MG_468::::MG_254::::MG_119::::MG_312::::MG_224::::MG_465::::MG_189	7
250310_mgen_allbyall_239	MG_048::::MG_524::::MG_430::::MG_306::::MG_123::::MG_281::::MG_360::::MG_218::::MG_214	9
250310_mgen_allbyall_240	MG_004::::MG_421::::MG_355::::MG_442::::MG_291::::MG_414::::MG_060::::MG_409	8
250310_mgen_allbyall_241	MG_158::::MG_082::::MG_422::::MG_115::::MG_007::::MG_100::::MG_316::::MG_097::::MG_094::::MG_062::::MG_079::::MG_398::::MG_275::::MG_482	14
250310_mgen_allbyall_242	MG_302::::MG_342::::MG_024::::MG_453::::MG_181::::MG_482::::MG_421::::MG_044::::MG_105::::MG_238::::MG_178::::MG_279::::MG_308::::MG_220::::MG_397	15
250310_mgen_allbyall_243	MG_340::::MG_234::::MG_239::::MG_339::::MG_170::::MG_007::::MG_259::::MG_374::::MG_428::::MG_232::::MG_390	11
250310_mgen_allbyall_244	MG_522::::MG_362::::MG_387::::MG_274::::MG_054::::MG_412::::MG_467::::MG_278::::MG_297::::MG_130::::MG_144::::MG_451::::MG_048::::MG_189::::MG_424	15
250310_mgen_allbyall_245	MG_334::::MG_460::::MG_406::::MG_392::::MG_327::::MG_179::::MG_040::::MG_073::::MG_124::::MG_194::::MG_196::::MG_268::::MG_407	13
250310_mgen_allbyall_246	MG_052::::MG_446::::MG_517::::MG_239::::MG_256::::MG_070::::MG_474::::MG_250::::MG_371::::MG_225::::MG_148::::MG_091::::MG_278::::MG_097	14
250310_mgen_allbyall_247	MG_283::::MG_185::::MG_396::::MG_310::::MG_491::::MG_183::::MG_321::::MG_219::::MG_328::::MG_164::::MG_148::::MG_153	12
250310_mgen_allbyall_248	MG_411::::MG_002::::MG_331::::MG_394::::MG_303::::MG_455::::MG_082::::MG_019::::MG_417::::MG_265::::MG_006::::MG_336::::MG_042::::MG_143::::MG_205	15
250310_mgen_allbyall_249	MG_401::::MG_146::::MG_221::::MG_266::::MG_143::::MG_314::::MG_217::::MG_013::::MG_181::::MG_297::::MG_241::::MG_068	12
250310_mgen_allbyall_250	MG_431::::MG_384::::MG_164::::MG_494::::MG_290::::MG_482::::MG_184::::MG_517::::MG_359::::MG_505::::MG_294::::MG_191::::MG_039::::MG_358::::MG_092	15
250310_mgen_allbyall_251	MG_242::::MG_216::::MG_109::::MG_184::::MG_130::::MG_371::::MG_072::::MG_312::::MG_182	9
250310_mgen_allbyall_252	MG_292::::MG_347::::MG_086::::MG_309::::MG_302::::MG_432::::MG_077::::MG_002::::MG_405::::MG_207::::MG_373	11
250310_mgen_allbyall_253	MG_253::::MG_009::::MG_408::::MG_071::::MG_091::::MG_505::::MG_421::::MG_350::::MG_108::::MG_170::::MG_394::::MG_050::::MG_149	13
250310_mgen_allbyall_254	MG_264::::MG_287::::MG_350::::MG_042::::MG_443::::MG_211::::MG_271::::MG_457::::MG_275::::MG_240::::MG_272::::MG_090::::MG_104	13
250310_mgen_allbyall_255	MG_459::::MG_088::::MG_294::::MG_310::::MG_214::::MG_082::::MG_324::::MG_352::::MG_101::::MG_346::::MG_410::::MG_034::::MG_056::::MG_211::::MG_046::::MG_176::::MG_147::::MG_372::::MG_232::::MG_361	20
250310_mgen_allbyall_256	MG_468::::MG_082::::MG_525::::MG_253::::MG_155::::MG_368::::MG_161::::MG_177::::MG_418::::MG_169::::MG_264::::MG_127::::MG_246	13
250310_mgen_allbyall_257	MG_237::::MG_289::::MG_319::::MG_349::::MG_101::::MG_207::::MG_430::::MG_107::::MG_426::::MG_257::::MG_406::::MG_419::::MG_143::::MG_117::::MG_318::::MG_067::::MG_052::::MG_094	18
250310_mgen_allbyall_258	MG_227::::MG_443::::MG_158::::MG_220::::MG_126::::MG_027::::MG_315::::MG_074::::MG_040::::MG_476::::MG_365::::MG_171::::MG_208::::MG_084::::MG_431::::MG_225::::MG_454::::MG_346::::MG_047	19
250310_mgen_allbyall_259	MG_403::::MG_026::::MG_477::::MG_187::::MG_083::::MG_176::::MG_216::::MG_170::::MG_466::::MG_155::::MG_280::::MG_343::::MG_031::::MG_202::::MG_128	15
250310_mgen_allbyall_260	MG_075::::MG_379::::MG_433::::MG_478::::MG_435::::MG_187::::MG_054::::MG_089::::MG_447::::MG_354::::MG_163::::MG_267::::MG_041	13
250310_mgen_allbyall_261	MG_203::::MG_202::::MG_340::::MG_253::::MG_328::::MG_241::::MG_402::::MG_265::::MG_429	9
250310_mgen_allbyall_262	MG_229::::MG_009::::MG_044::::MG_128::::MG_162::::MG_089::::MG_051::::MG_287::::MG_014::::MG_218	10
250310_mgen_allbyall_263	MG_004::::MG_232::::MG_237::::MG_443::::MG_391::::MG_370::::MG_092::::MG_434::::MG_038::::MG_405::::MG_422::::MG_029::::MG_344	13
250310_mgen_allbyall_264	MG_252::::MG_454::::MG_143::::MG_366::::MG_302::::MG_330::::MG_063::::MG_159::::MG_447::::MG_166::::MG_385::::MG_387::::MG_066::::MG_422	14
250310_mgen_allbyall_265	MG_470::::MG_053::::MG_408::::MG_371::::MG_227::::MG_258::::MG_020::::MG_120::::MG_224::::MG_257::::MG_270::::MG_342::::MG_232::::MG_125::::MG_041::::MG_275::::MG_168	17
250310_mgen_allbyall_266	MG_338::::MG_389::::MG_274::::MG_268::::MG_474::::MG_494::::MG_363::::MG_351::::MG_059::::MG_067::::MG_046::::MG_238::::MG_062::::MG_011::::MG_466	15
250310_mgen_allbyall_267	MG_201::::MG_516::::MG_314::::MG_074::::MG_113::::MG_089::::MG_098::::MG_192::::MG_368::::MG_135::::MG_039::::MG_005	12
250310_mgen_allbyall_268	MG_295::::MG_186::::MG_022::::MG_206::::MG_330::::MG_194::::MG_386::::MG_100::::MG_225::::MG_300	10
250310_mgen_allbyall_269	MG_132::::MG_231::::MG_183::::MG_422::::MG_363::::MG_093::::MG_125::::MG_303::::MG_441::::MG_296::::MG_179::::MG_384::::MG_211::::MG_230::::MG_107::::MG_189	16
250310_mgen_allbyall_270	MG_069::::MG_134::::MG_292::::MG_123::::MG_308::::MG_376::::MG_480::::MG_345::::MG_412::::MG_253::::MG_196	11
250310_mgen_allbyall_271	MG_255::::MG_242::::MG_366::::MG_007::::MG_231::::MG_076::::MG_206::::MG_026::::MG_147::::MG_351::::MG_055::::MG_314::::MG_337::::MG_178	14
250310_mgen_allbyall_272	MG_140::::MG_391::::MG_319::::MG_432::::MG_109::::MG_112::::MG_253::::MG_026::::MG_389::::MG_181::::MG_293::::MG_120::::MG_081	13
250310_mgen_allbyall_273	MG_263::::MG_302::::MG_372::::MG_407::::MG_515::::MG_400::::MG_250::::MG_525::::MG_427::::MG_039::::MG_154::::MG_348::::MG_247::::MG_117	14
250310_mgen_allbyall_274	MG_283::::MG_167::::MG_251::::MG_092::::MG_097::::MG_203::::MG_059::::MG_181::::MG_381::::MG_113::::MG_227::::MG_462::::MG_276::::MG_050::::MG_132::::MG_030::::MG_361	17
250310_mgen_allbyall_275	MG_122::::MG_343::::MG_115::::MG_220::::MG_118::::MG_092::::MG_168::::MG_491::::MG_399::::MG_307::::MG_357::::MG_133::::MG_235	13
250310_mgen_allbyall_276	MG_277::::MG_096::::MG_437::::MG_060::::MG_463::::MG_260::::MG_227::::MG_378::::MG_459::::MG_159::::MG_058	11
250310_mgen_allbyall_277	MG_157::::MG_438::::MG_357::::MG_219::::MG_093::::MG_194::::MG_008::::MG_099::::MG_274::::MG_462::::MG_457::::MG_094::::MG_521::::MG_081	14
250310_mgen_allbyall_278	MG_018::::MG_058::::MG_380::::MG_042::::MG_467::::MG_118::::MG_074::::MG_397::::MG_064::::MG_091	10
250310_mgen_allbyall_279	MG_390::::MG_388::::MG_442::::MG_030::::MG_210::::MG_342::::MG_118::::MG_126::::MG_437::::MG_216::::MG_162::::MG_169::::MG_250::::MG_034::::MG_303::::MG_012	16
250310_mgen_allbyall_280	MG_032::::MG_063::::MG_087::::MG_006::::MG_525::::MG_041::::MG_073::::MG_312::::MG_145::::MG_357::::MG_308	11
250310_mgen_allbyall_281	MG_329::::MG_374::::MG_264::::MG_278::::MG_372::::MG_403::::MG_417::::MG_010::::MG_399::::MG_044::::MG_292::::MG_114::::MG_270::::MG_158	14
250310_mgen_allbyall_282	MG_440::::MG_414::::MG_435::::MG_031::::MG_380::::MG_050::::MG_255::::MG_144::::MG_271::::MG_051	10
250310_mgen_allbyall_283	MG_334::::MG_451::::MG_209::::MG_384::::MG_444::::MG_094::::MG_047::::MG_197::::MG_218::::MG_129	10
250310_mgen_allbyall_284	MG_401::::MG_313::::MG_505::::MG_048::::MG_296::::MG_095::::MG_114::::MG_332::::MG_055::::MG_169::::MG_357::::MG_195::::MG_096::::MG_265	14
250310_mgen_allbyall_285	MG_229::::MG_272::::MG_050::::MG_357::::MG_286::::MG_340::::MG_165::::MG_384::::MG_376::::MG_369::::MG_068::::MG_137	12
250310_mgen_allbyall_286	MG_522::::MG_290::::MG_340::::MG_129::::MG_371::::MG_031::::MG_013::::MG_140	8
250310_mgen_allbyall_287	MG_025::::MG_335::::MG_323::::MG_209::::MG_396::::MG_061::::MG_456::::MG_086::::MG_134::::MG_435::::MG_387::::MG_109::::MG_342::::MG_290::::MG_202::::MG_419::::MG_460	17
250310_mgen_allbyall_288	MG_341::::MG_370::::MG_399::::MG_098::::MG_345::::MG_354::::MG_149::::MG_337::::MG_061::::MG_165::::MG_476	11
250310_mgen_allbyall_289	MG_180::::MG_290::::MG_113::::MG_330::::MG_008::::MG_392::::MG_051::::MG_297::::MG_071::::MG_262::::MG_212::::MG_139	12
250310_mgen_allbyall_290	MG_309::::MG_064::::MG_247::::MG_140::::MG_123::::MG_498::::MG_177	7
250310_mgen_allbyall_291	MG_138::::MG_427::::MG_461::::MG_343::::MG_020::::MG_445::::MG_146::::MG_404::::MG_443::::MG_085::::MG_318::::MG_106::::MG_226::::MG_205::::MG_229	15
250310_mgen_allbyall_292	MG_468::::MG_419::::MG_230::::MG_466::::MG_277::::MG_517::::MG_321::::MG_346	8
250310_mgen_allbyall_293	MG_411::::MG_029::::MG_446::::MG_375::::MG_428::::MG_482::::MG_068::::MG_045::::MG_218::::MG_385::::MG_173::::MG_465	12
250310_mgen_allbyall_294	MG_326::::MG_408::::MG_378::::MG_398::::MG_078::::MG_045::::MG_327::::MG_431::::MG_057::::MG_390::::MG_136::::MG_021::::MG_046::::MG_081::::MG_055	15
250310_mgen_allbyall_295	MG_304::::MG_445::::MG_171::::MG_440::::MG_169::::MG_217::::MG_335::::MG_148::::MG_397::::MG_104::::MG_338::::MG_352::::MG_522	13
250310_mgen_allbyall_296	MG_075::::MG_340::::MG_261::::MG_256::::MG_200::::MG_188::::MG_276::::MG_311::::MG_353::::MG_198	10
250310_mgen_allbyall_297	MG_295::::MG_468::::MG_035::::MG_157::::MG_165::::MG_039::::MG_106::::MG_073::::MG_101::::MG_339::::MG_396	11
250310_mgen_allbyall_298	MG_191::::MG_276::::MG_123::::MG_162::::MG_026::::MG_174::::MG_002::::MG_335::::MG_395::::MG_220::::MG_195::::MG_372::::MG_161::::MG_362	14
250310_mgen_allbyall_299	MG_266::::MG_476::::MG_344::::MG_394::::MG_292::::MG_296::::MG_304::::MG_380::::MG_097::::MG_138::::MG_418::::MG_110::::MG_419::::MG_164	14
250310_mgen_allbyall_300	MG_201::::MG_310::::MG_454::::MG_526::::MG_398::::MG_428::::MG_049::::MG_305::::MG_300::::MG_430::::MG_388::::MG_145::::MG_369::::MG_429::::MG_344::::MG_132	16
250310_mgen_allbyall_301	MG_004::::MG_217::::MG_257::::MG_417::::MG_354::::MG_454::::MG_376::::MG_247::::MG_091::::MG_037::::MG_127::::MG_167::::MG_438::::MG_142::::MG_466::::MG_051::::MG_306::::MG_396	18
250310_mgen_allbyall_302	MG_135::::MG_289::::MG_105::::MG_394::::MG_125::::MG_158::::MG_442::::MG_254::::MG_137::::MG_522::::MG_190::::MG_003::::MG_222::::MG_037	14
250310_mgen_allbyall_303	MG_069::::MG_394::::MG_018::::MG_163::::MG_385::::MG_124::::MG_098::::MG_160::::MG_429::::MG_249::::MG_432	11
250310_mgen_allbyall_304	MG_452::::MG_455::::MG_278::::MG_335::::MG_197::::MG_473::::MG_468::::MG_422::::MG_005::::MG_182	10
250310_mgen_allbyall_305	MG_252::::MG_411::::MG_338::::MG_014::::MG_261::::MG_373::::MG_254::::MG_054	8
250310_mgen_allbyall_306	MG_347::::MG_095::::MG_275::::MG_161::::MG_112::::MG_075::::MG_464::::MG_192::::MG_099::::MG_210::::MG_176::::MG_517	12
250310_mgen_allbyall_307	MG_309::::MG_418::::MG_341::::MG_134::::MG_317::::MG_036::::MG_071::::MG_197	8
250310_mgen_allbyall_308	MG_334::::MG_273::::MG_311::::MG_351::::MG_308::::MG_459::::MG_434::::MG_119::::MG_264::::MG_411::::MG_387::::MG_003::::MG_156::::MG_257	14
250310_mgen_allbyall_309	MG_032::::MG_452::::MG_161::::MG_279::::MG_117::::MG_080::::MG_305::::MG_068::::MG_240::::MG_062::::MG_393::::MG_180::::MG_477	13
250310_mgen_allbyall_310	MG_208::::MG_305::::MG_354::::MG_232::::MG_406::::MG_440::::MG_330::::MG_096::::MG_309::::MG_250::::MG_156::::MG_151::::MG_331	13
250310_mgen_allbyall_311	MG_013::::MG_343::::MG_411::::MG_337::::MG_044::::MG_154::::MG_086::::MG_327::::MG_478::::MG_148::::MG_429::::MG_293::::MG_151::::MG_067::::MG_198	15
250310_mgen_allbyall_312	MG_263::::MG_233::::MG_334::::MG_397::::MG_139::::MG_360::::MG_034::::MG_115::::MG_083::::MG_149::::MG_005::::MG_470::::MG_035::::MG_052::::MG_441	15
250310_mgen_allbyall_313	MG_122::::MG_268::::MG_036::::MG_143::::MG_230::::MG_116::::MG_033::::MG_440::::MG_170::::MG_072::::MG_005::::MG_048::::MG_121	13
250310_mgen_allbyall_314	MG_433::::MG_422::::MG_192::::MG_381::::MG_345::::MG_388::::MG_524::::MG_362::::MG_378::::MG_105::::MG_426::::MG_212	12
250310_mgen_allbyall_315	MG_015::::MG_037::::MG_160::::MG_397::::MG_491::::MG_031::::MG_455::::MG_055::::MG_146::::MG_361::::MG_179	11
250310_mgen_allbyall_316	MG_358::::MG_300::::MG_197::::MG_105::::MG_343::::MG_147::::MG_116::::MG_264::::MG_227::::MG_406::::MG_109::::MG_200::::MG_239::::MG_405::::MG_093::::MG_173::::MG_165	17
250310_mgen_allbyall_317	MG_043::::MG_176::::MG_204::::MG_277::::MG_460::::MG_446::::MG_340::::MG_108::::MG_074::::MG_330::::MG_024	11
250310_mgen_allbyall_318	MG_246::::MG_445::::MG_081::::MG_303::::MG_280::::MG_285::::MG_067::::MG_159::::MG_144::::MG_325::::MG_160::::MG_348::::MG_298::::MG_433::::MG_360	15
250310_mgen_allbyall_319	MG_458::::MG_073::::MG_332::::MG_250::::MG_071::::MG_042::::MG_445::::MG_320::::MG_059::::MG_175::::MG_414	11
250310_mgen_allbyall_320	MG_329::::MG_107::::MG_309::::MG_192::::MG_225::::MG_355::::MG_008::::MG_034::::MG_335	9
250310_mgen_allbyall_321	MG_242::::MG_422::::MG_297::::MG_042::::MG_407::::MG_379::::MG_141::::MG_207::::MG_402::::MG_088::::MG_208::::MG_409	12
250310_mgen_allbyall_322	MG_213::::MG_186::::MG_256::::MG_373::::MG_303::::MG_228::::MG_217::::MG_470::::MG_048::::MG_356::::MG_251::::MG_343::::MG_395::::MG_315	14
250310_mgen_allbyall_323	MG_260::::MG_099::::MG_256::::MG_516::::MG_024::::MG_435::::MG_372::::MG_120::::MG_207::::MG_116::::MG_090::::MG_206::::MG_452::::MG_344::::MG_331	15
250310_mgen_allbyall_324	MG_152::::MG_363::::MG_402::::MG_372::::MG_205::::MG_342::::MG_171::::MG_190::::MG_097::::MG_045::::MG_377::::MG_405::::MG_424::::MG_032::::MG_367::::MG_505::::MG_065::::MG_454::::MG_134	19
250310_mgen_allbyall_325	MG_066::::MG_381::::MG_036::::MG_339::::MG_152::::MG_482::::MG_448::::MG_365::::MG_348::::MG_262::::MG_058::::MG_109::::MG_429::::MG_326::::MG_107	15
250310_mgen_allbyall_326	MG_252::::MG_354::::MG_522::::MG_296::::MG_521::::MG_047::::MG_361::::MG_382::::MG_404::::MG_216::::MG_458::::MG_021::::MG_245::::MG_448::::MG_428::::MG_212::::MG_277::::MG_006::::MG_153	19
250310_mgen_allbyall_327	MG_291::::MG_005::::MG_331::::MG_378::::MG_307::::MG_200::::MG_469::::MG_176::::MG_387::::MG_013::::MG_237	11
250310_mgen_allbyall_328	MG_349::::MG_282::::MG_325::::MG_218::::MG_083::::MG_412::::MG_008::::MG_455::::MG_442::::MG_085::::MG_352::::MG_418::::MG_252	13
250310_mgen_allbyall_329	MG_401::::MG_182::::MG_521::::MG_045::::MG_412::::MG_336::::MG_239::::MG_004::::MG_074::::MG_441::::MG_226::::MG_059::::MG_286	13
250310_mgen_allbyall_330	MG_223::::MG_060::::MG_038::::MG_093::::MG_078::::MG_476::::MG_037::::MG_278::::MG_353::::MG_319::::MG_411::::MG_470::::MG_025::::MG_090::::MG_201	15
250310_mgen_allbyall_331	MG_295::::MG_132::::MG_006::::MG_056::::MG_370::::MG_379::::MG_068::::MG_114::::MG_378::::MG_204::::MG_275::::MG_348::::MG_351	13
250310_mgen_allbyall_332	MG_009::::MG_005::::MG_109::::MG_212::::MG_356::::MG_054::::MG_305::::MG_304::::MG_399::::MG_462::::MG_234::::MG_265::::MG_142::::MG_494	14
250310_mgen_allbyall_333	MG_283::::MG_378::::MG_259::::MG_452::::MG_150::::MG_072::::MG_019::::MG_425::::MG_385::::MG_186::::MG_107::::MG_146::::MG_025	13
250310_mgen_allbyall_334	MG_001::::MG_447::::MG_142::::MG_188::::MG_338::::MG_228::::MG_381::::MG_208::::MG_118::::MG_355::::MG_404	11
250310_mgen_allbyall_335	MG_069::::MG_244::::MG_396::::MG_307::::MG_102::::MG_154::::MG_252::::MG_430::::MG_186::::MG_274	10
250310_mgen_allbyall_336	MG_374::::MG_096::::MG_286::::MG_022::::MG_491::::MG_326::::MG_189::::MG_252::::MG_181::::MG_101::::MG_128::::MG_201::::MG_423::::MG_517	14
250310_mgen_allbyall_337	MG_203::::MG_205::::MG_187::::MG_186::::MG_275::::MG_223::::MG_214::::MG_286::::MG_141::::MG_337::::MG_397::::MG_109::::MG_248	13
250310_mgen_allbyall_338	MG_271::::MG_418::::MG_481::::MG_356::::MG_215::::MG_122::::MG_057::::MG_294::::MG_194::::MG_210::::MG_365::::MG_461::::MG_001::::MG_433::::MG_302::::MG_522	16
250310_mgen_allbyall_339	MG_386::::MG_204::::MG_227::::MG_119::::MG_435::::MG_178::::MG_048::::MG_008::::MG_098	9
250310_mgen_allbyall_340	MG_018::::MG_414::::MG_447::::MG_289::::MG_039::::MG_008::::MG_342::::MG_350::::MG_498::::MG_444::::MG_186	11
250310_mgen_allbyall_341	MG_191::::MG_153::::MG_378::::MG_121::::MG_470::::MG_450::::MG_004::::MG_430::::MG_367::::MG_229	10
250310_mgen_allbyall_342	MG_313::::MG_210::::MG_019::::MG_204::::MG_084::::MG_031::::MG_377::::MG_285::::MG_291::::MG_465::::MG_252::::MG_408	12
250310_mgen_allbyall_343	MG_258::::MG_113::::MG_087::::MG_215::::MG_282::::MG_238::::MG_423::::MG_225::::MG_359::::MG_080::::MG_242::::MG_463	12
250310_mgen_allbyall_344	MG_347::::MG_122::::MG_258::::MG_109::::MG_128::::MG_438::::MG_244::::MG_455::::MG_056::::MG_320::::MG_007::::MG_447	12
250310_mgen_allbyall_345	MG_266::::MG_347::::MG_358::::MG_118::::MG_167::::MG_481::::MG_179::::MG_311::::MG_010::::MG_129::::MG_330::::MG_123::::MG_234::::MG_121::::MG_348::::MG_408::::MG_237	17
250310_mgen_allbyall_346	MG_403::::MG_002::::MG_341::::MG_203::::MG_469::::MG_430::::MG_315::::MG_304::::MG_255::::MG_481::::MG_389::::MG_235::::MG_233	13
250310_mgen_allbyall_347	MG_329::::MG_217::::MG_442::::MG_206::::MG_070::::MG_258::::MG_075::::MG_240::::MG_453::::MG_063::::MG_404::::MG_439::::MG_110	13
250310_mgen_allbyall_348	MG_135::::MG_369::::MG_282::::MG_018::::MG_303::::MG_453::::MG_014::::MG_476::::MG_148::::MG_313::::MG_275::::MG_157::::MG_424	13
250310_mgen_allbyall_349	MG_174::::MG_341::::MG_364::::MG_109::::MG_279::::MG_030::::MG_137::::MG_350::::MG_055::::MG_189::::MG_006::::MG_175::::MG_208::::MG_301::::MG_168::::MG_344	16
250310_mgen_allbyall_350	MG_136::::MG_477::::MG_411::::MG_242::::MG_298::::MG_103::::MG_435::::MG_421::::MG_391::::MG_494	10
250310_mgen_allbyall_351	MG_015::::MG_144::::MG_032::::MG_370::::MG_091::::MG_192::::MG_291::::MG_462::::MG_460::::MG_259::::MG_198	11
250310_mgen_allbyall_352	MG_043::::MG_325::::MG_320::::MG_094::::MG_249::::MG_213::::MG_255::::MG_064::::MG_138::::MG_208::::MG_480::::MG_342	12
250310_mgen_allbyall_353	MG_312::::MG_298::::MG_323::::MG_309::::MG_111::::MG_040::::MG_370	7
250310_mgen_allbyall_354	MG_317::::MG_397::::MG_020::::MG_378::::MG_407::::MG_287::::MG_147::::MG_195::::MG_285::::MG_480::::MG_157::::MG_177	12
250310_mgen_allbyall_355	MG_140::::MG_095::::MG_448::::MG_141::::MG_526::::MG_491::::MG_352::::MG_318::::MG_255::::MG_184::::MG_302::::MG_383::::MG_463	13
250310_mgen_allbyall_356	MG_263::::MG_283::::MG_521::::MG_051::::MG_390::::MG_331::::MG_362::::MG_140::::MG_246::::MG_135::::MG_356::::MG_456	12
250310_mgen_allbyall_357	MG_386::::MG_107::::MG_294::::MG_190::::MG_409::::MG_002::::MG_018::::MG_515::::MG_287::::MG_398::::MG_273	11
250310_mgen_allbyall_358	MG_457::::MG_196::::MG_174::::MG_494::::MG_390::::MG_120::::MG_198::::MG_247::::MG_063::::MG_122::::MG_098::::MG_203::::MG_027	13
250310_mgen_allbyall_359	MG_401::::MG_056::::MG_306::::MG_445::::MG_290::::MG_368::::MG_252::::MG_380::::MG_094::::MG_080::::MG_179::::MG_023::::MG_119	13
250310_mgen_allbyall_360	MG_069::::MG_179::::MG_202::::MG_271::::MG_355::::MG_074::::MG_137::::MG_169::::MG_022::::MG_452::::MG_029::::MG_459::::MG_494::::MG_450::::MG_097	15
250310_mgen_allbyall_361	MG_349::::MG_003::::MG_285::::MG_270::::MG_323::::MG_431::::MG_447::::MG_062::::MG_423::::MG_175::::MG_185::::MG_088	12
250310_mgen_allbyall_362	MG_089::::MG_313::::MG_262::::MG_219::::MG_374::::MG_123::::MG_035::::MG_166::::MG_346::::MG_406::::MG_238::::MG_050::::MG_102::::MG_023::::MG_217::::MG_006	16
250310_mgen_allbyall_363	MG_180::::MG_152::::MG_410::::MG_038::::MG_382::::MG_215::::MG_468::::MG_135::::MG_349::::MG_251	10
250310_mgen_allbyall_364	MG_260::::MG_178::::MG_447::::MG_010::::MG_028::::MG_083::::MG_443::::MG_335::::MG_022::::MG_012::::MG_221::::MG_212::::MG_091::::MG_081::::MG_125::::MG_261	16
250310_mgen_allbyall_365	MG_241::::MG_216::::MG_396::::MG_132::::MG_010::::MG_036::::MG_327::::MG_174::::MG_459::::MG_255::::MG_225::::MG_001::::MG_207::::MG_368::::MG_464	15
250310_mgen_allbyall_366	MG_191::::MG_256::::MG_321::::MG_388::::MG_231::::MG_158::::MG_067::::MG_404::::MG_065::::MG_221	10
250310_mgen_allbyall_367	MG_295::::MG_357::::MG_362::::MG_327::::MG_454::::MG_465::::MG_030::::MG_232::::MG_469::::MG_261::::MG_380::::MG_069::::MG_121	13
250310_mgen_allbyall_368	MG_312::::MG_256::::MG_385::::MG_405::::MG_335::::MG_236::::MG_334::::MG_015::::MG_057::::MG_050::::MG_494::::MG_014	12
250310_mgen_allbyall_369	MG_009::::MG_312::::MG_275::::MG_156::::MG_412::::MG_209::::MG_153::::MG_081::::MG_118::::MG_195::::MG_244	11
250310_mgen_allbyall_370	MG_066::::MG_374::::MG_370::::MG_525::::MG_289::::MG_180::::MG_027::::MG_223::::MG_260::::MG_200::::MG_230::::MG_273	12
250310_mgen_allbyall_371	MG_425::::MG_377::::MG_157::::MG_233::::MG_419::::MG_181::::MG_309::::MG_091::::MG_116::::MG_082::::MG_362::::MG_348::::MG_281	13
250310_mgen_allbyall_372	MG_033::::MG_421::::MG_191::::MG_227::::MG_087::::MG_144::::MG_213::::MG_441::::MG_457::::MG_352	10
250310_mgen_allbyall_373	MG_437::::MG_245::::MG_368::::MG_200::::MG_373::::MG_242::::MG_061::::MG_412::::MG_430::::MG_249::::MG_271::::MG_219	12
250310_mgen_allbyall_374	MG_316::::MG_226::::MG_069::::MG_337::::MG_009::::MG_342::::MG_334::::MG_241::::MG_321::::MG_033	10
250310_mgen_allbyall_375	MG_136::::MG_360::::MG_399::::MG_125::::MG_060::::MG_309::::MG_030::::MG_205::::MG_128::::MG_206::::MG_047	11
250310_mgen_allbyall_376	MG_130::::MG_061::::MG_034::::MG_125::::MG_364::::MG_521::::MG_236::::MG_524::::MG_468::::MG_063::::MG_237::::MG_380::::MG_160	13
250310_mgen_allbyall_377	MG_403::::MG_185::::MG_325::::MG_061::::MG_426::::MG_517::::MG_365::::MG_317::::MG_398::::MG_120::::MG_385::::MG_404::::MG_141::::MG_434::::MG_011::::MG_424	16
250310_mgen_allbyall_378	MG_052::::MG_422::::MG_383::::MG_078::::MG_372::::MG_124::::MG_186::::MG_369::::MG_457::::MG_280::::MG_393::::MG_051::::MG_013::::MG_043	14
250310_mgen_allbyall_379	MG_150::::MG_127::::MG_358::::MG_159::::MG_430::::MG_458::::MG_340::::MG_041::::MG_208::::MG_327::::MG_399::::MG_453::::MG_152::::MG_498::::MG_387::::MG_210	16
250310_mgen_allbyall_380	MG_103::::MG_081::::MG_291::::MG_135::::MG_132::::MG_440::::MG_052::::MG_337::::MG_466::::MG_467::::MG_188::::MG_095::::MG_023::::MG_245::::MG_525::::MG_405::::MG_258::::MG_090	18
250310_mgen_allbyall_21	MG_021::::MG_319::::MG_270::::MG_023::::MG_297::::MG_307::::MG_358::::MG_429::::MG_316::::MG_269::::MG_170::::MG_441	12
250310_mgen_allbyall_22	MG_235::::MG_516::::MG_242::::MG_517::::MG_244::::MG_221::::MG_151::::MG_453::::MG_349::::MG_043::::MG_405::::MG_144::::MG_444::::MG_100::::MG_427::::MG_034	16
250310_mgen_allbyall_23	MG_299::::MG_434::::MG_312::::MG_083::::MG_053::::MG_181::::MG_452::::MG_324::::MG_151::::MG_122::::MG_303::::MG_376	12
250310_mgen_allbyall_24	MG_251::::MG_261::::MG_378::::MG_141::::MG_358::::MG_115::::MG_201::::MG_218::::MG_284::::MG_174	10
250310_mgen_allbyall_25	MG_167::::MG_280::::MG_290::::MG_104::::MG_085::::MG_114::::MG_135::::MG_130::::MG_066::::MG_060::::MG_250::::MG_032	12
250310_mgen_allbyall_26	MG_369::::MG_312::::MG_268::::MG_096::::MG_125::::MG_099::::MG_031::::MG_245	8
250310_mgen_allbyall_27	MG_045::::MG_442::::MG_478::::MG_422::::MG_090::::MG_233::::MG_128::::MG_071::::MG_265::::MG_015::::MG_098::::MG_359	12
250310_mgen_allbyall_28	MG_146::::MG_389::::MG_418::::MG_064::::MG_281::::MG_176::::MG_398::::MG_357::::MG_142::::MG_276::::MG_364::::MG_262::::MG_370::::MG_516	14
250310_mgen_allbyall_29	MG_438::::MG_033::::MG_190::::MG_391::::MG_164::::MG_261::::MG_240::::MG_433::::MG_255::::MG_309::::MG_052::::MG_108	12
250310_mgen_allbyall_30	MG_473::::MG_172::::MG_136::::MG_400::::MG_048::::MG_290::::MG_346::::MG_474::::MG_287::::MG_414::::MG_132::::MG_198::::MG_022::::MG_354::::MG_319::::MG_161::::MG_308::::MG_146::::MG_325	19
250310_mgen_allbyall_31	MG_494::::MG_249::::MG_152::::MG_077::::MG_285::::MG_112::::MG_336::::MG_209::::MG_068::::MG_392::::MG_522::::MG_116::::MG_052::::MG_308::::MG_491::::MG_030	16
250310_mgen_allbyall_32	MG_304::::MG_047::::MG_176::::MG_381::::MG_086::::MG_003::::MG_020::::MG_321::::MG_072::::MG_246::::MG_008::::MG_124	12
250310_mgen_allbyall_33	MG_345::::MG_521::::MG_383::::MG_071::::MG_450::::MG_077::::MG_525::::MG_143::::MG_058::::MG_003::::MG_396::::MG_220	12
250310_mgen_allbyall_34	MG_323::::MG_095::::MG_158::::MG_377::::MG_098::::MG_148::::MG_455::::MG_156::::MG_381::::MG_144::::MG_340::::MG_117::::MG_057::::MG_301	14
250310_mgen_allbyall_35	MG_355::::MG_342::::MG_517::::MG_425::::MG_111::::MG_121::::MG_160::::MG_197::::MG_356::::MG_412::::MG_127::::MG_002::::MG_477::::MG_104::::MG_439::::MG_296	16
250310_mgen_allbyall_36	MG_247::::MG_299::::MG_367::::MG_253::::MG_359::::MG_025::::MG_343::::MG_334::::MG_260::::MG_481::::MG_163::::MG_011::::MG_021::::MG_074	14
250310_mgen_allbyall_37	MG_109::::MG_267::::MG_411::::MG_526::::MG_099::::MG_171::::MG_360::::MG_039::::MG_226::::MG_330::::MG_425::::MG_196::::MG_380::::MG_230::::MG_001	15
250310_mgen_allbyall_38	MG_216::::MG_087::::MG_261::::MG_150::::MG_451::::MG_134::::MG_470::::MG_099::::MG_027::::MG_166::::MG_398::::MG_266::::MG_051::::MG_148	14
250310_mgen_allbyall_39	MG_106::::MG_237::::MG_071::::MG_432::::MG_464::::MG_312::::MG_178::::MG_056::::MG_439::::MG_315::::MG_065::::MG_515	12
250310_mgen_allbyall_40	MG_054::::MG_103::::MG_300::::MG_473::::MG_222::::MG_072::::MG_168::::MG_177::::MG_004::::MG_404::::MG_028::::MG_457::::MG_348	13
250310_mgen_allbyall_381	MG_329::::MG_327::::MG_113::::MG_020::::MG_219::::MG_525::::MG_178::::MG_191::::MG_319::::MG_122::::MG_211	11
250310_mgen_allbyall_382	MG_145::::MG_203::::MG_458::::MG_324::::MG_182::::MG_246::::MG_338::::MG_467::::MG_038::::MG_168::::MG_136::::MG_396	12
250310_mgen_allbyall_383	MG_248::::MG_126::::MG_430::::MG_038::::MG_362::::MG_400::::MG_108::::MG_058::::MG_114::::MG_352::::MG_517::::MG_299::::MG_089::::MG_129::::MG_270::::MG_198	16
250310_mgen_allbyall_384	MG_049::::MG_464::::MG_342::::MG_136::::MG_256::::MG_144::::MG_163::::MG_155::::MG_438::::MG_042::::MG_374::::MG_080::::MG_314::::MG_418::::MG_171	15
250310_mgen_allbyall_385	MG_266::::MG_386::::MG_113::::MG_424::::MG_101::::MG_077::::MG_340::::MG_477	8
250310_mgen_allbyall_386	MG_064::::MG_084::::MG_173::::MG_290::::MG_241::::MG_277::::MG_278::::MG_095::::MG_434	9
250310_mgen_allbyall_387	MG_229::::MG_264::::MG_126::::MG_079::::MG_274::::MG_425::::MG_052::::MG_320::::MG_031::::MG_232::::MG_172::::MG_113::::MG_159	13
250310_mgen_allbyall_388	MG_021::::MG_095::::MG_317::::MG_115::::MG_432::::MG_412::::MG_043::::MG_396::::MG_452::::MG_476::::MG_406::::MG_162::::MG_410::::MG_261::::MG_409	15
250310_mgen_allbyall_389	MG_336::::MG_372::::MG_071::::MG_268::::MG_104::::MG_481::::MG_282::::MG_431::::MG_241::::MG_451::::MG_038::::MG_318	12
250310_mgen_allbyall_390	MG_263::::MG_063::::MG_491::::MG_008::::MG_065::::MG_026::::MG_079::::MG_069::::MG_446::::MG_384::::MG_188::::MG_251::::MG_354	13
250310_mgen_allbyall_391	MG_133::::MG_086::::MG_515::::MG_388::::MG_418::::MG_050::::MG_457::::MG_184::::MG_116::::MG_366::::MG_295::::MG_434::::MG_446::::MG_187::::MG_284::::MG_234	16
250310_mgen_allbyall_392	MG_292::::MG_248::::MG_451::::MG_085::::MG_059::::MG_240::::MG_469::::MG_358::::MG_145::::MG_434::::MG_360::::MG_107::::MG_040::::MG_440	14
250310_mgen_allbyall_393	MG_322::::MG_429::::MG_188::::MG_139::::MG_390::::MG_053::::MG_059::::MG_403::::MG_347::::MG_015::::MG_522::::MG_480::::MG_133	13
250310_mgen_allbyall_394	MG_075::::MG_092::::MG_368::::MG_317::::MG_292::::MG_441::::MG_028::::MG_268::::MG_428::::MG_140::::MG_057	11
250310_mgen_allbyall_395	MG_401::::MG_255::::MG_107::::MG_338::::MG_388::::MG_154::::MG_022::::MG_269::::MG_167::::MG_077::::MG_090::::MG_267::::MG_394::::MG_371::::MG_175	15
250310_mgen_allbyall_396	MG_283::::MG_224::::MG_424::::MG_242::::MG_464::::MG_323::::MG_440::::MG_029::::MG_013::::MG_191::::MG_060::::MG_118	12
250310_mgen_allbyall_397	MG_328::::MG_390::::MG_308::::MG_206::::MG_236::::MG_215::::MG_444::::MG_469::::MG_262::::MG_072::::MG_227	11
250310_mgen_allbyall_398	MG_066::::MG_383::::MG_191::::MG_142::::MG_246::::MG_089::::MG_134::::MG_042::::MG_343	9
250310_mgen_allbyall_399	MG_316::::MG_181::::MG_061::::MG_300::::MG_229::::MG_315::::MG_161::::MG_057::::MG_438::::MG_331::::MG_467::::MG_187::::MG_025::::MG_211::::MG_153::::MG_152	16
250310_mgen_allbyall_400	MG_070::::MG_491::::MG_269::::MG_430::::MG_098::::MG_292::::MG_231::::MG_032::::MG_001::::MG_408::::MG_466::::MG_284	12
250310_mgen_allbyall_401	MG_177::::MG_277::::MG_052::::MG_311::::MG_363::::MG_039::::MG_158::::MG_298::::MG_305::::MG_213::::MG_451::::MG_050	12
250310_mgen_allbyall_402	MG_301::::MG_170::::MG_256::::MG_146::::MG_118::::MG_219::::MG_140::::MG_386::::MG_417::::MG_482	10
250310_mgen_allbyall_403	MG_046::::MG_183::::MG_085::::MG_129::::MG_095::::MG_246::::MG_276::::MG_322::::MG_122::::MG_297::::MG_286::::MG_482::::MG_119::::MG_012	14
250310_mgen_allbyall_404	MG_437::::MG_403::::MG_184::::MG_049::::MG_070::::MG_166::::MG_274::::MG_251::::MG_103::::MG_068::::MG_208::::MG_306::::MG_456::::MG_296::::MG_198::::MG_021	16
250310_mgen_allbyall_405	MG_100::::MG_359::::MG_447::::MG_165::::MG_084::::MG_048::::MG_032::::MG_049::::MG_266::::MG_245::::MG_425::::MG_009::::MG_351	13
250310_mgen_allbyall_406	MG_138::::MG_305::::MG_134::::MG_368::::MG_414::::MG_185::::MG_348::::MG_221::::MG_466::::MG_122::::MG_077	11
250310_mgen_allbyall_407	MG_329::::MG_516::::MG_052::::MG_296::::MG_339::::MG_167::::MG_279::::MG_373::::MG_027::::MG_071::::MG_018::::MG_226::::MG_173::::MG_025::::MG_388::::MG_402	16
250310_mgen_allbyall_408	MG_376::::MG_339::::MG_398::::MG_400::::MG_014::::MG_188::::MG_318::::MG_271::::MG_395::::MG_367::::MG_283::::MG_003::::MG_358	13
250310_mgen_allbyall_409	MG_111::::MG_213::::MG_522::::MG_524::::MG_389::::MG_459::::MG_118::::MG_300::::MG_083::::MG_270::::MG_098::::MG_353::::MG_007::::MG_465::::MG_427::::MG_419::::MG_246::::MG_402::::MG_150	19
250310_mgen_allbyall_410	MG_064::::MG_430::::MG_085::::MG_525::::MG_190::::MG_375::::MG_221::::MG_272::::MG_474::::MG_459::::MG_293	11
250310_mgen_allbyall_411	MG_130::::MG_402::::MG_517::::MG_079::::MG_105::::MG_154::::MG_440::::MG_214::::MG_163::::MG_417::::MG_368::::MG_351::::MG_064::::MG_020	14
250310_mgen_allbyall_412	MG_218::::MG_180::::MG_213::::MG_203::::MG_169::::MG_005::::MG_266::::MG_175::::MG_159	9
250310_mgen_allbyall_413	MG_392::::MG_349::::MG_203::::MG_026::::MG_105::::MG_320::::MG_201::::MG_399::::MG_146::::MG_129::::MG_230::::MG_439::::MG_032	13
250310_mgen_allbyall_414	MG_235::::MG_218::::MG_245::::MG_183::::MG_433::::MG_462::::MG_158::::MG_237::::MG_248::::MG_136::::MG_028	11
250310_mgen_allbyall_415	MG_004::::MG_235::::MG_101::::MG_110::::MG_458::::MG_166::::MG_009::::MG_285::::MG_124::::MG_455::::MG_053::::MG_192::::MG_482	13
250310_mgen_allbyall_416	MG_326::::MG_305::::MG_026::::MG_003::::MG_401::::MG_010::::MG_340::::MG_104::::MG_456::::MG_346	10
250310_mgen_allbyall_417	MG_281::::MG_156::::MG_023::::MG_189::::MG_106::::MG_216::::MG_260::::MG_349::::MG_462::::MG_204::::MG_391	11
250310_mgen_allbyall_418	MG_149::::MG_032::::MG_482::::MG_227::::MG_252::::MG_298::::MG_157::::MG_434::::MG_123::::MG_414::::MG_356	11
250310_mgen_allbyall_419	MG_310::::MG_322::::MG_075::::MG_121::::MG_466::::MG_371::::MG_411::::MG_335::::MG_071::::MG_021::::MG_117	11
250310_mgen_allbyall_420	MG_062::::MG_089::::MG_026::::MG_443::::MG_438::::MG_297::::MG_414::::MG_329::::MG_214::::MG_148::::MG_234	11
250310_mgen_allbyall_421	MG_253::::MG_306::::MG_294::::MG_337::::MG_439::::MG_185::::MG_084::::MG_229::::MG_469::::MG_422::::MG_521::::MG_083::::MG_174	13
250310_mgen_allbyall_422	MG_341::::MG_276::::MG_215::::MG_184::::MG_053::::MG_442::::MG_474::::MG_033::::MG_089::::MG_253::::MG_007	11
250310_mgen_allbyall_423	MG_239::::MG_154::::MG_124::::MG_398::::MG_092::::MG_270::::MG_172::::MG_306::::MG_435::::MG_152::::MG_279::::MG_442::::MG_130::::MG_019::::MG_221::::MG_224::::MG_332	17
250310_mgen_allbyall_424	MG_336::::MG_181::::MG_335::::MG_343::::MG_360::::MG_135::::MG_080::::MG_448::::MG_454::::MG_054::::MG_207::::MG_070::::MG_150::::MG_108::::MG_291	15
250310_mgen_allbyall_425	MG_066::::MG_044::::MG_369::::MG_266::::MG_334::::MG_318::::MG_116::::MG_338	8
250310_mgen_allbyall_426	MG_263::::MG_091::::MG_325::::MG_230::::MG_395::::MG_169::::MG_214::::MG_235::::MG_038::::MG_272::::MG_326::::MG_084::::MG_369::::MG_389::::MG_102::::MG_316::::MG_435	17
250310_mgen_allbyall_427	MG_324::::MG_057::::MG_110::::MG_400::::MG_047::::MG_184::::MG_462::::MG_328::::MG_401::::MG_231::::MG_121::::MG_498	12
250310_mgen_allbyall_428	MG_301::::MG_312::::MG_090::::MG_058::::MG_070::::MG_431::::MG_228::::MG_325::::MG_477::::MG_179::::MG_212::::MG_173::::MG_394::::MG_263::::MG_004	15
250310_mgen_allbyall_429	MG_307::::MG_400::::MG_439::::MG_461::::MG_097::::MG_066::::MG_359::::MG_336::::MG_300::::MG_257::::MG_456	11
250310_mgen_allbyall_430	MG_265::::MG_030::::MG_517::::MG_335::::MG_110::::MG_147::::MG_037::::MG_186::::MG_379::::MG_040::::MG_432::::MG_180::::MG_263::::MG_168	14
250310_mgen_allbyall_431	MG_177::::MG_119::::MG_042::::MG_041::::MG_024::::MG_403::::MG_115::::MG_381::::MG_395::::MG_025::::MG_096::::MG_180::::MG_009::::MG_063::::MG_441	15
250310_mgen_allbyall_432	MG_468::::MG_438::::MG_220::::MG_020::::MG_045::::MG_292::::MG_460::::MG_184::::MG_348	9
250310_mgen_allbyall_433	MG_250::::MG_183::::MG_251::::MG_434::::MG_033::::MG_269::::MG_139::::MG_099::::MG_168::::MG_389::::MG_355	11
250310_mgen_allbyall_434	MG_138::::MG_144::::MG_426::::MG_068::::MG_222::::MG_270::::MG_018::::MG_046::::MG_253::::MG_454::::MG_281::::MG_133::::MG_230	13
250310_mgen_allbyall_435	MG_421::::MG_088::::MG_073::::MG_347::::MG_354::::MG_052::::MG_205::::MG_029::::MG_055::::MG_140::::MG_166::::MG_359::::MG_154	13
250310_mgen_allbyall_436	MG_127::::MG_100::::MG_052::::MG_480::::MG_443::::MG_312::::MG_259::::MG_008::::MG_469::::MG_060::::MG_270::::MG_456::::MG_161	13
250310_mgen_allbyall_437	MG_386::::MG_155::::MG_276::::MG_405::::MG_010::::MG_247::::MG_351::::MG_175::::MG_319::::MG_356::::MG_102::::MG_380::::MG_148::::MG_112::::MG_437	15
250310_mgen_allbyall_438	MG_182::::MG_008::::MG_140::::MG_046::::MG_195::::MG_089::::MG_264::::MG_427::::MG_337::::MG_189::::MG_382::::MG_237	12
250310_mgen_allbyall_439	MG_223::::MG_206::::MG_313::::MG_122::::MG_385::::MG_213::::MG_062::::MG_058::::MG_145::::MG_304::::MG_257::::MG_412	12
250310_mgen_allbyall_440	MG_366::::MG_113::::MG_464::::MG_253::::MG_428::::MG_267::::MG_040::::MG_114::::MG_156::::MG_004::::MG_043::::MG_272::::MG_494	13
250310_mgen_allbyall_441	MG_254::::MG_122::::MG_417::::MG_405::::MG_375::::MG_025::::MG_157::::MG_249::::MG_241::::MG_022::::MG_238::::MG_404::::MG_171	13
250310_mgen_allbyall_442	MG_376::::MG_344::::MG_046::::MG_460::::MG_052::::MG_328::::MG_432::::MG_200::::MG_332::::MG_252::::MG_453::::MG_058::::MG_255::::MG_295	14
250310_mgen_allbyall_443	MG_015::::MG_341::::MG_121::::MG_238::::MG_264::::MG_107::::MG_106::::MG_336::::MG_214::::MG_298	10
250310_mgen_allbyall_444	MG_308::::MG_373::::MG_359::::MG_385::::MG_270::::MG_189::::MG_012::::MG_065::::MG_295::::MG_383::::MG_094::::MG_277	12
250310_mgen_allbyall_445	MG_149::::MG_029::::MG_130::::MG_102::::MG_349::::MG_075::::MG_015::::MG_339::::MG_301::::MG_120::::MG_445::::MG_103	12
250310_mgen_allbyall_446	MG_515::::MG_153::::MG_108::::MG_032::::MG_419::::MG_232::::MG_115::::MG_437::::MG_173::::MG_347::::MG_072::::MG_417	12
250310_mgen_allbyall_447	MG_273::::MG_272::::MG_433::::MG_516::::MG_278::::MG_069::::MG_023::::MG_283::::MG_359::::MG_317::::MG_086::::MG_155	12
250310_mgen_allbyall_448	MG_392::::MG_159::::MG_283::::MG_353::::MG_173::::MG_087::::MG_015::::MG_062::::MG_104::::MG_404::::MG_074::::MG_035::::MG_409::::MG_391::::MG_161	15
250310_mgen_allbyall_449	MG_194::::MG_198::::MG_011::::MG_178::::MG_281::::MG_130::::MG_318::::MG_350::::MG_037::::MG_087::::MG_171::::MG_399::::MG_053::::MG_177	14
250310_mgen_allbyall_450	MG_310::::MG_316::::MG_465::::MG_425::::MG_478::::MG_421::::MG_070::::MG_138::::MG_458::::MG_177::::MG_374::::MG_440::::MG_014	13
250310_mgen_allbyall_451	MG_244::::MG_360::::MG_388::::MG_232::::MG_114::::MG_117::::MG_392::::MG_482::::MG_468::::MG_213::::MG_076	11
250310_mgen_allbyall_452	MG_013::::MG_095::::MG_304::::MG_390::::MG_165::::MG_230::::MG_516::::MG_166::::MG_282::::MG_168::::MG_127::::MG_271::::MG_310::::MG_077::::MG_119::::MG_515::::MG_319	17
250310_mgen_allbyall_453	MG_044::::MG_119::::MG_171::::MG_161::::MG_442::::MG_143::::MG_150::::MG_356::::MG_371::::MG_038::::MG_064::::MG_295::::MG_384	13
250310_mgen_allbyall_454	MG_137::::MG_349::::MG_457::::MG_110::::MG_373::::MG_161::::MG_440::::MG_278::::MG_115::::MG_066::::MG_526::::MG_460::::MG_377::::MG_521	14
250310_mgen_allbyall_455	MG_324::::MG_165::::MG_442::::MG_069::::MG_178::::MG_285::::MG_103::::MG_236::::MG_505::::MG_297::::MG_347::::MG_031::::MG_284::::MG_287	14
250310_mgen_allbyall_456	MG_307::::MG_079::::MG_060::::MG_192::::MG_241::::MG_086::::MG_494::::MG_055::::MG_349::::MG_330	10
250310_mgen_allbyall_457	MG_293::::MG_365::::MG_320::::MG_368::::MG_121::::MG_456::::MG_223::::MG_183::::MG_053::::MG_265::::MG_453::::MG_173::::MG_091::::MG_117::::MG_024	15
250310_mgen_allbyall_458	MG_111::::MG_042::::MG_146::::MG_005::::MG_204::::MG_004::::MG_120::::MG_444::::MG_329::::MG_273	10
250310_mgen_allbyall_459	MG_201::::MG_124::::MG_136::::MG_033::::MG_228::::MG_059::::MG_109::::MG_104::::MG_012::::MG_379::::MG_077::::MG_427::::MG_289::::MG_044::::MG_446::::MG_376	16
250310_mgen_allbyall_460	MG_461::::MG_408::::MG_386::::MG_410::::MG_379::::MG_308::::MG_521::::MG_217::::MG_015::::MG_332	10
250310_mgen_allbyall_461	MG_250::::MG_368::::MG_172::::MG_084::::MG_191::::MG_137::::MG_260::::MG_467::::MG_257::::MG_133	10
250310_mgen_allbyall_462	MG_218::::MG_289::::MG_315::::MG_096::::MG_050::::MG_526::::MG_036::::MG_239	8
250310_mgen_allbyall_463	MG_470::::MG_335::::MG_046::::MG_156::::MG_007::::MG_167::::MG_116::::MG_357::::MG_013::::MG_325::::MG_065::::MG_177::::MG_110::::MG_429::::MG_225::::MG_467	16
250310_mgen_allbyall_464	MG_164::::MG_456::::MG_241::::MG_399::::MG_421::::MG_324::::MG_096::::MG_224::::MG_271::::MG_466::::MG_123::::MG_153	12
250310_mgen_allbyall_465	MG_345::::MG_158::::MG_064::::MG_427::::MG_481::::MG_437::::MG_491::::MG_401::::MG_261::::MG_132::::MG_088	11
250310_mgen_allbyall_466	MG_182::::MG_247::::MG_381::::MG_104::::MG_254::::MG_040::::MG_344::::MG_143::::MG_357::::MG_031	10
250310_mgen_allbyall_467	MG_280::::MG_300::::MG_355::::MG_268::::MG_464::::MG_313::::MG_378::::MG_361::::MG_182::::MG_077::::MG_164::::MG_158::::MG_134::::MG_198::::MG_009::::MG_263::::MG_125	17
250310_mgen_allbyall_468	MG_334::::MG_246::::MG_108::::MG_154::::MG_314::::MG_323::::MG_477::::MG_339::::MG_099::::MG_133::::MG_208::::MG_254::::MG_132::::MG_237	14
250310_mgen_allbyall_469	MG_302::::MG_111::::MG_277::::MG_198::::MG_097::::MG_185::::MG_102::::MG_443::::MG_314::::MG_324::::MG_470::::MG_209	12
250310_mgen_allbyall_470	MG_054::::MG_188::::MG_442::::MG_426::::MG_186::::MG_191::::MG_328::::MG_076::::MG_277::::MG_407	10
250310_mgen_allbyall_471	MG_366::::MG_115::::MG_274::::MG_305::::MG_380::::MG_205::::MG_262::::MG_222::::MG_323::::MG_014::::MG_260::::MG_181	12
250310_mgen_allbyall_472	MG_299::::MG_358::::MG_125::::MG_396::::MG_374::::MG_046::::MG_411::::MG_414::::MG_204::::MG_397::::MG_229	11
250310_mgen_allbyall_473	MG_309::::MG_063::::MG_150::::MG_227::::MG_253::::MG_382::::MG_400::::MG_035::::MG_090::::MG_085::::MG_214::::MG_049::::MG_424::::MG_304::::MG_268	15
250310_mgen_allbyall_474	MG_078::::MG_323::::MG_385::::MG_348::::MG_350::::MG_226::::MG_386::::MG_035::::MG_284::::MG_096::::MG_076	11
250310_mgen_allbyall_475	MG_100::::MG_372::::MG_477::::MG_189::::MG_238::::MG_218::::MG_365::::MG_222::::MG_143::::MG_086::::MG_376	11
250310_mgen_allbyall_476	MG_242::::MG_468::::MG_183::::MG_217::::MG_234::::MG_309::::MG_426::::MG_353::::MG_041	9
250310_mgen_allbyall_477	MG_341::::MG_222::::MG_368::::MG_392::::MG_358::::MG_031::::MG_256::::MG_034::::MG_011	9
250310_mgen_allbyall_478	MG_048::::MG_102::::MG_206::::MG_421::::MG_173::::MG_498::::MG_151::::MG_174::::MG_311::::MG_094::::MG_322::::MG_433::::MG_370::::MG_124	14
250310_mgen_allbyall_479	MG_001::::MG_385::::MG_354::::MG_123::::MG_031::::MG_318::::MG_043::::MG_097::::MG_135::::MG_469::::MG_175::::MG_009::::MG_246	13
250310_mgen_allbyall_480	MG_210::::MG_332::::MG_244::::MG_292::::MG_135::::MG_072::::MG_463::::MG_443::::MG_223::::MG_189::::MG_013::::MG_406	12
250310_mgen_allbyall_481	MG_139::::MG_031::::MG_241::::MG_325::::MG_323::::MG_302::::MG_458::::MG_030::::MG_056::::MG_239::::MG_293	11
250310_mgen_allbyall_482	MG_149::::MG_178::::MG_018::::MG_030::::MG_321::::MG_085::::MG_062::::MG_004::::MG_460::::MG_383	10
250310_mgen_allbyall_483	MG_106::::MG_096::::MG_219::::MG_220::::MG_384::::MG_108::::MG_398::::MG_282::::MG_377::::MG_203::::MG_067::::MG_447::::MG_167::::MG_068::::MG_111	15
250310_mgen_allbyall_484	MG_126::::MG_155::::MG_411::::MG_290::::MG_192::::MG_383::::MG_152::::MG_412::::MG_444::::MG_203::::MG_344::::MG_222::::MG_147	13
250310_mgen_allbyall_485	MG_307::::MG_390::::MG_454::::MG_014::::MG_498::::MG_460::::MG_031::::MG_265	8
250310_mgen_allbyall_486	MG_075::::MG_414::::MG_170::::MG_124::::MG_303::::MG_264::::MG_516::::MG_362::::MG_153::::MG_431::::MG_266::::MG_011::::MG_284	13
250310_mgen_allbyall_487	MG_145::::MG_452::::MG_462::::MG_466::::MG_446::::MG_407::::MG_111::::MG_014::::MG_350::::MG_210::::MG_326::::MG_363::::MG_336::::MG_321	14
250310_mgen_allbyall_488	MG_141::::MG_345::::MG_256::::MG_442::::MG_245::::MG_226::::MG_129::::MG_051::::MG_082::::MG_168::::MG_036::::MG_060::::MG_293::::MG_156	14
250310_mgen_allbyall_489	MG_258::::MG_459::::MG_107::::MG_480::::MG_108::::MG_354::::MG_191::::MG_218::::MG_182::::MG_160	10
250310_mgen_allbyall_490	MG_461::::MG_284::::MG_460::::MG_080::::MG_425::::MG_044::::MG_071::::MG_246::::MG_470::::MG_112::::MG_260	11
250310_mgen_allbyall_491	MG_194::::MG_321::::MG_367::::MG_270::::MG_397::::MG_422::::MG_498::::MG_054::::MG_515::::MG_201::::MG_425	11
250310_mgen_allbyall_492	MG_338::::MG_232::::MG_400::::MG_423::::MG_438::::MG_291::::MG_284::::MG_450::::MG_212::::MG_002::::MG_138::::MG_158	12
250310_mgen_allbyall_493	MG_250::::MG_350::::MG_140::::MG_022::::MG_023::::MG_378::::MG_065::::MG_460::::MG_266::::MG_274	10
250310_mgen_allbyall_494	MG_248::::MG_196::::MG_522::::MG_236::::MG_229::::MG_463::::MG_220::::MG_305::::MG_202::::MG_164::::MG_070::::MG_007::::MG_281::::MG_175::::MG_432::::MG_441::::MG_038::::MG_373::::MG_022	19
250310_mgen_allbyall_495	MG_172::::MG_344::::MG_204::::MG_047::::MG_268::::MG_251::::MG_316::::MG_123::::MG_461::::MG_148::::MG_505::::MG_390::::MG_477	13
250310_mgen_allbyall_496	MG_039::::MG_438::::MG_275::::MG_382::::MG_105::::MG_465::::MG_461::::MG_107::::MG_162::::MG_387::::MG_151::::MG_403::::MG_431::::MG_474::::MG_054::::MG_129::::MG_401::::MG_463	18
250310_mgen_allbyall_497	MG_375::::MG_233::::MG_058::::MG_335::::MG_146::::MG_424::::MG_306::::MG_155::::MG_407::::MG_151::::MG_240::::MG_165::::MG_113::::MG_133::::MG_183	15
250310_mgen_allbyall_498	MG_393::::MG_425::::MG_454::::MG_524::::MG_286::::MG_352::::MG_319::::MG_242::::MG_403::::MG_328::::MG_149::::MG_375::::MG_326::::MG_168::::MG_303::::MG_163	16
250310_mgen_allbyall_499	MG_003::::MG_410::::MG_133::::MG_089::::MG_224::::MG_048::::MG_223::::MG_097::::MG_127::::MG_392::::MG_378::::MG_252	12
250310_mgen_allbyall_500	MG_340::::MG_099::::MG_332::::MG_319::::MG_258::::MG_141::::MG_118::::MG_065::::MG_394::::MG_049	10
250310_mgen_allbyall_501	MG_301::::MG_116::::MG_020::::MG_097::::MG_222::::MG_326::::MG_151::::MG_160::::MG_150::::MG_297::::MG_153::::MG_247::::MG_255::::MG_204::::MG_188::::MG_101::::MG_273	17
250310_mgen_allbyall_502	MG_073::::MG_246::::MG_167::::MG_128::::MG_137::::MG_405::::MG_153::::MG_336::::MG_345::::MG_240::::MG_482::::MG_049::::MG_225::::MG_313	14
250310_mgen_allbyall_503	MG_299::::MG_347::::MG_280::::MG_194::::MG_474::::MG_141::::MG_145::::MG_329::::MG_249::::MG_230::::MG_076::::MG_381::::MG_291::::MG_470::::MG_431::::MG_331::::MG_236	17
250310_mgen_allbyall_504	MG_021::::MG_474::::MG_255::::MG_312::::MG_407::::MG_264::::MG_447::::MG_152::::MG_313::::MG_069::::MG_027	11
250310_mgen_allbyall_505	MG_341::::MG_200::::MG_170::::MG_379::::MG_196::::MG_277::::MG_161::::MG_491::::MG_178::::MG_257	10
250310_mgen_allbyall_506	MG_298::::MG_055::::MG_185::::MG_308::::MG_005::::MG_133::::MG_028::::MG_409::::MG_438::::MG_038::::MG_066	11
250310_mgen_allbyall_507	MG_045::::MG_024::::MG_056::::MG_137::::MG_061::::MG_104::::MG_321::::MG_216::::MG_263::::MG_103	10
250310_mgen_allbyall_508	MG_366::::MG_296::::MG_141::::MG_285::::MG_039::::MG_085::::MG_312::::MG_023::::MG_180::::MG_078	10
250310_mgen_allbyall_509	MG_006::::MG_474::::MG_025::::MG_008::::MG_393::::MG_257::::MG_421::::MG_106::::MG_451::::MG_169::::MG_128::::MG_231::::MG_215::::MG_429	14
250310_mgen_allbyall_510	MG_307::::MG_052::::MG_303::::MG_423::::MG_098::::MG_038::::MG_346::::MG_206::::MG_142::::MG_293::::MG_482	11
250310_mgen_allbyall_511	MG_100::::MG_423::::MG_311::::MG_214::::MG_254::::MG_362::::MG_004::::MG_392::::MG_328::::MG_515::::MG_211	11
250310_mgen_allbyall_512	MG_334::::MG_028::::MG_135::::MG_110::::MG_270::::MG_182::::MG_122::::MG_388::::MG_393::::MG_214::::MG_301::::MG_370::::MG_347::::MG_384::::MG_172	15
250310_mgen_allbyall_513	MG_139::::MG_086::::MG_175::::MG_443::::MG_395::::MG_300::::MG_021::::MG_144::::MG_308::::MG_294::::MG_101::::MG_311::::MG_108	13
250310_mgen_allbyall_514	MG_244::::MG_078::::MG_310::::MG_065::::MG_108::::MG_345::::MG_264::::MG_241::::MG_233::::MG_018	10
250310_mgen_allbyall_515	MG_468::::MG_326::::MG_397::::MG_048::::MG_030::::MG_053::::MG_086::::MG_158::::MG_196::::MG_129::::MG_043	11
250310_mgen_allbyall_516	MG_001::::MG_316::::MG_247::::MG_480::::MG_280::::MG_048::::MG_460::::MG_019::::MG_384::::MG_168::::MG_201::::MG_264::::MG_056::::MG_462::::MG_437::::MG_087	16
250310_mgen_allbyall_517	MG_439::::MG_330::::MG_019::::MG_310::::MG_441::::MG_308::::MG_389::::MG_047::::MG_278::::MG_260::::MG_135::::MG_275::::MG_339::::MG_426	14
250310_mgen_allbyall_518	MG_250::::MG_092::::MG_086::::MG_453::::MG_521::::MG_201::::MG_171::::MG_455::::MG_324::::MG_010::::MG_262::::MG_094::::MG_200::::MG_177::::MG_106	15
250310_mgen_allbyall_519	MG_157::::MG_344::::MG_437::::MG_160::::MG_431::::MG_134::::MG_525::::MG_269::::MG_059::::MG_265::::MG_028::::MG_310::::MG_079::::MG_210::::MG_144::::MG_306::::MG_137	17
250310_mgen_allbyall_520	MG_239::::MG_106::::MG_191::::MG_376::::MG_194::::MG_266::::MG_208::::MG_078::::MG_473::::MG_248::::MG_313::::MG_363	12
250310_mgen_allbyall_521	MG_034::::MG_026::::MG_382::::MG_224::::MG_344::::MG_281::::MG_386::::MG_473::::MG_307::::MG_165	10
250310_mgen_allbyall_522	MG_075::::MG_425::::MG_026::::MG_094::::MG_358::::MG_050::::MG_215::::MG_336::::MG_098::::MG_364::::MG_022::::MG_013::::MG_180::::MG_114	14
250310_mgen_allbyall_523	MG_235::::MG_088::::MG_035::::MG_075::::MG_164::::MG_376::::MG_019::::MG_342::::MG_251::::MG_370::::MG_330::::MG_246::::MG_107::::MG_352::::MG_005::::MG_157	16
250310_mgen_allbyall_524	MG_126::::MG_309::::MG_306::::MG_235::::MG_461::::MG_301::::MG_213::::MG_464::::MG_286::::MG_011	10
250310_mgen_allbyall_525	MG_338::::MG_102::::MG_078::::MG_165::::MG_115::::MG_253::::MG_256::::MG_329::::MG_187::::MG_462::::MG_126::::MG_458	12
250310_mgen_allbyall_526	MG_033::::MG_491::::MG_301::::MG_100::::MG_367::::MG_046::::MG_027::::MG_353::::MG_303::::MG_155::::MG_320::::MG_385::::MG_239::::MG_267::::MG_281::::MG_085	16
250310_mgen_allbyall_527	MG_340::::MG_366::::MG_036::::MG_525::::MG_379::::MG_172::::MG_194::::MG_120	8
250310_mgen_allbyall_528	MG_147::::MG_096::::MG_238::::MG_306::::MG_027::::MG_295::::MG_272::::MG_355::::MG_419::::MG_382::::MG_136	11
250310_mgen_allbyall_529	MG_341::::MG_329::::MG_128::::MG_028::::MG_013::::MG_138::::MG_302::::MG_452::::MG_353::::MG_408::::MG_289::::MG_132::::MG_377::::MG_160	14
250310_mgen_allbyall_530	MG_080::::MG_381::::MG_006::::MG_289::::MG_090::::MG_065::::MG_100::::MG_129::::MG_133::::MG_292::::MG_369::::MG_285	12
250310_mgen_allbyall_531	MG_045::::MG_260::::MG_267::::MG_170::::MG_290::::MG_006::::MG_067::::MG_034::::MG_038::::MG_110::::MG_399::::MG_317	12
250310_mgen_allbyall_532	MG_526::::MG_027::::MG_252::::MG_024::::MG_060::::MG_234::::MG_375::::MG_172::::MG_336::::MG_034::::MG_164::::MG_371::::MG_001::::MG_081::::MG_197::::MG_003::::MG_316	17
250310_mgen_allbyall_533	MG_298::::MG_525::::MG_275::::MG_362::::MG_491::::MG_365::::MG_207::::MG_338::::MG_296::::MG_229	10
250310_mgen_allbyall_534	MG_322::::MG_211::::MG_163::::MG_063::::MG_162::::MG_248::::MG_172::::MG_228::::MG_134::::MG_013::::MG_255::::MG_462::::MG_006::::MG_434::::MG_239::::MG_408::::MG_516::::MG_439	18
250310_mgen_allbyall_535	MG_433::::MG_093::::MG_055::::MG_221::::MG_383::::MG_257::::MG_464::::MG_465::::MG_367::::MG_346::::MG_020::::MG_087::::MG_373::::MG_340::::MG_135::::MG_128::::MG_112	17
250310_mgen_allbyall_536	MG_174::::MG_258::::MG_428::::MG_246::::MG_093::::MG_249::::MG_444::::MG_452::::MG_143::::MG_148::::MG_400::::MG_178::::MG_262::::MG_167::::MG_409::::MG_403::::MG_309	17
250310_mgen_allbyall_537	MG_073::::MG_375::::MG_340::::MG_331::::MG_008::::MG_037::::MG_103::::MG_441::::MG_244	9
250310_mgen_allbyall_538	MG_283::::MG_168::::MG_190::::MG_327::::MG_102::::MG_447::::MG_298::::MG_047::::MG_397::::MG_373::::MG_098	11
250310_mgen_allbyall_539	MG_448::::MG_048::::MG_004::::MG_330::::MG_292::::MG_294::::MG_023::::MG_205::::MG_112::::MG_379	10
250310_mgen_allbyall_540	MG_361::::MG_230::::MG_312::::MG_418::::MG_345::::MG_498::::MG_423::::MG_035::::MG_221::::MG_417::::MG_478::::MG_391::::MG_358	13
250310_mgen_allbyall_541	MG_259::::MG_367::::MG_517::::MG_525::::MG_118::::MG_309::::MG_053::::MG_463::::MG_336::::MG_410	10
250310_mgen_allbyall_542	MG_218::::MG_395::::MG_053::::MG_450::::MG_407::::MG_432::::MG_132::::MG_280::::MG_382::::MG_330	10
250310_mgen_allbyall_543	MG_457::::MG_049::::MG_012::::MG_158::::MG_294::::MG_312::::MG_331::::MG_160::::MG_192::::MG_011::::MG_453	11
250310_mgen_allbyall_544	MG_261::::MG_023::::MG_231::::MG_154::::MG_018::::MG_111::::MG_418::::MG_139::::MG_181::::MG_165	10
250310_mgen_allbyall_545	MG_074::::MG_079::::MG_147::::MG_167::::MG_140::::MG_468::::MG_515::::MG_303::::MG_474::::MG_374	10
250310_mgen_allbyall_546	MG_066::::MG_007::::MG_468::::MG_424::::MG_267::::MG_408::::MG_201::::MG_008::::MG_002::::MG_198::::MG_445::::MG_173::::MG_030::::MG_050	14
250310_mgen_allbyall_547	MG_064::::MG_194::::MG_164::::MG_335::::MG_041::::MG_136::::MG_069::::MG_114::::MG_216::::MG_211::::MG_301::::MG_052::::MG_282	13
250310_mgen_allbyall_548	MG_242::::MG_433::::MG_096::::MG_467::::MG_006::::MG_071::::MG_004::::MG_083::::MG_171::::MG_327::::MG_482::::MG_476::::MG_264	13
250310_mgen_allbyall_549	MG_279::::MG_324::::MG_245::::MG_478::::MG_155::::MG_390::::MG_191::::MG_074::::MG_116::::MG_311::::MG_289::::MG_274::::MG_439	13
250310_mgen_allbyall_550	MG_334::::MG_525::::MG_371::::MG_048::::MG_238::::MG_456::::MG_380::::MG_317::::MG_244::::MG_101::::MG_055	11
250310_mgen_allbyall_551	MG_273::::MG_296::::MG_286::::MG_408::::MG_062::::MG_244::::MG_174::::MG_381::::MG_480::::MG_029::::MG_478::::MG_271::::MG_281::::MG_147::::MG_526	15
250310_mgen_allbyall_552	MG_127::::MG_053::::MG_440::::MG_427::::MG_339::::MG_411::::MG_274::::MG_361::::MG_369::::MG_185::::MG_384::::MG_392::::MG_022	13
250310_mgen_allbyall_553	MG_051::::MG_174::::MG_003::::MG_461::::MG_265::::MG_111::::MG_468::::MG_441::::MG_361::::MG_238	10
250310_mgen_allbyall_554	MG_142::::MG_028::::MG_340::::MG_459::::MG_316::::MG_444::::MG_011::::MG_180::::MG_045::::MG_439::::MG_360::::MG_491	12
250310_mgen_allbyall_555	MG_299::::MG_287::::MG_110::::MG_026::::MG_077::::MG_153::::MG_179::::MG_087::::MG_447::::MG_360::::MG_374::::MG_043::::MG_461::::MG_254::::MG_227::::MG_082	16
250310_mgen_allbyall_556	MG_149::::MG_152::::MG_296::::MG_291::::MG_395::::MG_043::::MG_268::::MG_322::::MG_260::::MG_346::::MG_160::::MG_177::::MG_185::::MG_282	14
250310_mgen_allbyall_557	MG_366::::MG_125::::MG_235::::MG_459::::MG_424::::MG_121::::MG_027::::MG_044::::MG_448::::MG_149::::MG_219::::MG_079::::MG_188::::MG_042::::MG_056::::MG_473::::MG_393::::MG_039	18
250310_mgen_allbyall_558	MG_315::::MG_466::::MG_390::::MG_042::::MG_129::::MG_150::::MG_157::::MG_372::::MG_184::::MG_212::::MG_200::::MG_286::::MG_334::::MG_202	14
250310_mgen_allbyall_559	MG_451::::MG_352::::MG_281::::MG_112::::MG_476::::MG_505::::MG_368::::MG_226::::MG_283::::MG_041::::MG_105::::MG_355::::MG_515::::MG_469::::MG_428::::MG_124::::MG_202	17
250310_mgen_allbyall_560	MG_237::::MG_168::::MG_394::::MG_351::::MG_142::::MG_309::::MG_184::::MG_451::::MG_320::::MG_014::::MG_161::::MG_088	12
250310_mgen_allbyall_561	MG_195::::MG_023::::MG_239::::MG_450::::MG_242::::MG_334::::MG_354::::MG_310::::MG_067::::MG_356::::MG_173	11
250310_mgen_allbyall_562	MG_250::::MG_134::::MG_105::::MG_491::::MG_272::::MG_329::::MG_294::::MG_334::::MG_127::::MG_186::::MG_370::::MG_143::::MG_224::::MG_380	14
250310_mgen_allbyall_563	MG_386::::MG_122::::MG_429::::MG_060::::MG_094::::MG_446::::MG_084::::MG_041::::MG_392::::MG_505	10
250310_mgen_allbyall_564	MG_073::::MG_251::::MG_457::::MG_076::::MG_173::::MG_423::::MG_220::::MG_297::::MG_009::::MG_034::::MG_452::::MG_430::::MG_253::::MG_010::::MG_522	15
250310_mgen_allbyall_565	MG_068::::MG_258::::MG_324::::MG_268::::MG_330::::MG_402::::MG_345::::MG_374::::MG_127::::MG_457::::MG_321::::MG_445	12
250310_mgen_allbyall_566	MG_307::::MG_214::::MG_080::::MG_173::::MG_157::::MG_047::::MG_412::::MG_001::::MG_140	9
250310_mgen_allbyall_567	MG_021::::MG_375::::MG_231::::MG_339::::MG_203::::MG_517::::MG_350::::MG_433::::MG_455::::MG_080	10
250310_mgen_allbyall_568	MG_130::::MG_233::::MG_298::::MG_022::::MG_329::::MG_282::::MG_328::::MG_257::::MG_317::::MG_448::::MG_073::::MG_293::::MG_174	13
250310_mgen_allbyall_569	MG_304::::MG_396::::MG_215::::MG_526::::MG_012::::MG_175::::MG_264::::MG_120::::MG_067::::MG_439::::MG_068::::MG_177::::MG_361::::MG_150::::MG_226::::MG_128::::MG_117	17
250310_mgen_allbyall_570	MG_145::::MG_045::::MG_522::::MG_303::::MG_477::::MG_295::::MG_473::::MG_008::::MG_221::::MG_023::::MG_024::::MG_287::::MG_426::::MG_255::::MG_040::::MG_214::::MG_129::::MG_177::::MG_174::::MG_049	20
250310_mgen_allbyall_571	MG_341::::MG_390::::MG_099::::MG_417::::MG_201::::MG_242::::MG_164::::MG_348::::MG_395::::MG_187	10
250310_mgen_allbyall_572	MG_261::::MG_477::::MG_264::::MG_524::::MG_203::::MG_294::::MG_307::::MG_259::::MG_074::::MG_369::::MG_445	11
250310_mgen_allbyall_573	MG_218::::MG_417::::MG_057::::MG_305::::MG_192::::MG_410::::MG_343::::MG_339::::MG_059	9
250310_mgen_allbyall_574	MG_139::::MG_451::::MG_438::::MG_069::::MG_526::::MG_010::::MG_100::::MG_191::::MG_070	9
250310_mgen_allbyall_575	MG_015::::MG_276::::MG_406::::MG_009::::MG_477::::MG_299::::MG_348::::MG_273::::MG_465::::MG_338::::MG_290::::MG_454::::MG_206::::MG_248	14
250310_mgen_allbyall_576	MG_302::::MG_268::::MG_357::::MG_425::::MG_208::::MG_061::::MG_269::::MG_162::::MG_190::::MG_234::::MG_444::::MG_337::::MG_244::::MG_087::::MG_446::::MG_180::::MG_101::::MG_293	18
250310_mgen_allbyall_577	MG_414::::MG_283::::MG_145::::MG_481::::MG_405::::MG_277::::MG_127::::MG_139::::MG_027::::MG_265::::MG_103::::MG_229	12
250310_mgen_allbyall_578	MG_401::::MG_466::::MG_423::::MG_283::::MG_470::::MG_108::::MG_341::::MG_171::::MG_422::::MG_435::::MG_458	11
250310_mgen_allbyall_579	MG_033::::MG_453::::MG_172::::MG_452::::MG_114::::MG_311::::MG_394::::MG_463::::MG_057::::MG_307::::MG_458::::MG_291::::MG_306::::MG_020	14
250310_mgen_allbyall_580	MG_205::::MG_474::::MG_458::::MG_075::::MG_390::::MG_432::::MG_392::::MG_189::::MG_111::::MG_158::::MG_267::::MG_357::::MG_480	13
250310_mgen_allbyall_41	MG_447::::MG_418::::MG_400::::MG_156::::MG_015::::MG_196::::MG_191::::MG_297::::MG_306::::MG_112::::MG_024::::MG_237	12
250310_mgen_allbyall_42	MG_394::::MG_040::::MG_287::::MG_189::::MG_068::::MG_078::::MG_425::::MG_213::::MG_188::::MG_430::::MG_250::::MG_433	12
250310_mgen_allbyall_43	MG_063::::MG_244::::MG_229::::MG_022::::MG_301::::MG_183::::MG_192::::MG_465::::MG_372::::MG_311::::MG_476::::MG_036::::MG_398	13
250310_mgen_allbyall_44	MG_067::::MG_100::::MG_109::::MG_307::::MG_042::::MG_410::::MG_166::::MG_442::::MG_322::::MG_229::::MG_132	11
250310_mgen_allbyall_45	MG_384::::MG_352::::MG_271::::MG_278::::MG_267::::MG_423::::MG_216::::MG_419::::MG_268::::MG_279::::MG_151::::MG_186::::MG_081::::MG_145	14
250310_mgen_allbyall_46	MG_407::::MG_167::::MG_213::::MG_359::::MG_041::::MG_209::::MG_261::::MG_322::::MG_414::::MG_316::::MG_222	11
250310_mgen_allbyall_47	MG_252::::MG_095::::MG_256::::MG_468::::MG_109::::MG_421::::MG_281::::MG_431	8
250310_mgen_allbyall_48	MG_480::::MG_194::::MG_034::::MG_448::::MG_105::::MG_072::::MG_098::::MG_319::::MG_097::::MG_315::::MG_159::::MG_055::::MG_306::::MG_305::::MG_434::::MG_374	16
250310_mgen_allbyall_49	MG_207::::MG_451::::MG_301::::MG_004::::MG_073::::MG_258::::MG_079::::MG_084::::MG_299::::MG_123::::MG_186::::MG_201::::MG_152	13
250310_mgen_allbyall_50	MG_437::::MG_392::::MG_321::::MG_253::::MG_106::::MG_013::::MG_055::::MG_352::::MG_233::::MG_207::::MG_125::::MG_477::::MG_234::::MG_467::::MG_385::::MG_395::::MG_092	17
250310_mgen_allbyall_51	MG_093::::MG_271::::MG_284::::MG_048::::MG_407::::MG_082::::MG_083::::MG_140::::MG_067::::MG_344::::MG_018	11
250310_mgen_allbyall_52	MG_217::::MG_200::::MG_152::::MG_422::::MG_347::::MG_168::::MG_081::::MG_476::::MG_039::::MG_254::::MG_361::::MG_446::::MG_272::::MG_456::::MG_463	15
250310_mgen_allbyall_53	MG_386::::MG_426::::MG_142::::MG_314::::MG_322::::MG_130::::MG_452::::MG_264::::MG_196::::MG_352::::MG_263	11
250310_mgen_allbyall_54	MG_173::::MG_369::::MG_400::::MG_171::::MG_160::::MG_142::::MG_252::::MG_240::::MG_082::::MG_481::::MG_317::::MG_207::::MG_026::::MG_390::::MG_175::::MG_041::::MG_219::::MG_221	18
250310_mgen_allbyall_55	MG_362::::MG_041::::MG_093::::MG_455::::MG_305::::MG_088::::MG_318::::MG_040::::MG_396::::MG_079::::MG_033::::MG_256::::MG_382::::MG_169::::MG_286::::MG_013::::MG_133::::MG_103	18
250310_mgen_allbyall_56	MG_387::::MG_477::::MG_262::::MG_038::::MG_079::::MG_030::::MG_269::::MG_375::::MG_457::::MG_289::::MG_046::::MG_224::::MG_141	13
250310_mgen_allbyall_57	MG_035::::MG_269::::MG_266::::MG_249::::MG_108::::MG_211::::MG_482::::MG_390::::MG_306::::MG_321::::MG_440	11
250310_mgen_allbyall_58	MG_293::::MG_451::::MG_259::::MG_422::::MG_300::::MG_002::::MG_245::::MG_371::::MG_516::::MG_332::::MG_110::::MG_247::::MG_035::::MG_126::::MG_133	15
250310_mgen_allbyall_59	MG_012::::MG_115::::MG_324::::MG_051::::MG_204::::MG_389::::MG_080::::MG_130::::MG_267::::MG_259::::MG_143::::MG_202::::MG_296::::MG_405::::MG_431::::MG_473	16
250310_mgen_allbyall_60	MG_206::::MG_202::::MG_411::::MG_077::::MG_284::::MG_443::::MG_426::::MG_239::::MG_057::::MG_005::::MG_160::::MG_448::::MG_123::::MG_168::::MG_359	15
250310_mgen_allbyall_581	MG_279::::MG_275::::MG_414::::MG_253::::MG_119::::MG_110::::MG_425::::MG_318::::MG_142::::MG_331::::MG_086	11
250310_mgen_allbyall_582	MG_377::::MG_299::::MG_279::::MG_386::::MG_469::::MG_466::::MG_003::::MG_366::::MG_250::::MG_214	10
250310_mgen_allbyall_583	MG_037::::MG_238::::MG_435::::MG_009::::MG_058::::MG_085::::MG_148::::MG_088::::MG_259::::MG_302::::MG_434::::MG_197::::MG_230::::MG_357::::MG_126	15
250310_mgen_allbyall_584	MG_314::::MG_025::::MG_244::::MG_291::::MG_077::::MG_358::::MG_433::::MG_382::::MG_437::::MG_073::::MG_051::::MG_211	12
250310_mgen_allbyall_585	MG_223::::MG_405::::MG_123::::MG_104::::MG_261::::MG_170::::MG_314::::MG_126::::MG_387::::MG_361::::MG_094	11
250310_mgen_allbyall_586	MG_138::::MG_379::::MG_024::::MG_362::::MG_280::::MG_113::::MG_358::::MG_334::::MG_084::::MG_062::::MG_111::::MG_143	12
250310_mgen_allbyall_587	MG_225::::MG_481::::MG_111::::MG_114::::MG_293::::MG_460::::MG_152::::MG_054::::MG_059::::MG_037::::MG_236::::MG_352::::MG_143::::MG_273::::MG_133::::MG_047::::MG_043::::MG_212	18
250310_mgen_allbyall_588	MG_266::::MG_371::::MG_190::::MG_374::::MG_067::::MG_212::::MG_366::::MG_437::::MG_183::::MG_308::::MG_057::::MG_124	12
250310_mgen_allbyall_589	MG_064::::MG_257::::MG_405::::MG_446::::MG_409::::MG_362::::MG_110::::MG_078::::MG_183::::MG_477::::MG_399::::MG_252::::MG_346::::MG_036	14
250310_mgen_allbyall_590	MG_419::::MG_003::::MG_248::::MG_057::::MG_087::::MG_422::::MG_424::::MG_354::::MG_169::::MG_176::::MG_260::::MG_526::::MG_122	13
250310_mgen_allbyall_591	MG_066::::MG_463::::MG_418::::MG_101::::MG_228::::MG_037::::MG_075::::MG_226::::MG_010::::MG_274::::MG_405::::MG_524::::MG_271	13
250310_mgen_allbyall_592	MG_364::::MG_035::::MG_167::::MG_186::::MG_056::::MG_314::::MG_308::::MG_053::::MG_197::::MG_229::::MG_526::::MG_431::::MG_242::::MG_180::::MG_156::::MG_033	16
250310_mgen_allbyall_593	MG_349::::MG_162::::MG_125::::MG_140::::MG_113::::MG_019::::MG_127::::MG_187::::MG_429::::MG_045::::MG_117::::MG_332	12
250310_mgen_allbyall_594	MG_195::::MG_444::::MG_135::::MG_065::::MG_091::::MG_364::::MG_200::::MG_068::::MG_145::::MG_355::::MG_057::::MG_351::::MG_399	13
250310_mgen_allbyall_595	MG_237::::MG_148::::MG_152::::MG_480::::MG_049::::MG_115::::MG_241::::MG_074::::MG_465::::MG_006::::MG_363::::MG_360::::MG_423::::MG_103::::MG_388::::MG_223::::MG_308	17
250310_mgen_allbyall_596	MG_092::::MG_407::::MG_309::::MG_319::::MG_180::::MG_469::::MG_204::::MG_371::::MG_241::::MG_412::::MG_478	11
250310_mgen_allbyall_597	MG_278::::MG_128::::MG_390::::MG_404::::MG_080::::MG_525::::MG_351::::MG_152::::MG_441::::MG_419::::MG_146::::MG_088	12
250310_mgen_allbyall_598	MG_216::::MG_206::::MG_198::::MG_401::::MG_141::::MG_363::::MG_018::::MG_092::::MG_229::::MG_043::::MG_440::::MG_117::::MG_347	13
250310_mgen_allbyall_599	MG_021::::MG_473::::MG_141::::MG_133::::MG_304::::MG_423::::MG_525::::MG_105::::MG_228::::MG_328::::MG_232::::MG_123::::MG_391	13
250310_mgen_allbyall_600	MG_210::::MG_146::::MG_108::::MG_090::::MG_236::::MG_322::::MG_235::::MG_396::::MG_184::::MG_367::::MG_293::::MG_066::::MG_360::::MG_279::::MG_428	15
250310_mgen_allbyall_601	MG_315::::MG_075::::MG_294::::MG_421::::MG_085::::MG_265::::MG_249::::MG_179::::MG_419::::MG_201	10
250310_mgen_allbyall_602	MG_218::::MG_018::::MG_357::::MG_106::::MG_338::::MG_153::::MG_076	7
250310_mgen_allbyall_603	MG_240::::MG_202::::MG_321::::MG_034::::MG_037::::MG_301::::MG_089::::MG_365::::MG_119::::MG_205::::MG_132::::MG_021	12
250310_mgen_allbyall_604	MG_032::::MG_444::::MG_474::::MG_055::::MG_216::::MG_163::::MG_082::::MG_304::::MG_443::::MG_071::::MG_295::::MG_323::::MG_188::::MG_406::::MG_033	15
250310_mgen_allbyall_605	MG_410::::MG_123::::MG_397::::MG_093::::MG_014::::MG_368::::MG_012::::MG_106::::MG_419::::MG_019::::MG_311::::MG_329::::MG_007	13
250310_mgen_allbyall_606	MG_130::::MG_355::::MG_369::::MG_067::::MG_247::::MG_089::::MG_336::::MG_465::::MG_258::::MG_385::::MG_311::::MG_265	12
250310_mgen_allbyall_607	MG_359::::MG_271::::MG_028::::MG_232::::MG_349::::MG_387::::MG_111::::MG_027::::MG_078::::MG_109::::MG_195::::MG_217::::MG_464::::MG_246	14
250310_mgen_allbyall_608	MG_377::::MG_256::::MG_229::::MG_071::::MG_375::::MG_086::::MG_012::::MG_355::::MG_266::::MG_267::::MG_403::::MG_074	12
250310_mgen_allbyall_609	MG_051::::MG_388::::MG_069::::MG_439::::MG_377::::MG_387::::MG_318::::MG_222::::MG_374::::MG_059::::MG_328::::MG_118::::MG_325::::MG_112::::MG_002	15
250310_mgen_allbyall_610	MG_207::::MG_363::::MG_089::::MG_306::::MG_118::::MG_063::::MG_031::::MG_100::::MG_429::::MG_149::::MG_331	11
250310_mgen_allbyall_611	MG_138::::MG_170::::MG_369::::MG_278::::MG_198::::MG_410::::MG_163::::MG_210::::MG_237::::MG_039::::MG_227::::MG_045	12
250310_mgen_allbyall_612	MG_060::::MG_448::::MG_162::::MG_340::::MG_517::::MG_281::::MG_324::::MG_132::::MG_380::::MG_015::::MG_213::::MG_417::::MG_450	13
250310_mgen_allbyall_613	MG_297::::MG_377::::MG_182::::MG_391::::MG_259::::MG_305::::MG_179::::MG_351::::MG_515::::MG_047::::MG_063::::MG_099::::MG_376::::MG_359::::MG_335	15
250310_mgen_allbyall_614	MG_292::::MG_180::::MG_458::::MG_088::::MG_433::::MG_225::::MG_224::::MG_104::::MG_219::::MG_095::::MG_091::::MG_331::::MG_295::::MG_494	14
250310_mgen_allbyall_615	MG_218::::MG_204::::MG_443::::MG_118::::MG_039::::MG_011::::MG_521::::MG_095::::MG_145::::MG_041	10
250310_mgen_allbyall_616	MG_498::::MG_429::::MG_204::::MG_410::::MG_338::::MG_286::::MG_283::::MG_320::::MG_437::::MG_083::::MG_354	11
250310_mgen_allbyall_617	MG_386::::MG_421::::MG_365::::MG_135::::MG_092::::MG_261::::MG_230::::MG_156::::MG_269	9
250310_mgen_allbyall_618	MG_262::::MG_459::::MG_278::::MG_445::::MG_498::::MG_263::::MG_376::::MG_296::::MG_105::::MG_032::::MG_220::::MG_233::::MG_237::::MG_494::::MG_371::::MG_099::::MG_145::::MG_284	18
250310_mgen_allbyall_619	MG_353::::MG_203::::MG_295::::MG_245::::MG_185::::MG_441::::MG_335::::MG_176::::MG_505::::MG_158::::MG_001::::MG_130::::MG_004::::MG_215::::MG_406	15
250310_mgen_allbyall_620	MG_005::::MG_327::::MG_025::::MG_366::::MG_258::::MG_318::::MG_015::::MG_195::::MG_105::::MG_277::::MG_389	11
250310_mgen_allbyall_621	MG_136::::MG_294::::MG_266::::MG_015::::MG_275::::MG_200::::MG_043::::MG_251::::MG_323::::MG_002::::MG_442	11
250310_mgen_allbyall_622	MG_254::::MG_067::::MG_050::::MG_390::::MG_470::::MG_235::::MG_297::::MG_197::::MG_163::::MG_292::::MG_178::::MG_382::::MG_365	13
250310_mgen_allbyall_623	MG_044::::MG_505::::MG_241::::MG_015::::MG_247::::MG_007::::MG_099::::MG_138::::MG_023::::MG_352::::MG_439::::MG_194	12
250310_mgen_allbyall_624	MG_144::::MG_312::::MG_470::::MG_082::::MG_276::::MG_103::::MG_218::::MG_202::::MG_279	9
250310_mgen_allbyall_625	MG_315::::MG_340::::MG_134::::MG_457::::MG_283::::MG_005::::MG_114::::MG_461::::MG_245::::MG_053::::MG_207	11
250310_mgen_allbyall_626	MG_064::::MG_297::::MG_102::::MG_011::::MG_410::::MG_469::::MG_300::::MG_271::::MG_460::::MG_104	10
250310_mgen_allbyall_627	MG_062::::MG_239::::MG_291::::MG_069::::MG_397::::MG_364::::MG_028::::MG_153::::MG_290::::MG_372	10
250310_mgen_allbyall_628	MG_120::::MG_324::::MG_460::::MG_228::::MG_305::::MG_238::::MG_160::::MG_078::::MG_358::::MG_235::::MG_381::::MG_195::::MG_045	13
250310_mgen_allbyall_629	MG_040::::MG_458::::MG_266::::MG_342::::MG_096::::MG_149::::MG_525::::MG_457::::MG_389::::MG_411::::MG_092	11
250310_mgen_allbyall_630	MG_298::::MG_352::::MG_026::::MG_422::::MG_119::::MG_261::::MG_113::::MG_061::::MG_350	9
250310_mgen_allbyall_631	MG_240::::MG_349::::MG_474::::MG_024::::MG_098::::MG_266::::MG_361::::MG_383::::MG_064::::MG_002::::MG_376::::MG_054	12
250310_mgen_allbyall_632	MG_341::::MG_226::::MG_347::::MG_369::::MG_378::::MG_335::::MG_273::::MG_328::::MG_349	9
250310_mgen_allbyall_633	MG_209::::MG_239::::MG_272::::MG_145::::MG_418::::MG_026::::MG_158::::MG_159::::MG_029::::MG_207::::MG_247::::MG_121::::MG_003::::MG_009::::MG_274::::MG_269	16
250310_mgen_allbyall_634	MG_250::::MG_399::::MG_382::::MG_048::::MG_323::::MG_422::::MG_074::::MG_273::::MG_075::::MG_221::::MG_394::::MG_482	12
250310_mgen_allbyall_635	MG_147::::MG_229::::MG_341::::MG_252::::MG_241::::MG_284::::MG_150::::MG_258::::MG_091::::MG_047::::MG_280::::MG_357	12
250310_mgen_allbyall_636	MG_137::::MG_412::::MG_052::::MG_454::::MG_198::::MG_020::::MG_382::::MG_231::::MG_283::::MG_082::::MG_119::::MG_228::::MG_262::::MG_316	14
250310_mgen_allbyall_637	MG_139::::MG_210::::MG_473::::MG_401::::MG_476::::MG_439::::MG_331::::MG_213::::MG_190::::MG_123::::MG_343::::MG_233::::MG_450::::MG_124::::MG_225::::MG_081::::MG_323	17
250310_mgen_allbyall_638	MG_317::::MG_100::::MG_470::::MG_015::::MG_123::::MG_394::::MG_169::::MG_383::::MG_181::::MG_457::::MG_039::::MG_337	12
250310_mgen_allbyall_639	MG_249::::MG_425::::MG_463::::MG_063::::MG_015::::MG_451::::MG_056::::MG_083::::MG_345::::MG_369::::MG_097	11
250310_mgen_allbyall_640	MG_313::::MG_163::::MG_458::::MG_309::::MG_395::::MG_244::::MG_001::::MG_120::::MG_431::::MG_397	10
250310_mgen_allbyall_641	MG_414::::MG_080::::MG_168::::MG_114::::MG_353::::MG_191::::MG_410::::MG_387::::MG_091	9
250310_mgen_allbyall_642	MG_468::::MG_290::::MG_440::::MG_439::::MG_407::::MG_398::::MG_004::::MG_463::::MG_077::::MG_381::::MG_481	11
250310_mgen_allbyall_643	MG_455::::MG_372::::MG_196::::MG_304::::MG_149::::MG_074::::MG_076::::MG_224::::MG_132::::MG_269::::MG_140::::MG_312	12
250310_mgen_allbyall_644	MG_409::::MG_397::::MG_089::::MG_226::::MG_466::::MG_450::::MG_211::::MG_387::::MG_332::::MG_312::::MG_116::::MG_347	12
250310_mgen_allbyall_645	MG_036::::MG_208::::MG_308::::MG_271::::MG_401::::MG_307::::MG_455::::MG_089::::MG_451::::MG_155::::MG_160	11
250310_mgen_allbyall_646	MG_386::::MG_030::::MG_080::::MG_394::::MG_328::::MG_274::::MG_234::::MG_373	8
250310_mgen_allbyall_647	MG_187::::MG_431::::MG_363::::MG_034::::MG_196::::MG_066::::MG_272::::MG_020::::MG_077::::MG_393::::MG_108::::MG_455::::MG_195::::MG_498::::MG_353	15
250310_mgen_allbyall_648	MG_192::::MG_106::::MG_522::::MG_450::::MG_386::::MG_136::::MG_066::::MG_141	8
250310_mgen_allbyall_649	MG_467::::MG_063::::MG_307::::MG_082::::MG_037::::MG_139::::MG_292::::MG_388::::MG_356::::MG_039	10
250310_mgen_allbyall_650	MG_205::::MG_351::::MG_373::::MG_058::::MG_316::::MG_524::::MG_031::::MG_428::::MG_072::::MG_127::::MG_276::::MG_035::::MG_022	13
250310_mgen_allbyall_651	MG_144::::MG_277::::MG_219::::MG_071::::MG_013::::MG_524::::MG_423::::MG_247::::MG_347::::MG_365::::MG_114::::MG_190	12
250310_mgen_allbyall_652	MG_182::::MG_210::::MG_196::::MG_290::::MG_232::::MG_421::::MG_068::::MG_148::::MG_389::::MG_035::::MG_207::::MG_188::::MG_303::::MG_054::::MG_065	15
250310_mgen_allbyall_653	MG_326::::MG_406::::MG_164::::MG_098::::MG_414::::MG_260::::MG_171::::MG_302::::MG_121::::MG_068::::MG_521::::MG_254	12
250310_mgen_allbyall_654	MG_126::::MG_065::::MG_433::::MG_297::::MG_366::::MG_168::::MG_268::::MG_132::::MG_349::::MG_138::::MG_223::::MG_157::::MG_395	13
250310_mgen_allbyall_655	MG_018::::MG_364::::MG_248::::MG_309::::MG_115::::MG_121::::MG_340::::MG_359::::MG_361::::MG_325	10
250310_mgen_allbyall_656	MG_062::::MG_253::::MG_384::::MG_250::::MG_190::::MG_448::::MG_237::::MG_396::::MG_116::::MG_258::::MG_027::::MG_124::::MG_326::::MG_461::::MG_269	15
250310_mgen_allbyall_657	MG_044::::MG_062::::MG_432::::MG_208::::MG_212::::MG_050::::MG_025::::MG_491::::MG_348::::MG_176::::MG_048::::MG_135::::MG_377::::MG_242::::MG_445	15
250310_mgen_allbyall_658	MG_142::::MG_312::::MG_138::::MG_350::::MG_441::::MG_136::::MG_437::::MG_300::::MG_117::::MG_129::::MG_258::::MG_267	12
250310_mgen_allbyall_659	MG_298::::MG_058::::MG_101::::MG_354::::MG_322::::MG_224::::MG_024::::MG_203::::MG_007::::MG_343::::MG_431::::MG_388	12
250310_mgen_allbyall_660	MG_315::::MG_183::::MG_287::::MG_070::::MG_326::::MG_232::::MG_411::::MG_418::::MG_073::::MG_307::::MG_238	11
250310_mgen_allbyall_661	MG_060::::MG_357::::MG_171::::MG_407::::MG_246::::MG_057::::MG_373::::MG_332::::MG_237::::MG_214::::MG_403::::MG_204::::MG_282::::MG_244	14
250310_mgen_allbyall_662	MG_299::::MG_085::::MG_124::::MG_157::::MG_113::::MG_120::::MG_354::::MG_441::::MG_380::::MG_277::::MG_036::::MG_259::::MG_402::::MG_070	14
250310_mgen_allbyall_663	MG_285::::MG_037::::MG_315::::MG_424::::MG_322::::MG_262::::MG_140::::MG_401::::MG_234::::MG_138::::MG_216	11
250310_mgen_allbyall_664	MG_051::::MG_284::::MG_299::::MG_225::::MG_101::::MG_072::::MG_462::::MG_221::::MG_421::::MG_412::::MG_120::::MG_161	12
250310_mgen_allbyall_665	MG_040::::MG_144::::MG_161::::MG_367::::MG_429::::MG_361::::MG_419::::MG_076::::MG_302::::MG_142::::MG_099::::MG_029::::MG_135::::MG_165	14
250310_mgen_allbyall_666	MG_189::::MG_251::::MG_028::::MG_234::::MG_064::::MG_159::::MG_324::::MG_367::::MG_124::::MG_206::::MG_230::::MG_407::::MG_494::::MG_318	14
250310_mgen_allbyall_667	MG_346::::MG_312::::MG_092::::MG_445::::MG_215::::MG_316::::MG_430::::MG_223::::MG_330::::MG_054::::MG_239::::MG_178::::MG_286	13
250310_mgen_allbyall_668	MG_046::::MG_037::::MG_329::::MG_208::::MG_032::::MG_369::::MG_360::::MG_283::::MG_366::::MG_209::::MG_304::::MG_465	12
250310_mgen_allbyall_669	MG_147::::MG_019::::MG_274::::MG_097::::MG_216::::MG_516::::MG_253::::MG_057::::MG_240::::MG_348::::MG_289::::MG_286::::MG_254::::MG_051	14
250310_mgen_allbyall_670	MG_249::::MG_253::::MG_087::::MG_295::::MG_324::::MG_411::::MG_317::::MG_263::::MG_377::::MG_107::::MG_089::::MG_364::::MG_476::::MG_286	14
250310_mgen_allbyall_671	MG_313::::MG_011::::MG_230::::MG_522::::MG_327::::MG_082::::MG_187::::MG_250::::MG_029::::MG_090::::MG_314::::MG_321::::MG_182::::MG_044	14
250310_mgen_allbyall_672	MG_021::::MG_482::::MG_022::::MG_464::::MG_005::::MG_419::::MG_442::::MG_214::::MG_363::::MG_470::::MG_320::::MG_259::::MG_189::::MG_343::::MG_289::::MG_521	16
250310_mgen_allbyall_673	MG_218::::MG_025::::MG_165::::MG_293::::MG_246::::MG_033::::MG_004::::MG_363::::MG_374::::MG_469::::MG_361	11
250310_mgen_allbyall_674	MG_166::::MG_448::::MG_423::::MG_256::::MG_064::::MG_157::::MG_350::::MG_204::::MG_464::::MG_264::::MG_025::::MG_030	12
250310_mgen_allbyall_675	MG_217::::MG_285::::MG_399::::MG_516::::MG_229::::MG_066::::MG_459::::MG_072::::MG_040::::MG_015::::MG_001::::MG_325	12
250310_mgen_allbyall_676	MG_468::::MG_451::::MG_498::::MG_171::::MG_019::::MG_009::::MG_067::::MG_055::::MG_090::::MG_456::::MG_294	11
250310_mgen_allbyall_677	MG_156::::MG_265::::MG_080::::MG_166::::MG_327::::MG_039::::MG_126::::MG_221::::MG_376::::MG_341::::MG_097::::MG_491	12
250310_mgen_allbyall_678	MG_192::::MG_026::::MG_232::::MG_116::::MG_427::::MG_042::::MG_130::::MG_047::::MG_014::::MG_292::::MG_084	11
250310_mgen_allbyall_679	MG_319::::MG_203::::MG_183::::MG_359::::MG_438::::MG_177::::MG_267::::MG_210::::MG_370::::MG_254::::MG_047::::MG_221::::MG_313	13
250310_mgen_allbyall_680	MG_137::::MG_320::::MG_285::::MG_041::::MG_241::::MG_220::::MG_329::::MG_048::::MG_300::::MG_418::::MG_517::::MG_149::::MG_051::::MG_215::::MG_081	15
250310_mgen_allbyall_681	MG_426::::MG_128::::MG_279::::MG_444::::MG_457::::MG_431::::MG_410::::MG_376::::MG_121::::MG_467::::MG_140::::MG_114::::MG_435::::MG_002::::MG_148	15
250310_mgen_allbyall_682	MG_409::::MG_370::::MG_196::::MG_427::::MG_371::::MG_358::::MG_163::::MG_181::::MG_169::::MG_320::::MG_448::::MG_209::::MG_372::::MG_287::::MG_067::::MG_225::::MG_373::::MG_063	18
250310_mgen_allbyall_683	MG_231::::MG_081::::MG_071::::MG_270::::MG_031::::MG_263::::MG_101::::MG_049::::MG_448::::MG_148::::MG_346	11
250310_mgen_allbyall_684	MG_338::::MG_020::::MG_149::::MG_129::::MG_422::::MG_070::::MG_161::::MG_314::::MG_109::::MG_019::::MG_037::::MG_481	12
250310_mgen_allbyall_685	MG_310::::MG_186::::MG_357::::MG_192::::MG_408::::MG_387::::MG_360::::MG_221::::MG_402::::MG_249::::MG_140::::MG_175	12
250310_mgen_allbyall_686	MG_079::::MG_380::::MG_221::::MG_372::::MG_066::::MG_253::::MG_098::::MG_096::::MG_379::::MG_392::::MG_029::::MG_470	12
250310_mgen_allbyall_687	MG_154::::MG_101::::MG_316::::MG_265::::MG_220::::MG_182::::MG_309::::MG_256::::MG_363::::MG_408::::MG_383::::MG_260::::MG_245::::MG_194	14
250310_mgen_allbyall_688	MG_391::::MG_121::::MG_097::::MG_403::::MG_172::::MG_396::::MG_192::::MG_263::::MG_468::::MG_245	10
250310_mgen_allbyall_689	MG_093::::MG_181::::MG_473::::MG_244::::MG_280::::MG_494::::MG_327::::MG_451::::MG_289::::MG_176::::MG_404::::MG_270::::MG_386	13
250310_mgen_allbyall_690	MG_261::::MG_140::::MG_516::::MG_238::::MG_179::::MG_400::::MG_320::::MG_321::::MG_278	9
250310_mgen_allbyall_691	MG_018::::MG_312::::MG_250::::MG_055::::MG_292::::MG_375::::MG_291	7
250310_mgen_allbyall_692	MG_434::::MG_326::::MG_142::::MG_526::::MG_341::::MG_498::::MG_103::::MG_249::::MG_044::::MG_464::::MG_382	11
250310_mgen_allbyall_693	MG_298::::MG_359::::MG_353::::MG_375::::MG_186::::MG_002::::MG_429::::MG_010::::MG_346::::MG_061::::MG_014::::MG_189	12
250310_mgen_allbyall_694	MG_446::::MG_328::::MG_001::::MG_213::::MG_090::::MG_147::::MG_198::::MG_455::::MG_023::::MG_351::::MG_481::::MG_012::::MG_181::::MG_395::::MG_107::::MG_127	16
250310_mgen_allbyall_695	MG_205::::MG_525::::MG_215::::MG_279::::MG_015::::MG_313::::MG_315::::MG_446::::MG_010::::MG_115::::MG_054::::MG_013::::MG_170::::MG_231	14
250310_mgen_allbyall_696	MG_151::::MG_397::::MG_167::::MG_184::::MG_389::::MG_087::::MG_307::::MG_365::::MG_094::::MG_393::::MG_004::::MG_078::::MG_175	13
250310_mgen_allbyall_697	MG_453::::MG_343::::MG_169::::MG_290::::MG_377::::MG_261::::MG_274::::MG_001::::MG_283::::MG_347::::MG_525::::MG_314::::MG_434::::MG_174	14
250310_mgen_allbyall_698	MG_344::::MG_359::::MG_089::::MG_417::::MG_161::::MG_190::::MG_194::::MG_103::::MG_459::::MG_275::::MG_181::::MG_106::::MG_185::::MG_446::::MG_235	15
250310_mgen_allbyall_699	MG_202::::MG_353::::MG_219::::MG_422::::MG_040::::MG_009::::MG_065::::MG_307::::MG_127::::MG_137::::MG_474::::MG_154::::MG_112	13
250310_mgen_allbyall_700	MG_060::::MG_367::::MG_233::::MG_170::::MG_160::::MG_406::::MG_388::::MG_382::::MG_350::::MG_370::::MG_229::::MG_458::::MG_247::::MG_080::::MG_141::::MG_148	16
250310_mgen_allbyall_701	MG_414::::MG_040::::MG_173::::MG_245::::MG_152::::MG_386::::MG_044::::MG_163::::MG_330::::MG_418::::MG_480::::MG_106	12
250310_mgen_allbyall_702	MG_125::::MG_115::::MG_387::::MG_367::::MG_365::::MG_344::::MG_023::::MG_088::::MG_442::::MG_319::::MG_057::::MG_427::::MG_068::::MG_073::::MG_451::::MG_466::::MG_264::::MG_265	18
250310_mgen_allbyall_703	MG_018::::MG_491::::MG_346::::MG_299::::MG_228::::MG_442::::MG_428::::MG_417::::MG_424::::MG_237::::MG_295::::MG_081::::MG_005::::MG_425::::MG_174::::MG_020::::MG_256	17
250310_mgen_allbyall_704	MG_217::::MG_369::::MG_071::::MG_281::::MG_179::::MG_141::::MG_024::::MG_412::::MG_107::::MG_300::::MG_135::::MG_155	12
250310_mgen_allbyall_705	MG_218::::MG_424::::MG_012::::MG_040::::MG_466::::MG_206::::MG_105::::MG_006::::MG_310::::MG_259::::MG_167	11
250310_mgen_allbyall_706	MG_046::::MG_393::::MG_417::::MG_525::::MG_197::::MG_447::::MG_462::::MG_076::::MG_233::::MG_031::::MG_166::::MG_169::::MG_107::::MG_308	14
250310_mgen_allbyall_707	MG_200::::MG_107::::MG_096::::MG_148::::MG_139::::MG_391::::MG_003::::MG_320::::MG_322::::MG_078::::MG_494	11
250310_mgen_allbyall_708	MG_156::::MG_227::::MG_296::::MG_399::::MG_316::::MG_192::::MG_083::::MG_240::::MG_515::::MG_188::::MG_379::::MG_046::::MG_094	13
250310_mgen_allbyall_709	MG_337::::MG_369::::MG_030::::MG_374::::MG_365::::MG_498::::MG_028::::MG_176::::MG_412::::MG_063::::MG_405::::MG_113::::MG_426::::MG_106::::MG_060::::MG_482::::MG_401::::MG_396	18
250310_mgen_allbyall_710	MG_104::::MG_286::::MG_172::::MG_313::::MG_037::::MG_339::::MG_220::::MG_086::::MG_380::::MG_358::::MG_156::::MG_140::::MG_176::::MG_049::::MG_385	15
250310_mgen_allbyall_711	MG_317::::MG_186::::MG_262::::MG_104::::MG_097::::MG_347::::MG_183::::MG_351::::MG_435::::MG_241::::MG_526::::MG_005::::MG_158	13
250310_mgen_allbyall_712	MG_021::::MG_213::::MG_422::::MG_318::::MG_172::::MG_008::::MG_165::::MG_465::::MG_368::::MG_278::::MG_160::::MG_156::::MG_164::::MG_102::::MG_143	15
250310_mgen_allbyall_713	MG_084::::MG_480::::MG_314::::MG_517::::MG_396::::MG_085::::MG_166::::MG_200::::MG_054::::MG_331::::MG_234::::MG_018::::MG_045::::MG_022::::MG_156	15
250310_mgen_allbyall_714	MG_036::::MG_321::::MG_438::::MG_361::::MG_287::::MG_344::::MG_180::::MG_130::::MG_286::::MG_434::::MG_118::::MG_432::::MG_356::::MG_076	14
250310_mgen_allbyall_715	MG_338::::MG_344::::MG_349::::MG_259::::MG_315::::MG_345::::MG_219::::MG_342::::MG_409::::MG_033::::MG_327	11
250310_mgen_allbyall_716	MG_378::::MG_272::::MG_396::::MG_297::::MG_080::::MG_303::::MG_462::::MG_007::::MG_372::::MG_289::::MG_332::::MG_249::::MG_041	13
250310_mgen_allbyall_717	MG_079::::MG_427::::MG_260::::MG_032::::MG_175::::MG_313::::MG_418::::MG_092::::MG_143::::MG_129::::MG_211::::MG_325::::MG_355::::MG_383::::MG_456::::MG_242	16
250310_mgen_allbyall_718	MG_100::::MG_264::::MG_234::::MG_370::::MG_277::::MG_059::::MG_478::::MG_231::::MG_397::::MG_208::::MG_349::::MG_452::::MG_051	13
250310_mgen_allbyall_719	MG_191::::MG_292::::MG_437::::MG_516::::MG_341::::MG_152::::MG_287::::MG_318	8
250310_mgen_allbyall_720	MG_136::::MG_195::::MG_515::::MG_180::::MG_003::::MG_249::::MG_082::::MG_448::::MG_414::::MG_389::::MG_343	11
250310_mgen_allbyall_721	MG_334::::MG_404::::MG_107::::MG_026::::MG_037::::MG_437::::MG_097::::MG_290::::MG_332::::MG_428::::MG_144::::MG_036::::MG_187::::MG_357	14
250310_mgen_allbyall_722	MG_093::::MG_355::::MG_429::::MG_463::::MG_376::::MG_301::::MG_232::::MG_206::::MG_115::::MG_447::::MG_224::::MG_050::::MG_522::::MG_517::::MG_087::::MG_481	16
250310_mgen_allbyall_723	MG_151::::MG_336::::MG_447::::MG_274::::MG_458::::MG_319::::MG_505::::MG_468::::MG_409::::MG_464::::MG_223	11
250310_mgen_allbyall_724	MG_467::::MG_371::::MG_276::::MG_226::::MG_056::::MG_159::::MG_390::::MG_359::::MG_070::::MG_223::::MG_008::::MG_452::::MG_141::::MG_134::::MG_153	15
250310_mgen_allbyall_725	MG_298::::MG_245::::MG_109::::MG_334::::MG_377::::MG_251::::MG_524::::MG_255::::MG_041::::MG_331::::MG_046::::MG_170::::MG_287	13
250310_mgen_allbyall_726	MG_248::::MG_095::::MG_392::::MG_312::::MG_280::::MG_272::::MG_010::::MG_307::::MG_426::::MG_227::::MG_282::::MG_354	12
250310_mgen_allbyall_727	MG_126::::MG_360::::MG_228::::MG_204::::MG_122::::MG_061::::MG_167::::MG_406::::MG_277::::MG_062	10
250310_mgen_allbyall_728	MG_117::::MG_480::::MG_435::::MG_211::::MG_036::::MG_367::::MG_167::::MG_047::::MG_261::::MG_375::::MG_185::::MG_263::::MG_329	13
250310_mgen_allbyall_729	MG_205::::MG_117::::MG_451::::MG_159::::MG_464::::MG_046::::MG_116::::MG_164::::MG_221::::MG_168::::MG_329::::MG_412::::MG_277::::MG_086::::MG_287::::MG_481	16
250310_mgen_allbyall_730	MG_202::::MG_481::::MG_044::::MG_102::::MG_291::::MG_053::::MG_222::::MG_096::::MG_257::::MG_251::::MG_211::::MG_140::::MG_404::::MG_197	14
250310_mgen_allbyall_731	MG_453::::MG_414::::MG_505::::MG_465::::MG_317::::MG_013::::MG_216::::MG_090::::MG_491::::MG_059::::MG_246::::MG_391::::MG_454::::MG_117	14
250310_mgen_allbyall_732	MG_201::::MG_232::::MG_143::::MG_283::::MG_448::::MG_312::::MG_197::::MG_045::::MG_175::::MG_322::::MG_467::::MG_091::::MG_337::::MG_240::::MG_363::::MG_144::::MG_319	17
250310_mgen_allbyall_733	MG_178::::MG_041::::MG_233::::MG_140::::MG_097::::MG_411::::MG_162::::MG_068::::MG_440::::MG_100::::MG_294::::MG_153::::MG_058::::MG_027::::MG_168	15
250310_mgen_allbyall_734	MG_191::::MG_053::::MG_374::::MG_331::::MG_036::::MG_003::::MG_338	7
250310_mgen_allbyall_735	MG_218::::MG_072::::MG_326::::MG_453::::MG_345::::MG_125::::MG_271::::MG_353	8
250310_mgen_allbyall_736	MG_217::::MG_208::::MG_515::::MG_235::::MG_280::::MG_261::::MG_336::::MG_098::::MG_020::::MG_526::::MG_356::::MG_337::::MG_225::::MG_105	14
250310_mgen_allbyall_737	MG_139::::MG_305::::MG_075::::MG_237::::MG_313::::MG_457::::MG_328::::MG_025::::MG_091::::MG_409	10
250310_mgen_allbyall_738	MG_069::::MG_058::::MG_423::::MG_083::::MG_414::::MG_104::::MG_057::::MG_393::::MG_099::::MG_234	10
250310_mgen_allbyall_739	MG_310::::MG_412::::MG_364::::MG_266::::MG_285::::MG_446::::MG_400::::MG_224::::MG_025::::MG_434::::MG_202::::MG_114::::MG_391::::MG_233::::MG_327::::MG_445::::MG_125	17
250310_mgen_allbyall_740	MG_302::::MG_338::::MG_093::::MG_442::::MG_177::::MG_035::::MG_272::::MG_336::::MG_032::::MG_051::::MG_176	11
250310_mgen_allbyall_741	MG_136::::MG_244::::MG_336::::MG_169::::MG_219::::MG_011::::MG_212::::MG_255::::MG_279::::MG_227::::MG_201::::MG_387::::MG_014::::MG_056::::MG_165	15
250310_mgen_allbyall_742	MG_273::::MG_109::::MG_049::::MG_082::::MG_238::::MG_439::::MG_353::::MG_277::::MG_079::::MG_433	10
250310_mgen_allbyall_743	MG_378::::MG_190::::MG_079::::MG_389::::MG_075::::MG_138::::MG_173::::MG_178::::MG_145::::MG_119::::MG_359::::MG_036	12
250310_mgen_allbyall_744	MG_147::::MG_464::::MG_063::::MG_234::::MG_201::::MG_052::::MG_450::::MG_431::::MG_435::::MG_122::::MG_068::::MG_246::::MG_015::::MG_371::::MG_006::::MG_342	16
250310_mgen_allbyall_745	MG_386::::MG_123::::MG_045::::MG_183::::MG_403::::MG_111::::MG_052::::MG_086::::MG_310::::MG_427::::MG_248	11
250310_mgen_allbyall_746	MG_137::::MG_044::::MG_426::::MG_408::::MG_391::::MG_093::::MG_075::::MG_423::::MG_195::::MG_456::::MG_213::::MG_150	12
250310_mgen_allbyall_747	MG_154::::MG_423::::MG_290::::MG_042::::MG_043::::MG_355::::MG_046::::MG_178::::MG_437::::MG_259::::MG_304::::MG_364::::MG_284::::MG_458::::MG_337	15
250310_mgen_allbyall_748	MG_126::::MG_018::::MG_254::::MG_353::::MG_317::::MG_305::::MG_209::::MG_355::::MG_482::::MG_318	10
250310_mgen_allbyall_749	MG_151::::MG_200::::MG_418::::MG_185::::MG_428::::MG_059::::MG_019::::MG_098::::MG_115::::MG_191::::MG_350::::MG_477	12
250310_mgen_allbyall_750	MG_146::::MG_041::::MG_074::::MG_067::::MG_405::::MG_438::::MG_341::::MG_295::::MG_421::::MG_459	10
250310_mgen_allbyall_751	MG_084::::MG_357::::MG_367::::MG_212::::MG_078::::MG_275::::MG_149::::MG_311::::MG_297::::MG_283::::MG_374::::MG_380::::MG_216::::MG_302::::MG_133	15
250310_mgen_allbyall_752	MG_061::::MG_522::::MG_318::::MG_074::::MG_166::::MG_096::::MG_081::::MG_344::::MG_498::::MG_170::::MG_117::::MG_065::::MG_240::::MG_114::::MG_084	15
250310_mgen_allbyall_753	MG_021::::MG_209::::MG_091::::MG_401::::MG_161::::MG_430::::MG_515::::MG_033::::MG_128::::MG_111::::MG_385::::MG_279::::MG_411::::MG_211::::MG_381	15
250310_mgen_allbyall_754	MG_073::::MG_189::::MG_126::::MG_481::::MG_190::::MG_263::::MG_399::::MG_380::::MG_434::::MG_100::::MG_381::::MG_258::::MG_368::::MG_335::::MG_184	15
250310_mgen_allbyall_755	MG_398::::MG_246::::MG_026::::MG_380::::MG_410::::MG_233::::MG_421::::MG_268::::MG_373::::MG_455::::MG_184::::MG_211::::MG_289::::MG_250::::MG_173::::MG_387	16
250310_mgen_allbyall_756	MG_218::::MG_448::::MG_421::::MG_274::::MG_020::::MG_344::::MG_401::::MG_230::::MG_300	9
250310_mgen_allbyall_757	MG_207::::MG_025::::MG_154::::MG_526::::MG_468::::MG_384::::MG_325::::MG_227::::MG_332::::MG_465::::MG_205::::MG_466::::MG_078	13
250310_mgen_allbyall_758	MG_394::::MG_206::::MG_023::::MG_315::::MG_032::::MG_148::::MG_226::::MG_191::::MG_034::::MG_398	10
250310_mgen_allbyall_759	MG_130::::MG_425::::MG_136::::MG_459::::MG_035::::MG_095::::MG_305::::MG_407::::MG_223::::MG_175::::MG_178::::MG_454::::MG_404	13
250310_mgen_allbyall_760	MG_298::::MG_112::::MG_049::::MG_326::::MG_349::::MG_013::::MG_206::::MG_261::::MG_056::::MG_299	10
250310_mgen_allbyall_761	MG_340::::MG_063::::MG_349::::MG_437::::MG_294::::MG_414::::MG_336::::MG_262::::MG_076	9
250310_mgen_allbyall_762	MG_443::::MG_197::::MG_018::::MG_112::::MG_079::::MG_268::::MG_376::::MG_213::::MG_110::::MG_146::::MG_381::::MG_242::::MG_054::::MG_276	14
250310_mgen_allbyall_763	MG_064::::MG_224::::MG_151::::MG_109::::MG_015::::MG_117::::MG_260::::MG_369::::MG_269	9
250310_mgen_allbyall_764	MG_142::::MG_295::::MG_141::::MG_250::::MG_315::::MG_166::::MG_298::::MG_164::::MG_083::::MG_301::::MG_062::::MG_444	12
250310_mgen_allbyall_765	MG_120::::MG_048::::MG_153::::MG_429::::MG_200::::MG_182::::MG_138::::MG_279::::MG_248::::MG_159::::MG_261::::MG_417	12
250310_mgen_allbyall_766	MG_379::::MG_175::::MG_476::::MG_384::::MG_434::::MG_455::::MG_494::::MG_273::::MG_051::::MG_342::::MG_378::::MG_010::::MG_254::::MG_306	14
250310_mgen_allbyall_767	MG_139::::MG_351::::MG_426::::MG_172::::MG_089::::MG_432::::MG_085::::MG_462::::MG_153::::MG_258::::MG_074::::MG_209::::MG_038::::MG_013::::MG_151	15
250310_mgen_allbyall_768	MG_187::::MG_408::::MG_068::::MG_142::::MG_443::::MG_460::::MG_003::::MG_372::::MG_155::::MG_095::::MG_092::::MG_105::::MG_473::::MG_251	14
250310_mgen_allbyall_769	MG_069::::MG_088::::MG_129::::MG_076::::MG_172::::MG_445::::MG_476::::MG_216::::MG_276::::MG_417::::MG_373::::MG_100::::MG_111::::MG_177::::MG_366	15
250310_mgen_allbyall_770	MG_478::::MG_046::::MG_368::::MG_461::::MG_145::::MG_004::::MG_022::::MG_323::::MG_150::::MG_050::::MG_347::::MG_142::::MG_362::::MG_342::::MG_104	15
250310_mgen_allbyall_771	MG_402::::MG_156::::MG_077::::MG_050::::MG_169::::MG_252::::MG_403::::MG_247::::MG_337::::MG_146::::MG_238::::MG_443::::MG_191::::MG_132	14
250310_mgen_allbyall_772	MG_345::::MG_307::::MG_301::::MG_470::::MG_459::::MG_124::::MG_468::::MG_428	8
250310_mgen_allbyall_773	MG_278::::MG_207::::MG_129::::MG_480::::MG_096::::MG_217::::MG_204::::MG_144::::MG_007::::MG_328::::MG_346::::MG_380::::MG_180	13
250310_mgen_allbyall_774	MG_348::::MG_320::::MG_013::::MG_001::::MG_388::::MG_346::::MG_306::::MG_444::::MG_075::::MG_202::::MG_407::::MG_106::::MG_104::::MG_227	14
250310_mgen_allbyall_775	MG_271::::MG_521::::MG_402::::MG_159::::MG_002::::MG_040::::MG_316::::MG_176::::MG_073::::MG_139::::MG_091::::MG_184::::MG_206::::MG_132	14
250310_mgen_allbyall_776	MG_339::::MG_328::::MG_250::::MG_041::::MG_307::::MG_419::::MG_431::::MG_360::::MG_379::::MG_337	10
250310_mgen_allbyall_777	MG_194::::MG_404::::MG_166::::MG_002::::MG_137::::MG_218::::MG_147::::MG_092::::MG_297::::MG_005::::MG_060::::MG_117	12
250310_mgen_allbyall_778	MG_103::::MG_230::::MG_400::::MG_254::::MG_007::::MG_071::::MG_387::::MG_293::::MG_034::::MG_042::::MG_113::::MG_433::::MG_295	13
250310_mgen_allbyall_779	MG_039::::MG_244::::MG_205::::MG_362::::MG_355::::MG_440::::MG_326::::MG_094::::MG_172::::MG_253::::MG_061::::MG_470	12
250310_mgen_allbyall_780	MG_392::::MG_284::::MG_351::::MG_465::::MG_521::::MG_134::::MG_169::::MG_240::::MG_222::::MG_249::::MG_517::::MG_315::::MG_038::::MG_109::::MG_302::::MG_393::::MG_023	17
250310_mgen_allbyall_61	MG_402::::MG_448::::MG_119::::MG_432::::MG_234::::MG_355::::MG_278::::MG_327::::MG_222::::MG_307::::MG_466::::MG_215	12
250310_mgen_allbyall_62	MG_313::::MG_005::::MG_373::::MG_466::::MG_045::::MG_151::::MG_393::::MG_141::::MG_063::::MG_480::::MG_362::::MG_353::::MG_101::::MG_445::::MG_112::::MG_481::::MG_344::::MG_272::::MG_178::::MG_323	20
250310_mgen_allbyall_63	MG_283::::MG_039::::MG_136::::MG_299::::MG_116::::MG_402::::MG_257::::MG_220::::MG_031::::MG_375::::MG_394::::MG_480	12
250310_mgen_allbyall_64	MG_205::::MG_090::::MG_084::::MG_194::::MG_056::::MG_160::::MG_050::::MG_183::::MG_273::::MG_259::::MG_375::::MG_135::::MG_209::::MG_423::::MG_162	15
250310_mgen_allbyall_65	MG_044::::MG_441::::MG_058::::MG_076::::MG_207::::MG_190::::MG_167::::MG_387::::MG_095::::MG_320::::MG_133::::MG_315::::MG_020::::MG_324::::MG_049::::MG_355::::MG_370	17
250310_mgen_allbyall_66	MG_298::::MG_025::::MG_120::::MG_035::::MG_355::::MG_239::::MG_297::::MG_453::::MG_480::::MG_184	10
250310_mgen_allbyall_67	MG_118::::MG_061::::MG_176::::MG_273::::MG_453::::MG_251::::MG_400::::MG_292::::MG_233::::MG_036::::MG_067::::MG_431::::MG_383	13
250310_mgen_allbyall_68	MG_417::::MG_083::::MG_290::::MG_030::::MG_003::::MG_310::::MG_229::::MG_268::::MG_385::::MG_041::::MG_231::::MG_090::::MG_144::::MG_225::::MG_102::::MG_237	16
250310_mgen_allbyall_69	MG_469::::MG_149::::MG_137::::MG_264::::MG_038::::MG_138::::MG_101::::MG_080::::MG_245::::MG_347::::MG_453::::MG_187::::MG_398	13
250310_mgen_allbyall_70	MG_401::::MG_397::::MG_377::::MG_237::::MG_180::::MG_247::::MG_166::::MG_303::::MG_429::::MG_399::::MG_185::::MG_383::::MG_172::::MG_173	14
250310_mgen_allbyall_71	MG_069::::MG_084::::MG_147::::MG_039::::MG_112::::MG_066::::MG_025::::MG_233::::MG_182::::MG_390::::MG_003::::MG_132::::MG_426	13
250310_mgen_allbyall_72	MG_274::::MG_391::::MG_002::::MG_180::::MG_214::::MG_072::::MG_313::::MG_461::::MG_256::::MG_367::::MG_083::::MG_277::::MG_132	13
250310_mgen_allbyall_73	MG_062::::MG_376::::MG_202::::MG_195::::MG_261::::MG_186::::MG_455::::MG_163::::MG_246::::MG_399::::MG_388::::MG_302::::MG_424::::MG_441	14
250310_mgen_allbyall_74	MG_498::::MG_068::::MG_007::::MG_211::::MG_334::::MG_516::::MG_130::::MG_461::::MG_141::::MG_059::::MG_190::::MG_252::::MG_395::::MG_010	14
250310_mgen_allbyall_75	MG_014::::MG_049::::MG_473::::MG_383::::MG_170::::MG_443::::MG_515::::MG_001::::MG_442::::MG_183::::MG_517::::MG_059::::MG_025::::MG_357::::MG_159	15
250310_mgen_allbyall_76	MG_019::::MG_197::::MG_360::::MG_427::::MG_170::::MG_069::::MG_326::::MG_141::::MG_119::::MG_424::::MG_225::::MG_294::::MG_478	13
250310_mgen_allbyall_77	MG_275::::MG_184::::MG_454::::MG_003::::MG_169::::MG_183::::MG_023::::MG_277::::MG_101::::MG_098::::MG_044::::MG_172::::MG_444	13
250310_mgen_allbyall_78	MG_157::::MG_161::::MG_382::::MG_258::::MG_197::::MG_086::::MG_208::::MG_114::::MG_322::::MG_328::::MG_011::::MG_398::::MG_383::::MG_083::::MG_009::::MG_289::::MG_205	17
250310_mgen_allbyall_79	MG_341::::MG_145::::MG_066::::MG_093::::MG_361::::MG_281::::MG_225::::MG_453::::MG_406::::MG_263::::MG_129::::MG_155::::MG_205	13
250310_mgen_allbyall_80	MG_338::::MG_007::::MG_430::::MG_435::::MG_133::::MG_277::::MG_045::::MG_476::::MG_356::::MG_166::::MG_181::::MG_174	12
250310_mgen_allbyall_781	MG_231::::MG_029::::MG_299::::MG_373::::MG_318::::MG_322::::MG_456::::MG_330::::MG_515::::MG_306::::MG_064::::MG_220	12
250310_mgen_allbyall_782	MG_340::::MG_040::::MG_445::::MG_021::::MG_157::::MG_273::::MG_191	7
250310_mgen_allbyall_783	MG_386::::MG_262::::MG_043::::MG_399::::MG_433::::MG_090::::MG_239::::MG_419::::MG_039	9
250310_mgen_allbyall_784	MG_291::::MG_137::::MG_443::::MG_173::::MG_122::::MG_088::::MG_266::::MG_326::::MG_281::::MG_089	10
250310_mgen_allbyall_785	MG_072::::MG_087::::MG_114::::MG_237::::MG_141::::MG_137::::MG_455::::MG_188::::MG_356::::MG_314::::MG_120::::MG_162::::MG_152	13
250310_mgen_allbyall_786	MG_394::::MG_102::::MG_121::::MG_275::::MG_066::::MG_046::::MG_345::::MG_354::::MG_194::::MG_013::::MG_080	11
250310_mgen_allbyall_787	MG_012::::MG_339::::MG_089::::MG_394::::MG_412::::MG_393::::MG_064::::MG_055::::MG_302::::MG_248::::MG_152::::MG_156::::MG_005	13
250310_mgen_allbyall_788	MG_292::::MG_113::::MG_338::::MG_137::::MG_249::::MG_170::::MG_461::::MG_311::::MG_164	9
250310_mgen_allbyall_789	MG_453::::MG_089::::MG_095::::MG_300::::MG_124::::MG_045::::MG_146::::MG_254::::MG_231::::MG_060::::MG_380::::MG_209	12
250310_mgen_allbyall_790	MG_395::::MG_267::::MG_200::::MG_342::::MG_451::::MG_304::::MG_452::::MG_383::::MG_225::::MG_354::::MG_060::::MG_285::::MG_461::::MG_108::::MG_158::::MG_103	16
250310_mgen_allbyall_791	MG_130::::MG_024::::MG_219::::MG_128::::MG_208::::MG_195::::MG_097::::MG_229::::MG_466::::MG_418::::MG_201::::MG_013::::MG_273::::MG_263::::MG_370::::MG_308	16
250310_mgen_allbyall_792	MG_203::::MG_330::::MG_061::::MG_046::::MG_009::::MG_409::::MG_006::::MG_020::::MG_516::::MG_140::::MG_473::::MG_150::::MG_443::::MG_103::::MG_164	15
250310_mgen_allbyall_793	MG_033::::MG_478::::MG_467::::MG_238::::MG_010::::MG_043::::MG_414::::MG_166::::MG_270::::MG_047::::MG_202::::MG_378::::MG_336::::MG_237	14
250310_mgen_allbyall_794	MG_062::::MG_454::::MG_340::::MG_249::::MG_146::::MG_039::::MG_442::::MG_006::::MG_187::::MG_010::::MG_182	11
250310_mgen_allbyall_795	MG_334::::MG_350::::MG_305::::MG_302::::MG_153::::MG_468::::MG_322::::MG_476::::MG_092::::MG_219::::MG_389	11
250310_mgen_allbyall_796	MG_014::::MG_196::::MG_319::::MG_444::::MG_080::::MG_085::::MG_362::::MG_361::::MG_317::::MG_154::::MG_213::::MG_231	12
250310_mgen_allbyall_797	MG_278::::MG_393::::MG_396::::MG_118::::MG_026::::MG_469::::MG_205::::MG_103::::MG_266::::MG_381::::MG_356::::MG_346::::MG_053::::MG_302	14
250310_mgen_allbyall_798	MG_321::::MG_354::::MG_271::::MG_181::::MG_134::::MG_295::::MG_117::::MG_192::::MG_463::::MG_325::::MG_264::::MG_278	12
250310_mgen_allbyall_799	MG_505::::MG_404::::MG_389::::MG_100::::MG_455::::MG_346::::MG_344::::MG_408::::MG_242::::MG_209::::MG_374::::MG_154::::MG_119::::MG_280::::MG_039::::MG_248	16
250310_mgen_allbyall_800	MG_210::::MG_053::::MG_143::::MG_073::::MG_219::::MG_109::::MG_155::::MG_378::::MG_261::::MG_090::::MG_426::::MG_459::::MG_461::::MG_429	14
250310_mgen_allbyall_801	MG_348::::MG_331::::MG_172::::MG_349::::MG_178::::MG_186::::MG_522::::MG_478::::MG_434::::MG_456::::MG_128::::MG_182::::MG_080::::MG_505::::MG_269::::MG_328	16
250310_mgen_allbyall_802	MG_125::::MG_278::::MG_304::::MG_059::::MG_249::::MG_126::::MG_398::::MG_438::::MG_334::::MG_029::::MG_402::::MG_426::::MG_072	13
250310_mgen_allbyall_803	MG_157::::MG_027::::MG_391::::MG_368::::MG_118::::MG_452::::MG_006::::MG_337::::MG_037::::MG_324::::MG_298::::MG_211::::MG_276::::MG_323::::MG_332	15
250310_mgen_allbyall_804	MG_069::::MG_330::::MG_279::::MG_361::::MG_343::::MG_183::::MG_149::::MG_087::::MG_007::::MG_126::::MG_060::::MG_077::::MG_467::::MG_049	14
250310_mgen_allbyall_805	MG_171::::MG_232::::MG_306::::MG_248::::MG_353::::MG_334::::MG_081::::MG_366::::MG_381::::MG_383::::MG_364::::MG_102::::MG_477::::MG_116::::MG_432::::MG_127::::MG_082	17
250310_mgen_allbyall_806	MG_309::::MG_430::::MG_130::::MG_137::::MG_343::::MG_390::::MG_062::::MG_090::::MG_462	9
250310_mgen_allbyall_807	MG_386::::MG_259::::MG_381::::MG_061::::MG_275::::MG_028::::MG_139::::MG_138::::MG_252	9
250310_mgen_allbyall_808	MG_341::::MG_373::::MG_297::::MG_090::::MG_158::::MG_334::::MG_096::::MG_118::::MG_174::::MG_152::::MG_008	11
250310_mgen_allbyall_809	MG_375::::MG_134::::MG_324::::MG_093::::MG_515::::MG_440::::MG_275::::MG_175::::MG_126::::MG_024::::MG_218	11
250310_mgen_allbyall_810	MG_411::::MG_164::::MG_133::::MG_349::::MG_074::::MG_272::::MG_408::::MG_124::::MG_030::::MG_400::::MG_440::::MG_010::::MG_135::::MG_296::::MG_305::::MG_073	16
250310_mgen_allbyall_811	MG_239::::MG_251::::MG_345::::MG_122::::MG_317::::MG_366::::MG_024::::MG_150::::MG_144	9
250310_mgen_allbyall_812	MG_217::::MG_153::::MG_355::::MG_174::::MG_394::::MG_157::::MG_052::::MG_054::::MG_358::::MG_128::::MG_119::::MG_259::::MG_185::::MG_400::::MG_388	15
250310_mgen_allbyall_813	MG_291::::MG_300::::MG_278::::MG_123::::MG_063::::MG_367::::MG_208::::MG_286::::MG_003::::MG_171::::MG_255::::MG_113	12
250310_mgen_allbyall_814	MG_292::::MG_027::::MG_263::::MG_151::::MG_357::::MG_161::::MG_522::::MG_239::::MG_425::::MG_455::::MG_207::::MG_183::::MG_358	13
250310_mgen_allbyall_815	MG_021::::MG_234::::MG_223::::MG_338::::MG_417::::MG_150::::MG_379::::MG_377::::MG_421::::MG_235::::MG_258	11
250310_mgen_allbyall_816	MG_011::::MG_295::::MG_448::::MG_099::::MG_191::::MG_397::::MG_280::::MG_126::::MG_240::::MG_310::::MG_435::::MG_311	12
250310_mgen_allbyall_817	MG_282::::MG_302::::MG_015::::MG_320::::MG_124::::MG_474::::MG_187::::MG_034::::MG_350::::MG_411::::MG_047::::MG_049::::MG_395::::MG_402::::MG_262	15
250310_mgen_allbyall_818	MG_524::::MG_338::::MG_049::::MG_064::::MG_097::::MG_108::::MG_337::::MG_040::::MG_289::::MG_441::::MG_210	11
250310_mgen_allbyall_819	MG_189::::MG_025::::MG_141::::MG_108::::MG_127::::MG_172::::MG_273::::MG_410::::MG_240::::MG_389::::MG_031::::MG_234::::MG_070::::MG_158::::MG_041	15
250310_mgen_allbyall_820	MG_457::::MG_442::::MG_246::::MG_205::::MG_447::::MG_395::::MG_238::::MG_401::::MG_364::::MG_408::::MG_058::::MG_392::::MG_476	13
250310_mgen_allbyall_821	MG_179::::MG_250::::MG_144::::MG_498::::MG_128::::MG_245::::MG_203::::MG_364::::MG_019::::MG_163::::MG_104::::MG_257::::MG_079::::MG_476::::MG_357	15
250310_mgen_allbyall_822	MG_265::::MG_378::::MG_515::::MG_298::::MG_044::::MG_380::::MG_008::::MG_428::::MG_406::::MG_110::::MG_012::::MG_154::::MG_011::::MG_320::::MG_234::::MG_132	16
250310_mgen_allbyall_823	MG_352::::MG_190::::MG_408::::MG_453::::MG_048::::MG_229::::MG_336::::MG_064::::MG_203::::MG_115::::MG_188::::MG_077	12
250310_mgen_allbyall_824	MG_228::::MG_461::::MG_264::::MG_098::::MG_517::::MG_218::::MG_369::::MG_205::::MG_216::::MG_441	10
250310_mgen_allbyall_825	MG_136::::MG_156::::MG_369::::MG_320::::MG_460::::MG_417::::MG_093::::MG_469::::MG_210::::MG_277::::MG_251::::MG_371::::MG_009::::MG_282	14
250310_mgen_allbyall_826	MG_032::::MG_289::::MG_412::::MG_251::::MG_448::::MG_151::::MG_229::::MG_321::::MG_332::::MG_075::::MG_476	11
250310_mgen_allbyall_827	MG_309::::MG_404::::MG_491::::MG_369::::MG_162::::MG_480::::MG_083::::MG_358::::MG_279::::MG_222::::MG_079::::MG_058::::MG_293::::MG_331::::MG_050	15
250310_mgen_allbyall_828	MG_084::::MG_011::::MG_101::::MG_407::::MG_103::::MG_105::::MG_030::::MG_246::::MG_292::::MG_121::::MG_252::::MG_267::::MG_076::::MG_120::::MG_384	15
250310_mgen_allbyall_829	MG_066::::MG_515::::MG_286::::MG_292::::MG_009::::MG_222::::MG_078::::MG_221::::MG_467::::MG_339::::MG_258::::MG_401::::MG_459::::MG_219	14
250310_mgen_allbyall_830	MG_340::::MG_280::::MG_222::::MG_468::::MG_071::::MG_269	6
250310_mgen_allbyall_831	MG_386::::MG_212::::MG_211::::MG_238::::MG_177::::MG_517::::MG_029::::MG_292::::MG_182::::MG_343	10
250310_mgen_allbyall_832	MG_299::::MG_139::::MG_169::::MG_365::::MG_341::::MG_363::::MG_105::::MG_398::::MG_340::::MG_042	10
250310_mgen_allbyall_833	MG_147::::MG_467::::MG_073::::MG_160::::MG_373::::MG_304::::MG_113::::MG_454::::MG_384::::MG_450::::MG_114::::MG_260::::MG_478::::MG_099	14
250310_mgen_allbyall_834	MG_281::::MG_390::::MG_004::::MG_020::::MG_384::::MG_345::::MG_302::::MG_410::::MG_052::::MG_010::::MG_265	11
250310_mgen_allbyall_835	MG_226::::MG_201::::MG_438::::MG_302::::MG_237::::MG_327::::MG_325::::MG_379::::MG_375::::MG_100::::MG_003::::MG_253::::MG_236	13
250310_mgen_allbyall_836	MG_271::::MG_467::::MG_305::::MG_341::::MG_360::::MG_094::::MG_372::::MG_517::::MG_394	9
250310_mgen_allbyall_837	MG_192::::MG_169::::MG_092::::MG_293::::MG_205::::MG_439::::MG_414::::MG_366::::MG_151::::MG_189	10
250310_mgen_allbyall_838	MG_308::::MG_391::::MG_407::::MG_399::::MG_051::::MG_007::::MG_294::::MG_182::::MG_151::::MG_061::::MG_394::::MG_225	12
250310_mgen_allbyall_839	MG_014::::MG_344::::MG_149::::MG_355::::MG_113::::MG_214::::MG_273::::MG_491::::MG_406::::MG_270::::MG_315::::MG_066::::MG_433	13
250310_mgen_allbyall_840	MG_494::::MG_470::::MG_328::::MG_146::::MG_309::::MG_056::::MG_135::::MG_126::::MG_446::::MG_119::::MG_211::::MG_109	12
250310_mgen_allbyall_841	MG_194::::MG_378::::MG_411::::MG_453::::MG_323::::MG_228::::MG_451::::MG_403::::MG_432::::MG_165::::MG_346::::MG_371::::MG_080::::MG_364	14
250310_mgen_allbyall_842	MG_055::::MG_202::::MG_173::::MG_099::::MG_461::::MG_177::::MG_430::::MG_056::::MG_329::::MG_440::::MG_003::::MG_303::::MG_446::::MG_454::::MG_308	15
250310_mgen_allbyall_843	MG_033::::MG_397::::MG_351::::MG_398::::MG_039::::MG_460::::MG_207::::MG_354::::MG_050::::MG_174::::MG_236::::MG_189::::MG_445::::MG_300::::MG_038::::MG_122::::MG_162::::MG_232	18
250310_mgen_allbyall_844	MG_125::::MG_247::::MG_298::::MG_290::::MG_078::::MG_455::::MG_176::::MG_279::::MG_456::::MG_281::::MG_230::::MG_163::::MG_059::::MG_294::::MG_070	15
250310_mgen_allbyall_845	MG_301::::MG_336::::MG_399::::MG_396::::MG_147::::MG_418::::MG_443::::MG_440::::MG_179::::MG_319::::MG_423::::MG_275::::MG_432::::MG_289::::MG_428	15
250310_mgen_allbyall_846	MG_291::::MG_303::::MG_117::::MG_380::::MG_195::::MG_316::::MG_248::::MG_494::::MG_447::::MG_293::::MG_315::::MG_314::::MG_410	13
250310_mgen_allbyall_847	MG_021::::MG_284::::MG_383::::MG_468::::MG_387::::MG_137::::MG_298::::MG_425	8
250310_mgen_allbyall_848	MG_215::::MG_034::::MG_338::::MG_186::::MG_403::::MG_029::::MG_460::::MG_515::::MG_257::::MG_069::::MG_138	11
250310_mgen_allbyall_849	MG_524::::MG_042::::MG_020::::MG_474::::MG_051::::MG_181::::MG_183::::MG_385::::MG_197::::MG_505::::MG_305::::MG_029::::MG_210::::MG_171::::MG_263::::MG_174::::MG_114	17
250310_mgen_allbyall_850	MG_285::::MG_470::::MG_154::::MG_036::::MG_091::::MG_049::::MG_386::::MG_059::::MG_162::::MG_164::::MG_393	11
250310_mgen_allbyall_851	MG_352::::MG_219::::MG_052::::MG_343::::MG_215::::MG_254::::MG_340::::MG_084::::MG_223::::MG_196::::MG_348::::MG_002::::MG_047	13
250310_mgen_allbyall_852	MG_242::::MG_296::::MG_321::::MG_063::::MG_059::::MG_155::::MG_038::::MG_081::::MG_213::::MG_173::::MG_302::::MG_120::::MG_254	13
250310_mgen_allbyall_853	MG_310::::MG_110::::MG_337::::MG_326::::MG_216::::MG_200::::MG_309::::MG_386	8
250310_mgen_allbyall_854	MG_065::::MG_058::::MG_314::::MG_403::::MG_239::::MG_175::::MG_253::::MG_212::::MG_360::::MG_498::::MG_300::::MG_435::::MG_349::::MG_482::::MG_466	15
250310_mgen_allbyall_855	MG_072::::MG_148::::MG_077::::MG_084::::MG_145::::MG_442::::MG_181::::MG_441::::MG_400::::MG_298::::MG_053	11
250310_mgen_allbyall_856	MG_185::::MG_204::::MG_075::::MG_343::::MG_234::::MG_381::::MG_454::::MG_456::::MG_196::::MG_250::::MG_056::::MG_165::::MG_296	13
250310_mgen_allbyall_857	MG_001::::MG_291::::MG_136::::MG_361::::MG_457::::MG_233::::MG_119::::MG_524::::MG_517::::MG_451::::MG_074::::MG_195::::MG_143	13
250310_mgen_allbyall_858	MG_098::::MG_285::::MG_421::::MG_127::::MG_255::::MG_126::::MG_130::::MG_083::::MG_272::::MG_348::::MG_244::::MG_173	12
250310_mgen_allbyall_859	MG_392::::MG_049::::MG_293::::MG_182::::MG_088::::MG_229::::MG_356::::MG_078::::MG_403::::MG_200::::MG_335::::MG_144::::MG_006::::MG_224::::MG_181	15
250310_mgen_allbyall_860	MG_409::::MG_135::::MG_461::::MG_096::::MG_233::::MG_187::::MG_279::::MG_198::::MG_064::::MG_303::::MG_121::::MG_526	12
250310_mgen_allbyall_861	MG_217::::MG_382::::MG_084::::MG_059::::MG_324::::MG_319::::MG_342::::MG_385::::MG_300::::MG_261::::MG_244::::MG_339::::MG_184	13
250310_mgen_allbyall_862	MG_032::::MG_261::::MG_463::::MG_136::::MG_285::::MG_268::::MG_331::::MG_273::::MG_044::::MG_368::::MG_339::::MG_353::::MG_388::::MG_297	14
250310_mgen_allbyall_863	MG_062::::MG_252::::MG_107::::MG_310::::MG_272::::MG_314::::MG_092::::MG_444::::MG_226::::MG_470::::MG_247::::MG_522::::MG_205::::MG_299::::MG_033::::MG_063::::MG_473::::MG_165	18
250310_mgen_allbyall_864	MG_018::::MG_024::::MG_182::::MG_332::::MG_374::::MG_494::::MG_257::::MG_352::::MG_161::::MG_285::::MG_382::::MG_094::::MG_188::::MG_231::::MG_286	15
250310_mgen_allbyall_865	MG_071::::MG_177::::MG_066::::MG_095::::MG_427::::MG_062::::MG_356::::MG_189::::MG_306::::MG_327::::MG_209	11
250310_mgen_allbyall_866	MG_112::::MG_121::::MG_334::::MG_262::::MG_165::::MG_189::::MG_291::::MG_446::::MG_083::::MG_203::::MG_217::::MG_277	12
250310_mgen_allbyall_867	MG_419::::MG_035::::MG_030::::MG_160::::MG_009::::MG_187::::MG_414::::MG_224::::MG_244::::MG_366	10
250310_mgen_allbyall_868	MG_266::::MG_522::::MG_036::::MG_298::::MG_004::::MG_319::::MG_195::::MG_039	8
250310_mgen_allbyall_869	MG_271::::MG_411::::MG_462::::MG_442::::MG_055::::MG_220::::MG_213::::MG_113::::MG_108::::MG_382::::MG_116::::MG_379::::MG_121::::MG_301	14
250310_mgen_allbyall_870	MG_012::::MG_400::::MG_166::::MG_432::::MG_149::::MG_340::::MG_144::::MG_001::::MG_521::::MG_211::::MG_425::::MG_505::::MG_235::::MG_145	14
250310_mgen_allbyall_871	MG_192::::MG_406::::MG_048::::MG_324::::MG_180::::MG_255::::MG_404::::MG_307::::MG_253::::MG_128::::MG_363	11
250310_mgen_allbyall_872	MG_422::::MG_190::::MG_418::::MG_392::::MG_421::::MG_286::::MG_046::::MG_120::::MG_216::::MG_400::::MG_028::::MG_143	12
250310_mgen_allbyall_873	MG_021::::MG_187::::MG_373::::MG_134::::MG_085::::MG_494::::MG_369::::MG_346::::MG_168::::MG_241::::MG_130::::MG_212::::MG_121::::MG_052::::MG_210::::MG_444	16
250310_mgen_allbyall_874	MG_069::::MG_315::::MG_135::::MG_428::::MG_168::::MG_363::::MG_323::::MG_116::::MG_267::::MG_219::::MG_517::::MG_318::::MG_397::::MG_063::::MG_297::::MG_456	16
250310_mgen_allbyall_875	MG_005::::MG_261::::MG_395::::MG_293::::MG_306::::MG_287::::MG_517::::MG_462::::MG_312::::MG_289::::MG_150	11
250310_mgen_allbyall_876	MG_218::::MG_184::::MG_104::::MG_249::::MG_256::::MG_055::::MG_525::::MG_043	8
250310_mgen_allbyall_877	MG_375::::MG_140::::MG_297::::MG_308::::MG_142::::MG_384::::MG_159::::MG_106::::MG_403::::MG_225::::MG_033	11
250310_mgen_allbyall_878	MG_170::::MG_095::::MG_208::::MG_222::::MG_073::::MG_185::::MG_419::::MG_018::::MG_395	9
250310_mgen_allbyall_879	MG_317::::MG_294::::MG_047::::MG_332::::MG_132::::MG_248::::MG_342::::MG_180::::MG_318::::MG_148::::MG_375::::MG_392::::MG_466::::MG_235	14
250310_mgen_allbyall_880	MG_031::::MG_329::::MG_450::::MG_376::::MG_322::::MG_180::::MG_362::::MG_065::::MG_348::::MG_120::::MG_043	11
250310_mgen_allbyall_881	MG_082::::MG_434::::MG_204::::MG_401::::MG_272::::MG_409::::MG_367::::MG_215::::MG_213::::MG_200::::MG_174	11
250310_mgen_allbyall_882	MG_345::::MG_009::::MG_057::::MG_252::::MG_360::::MG_185::::MG_079::::MG_155::::MG_118::::MG_352::::MG_178::::MG_474::::MG_116::::MG_201::::MG_391	15
250310_mgen_allbyall_883	MG_274::::MG_221::::MG_304::::MG_211::::MG_431::::MG_018::::MG_123::::MG_351::::MG_087::::MG_468	10
250310_mgen_allbyall_884	MG_014::::MG_356::::MG_291::::MG_468::::MG_178::::MG_289::::MG_417::::MG_126::::MG_202::::MG_068::::MG_325::::MG_441	12
250310_mgen_allbyall_885	MG_194::::MG_380::::MG_197::::MG_463::::MG_464::::MG_150::::MG_059::::MG_082::::MG_149::::MG_430::::MG_348::::MG_169::::MG_405::::MG_003::::MG_407::::MG_262::::MG_480	17
250310_mgen_allbyall_886	MG_072::::MG_175::::MG_023::::MG_411::::MG_104::::MG_329::::MG_422::::MG_118::::MG_196::::MG_157::::MG_227	11
250310_mgen_allbyall_887	MG_516::::MG_122::::MG_105::::MG_175::::MG_231::::MG_477::::MG_309::::MG_153::::MG_114::::MG_274::::MG_442::::MG_078::::MG_112::::MG_441::::MG_427	15
250310_mgen_allbyall_888	MG_098::::MG_453::::MG_189::::MG_325::::MG_401::::MG_170::::MG_147::::MG_393::::MG_191::::MG_299::::MG_097::::MG_088	12
250310_mgen_allbyall_889	MG_067::::MG_135::::MG_425::::MG_435::::MG_216::::MG_053::::MG_008::::MG_115::::MG_524::::MG_004::::MG_147::::MG_249	12
250310_mgen_allbyall_890	MG_125::::MG_308::::MG_252::::MG_075::::MG_248::::MG_043::::MG_283::::MG_184::::MG_222::::MG_214::::MG_425::::MG_090	12
250310_mgen_allbyall_891	MG_242::::MG_414::::MG_241::::MG_295::::MG_398::::MG_128::::MG_196::::MG_461::::MG_159::::MG_037::::MG_115::::MG_028::::MG_156::::MG_446	14
250310_mgen_allbyall_892	MG_270::::MG_115::::MG_255::::MG_254::::MG_112::::MG_310::::MG_106::::MG_091::::MG_290::::MG_027::::MG_302::::MG_072::::MG_129::::MG_186::::MG_074::::MG_050::::MG_327	17
250310_mgen_allbyall_893	MG_438::::MG_524::::MG_189::::MG_082::::MG_371::::MG_085::::MG_476::::MG_329::::MG_050::::MG_437::::MG_330::::MG_328::::MG_045::::MG_268::::MG_391	15
250310_mgen_allbyall_894	MG_433::::MG_282::::MG_308::::MG_162::::MG_092::::MG_170::::MG_226::::MG_306::::MG_258::::MG_376::::MG_022::::MG_158::::MG_040::::MG_101::::MG_133::::MG_197::::MG_456::::MG_402	18
250310_mgen_allbyall_895	MG_265::::MG_308::::MG_171::::MG_516::::MG_138::::MG_299::::MG_224::::MG_218::::MG_323::::MG_066	10
250310_mgen_allbyall_896	MG_228::::MG_291::::MG_445::::MG_166::::MG_275::::MG_363::::MG_349::::MG_254::::MG_167::::MG_281::::MG_150::::MG_058::::MG_163::::MG_292	14
250310_mgen_allbyall_897	MG_341::::MG_081::::MG_143::::MG_227::::MG_141::::MG_310::::MG_351::::MG_004::::MG_505::::MG_433::::MG_343::::MG_480	12
250310_mgen_allbyall_898	MG_266::::MG_201::::MG_220::::MG_095::::MG_206::::MG_082::::MG_478::::MG_061::::MG_042	9
250310_mgen_allbyall_899	MG_370::::MG_014::::MG_467::::MG_158::::MG_430::::MG_109::::MG_179::::MG_072::::MG_386	9
250310_mgen_allbyall_900	MG_469::::MG_221::::MG_132::::MG_194::::MG_285::::MG_343::::MG_409::::MG_326::::MG_113::::MG_385::::MG_032::::MG_457::::MG_109::::MG_480	14
250310_mgen_allbyall_901	MG_071::::MG_249::::MG_002::::MG_105::::MG_156::::MG_088::::MG_001::::MG_268::::MG_248::::MG_067::::MG_020::::MG_021::::MG_303::::MG_262	14
250310_mgen_allbyall_902	MG_260::::MG_190::::MG_403::::MG_231::::MG_195::::MG_072::::MG_301::::MG_056::::MG_405::::MG_354::::MG_092	11
250310_mgen_allbyall_903	MG_359::::MG_062::::MG_405::::MG_331::::MG_419::::MG_129::::MG_114::::MG_034::::MG_308::::MG_001::::MG_259::::MG_429::::MG_476::::MG_256::::MG_393	15
250310_mgen_allbyall_904	MG_005::::MG_090::::MG_300::::MG_474::::MG_068::::MG_409::::MG_031::::MG_277	8
250310_mgen_allbyall_905	MG_269::::MG_161::::MG_073::::MG_036::::MG_065::::MG_397::::MG_242::::MG_045::::MG_343::::MG_281::::MG_311	11
250310_mgen_allbyall_906	MG_192::::MG_002::::MG_228::::MG_003::::MG_393::::MG_157::::MG_146::::MG_261::::MG_038::::MG_505::::MG_365	11
250310_mgen_allbyall_907	MG_054::::MG_176::::MG_470::::MG_023::::MG_058::::MG_137::::MG_011::::MG_409::::MG_171::::MG_296::::MG_463::::MG_269::::MG_308::::MG_235::::MG_042::::MG_013	16
250310_mgen_allbyall_908	MG_313::::MG_012::::MG_478::::MG_278::::MG_386::::MG_462::::MG_364::::MG_159::::MG_133::::MG_459::::MG_024	11
250310_mgen_allbyall_909	MG_424::::MG_160::::MG_498::::MG_281::::MG_392::::MG_025::::MG_126::::MG_136::::MG_292::::MG_347::::MG_271::::MG_337::::MG_053	13
250310_mgen_allbyall_910	MG_070::::MG_372::::MG_160::::MG_087::::MG_203::::MG_327::::MG_442::::MG_385::::MG_133::::MG_180::::MG_345::::MG_440::::MG_106::::MG_351::::MG_267::::MG_262	16
250310_mgen_allbyall_911	MG_223::::MG_067::::MG_250::::MG_462::::MG_441::::MG_418::::MG_347::::MG_240::::MG_491::::MG_202::::MG_482::::MG_217::::MG_409::::MG_267::::MG_362::::MG_010::::MG_222	17
250310_mgen_allbyall_912	MG_452::::MG_216::::MG_319::::MG_015::::MG_292::::MG_209::::MG_481::::MG_157::::MG_421::::MG_089::::MG_049	11
250310_mgen_allbyall_913	MG_245::::MG_118::::MG_062::::MG_078::::MG_375::::MG_020::::MG_450::::MG_198::::MG_426::::MG_341::::MG_320::::MG_451	12
250310_mgen_allbyall_914	MG_093::::MG_144::::MG_393::::MG_292::::MG_127::::MG_241::::MG_322::::MG_073::::MG_005::::MG_119::::MG_385::::MG_274	12
250310_mgen_allbyall_915	MG_139::::MG_227::::MG_357::::MG_448::::MG_385::::MG_419::::MG_478::::MG_217::::MG_455::::MG_130::::MG_477::::MG_460::::MG_451::::MG_226	14
250310_mgen_allbyall_916	MG_321::::MG_252::::MG_049::::MG_451::::MG_113::::MG_389::::MG_417::::MG_239::::MG_347::::MG_294::::MG_406::::MG_383::::MG_044::::MG_028::::MG_174	15
250310_mgen_allbyall_917	MG_076::::MG_057::::MG_004::::MG_066::::MG_041::::MG_313::::MG_154::::MG_157::::MG_516::::MG_469::::MG_188::::MG_225::::MG_183	13
250310_mgen_allbyall_918	MG_098::::MG_166::::MG_367::::MG_352::::MG_220::::MG_258::::MG_290::::MG_287::::MG_446::::MG_316::::MG_093::::MG_381::::MG_312::::MG_424::::MG_207::::MG_139::::MG_431	17
250310_mgen_allbyall_919	MG_276::::MG_135::::MG_138::::MG_287::::MG_083::::MG_021::::MG_124::::MG_387::::MG_392::::MG_239::::MG_478::::MG_101::::MG_171::::MG_118::::MG_033	15
250310_mgen_allbyall_920	MG_094::::MG_235::::MG_239::::MG_331::::MG_216::::MG_040::::MG_468::::MG_299	8
250310_mgen_allbyall_921	MG_069::::MG_231::::MG_320::::MG_336::::MG_266::::MG_171::::MG_141::::MG_091::::MG_339::::MG_434::::MG_524::::MG_158	12
250310_mgen_allbyall_922	MG_370::::MG_052::::MG_442::::MG_368::::MG_361::::MG_244::::MG_284::::MG_429::::MG_194::::MG_395::::MG_290::::MG_079::::MG_452::::MG_085::::MG_171	15
250310_mgen_allbyall_923	MG_026::::MG_023::::MG_476::::MG_271::::MG_182::::MG_030::::MG_150::::MG_185::::MG_071::::MG_298::::MG_258::::MG_029::::MG_362::::MG_163	14
250310_mgen_allbyall_924	MG_317::::MG_237::::MG_070::::MG_111::::MG_093::::MG_151::::MG_066::::MG_012::::MG_035::::MG_372::::MG_437::::MG_168::::MG_252::::MG_450	14
250310_mgen_allbyall_925	MG_142::::MG_480::::MG_030::::MG_277::::MG_377::::MG_422::::MG_431::::MG_319::::MG_235::::MG_410::::MG_226::::MG_024	12
250310_mgen_allbyall_926	MG_123::::MG_145::::MG_392::::MG_319::::MG_250::::MG_417::::MG_054::::MG_061::::MG_110::::MG_264::::MG_366::::MG_215::::MG_455	13
250310_mgen_allbyall_927	MG_280::::MG_373::::MG_183::::MG_215::::MG_079::::MG_108::::MG_037::::MG_136::::MG_406::::MG_140::::MG_005::::MG_296	12
250310_mgen_allbyall_928	MG_338::::MG_359::::MG_231::::MG_200::::MG_470::::MG_424::::MG_117::::MG_004::::MG_172::::MG_280::::MG_055	11
250310_mgen_allbyall_929	MG_265::::MG_347::::MG_184::::MG_227::::MG_185::::MG_338::::MG_452::::MG_041::::MG_293::::MG_445::::MG_382::::MG_012::::MG_326::::MG_134::::MG_376	15
250310_mgen_allbyall_930	MG_260::::MG_442::::MG_225::::MG_198::::MG_286::::MG_026::::MG_465::::MG_048::::MG_376::::MG_458::::MG_353::::MG_379::::MG_314::::MG_167	14
250310_mgen_allbyall_931	MG_125::::MG_405::::MG_142::::MG_465::::MG_186::::MG_287::::MG_108::::MG_085::::MG_457::::MG_047::::MG_242::::MG_230::::MG_339::::MG_306	14
250310_mgen_allbyall_932	MG_236::::MG_350::::MG_134::::MG_296::::MG_004::::MG_044::::MG_026::::MG_244::::MG_019::::MG_309::::MG_132::::MG_434	12
250310_mgen_allbyall_933	MG_438::::MG_482::::MG_150::::MG_168::::MG_084::::MG_248::::MG_112::::MG_296::::MG_407::::MG_172::::MG_034::::MG_238::::MG_289::::MG_031	14
250310_mgen_allbyall_934	MG_086::::MG_056::::MG_224::::MG_051::::MG_040::::MG_054::::MG_341::::MG_482::::MG_102::::MG_026::::MG_005	11
250310_mgen_allbyall_935	MG_218::::MG_370::::MG_121::::MG_383::::MG_447::::MG_307::::MG_437::::MG_074	8
250310_mgen_allbyall_936	MG_311::::MG_304::::MG_189::::MG_378::::MG_466::::MG_197::::MG_080::::MG_061::::MG_457::::MG_069::::MG_256::::MG_400	12
250310_mgen_allbyall_937	MG_179::::MG_342::::MG_340::::MG_274::::MG_404::::MG_233::::MG_167::::MG_326::::MG_295::::MG_368::::MG_312::::MG_482::::MG_090	13
250310_mgen_allbyall_938	MG_270::::MG_330::::MG_405::::MG_136::::MG_521::::MG_026::::MG_304::::MG_191::::MG_303::::MG_317::::MG_357	11
250310_mgen_allbyall_939	MG_282::::MG_525::::MG_505::::MG_267::::MG_062::::MG_382::::MG_125::::MG_098::::MG_311::::MG_110::::MG_109::::MG_005::::MG_049::::MG_325::::MG_232::::MG_373::::MG_498	17
250310_mgen_allbyall_940	MG_390::::MG_349::::MG_145::::MG_037::::MG_448::::MG_165::::MG_176::::MG_094::::MG_238::::MG_256::::MG_394::::MG_092::::MG_447::::MG_134::::MG_465::::MG_409	16
250310_mgen_allbyall_941	MG_192::::MG_238::::MG_299::::MG_446::::MG_071::::MG_057::::MG_283::::MG_389::::MG_162::::MG_370::::MG_093::::MG_010::::MG_245::::MG_286	14
250310_mgen_allbyall_942	MG_206::::MG_340::::MG_296::::MG_264::::MG_066::::MG_033::::MG_067::::MG_422::::MG_091	9
250310_mgen_allbyall_943	MG_453::::MG_481::::MG_270::::MG_226::::MG_309::::MG_084::::MG_474::::MG_180::::MG_029::::MG_006::::MG_081::::MG_457::::MG_097::::MG_176::::MG_311	15
250310_mgen_allbyall_944	MG_060::::MG_474::::MG_335::::MG_433::::MG_228::::MG_398::::MG_321::::MG_247::::MG_284::::MG_143::::MG_308::::MG_095::::MG_110::::MG_286::::MG_056::::MG_477::::MG_441::::MG_327::::MG_359	19
250310_mgen_allbyall_945	MG_100::::MG_078::::MG_461::::MG_203::::MG_273::::MG_435::::MG_428::::MG_095::::MG_424::::MG_371::::MG_291::::MG_094::::MG_030::::MG_033	14
250310_mgen_allbyall_946	MG_365::::MG_478::::MG_232::::MG_025::::MG_521::::MG_268::::MG_203::::MG_314::::MG_394::::MG_008::::MG_285::::MG_414::::MG_056	13
250310_mgen_allbyall_947	MG_204::::MG_194::::MG_310::::MG_482::::MG_257::::MG_261::::MG_234::::MG_151::::MG_103::::MG_128::::MG_334::::MG_303::::MG_077	13
250310_mgen_allbyall_948	MG_188::::MG_481::::MG_249::::MG_505::::MG_279::::MG_327::::MG_371::::MG_383::::MG_361::::MG_058::::MG_229::::MG_214::::MG_516::::MG_028::::MG_454::::MG_419::::MG_008	17
250310_mgen_allbyall_949	MG_032::::MG_096::::MG_057::::MG_030::::MG_247::::MG_054::::MG_317::::MG_275	8
250310_mgen_allbyall_950	MG_014::::MG_096::::MG_185::::MG_340::::MG_086::::MG_216::::MG_195	7
250310_mgen_allbyall_951	MG_276::::MG_435::::MG_358::::MG_252::::MG_304::::MG_106::::MG_236::::MG_464::::MG_370::::MG_258::::MG_517::::MG_422::::MG_001::::MG_187::::MG_365	15
250310_mgen_allbyall_952	MG_076::::MG_221::::MG_396::::MG_248::::MG_259::::MG_395::::MG_137::::MG_098::::MG_136::::MG_274::::MG_371::::MG_004::::MG_318	13
250310_mgen_allbyall_953	MG_265::::MG_106::::MG_334::::MG_049::::MG_038::::MG_043::::MG_381::::MG_083::::MG_292::::MG_230::::MG_342::::MG_297::::MG_198::::MG_491	14
250310_mgen_allbyall_954	MG_223::::MG_176::::MG_098::::MG_329::::MG_195::::MG_188::::MG_342::::MG_262::::MG_229::::MG_344::::MG_085::::MG_077::::MG_245::::MG_091::::MG_428::::MG_473::::MG_481	17
250310_mgen_allbyall_955	MG_065::::MG_186::::MG_326::::MG_438::::MG_477::::MG_282::::MG_075::::MG_159::::MG_051::::MG_123::::MG_024::::MG_406::::MG_525	13
250310_mgen_allbyall_956	MG_439::::MG_168::::MG_435::::MG_195::::MG_218::::MG_101::::MG_465::::MG_250::::MG_281	9
250310_mgen_allbyall_957	MG_266::::MG_214::::MG_247::::MG_409::::MG_076::::MG_152::::MG_271::::MG_374::::MG_375::::MG_083::::MG_317::::MG_323::::MG_052::::MG_184::::MG_019	15
250310_mgen_allbyall_958	MG_430::::MG_410::::MG_086::::MG_018::::MG_125::::MG_006::::MG_280::::MG_315::::MG_103::::MG_035::::MG_260::::MG_377	12
250310_mgen_allbyall_959	MG_322::::MG_154::::MG_412::::MG_068::::MG_034::::MG_366::::MG_158::::MG_128::::MG_271::::MG_458::::MG_201::::MG_018	12
250310_mgen_allbyall_960	MG_301::::MG_317::::MG_025::::MG_099::::MG_427::::MG_338::::MG_322::::MG_245::::MG_230::::MG_336::::MG_346::::MG_463::::MG_284	13
250310_mgen_allbyall_961	MG_207::::MG_386::::MG_202::::MG_341::::MG_374::::MG_383::::MG_228::::MG_115::::MG_046::::MG_293::::MG_127	11
250310_mgen_allbyall_962	MG_179::::MG_353::::MG_088::::MG_226::::MG_462::::MG_398::::MG_292::::MG_464::::MG_456::::MG_444::::MG_352::::MG_181::::MG_160::::MG_102::::MG_177	15
250310_mgen_allbyall_963	MG_526::::MG_245::::MG_455::::MG_343::::MG_159::::MG_112::::MG_394::::MG_038::::MG_444::::MG_423::::MG_321::::MG_459::::MG_435::::MG_026::::MG_424::::MG_107	16
250310_mgen_allbyall_964	MG_031::::MG_082::::MG_186::::MG_260::::MG_237::::MG_298::::MG_009::::MG_446::::MG_095::::MG_267	10
250310_mgen_allbyall_965	MG_402::::MG_352::::MG_209::::MG_473::::MG_399::::MG_378::::MG_347::::MG_148::::MG_240::::MG_106::::MG_120::::MG_454::::MG_425::::MG_406::::MG_269	15
250310_mgen_allbyall_966	MG_064::::MG_421::::MG_197::::MG_139::::MG_195::::MG_267::::MG_152::::MG_321	8
250310_mgen_allbyall_967	MG_048::::MG_366::::MG_259::::MG_155::::MG_103::::MG_450::::MG_398::::MG_361::::MG_109::::MG_010::::MG_045::::MG_108::::MG_013::::MG_257::::MG_425::::MG_262	16
250310_mgen_allbyall_968	MG_122::::MG_208::::MG_177::::MG_136::::MG_252::::MG_265::::MG_262::::MG_362::::MG_287::::MG_065::::MG_393::::MG_439::::MG_029::::MG_391::::MG_206	15
250310_mgen_allbyall_969	MG_469::::MG_073::::MG_158::::MG_477::::MG_447::::MG_324::::MG_054::::MG_033::::MG_260::::MG_146::::MG_432::::MG_141	12
250310_mgen_allbyall_970	MG_032::::MG_074::::MG_287::::MG_210::::MG_246::::MG_185::::MG_154::::MG_257::::MG_301::::MG_002::::MG_187::::MG_094::::MG_281::::MG_063	14
250310_mgen_allbyall_971	MG_014::::MG_314::::MG_240::::MG_332::::MG_105::::MG_194::::MG_030::::MG_355::::MG_140::::MG_346::::MG_091::::MG_063	12
250310_mgen_allbyall_972	MG_313::::MG_060::::MG_046::::MG_311::::MG_356::::MG_428::::MG_071::::MG_053::::MG_438::::MG_422::::MG_349::::MG_196::::MG_169	13
250310_mgen_allbyall_973	MG_255::::MG_081::::MG_142::::MG_133::::MG_075::::MG_470::::MG_069::::MG_350::::MG_521::::MG_238::::MG_161::::MG_012	12
250310_mgen_allbyall_974	MG_468::::MG_206::::MG_270::::MG_001::::MG_096::::MG_103::::MG_162::::MG_212::::MG_209	9
250310_mgen_allbyall_975	MG_036::::MG_013::::MG_027::::MG_101::::MG_123::::MG_249::::MG_240::::MG_212::::MG_278::::MG_251::::MG_185	11
250310_mgen_allbyall_976	MG_111::::MG_308::::MG_149::::MG_141::::MG_274::::MG_104::::MG_210::::MG_147::::MG_239::::MG_110::::MG_375	11
250310_mgen_allbyall_977	MG_379::::MG_356::::MG_397::::MG_101::::MG_090::::MG_159::::MG_069::::MG_369::::MG_473::::MG_057::::MG_250::::MG_322	12
250310_mgen_allbyall_978	MG_345::::MG_044::::MG_034::::MG_166::::MG_280::::MG_175::::MG_002::::MG_443::::MG_152::::MG_204::::MG_419::::MG_286::::MG_494::::MG_453	14
250310_mgen_allbyall_979	MG_100::::MG_224::::MG_297::::MG_448::::MG_338::::MG_028::::MG_313::::MG_155::::MG_052::::MG_110::::MG_087::::MG_040::::MG_039::::MG_439	14
250310_mgen_allbyall_980	MG_307::::MG_347::::MG_035::::MG_325::::MG_286::::MG_279::::MG_020::::MG_405::::MG_099::::MG_277::::MG_026::::MG_111	12
250310_mgen_allbyall_81	MG_212::::MG_451::::MG_408::::MG_397::::MG_072::::MG_525::::MG_235::::MG_359::::MG_339::::MG_156::::MG_454::::MG_355::::MG_026	13
250310_mgen_allbyall_82	MG_089::::MG_165::::MG_086::::MG_221::::MG_437::::MG_298::::MG_105::::MG_180::::MG_179::::MG_188::::MG_170::::MG_057::::MG_454::::MG_470::::MG_174	15
250310_mgen_allbyall_83	MG_368::::MG_015::::MG_141::::MG_058::::MG_235::::MG_073::::MG_346::::MG_439::::MG_438::::MG_086::::MG_204::::MG_182	12
250310_mgen_allbyall_84	MG_232::::MG_260::::MG_055::::MG_293::::MG_161::::MG_386::::MG_476::::MG_524::::MG_297::::MG_134::::MG_318::::MG_145::::MG_167::::MG_124::::MG_215::::MG_252	16
250310_mgen_allbyall_85	MG_351::::MG_254::::MG_086::::MG_118::::MG_232::::MG_225::::MG_136::::MG_024::::MG_075::::MG_409::::MG_253::::MG_160::::MG_166	13
250310_mgen_allbyall_86	MG_227::::MG_397::::MG_261::::MG_403::::MG_305::::MG_067::::MG_446::::MG_281::::MG_464::::MG_127::::MG_521::::MG_076::::MG_394	13
250310_mgen_allbyall_87	MG_379::::MG_244::::MG_053::::MG_058::::MG_119::::MG_047::::MG_105::::MG_247::::MG_287::::MG_149::::MG_164::::MG_256::::MG_106::::MG_323::::MG_028	15
250310_mgen_allbyall_88	MG_154::::MG_168::::MG_253::::MG_444::::MG_370::::MG_305::::MG_365::::MG_278::::MG_031::::MG_336::::MG_211	11
250310_mgen_allbyall_89	MG_223::::MG_182::::MG_192::::MG_431::::MG_302::::MG_043::::MG_276::::MG_217::::MG_498::::MG_137::::MG_295::::MG_375	12
250310_mgen_allbyall_90	MG_218::::MG_037::::MG_260::::MG_219::::MG_311::::MG_320::::MG_233::::MG_505::::MG_272::::MG_270::::MG_381::::MG_150	12
250310_mgen_allbyall_91	MG_120::::MG_291::::MG_156::::MG_332::::MG_388::::MG_079::::MG_283::::MG_142::::MG_218::::MG_522	10
250310_mgen_allbyall_92	MG_410::::MG_450::::MG_107::::MG_526::::MG_473::::MG_433::::MG_374::::MG_032::::MG_178::::MG_446::::MG_301::::MG_061::::MG_013::::MG_274::::MG_047::::MG_265::::MG_276	17
250310_mgen_allbyall_93	MG_428::::MG_095::::MG_343::::MG_157::::MG_325::::MG_294::::MG_152::::MG_244::::MG_353::::MG_121::::MG_338::::MG_050::::MG_240::::MG_257	14
250310_mgen_allbyall_94	MG_042::::MG_261::::MG_408::::MG_215::::MG_301::::MG_277::::MG_040::::MG_351::::MG_369::::MG_456::::MG_233	11
250310_mgen_allbyall_95	MG_154::::MG_438::::MG_228::::MG_156::::MG_147::::MG_345::::MG_441::::MG_266::::MG_448::::MG_456::::MG_276::::MG_452::::MG_367::::MG_392	14
250310_mgen_allbyall_96	MG_018::::MG_450::::MG_196::::MG_451::::MG_214::::MG_335::::MG_127::::MG_262::::MG_033::::MG_465::::MG_011::::MG_096::::MG_175::::MG_302::::MG_462	15
250310_mgen_allbyall_97	MG_140::::MG_094::::MG_369::::MG_034::::MG_327::::MG_054::::MG_370::::MG_248::::MG_414::::MG_377::::MG_450	11
250310_mgen_allbyall_98	MG_440::::MG_247::::MG_341::::MG_313::::MG_340::::MG_212::::MG_181::::MG_038::::MG_186	9
250310_mgen_allbyall_99	MG_280::::MG_259::::MG_388::::MG_328::::MG_220::::MG_408::::MG_038::::MG_323::::MG_427::::MG_165::::MG_412::::MG_414::::MG_207::::MG_097::::MG_417::::MG_087	16
250310_mgen_allbyall_100	MG_447::::MG_107::::MG_051::::MG_353::::MG_006::::MG_103::::MG_250::::MG_304::::MG_064::::MG_316::::MG_053	11
250310_mgen_allbyall_981	MG_263::::MG_138::::MG_336::::MG_256::::MG_328::::MG_327::::MG_123::::MG_422::::MG_297::::MG_059::::MG_022::::MG_103	12
250310_mgen_allbyall_982	MG_192::::MG_269::::MG_194::::MG_184::::MG_213::::MG_447::::MG_174::::MG_440::::MG_025::::MG_369::::MG_202::::MG_019::::MG_287::::MG_267	14
250310_mgen_allbyall_983	MG_191::::MG_014::::MG_423::::MG_163::::MG_110::::MG_207::::MG_048::::MG_348::::MG_469::::MG_342::::MG_102	11
250310_mgen_allbyall_984	MG_055::::MG_100::::MG_011::::MG_138::::MG_324::::MG_148::::MG_001::::MG_272::::MG_345::::MG_432::::MG_005::::MG_290	12
250310_mgen_allbyall_985	MG_218::::MG_263::::MG_240::::MG_122::::MG_423::::MG_421::::MG_318	7
250310_mgen_allbyall_986	MG_064::::MG_013::::MG_218::::MG_236::::MG_073::::MG_355	6
250310_mgen_allbyall_987	MG_390::::MG_001::::MG_154::::MG_391::::MG_113::::MG_218::::MG_054::::MG_091::::MG_161	9
250310_mgen_allbyall_988	MG_080::::MG_344::::MG_064::::MG_075::::MG_027::::MG_008::::MG_205::::MG_450::::MG_105	9
250310_mgen_allbyall_989	MG_130::::MG_428::::MG_027::::MG_248::::MG_341::::MG_192::::MG_073::::MG_231	8
250310_mgen_allbyall_990	MG_031::::MG_463::::MG_074::::MG_130::::MG_384::::MG_138::::MG_088::::MG_313::::MG_515::::MG_213::::MG_109	11
250310_mgen_allbyall_991	MG_426::::MG_104::::MG_178::::MG_146::::MG_208::::MG_115::::MG_299::::MG_164::::MG_448::::MG_244::::MG_096::::MG_082::::MG_225::::MG_445::::MG_384	15
250310_mgen_allbyall_992	MG_070::::MG_355::::MG_062::::MG_468::::MG_210::::MG_102::::MG_132::::MG_516::::MG_347::::MG_467	10
250310_mgen_allbyall_993	MG_021::::MG_098::::MG_271::::MG_309::::MG_238::::MG_099::::MG_167::::MG_028::::MG_084::::MG_239	10
250310_mgen_allbyall_994	MG_430::::MG_075::::MG_168::::MG_285::::MG_167::::MG_334::::MG_155::::MG_002::::MG_427::::MG_498::::MG_216::::MG_022::::MG_469	13
250310_mgen_allbyall_995	MG_377::::MG_055::::MG_227::::MG_522::::MG_396::::MG_228::::MG_370::::MG_407::::MG_008::::MG_126::::MG_273::::MG_401::::MG_316::::MG_042::::MG_311::::MG_517	16
250310_mgen_allbyall_996	MG_266::::MG_238::::MG_379::::MG_429::::MG_464::::MG_130::::MG_391::::MG_119::::MG_032	9
250310_mgen_allbyall_997	MG_276::::MG_343::::MG_344::::MG_447::::MG_277::::MG_396::::MG_034::::MG_424::::MG_339::::MG_421::::MG_180::::MG_378	12
250310_mgen_allbyall_998	MG_241::::MG_463::::MG_457::::MG_167::::MG_045::::MG_419::::MG_212::::MG_064	8
250310_mgen_allbyall_999	MG_043::::MG_096::::MG_368::::MG_300::::MG_234::::MG_345::::MG_205::::MG_091::::MG_269::::MG_126::::MG_188::::MG_282::::MG_521::::MG_359	14
250310_mgen_allbyall_1000	MG_170::::MG_175::::MG_047::::MG_103::::MG_271::::MG_156::::MG_066::::MG_124::::MG_056::::MG_217::::MG_100::::MG_426::::MG_364::::MG_517::::MG_207::::MG_391	16
250310_mgen_allbyall_1001	MG_360::::MG_370::::MG_025::::MG_089::::MG_138::::MG_477::::MG_012::::MG_456::::MG_321::::MG_225::::MG_430	11
250310_mgen_allbyall_1002	MG_036::::MG_260::::MG_203::::MG_258::::MG_468::::MG_069	6
250310_mgen_allbyall_1003	MG_526::::MG_189::::MG_307::::MG_266::::MG_090::::MG_018::::MG_163::::MG_007	8
250310_mgen_allbyall_1004	MG_242::::MG_011::::MG_051::::MG_094::::MG_070::::MG_400::::MG_357::::MG_152::::MG_015::::MG_228::::MG_003::::MG_344::::MG_347	13
250310_mgen_allbyall_1005	MG_330::::MG_181::::MG_465::::MG_041::::MG_228::::MG_269::::MG_104::::MG_412::::MG_138::::MG_191::::MG_214::::MG_201	12
250310_mgen_allbyall_1006	MG_294::::MG_452::::MG_237::::MG_366::::MG_470::::MG_316::::MG_286::::MG_077::::MG_362::::MG_173::::MG_474::::MG_203::::MG_404::::MG_526::::MG_170	15
250310_mgen_allbyall_1007	MG_402::::MG_464::::MG_291::::MG_041::::MG_107::::MG_477::::MG_196::::MG_050::::MG_401::::MG_168::::MG_278::::MG_061::::MG_147::::MG_188::::MG_143::::MG_482	16
250310_mgen_allbyall_1008	MG_255::::MG_423::::MG_217::::MG_053::::MG_079::::MG_505::::MG_237::::MG_068::::MG_085::::MG_086::::MG_390::::MG_087::::MG_301	13
250310_mgen_allbyall_1009	MG_223::::MG_059::::MG_424::::MG_110::::MG_041::::MG_367::::MG_129::::MG_280::::MG_524::::MG_092::::MG_351::::MG_244::::MG_021::::MG_179::::MG_356::::MG_323::::MG_460::::MG_127::::MG_522::::MG_400	20
250310_mgen_allbyall_1010	MG_458::::MG_052::::MG_227::::MG_230::::MG_162::::MG_003::::MG_524::::MG_204::::MG_240::::MG_359::::MG_007::::MG_186::::MG_137::::MG_481::::MG_067	15
250310_mgen_allbyall_1011	MG_386::::MG_053::::MG_001::::MG_286::::MG_439::::MG_038::::MG_329::::MG_406::::MG_144::::MG_401	10
250310_mgen_allbyall_1012	MG_120::::MG_251::::MG_419::::MG_350::::MG_310::::MG_158::::MG_066::::MG_375::::MG_358::::MG_178::::MG_463::::MG_051::::MG_006	13
250310_mgen_allbyall_1013	MG_183::::MG_360::::MG_106::::MG_021::::MG_182::::MG_272::::MG_097::::MG_002::::MG_460::::MG_013::::MG_242::::MG_380::::MG_053::::MG_284	14
250310_mgen_allbyall_1014	MG_459::::MG_456::::MG_126::::MG_385::::MG_414::::MG_379::::MG_201::::MG_081::::MG_036::::MG_282::::MG_023::::MG_388::::MG_452::::MG_276::::MG_212	15
250310_mgen_allbyall_1015	MG_312::::MG_521::::MG_033::::MG_120::::MG_064::::MG_217::::MG_311::::MG_327::::MG_147	9
250310_mgen_allbyall_1016	MG_411::::MG_166::::MG_036::::MG_210::::MG_186::::MG_032::::MG_248::::MG_234::::MG_362::::MG_219::::MG_098::::MG_384::::MG_335::::MG_324::::MG_351::::MG_115	16
250310_mgen_allbyall_1017	MG_453::::MG_375::::MG_232::::MG_230::::MG_015::::MG_356::::MG_154::::MG_382::::MG_377::::MG_321::::MG_177::::MG_104::::MG_101	13
250310_mgen_allbyall_1018	MG_139::::MG_379::::MG_043::::MG_067::::MG_278::::MG_174::::MG_224::::MG_112::::MG_157::::MG_245::::MG_454::::MG_142::::MG_515::::MG_022	14
250310_mgen_allbyall_1019	MG_080::::MG_159::::MG_273::::MG_076::::MG_237::::MG_421::::MG_300::::MG_019::::MG_219::::MG_293::::MG_443::::MG_354::::MG_222	13
250310_mgen_allbyall_1020	MG_433::::MG_036::::MG_352::::MG_300::::MG_030::::MG_127::::MG_313::::MG_284::::MG_148::::MG_404::::MG_200::::MG_253::::MG_008::::MG_111::::MG_190	15
250310_mgen_allbyall_1021	MG_437::::MG_421::::MG_007::::MG_464::::MG_039::::MG_104::::MG_133::::MG_406::::MG_365::::MG_377::::MG_145::::MG_153::::MG_090::::MG_335	14
250310_mgen_allbyall_1022	MG_241::::MG_516::::MG_343::::MG_208::::MG_392::::MG_014::::MG_067::::MG_306::::MG_275::::MG_263::::MG_412::::MG_276::::MG_326	13
250310_mgen_allbyall_1023	MG_116::::MG_198::::MG_128::::MG_389::::MG_095::::MG_386::::MG_191::::MG_223::::MG_166	9
250310_mgen_allbyall_1024	MG_410::::MG_079::::MG_341::::MG_077::::MG_111::::MG_454::::MG_434::::MG_323::::MG_001::::MG_124::::MG_153::::MG_024::::MG_050::::MG_155	14
250310_mgen_allbyall_1025	MG_215::::MG_171::::MG_211::::MG_419::::MG_133::::MG_156::::MG_378::::MG_412::::MG_031::::MG_206::::MG_247	11
250310_mgen_allbyall_1026	MG_072::::MG_139::::MG_046::::MG_468::::MG_128::::MG_266::::MG_372	7
250310_mgen_allbyall_1027	MG_236::::MG_261::::MG_045::::MG_168::::MG_096::::MG_173::::MG_374::::MG_169::::MG_116::::MG_224::::MG_423::::MG_453::::MG_339::::MG_083::::MG_134	15
250310_mgen_allbyall_1028	MG_348::::MG_458::::MG_029::::MG_264::::MG_005::::MG_217::::MG_383::::MG_132::::MG_063::::MG_058::::MG_402::::MG_094::::MG_231::::MG_084::::MG_055::::MG_118	16
250310_mgen_allbyall_1029	MG_065::::MG_192::::MG_041::::MG_001::::MG_374::::MG_037::::MG_336::::MG_277::::MG_151::::MG_348::::MG_125	11
250310_mgen_allbyall_1030	MG_387::::MG_064::::MG_372::::MG_432::::MG_060::::MG_313::::MG_283::::MG_326::::MG_296::::MG_009::::MG_179::::MG_426::::MG_157::::MG_178	14
250310_mgen_allbyall_1031	MG_307::::MG_188::::MG_093::::MG_185::::MG_006::::MG_113::::MG_468::::MG_022	8
250310_mgen_allbyall_1032	MG_122::::MG_054::::MG_021::::MG_295::::MG_282::::MG_229::::MG_374::::MG_394::::MG_140::::MG_139::::MG_524	11
250310_mgen_allbyall_1033	MG_035::::MG_201::::MG_204::::MG_362::::MG_225::::MG_117::::MG_432::::MG_398::::MG_457::::MG_307::::MG_044	11
250310_mgen_allbyall_1034	MG_429::::MG_246::::MG_329::::MG_351::::MG_312::::MG_101::::MG_126::::MG_336::::MG_251::::MG_438::::MG_427::::MG_252	12
250310_mgen_allbyall_1035	MG_494::::MG_437::::MG_177::::MG_301::::MG_400::::MG_448::::MG_275::::MG_469::::MG_143::::MG_353::::MG_162::::MG_065::::MG_076::::MG_182::::MG_142::::MG_453::::MG_466	17
250310_mgen_allbyall_1036	MG_270::::MG_137::::MG_139::::MG_411::::MG_516::::MG_410::::MG_268::::MG_247::::MG_094::::MG_404::::MG_328::::MG_464::::MG_452	13
250310_mgen_allbyall_1037	MG_467::::MG_146::::MG_086::::MG_194::::MG_173::::MG_214::::MG_476::::MG_458::::MG_441::::MG_285::::MG_251::::MG_444::::MG_466::::MG_054::::MG_237::::MG_345::::MG_007	17
250310_mgen_allbyall_1038	MG_525::::MG_217::::MG_239::::MG_318::::MG_022::::MG_176::::MG_068::::MG_381::::MG_429::::MG_444::::MG_136::::MG_149::::MG_359	13
250310_mgen_allbyall_1039	MG_330::::MG_323::::MG_073::::MG_198::::MG_338::::MG_463::::MG_372::::MG_122::::MG_425::::MG_047::::MG_453	11
250310_mgen_allbyall_1040	MG_332::::MG_139::::MG_216::::MG_062::::MG_219::::MG_179::::MG_192::::MG_284::::MG_456::::MG_395::::MG_526	11
250310_mgen_allbyall_1041	MG_072::::MG_432::::MG_219::::MG_049::::MG_435::::MG_057::::MG_375::::MG_226::::MG_383::::MG_494::::MG_414::::MG_281	12
250310_mgen_allbyall_1042	MG_350::::MG_307::::MG_381::::MG_216::::MG_438::::MG_116::::MG_294::::MG_351::::MG_303::::MG_260::::MG_263::::MG_473	12
250310_mgen_allbyall_1043	MG_183::::MG_138::::MG_298::::MG_196::::MG_167::::MG_152::::MG_082::::MG_235::::MG_256::::MG_270::::MG_009::::MG_478::::MG_351::::MG_440::::MG_282	15
250310_mgen_allbyall_1044	MG_144::::MG_399::::MG_111::::MG_132::::MG_266::::MG_272::::MG_058::::MG_397::::MG_192::::MG_215	10
250310_mgen_allbyall_1045	MG_218::::MG_409::::MG_112::::MG_316::::MG_130::::MG_397::::MG_071::::MG_133	8
250310_mgen_allbyall_1046	MG_265::::MG_278::::MG_388::::MG_443::::MG_094::::MG_190::::MG_317::::MG_477::::MG_149::::MG_358::::MG_166::::MG_146::::MG_267::::MG_093::::MG_053	15
250310_mgen_allbyall_1047	MG_031::::MG_328::::MG_152::::MG_102::::MG_024::::MG_359::::MG_526::::MG_517::::MG_033::::MG_125::::MG_157::::MG_167	12
250310_mgen_allbyall_1048	MG_048::::MG_321::::MG_464::::MG_298::::MG_091::::MG_372::::MG_031	7
250310_mgen_allbyall_1049	MG_163::::MG_293::::MG_522::::MG_119::::MG_324::::MG_099::::MG_072::::MG_265::::MG_018::::MG_100::::MG_437	11
250310_mgen_allbyall_1050	MG_305::::MG_461::::MG_289::::MG_453::::MG_069::::MG_422::::MG_167::::MG_450::::MG_188::::MG_357	10
250310_mgen_allbyall_1051	MG_315::::MG_012::::MG_354::::MG_391::::MG_209::::MG_241::::MG_366::::MG_339::::MG_442::::MG_094::::MG_303::::MG_269::::MG_197::::MG_498	14
250310_mgen_allbyall_1052	MG_253::::MG_139::::MG_032::::MG_095::::MG_378::::MG_235::::MG_014::::MG_354::::MG_147::::MG_423::::MG_077	11
250310_mgen_allbyall_1053	MG_220::::MG_401::::MG_240::::MG_100::::MG_334::::MG_419::::MG_053::::MG_355::::MG_159::::MG_473	10
250310_mgen_allbyall_1054	MG_255::::MG_005::::MG_082::::MG_450::::MG_392::::MG_065::::MG_130::::MG_365::::MG_059::::MG_375::::MG_165	11
250310_mgen_allbyall_1055	MG_123::::MG_120::::MG_474::::MG_165::::MG_044::::MG_440::::MG_223::::MG_315::::MG_455::::MG_437::::MG_322::::MG_402::::MG_325::::MG_030::::MG_114::::MG_028::::MG_082	17
250310_mgen_allbyall_1056	MG_340::::MG_382::::MG_111::::MG_303::::MG_092::::MG_173::::MG_259::::MG_069::::MG_044::::MG_240::::MG_175::::MG_327	12
250310_mgen_allbyall_1057	MG_390::::MG_455::::MG_370::::MG_022::::MG_222::::MG_445::::MG_060::::MG_121::::MG_065::::MG_516::::MG_381::::MG_397::::MG_088::::MG_253::::MG_465	15
250310_mgen_allbyall_1058	MG_430::::MG_097::::MG_206::::MG_011::::MG_417::::MG_431::::MG_135::::MG_350::::MG_086::::MG_149::::MG_184::::MG_353::::MG_374::::MG_237::::MG_356::::MG_134::::MG_442	17
250310_mgen_allbyall_1059	MG_408::::MG_197::::MG_023::::MG_223::::MG_438::::MG_318::::MG_446::::MG_345::::MG_120::::MG_373::::MG_032::::MG_335::::MG_208::::MG_469	14
250310_mgen_allbyall_1060	MG_080::::MG_164::::MG_227::::MG_366::::MG_174::::MG_427::::MG_223::::MG_340::::MG_161::::MG_107::::MG_004::::MG_233	12
250310_mgen_allbyall_1061	MG_070::::MG_205::::MG_515::::MG_268::::MG_370::::MG_482::::MG_255::::MG_340::::MG_081::::MG_426::::MG_480::::MG_356::::MG_494::::MG_297::::MG_454::::MG_285	16
250310_mgen_allbyall_1062	MG_459::::MG_469::::MG_128::::MG_330::::MG_350::::MG_230::::MG_062::::MG_335::::MG_315::::MG_144::::MG_254::::MG_172::::MG_283::::MG_383::::MG_105	15
250310_mgen_allbyall_1063	MG_089::::MG_239::::MG_431::::MG_073::::MG_391::::MG_168::::MG_388::::MG_011::::MG_043::::MG_032::::MG_181::::MG_257	12
250310_mgen_allbyall_1064	MG_433::::MG_332::::MG_338::::MG_233::::MG_209::::MG_281::::MG_008::::MG_031::::MG_434	9
250310_mgen_allbyall_1065	MG_039::::MG_178::::MG_412::::MG_216::::MG_183::::MG_142::::MG_019::::MG_102::::MG_402::::MG_525::::MG_431::::MG_392	12
250310_mgen_allbyall_1066	MG_042::::MG_070::::MG_048::::MG_187::::MG_156::::MG_076::::MG_362::::MG_027::::MG_289::::MG_330::::MG_072::::MG_209::::MG_368::::MG_175::::MG_282::::MG_389	16
250310_mgen_allbyall_1067	MG_200::::MG_021::::MG_397::::MG_079::::MG_426::::MG_348::::MG_526::::MG_453::::MG_462::::MG_440::::MG_071::::MG_257::::MG_505	13
250310_mgen_allbyall_1068	MG_035::::MG_494::::MG_357::::MG_368::::MG_394::::MG_045::::MG_354::::MG_427::::MG_215::::MG_202::::MG_363::::MG_377::::MG_395::::MG_071::::MG_344	15
250310_mgen_allbyall_1069	MG_407::::MG_062::::MG_086::::MG_524::::MG_081::::MG_019::::MG_211::::MG_169::::MG_344::::MG_399::::MG_469::::MG_322::::MG_038	13
250310_mgen_allbyall_1070	MG_386::::MG_085::::MG_006::::MG_031::::MG_355::::MG_007::::MG_057	7
250310_mgen_allbyall_1071	MG_418::::MG_167::::MG_343::::MG_278::::MG_248::::MG_437::::MG_323::::MG_011::::MG_091::::MG_068::::MG_236::::MG_020::::MG_349::::MG_372::::MG_006::::MG_391	16
250310_mgen_allbyall_1072	MG_364::::MG_491::::MG_192::::MG_204::::MG_226::::MG_021::::MG_322::::MG_233::::MG_051	9
250310_mgen_allbyall_1073	MG_108::::MG_295::::MG_268::::MG_076::::MG_015::::MG_358::::MG_401::::MG_202::::MG_201::::MG_148::::MG_245::::MG_254::::MG_069	13
250310_mgen_allbyall_1074	MG_191::::MG_336::::MG_366::::MG_058::::MG_522::::MG_261::::MG_267::::MG_332::::MG_381::::MG_134::::MG_220::::MG_364	12
250310_mgen_allbyall_1075	MG_218::::MG_255::::MG_431::::MG_425::::MG_456::::MG_445::::MG_034::::MG_146::::MG_311::::MG_210::::MG_262::::MG_354	12
250310_mgen_allbyall_1076	MG_331::::MG_168::::MG_074::::MG_376::::MG_418::::MG_007::::MG_448::::MG_321::::MG_290::::MG_214::::MG_408::::MG_405::::MG_141::::MG_053::::MG_157::::MG_010::::MG_161::::MG_055	18
250310_mgen_allbyall_1077	MG_360::::MG_410::::MG_112::::MG_169::::MG_220::::MG_359::::MG_216::::MG_158::::MG_113::::MG_244::::MG_344::::MG_324::::MG_177::::MG_187	14
250310_mgen_allbyall_1078	MG_207::::MG_361::::MG_267::::MG_140::::MG_329::::MG_305::::MG_137::::MG_083::::MG_275::::MG_307	10
250310_mgen_allbyall_1079	MG_387::::MG_032::::MG_352::::MG_004::::MG_128::::MG_277::::MG_337::::MG_256::::MG_445::::MG_407::::MG_249	11
250310_mgen_allbyall_1080	MG_117::::MG_097::::MG_157::::MG_478::::MG_399::::MG_108::::MG_143::::MG_103::::MG_163::::MG_253::::MG_122::::MG_463::::MG_026::::MG_467::::MG_407::::MG_473::::MG_256::::MG_127	18
250310_mgen_allbyall_1081	MG_242::::MG_406::::MG_279::::MG_256::::MG_246::::MG_190::::MG_451::::MG_480::::MG_275::::MG_521::::MG_202::::MG_198::::MG_322::::MG_366::::MG_290	15
250310_mgen_allbyall_1082	MG_213::::MG_432::::MG_183::::MG_247::::MG_103::::MG_187::::MG_240::::MG_408::::MG_307::::MG_088::::MG_450	11
250310_mgen_allbyall_1083	MG_221::::MG_450::::MG_206::::MG_025::::MG_275::::MG_036::::MG_088::::MG_274::::MG_196::::MG_220::::MG_294::::MG_458::::MG_135::::MG_079::::MG_403	15
250310_mgen_allbyall_1084	MG_040::::MG_280::::MG_212::::MG_075::::MG_319::::MG_116::::MG_262::::MG_373::::MG_321::::MG_203	10
250310_mgen_allbyall_1085	MG_312::::MG_048::::MG_046::::MG_171::::MG_105::::MG_185::::MG_444::::MG_059::::MG_419::::MG_219::::MG_132::::MG_425::::MG_273	13
250310_mgen_allbyall_1086	MG_061::::MG_059::::MG_198::::MG_207::::MG_224::::MG_072::::MG_394::::MG_439::::MG_060::::MG_211::::MG_348::::MG_447::::MG_155::::MG_214	14
250310_mgen_allbyall_1087	MG_170::::MG_052::::MG_378::::MG_330::::MG_169::::MG_130::::MG_327::::MG_002::::MG_145::::MG_482::::MG_456::::MG_141::::MG_144::::MG_275::::MG_027	15
250310_mgen_allbyall_1088	MG_310::::MG_438::::MG_301::::MG_293::::MG_262::::MG_009::::MG_213::::MG_377::::MG_397::::MG_292::::MG_068::::MG_404::::MG_225	13
250310_mgen_allbyall_1089	MG_003::::MG_065::::MG_337::::MG_428::::MG_462::::MG_296::::MG_410::::MG_161::::MG_213::::MG_295::::MG_098::::MG_330::::MG_224::::MG_451::::MG_129	15
250310_mgen_allbyall_1090	MG_433::::MG_305::::MG_002::::MG_312::::MG_384::::MG_320::::MG_123::::MG_390::::MG_125::::MG_389::::MG_058	11
250310_mgen_allbyall_1091	MG_309::::MG_411::::MG_297::::MG_345::::MG_393::::MG_277::::MG_048::::MG_263	8
250310_mgen_allbyall_1092	MG_080::::MG_321::::MG_481::::MG_218::::MG_200::::MG_208::::MG_124::::MG_169	8
250310_mgen_allbyall_1093	MG_250::::MG_391::::MG_383::::MG_080::::MG_244::::MG_040::::MG_125::::MG_010::::MG_138::::MG_153	10
250310_mgen_allbyall_1094	MG_304::::MG_094::::MG_367::::MG_408::::MG_151::::MG_254::::MG_056::::MG_130::::MG_262::::MG_338::::MG_368::::MG_114	12
250310_mgen_allbyall_1095	MG_365::::MG_018::::MG_136::::MG_010::::MG_204::::MG_089::::MG_422::::MG_445::::MG_147	9
250310_mgen_allbyall_1096	MG_299::::MG_133::::MG_052::::MG_242::::MG_321::::MG_387::::MG_317::::MG_022::::MG_204::::MG_109::::MG_163::::MG_315	12
250310_mgen_allbyall_1097	MG_386::::MG_071::::MG_019::::MG_324::::MG_353::::MG_208::::MG_172::::MG_457::::MG_145::::MG_282	10
250310_mgen_allbyall_1098	MG_039::::MG_026::::MG_190::::MG_291::::MG_345::::MG_021::::MG_093::::MG_434::::MG_229::::MG_169::::MG_379::::MG_049::::MG_215	13
250310_mgen_allbyall_1099	MG_396::::MG_206::::MG_312::::MG_163::::MG_451::::MG_024::::MG_325::::MG_392::::MG_037::::MG_269::::MG_377::::MG_433::::MG_029	13
250310_mgen_allbyall_1100	MG_430::::MG_384::::MG_005::::MG_275::::MG_071::::MG_085::::MG_261::::MG_372::::MG_439::::MG_164::::MG_043::::MG_522	12
250310_mgen_allbyall_1101	MG_468::::MG_494::::MG_150::::MG_141::::MG_279::::MG_412::::MG_100::::MG_441::::MG_348::::MG_026::::MG_310::::MG_460::::MG_232	13
250310_mgen_allbyall_1102	MG_266::::MG_196::::MG_244::::MG_222::::MG_259::::MG_265::::MG_352::::MG_117::::MG_003::::MG_239::::MG_461	11
250310_mgen_allbyall_1103	MG_459::::MG_152::::MG_020::::MG_250::::MG_432::::MG_170::::MG_206::::MG_063::::MG_238::::MG_369::::MG_253::::MG_197::::MG_310	13
250310_mgen_allbyall_1104	MG_014::::MG_448::::MG_505::::MG_127::::MG_286::::MG_153::::MG_266::::MG_055::::MG_198::::MG_142::::MG_239::::MG_422::::MG_268	13
250310_mgen_allbyall_1105	MG_191::::MG_007::::MG_127::::MG_212::::MG_409::::MG_318::::MG_216::::MG_434::::MG_301::::MG_291::::MG_035::::MG_383	12
250310_mgen_allbyall_1106	MG_042::::MG_234::::MG_312::::MG_382::::MG_112::::MG_225::::MG_317::::MG_440::::MG_078::::MG_524::::MG_498::::MG_491::::MG_145	13
250310_mgen_allbyall_1107	MG_264::::MG_395::::MG_359::::MG_249::::MG_040::::MG_388::::MG_020::::MG_050::::MG_151::::MG_281::::MG_148::::MG_042	12
250310_mgen_allbyall_1108	MG_443::::MG_129::::MG_134::::MG_015::::MG_078::::MG_360::::MG_328::::MG_389::::MG_018::::MG_194::::MG_104	11
250310_mgen_allbyall_1109	MG_038::::MG_226::::MG_121::::MG_054::::MG_429::::MG_216::::MG_287::::MG_020::::MG_123::::MG_095::::MG_364::::MG_132::::MG_374::::MG_175	14
250310_mgen_allbyall_1110	MG_525::::MG_414::::MG_428::::MG_335::::MG_457::::MG_067::::MG_252::::MG_480::::MG_424::::MG_324::::MG_301::::MG_269::::MG_516	13
250310_mgen_allbyall_1111	MG_241::::MG_470::::MG_305::::MG_525::::MG_445::::MG_421::::MG_118::::MG_187::::MG_189::::MG_426::::MG_043	11
250310_mgen_allbyall_1112	MG_099::::MG_089::::MG_320::::MG_386::::MG_068::::MG_004::::MG_316::::MG_082	8
250310_mgen_allbyall_1113	MG_260::::MG_295::::MG_173::::MG_352::::MG_210::::MG_078::::MG_361::::MG_061::::MG_336::::MG_334::::MG_480::::MG_086::::MG_393::::MG_132	14
250310_mgen_allbyall_1114	MG_341::::MG_037::::MG_412::::MG_294::::MG_022::::MG_367::::MG_182::::MG_444::::MG_064	9
250310_mgen_allbyall_1115	MG_051::::MG_450::::MG_278::::MG_258::::MG_200::::MG_076::::MG_119::::MG_062::::MG_055::::MG_428::::MG_463::::MG_365::::MG_303	13
250310_mgen_allbyall_1116	MG_276::::MG_468::::MG_164::::MG_401::::MG_120::::MG_145::::MG_289::::MG_231::::MG_460	9
250310_mgen_allbyall_1117	MG_012::::MG_404::::MG_232::::MG_043::::MG_003::::MG_263::::MG_319::::MG_220::::MG_465::::MG_028::::MG_080::::MG_435::::MG_190::::MG_050::::MG_132::::MG_141	16
250310_mgen_allbyall_1118	MG_309::::MG_454::::MG_219::::MG_012::::MG_392::::MG_299::::MG_103::::MG_172::::MG_374::::MG_174::::MG_197::::MG_038::::MG_332::::MG_418::::MG_160::::MG_376	16
250310_mgen_allbyall_1119	MG_221::::MG_441::::MG_386::::MG_283::::MG_411::::MG_065::::MG_306::::MG_050::::MG_431::::MG_200	10
250310_mgen_allbyall_1120	MG_371::::MG_219::::MG_441::::MG_187::::MG_294::::MG_434::::MG_430::::MG_465::::MG_060::::MG_236::::MG_393::::MG_030::::MG_271::::MG_138::::MG_363::::MG_425	16
250310_mgen_allbyall_1121	MG_270::::MG_207::::MG_262::::MG_434::::MG_337::::MG_057::::MG_062::::MG_251::::MG_265::::MG_022::::MG_279::::MG_458::::MG_134::::MG_147::::MG_119::::MG_353::::MG_407	17
250310_mgen_allbyall_1122	MG_272::::MG_237::::MG_279::::MG_036::::MG_040::::MG_046::::MG_044::::MG_328::::MG_304::::MG_084::::MG_179::::MG_198::::MG_427::::MG_157::::MG_335	15
250310_mgen_allbyall_1123	MG_467::::MG_318::::MG_100::::MG_200::::MG_402::::MG_204::::MG_447::::MG_346::::MG_247::::MG_261::::MG_272::::MG_236	12
250310_mgen_allbyall_1124	MG_034::::MG_325::::MG_122::::MG_093::::MG_096::::MG_454::::MG_141::::MG_273::::MG_154::::MG_462::::MG_310::::MG_331::::MG_367::::MG_349::::MG_446	15
250310_mgen_allbyall_1125	MG_087::::MG_132::::MG_071::::MG_292::::MG_186::::MG_142::::MG_111::::MG_482::::MG_371::::MG_473::::MG_367::::MG_521::::MG_418::::MG_387	14
250310_mgen_allbyall_1126	MG_099::::MG_282::::MG_365::::MG_409::::MG_045::::MG_030::::MG_306::::MG_188::::MG_117::::MG_378::::MG_334::::MG_439::::MG_458	13
250310_mgen_allbyall_1127	MG_390::::MG_353::::MG_405::::MG_156::::MG_284::::MG_435::::MG_451::::MG_350::::MG_180::::MG_164::::MG_054::::MG_384::::MG_181::::MG_402::::MG_066::::MG_255	16
250310_mgen_allbyall_1128	MG_218::::MG_328::::MG_292::::MG_474::::MG_234::::MG_175::::MG_149::::MG_364::::MG_046::::MG_023::::MG_173	11
250310_mgen_allbyall_1129	MG_274::::MG_161::::MG_370::::MG_039::::MG_212::::MG_303::::MG_108::::MG_137::::MG_086::::MG_120::::MG_271::::MG_095::::MG_034::::MG_063::::MG_417	15
250310_mgen_allbyall_1130	MG_379::::MG_443::::MG_331::::MG_371::::MG_177::::MG_352::::MG_341::::MG_274::::MG_195::::MG_432	10
250310_mgen_allbyall_1131	MG_241::::MG_058::::MG_184::::MG_112::::MG_232::::MG_061::::MG_019::::MG_379::::MG_008::::MG_272::::MG_181::::MG_256::::MG_230	13
250310_mgen_allbyall_1132	MG_101::::MG_006::::MG_432::::MG_173::::MG_191::::MG_314::::MG_461::::MG_079::::MG_209::::MG_125::::MG_417::::MG_262::::MG_467	13
250310_mgen_allbyall_1133	MG_396::::MG_281::::MG_005::::MG_400::::MG_096::::MG_427::::MG_056::::MG_267::::MG_208::::MG_374::::MG_240::::MG_470::::MG_182::::MG_081::::MG_477::::MG_429::::MG_434	17
250310_mgen_allbyall_1134	MG_047::::MG_422::::MG_325::::MG_041::::MG_101::::MG_145::::MG_345::::MG_089::::MG_279::::MG_380::::MG_408::::MG_522::::MG_403::::MG_464	14
250310_mgen_allbyall_1135	MG_090::::MG_276::::MG_114::::MG_221::::MG_115::::MG_439::::MG_003::::MG_280::::MG_363::::MG_330::::MG_271::::MG_369::::MG_033::::MG_298::::MG_403	15
250310_mgen_allbyall_1136	MG_077::::MG_061::::MG_307::::MG_258::::MG_171::::MG_159::::MG_179::::MG_018::::MG_212::::MG_259	10
250310_mgen_allbyall_1137	MG_339::::MG_293::::MG_093::::MG_240::::MG_461::::MG_270::::MG_466::::MG_394::::MG_204::::MG_455::::MG_330::::MG_525::::MG_297::::MG_364	14
250310_mgen_allbyall_1138	MG_316::::MG_456::::MG_278::::MG_122::::MG_124::::MG_149::::MG_229::::MG_037::::MG_076::::MG_002::::MG_447::::MG_045::::MG_382	13
250310_mgen_allbyall_1139	MG_235::::MG_476::::MG_119::::MG_140::::MG_116::::MG_155::::MG_218::::MG_015::::MG_426	9
250310_mgen_allbyall_1140	MG_452::::MG_339::::MG_155::::MG_004::::MG_255::::MG_357::::MG_166::::MG_215::::MG_125::::MG_181::::MG_224::::MG_346::::MG_418::::MG_450::::MG_095	15
250310_mgen_allbyall_1141	MG_029::::MG_324::::MG_021::::MG_357::::MG_256::::MG_227::::MG_035::::MG_129::::MG_222::::MG_271::::MG_178::::MG_195::::MG_438::::MG_124::::MG_132::::MG_388	16
250310_mgen_allbyall_1142	MG_102::::MG_388::::MG_188::::MG_312::::MG_260::::MG_411::::MG_208::::MG_266::::MG_517::::MG_028	10
250310_mgen_allbyall_1143	MG_024::::MG_212::::MG_398::::MG_411::::MG_020::::MG_399::::MG_213::::MG_141::::MG_084::::MG_437::::MG_069::::MG_406	12
250310_mgen_allbyall_1144	MG_064::::MG_228::::MG_144::::MG_065::::MG_113::::MG_072::::MG_466::::MG_168::::MG_009::::MG_380::::MG_388::::MG_336::::MG_287::::MG_092	14
250310_mgen_allbyall_1145	MG_459::::MG_395::::MG_453::::MG_418::::MG_031::::MG_054::::MG_310::::MG_078::::MG_406::::MG_117::::MG_069::::MG_087	12
250310_mgen_allbyall_1146	MG_264::::MG_139::::MG_163::::MG_338::::MG_141::::MG_419::::MG_305::::MG_282::::MG_364::::MG_303::::MG_221	11
250310_mgen_allbyall_1147	MG_014::::MG_022::::MG_082::::MG_349::::MG_393::::MG_024::::MG_357::::MG_258::::MG_211::::MG_039::::MG_148::::MG_353::::MG_165::::MG_124::::MG_290::::MG_012::::MG_047::::MG_524	18
250310_mgen_allbyall_1148	MG_358::::MG_002::::MG_306::::MG_090::::MG_446::::MG_046::::MG_113::::MG_302::::MG_317::::MG_473::::MG_522::::MG_088::::MG_257::::MG_370::::MG_134::::MG_526::::MG_048::::MG_339	18
250310_mgen_allbyall_1149	MG_385::::MG_188::::MG_418::::MG_360::::MG_377::::MG_270::::MG_462::::MG_275::::MG_004::::MG_064::::MG_034	11
250310_mgen_allbyall_1150	MG_118::::MG_369::::MG_255::::MG_446::::MG_182::::MG_443::::MG_236::::MG_458::::MG_035::::MG_105::::MG_433::::MG_380::::MG_038::::MG_117::::MG_385::::MG_077::::MG_027	17
250310_mgen_allbyall_1151	MG_205::::MG_284::::MG_410::::MG_403::::MG_312::::MG_257::::MG_068::::MG_422::::MG_051::::MG_214::::MG_241::::MG_160	12
250310_mgen_allbyall_1152	MG_277::::MG_418::::MG_063::::MG_280::::MG_375::::MG_153::::MG_293::::MG_102::::MG_107::::MG_057::::MG_465::::MG_149::::MG_390::::MG_220::::MG_368	15
250310_mgen_allbyall_1153	MG_242::::MG_293::::MG_250::::MG_158::::MG_157::::MG_385::::MG_470::::MG_361::::MG_122::::MG_401::::MG_075	11
250310_mgen_allbyall_1154	MG_070::::MG_249::::MG_469::::MG_099::::MG_130::::MG_401::::MG_433::::MG_046::::MG_260::::MG_186::::MG_235::::MG_319::::MG_153	13
250310_mgen_allbyall_1155	MG_414::::MG_208::::MG_129::::MG_181::::MG_052::::MG_304::::MG_433::::MG_137::::MG_273::::MG_294::::MG_118::::MG_428::::MG_460::::MG_165::::MG_202::::MG_159	16
250310_mgen_allbyall_1156	MG_468::::MG_191::::MG_057::::MG_143::::MG_027::::MG_395::::MG_083::::MG_044	8
250310_mgen_allbyall_1157	MG_231::::MG_272::::MG_390::::MG_028::::MG_450::::MG_358::::MG_186::::MG_377::::MG_468::::MG_296	10
250310_mgen_allbyall_1158	MG_170::::MG_409::::MG_425::::MG_182::::MG_322::::MG_481::::MG_055::::MG_201::::MG_447::::MG_281::::MG_372::::MG_325::::MG_365::::MG_310::::MG_085	15
250310_mgen_allbyall_1159	MG_123::::MG_078::::MG_128::::MG_127::::MG_267::::MG_029::::MG_365::::MG_164::::MG_270::::MG_437::::MG_015::::MG_289::::MG_467::::MG_215	14
250310_mgen_allbyall_1160	MG_309::::MG_455::::MG_300::::MG_185::::MG_067::::MG_069::::MG_032	7
250310_mgen_allbyall_1161	MG_183::::MG_201::::MG_083::::MG_065::::MG_080::::MG_302::::MG_440::::MG_494::::MG_235::::MG_172::::MG_259::::MG_147::::MG_313	13
250310_mgen_allbyall_1162	MG_457::::MG_130::::MG_302::::MG_360::::MG_354::::MG_256::::MG_439::::MG_437::::MG_179::::MG_273::::MG_161::::MG_505::::MG_156::::MG_254::::MG_101::::MG_376	16
250310_mgen_allbyall_1163	MG_316::::MG_113::::MG_481::::MG_078::::MG_135::::MG_075::::MG_434::::MG_012::::MG_307::::MG_217::::MG_108	11
250310_mgen_allbyall_1164	MG_299::::MG_369::::MG_399::::MG_232::::MG_059::::MG_196::::MG_095::::MG_368::::MG_055::::MG_180::::MG_423::::MG_403::::MG_001::::MG_150::::MG_102::::MG_332::::MG_178	17
250310_mgen_allbyall_1165	MG_283::::MG_438::::MG_115::::MG_285::::MG_117::::MG_176::::MG_160::::MG_145::::MG_096::::MG_430::::MG_328::::MG_314::::MG_179::::MG_290	14
250310_mgen_allbyall_1166	MG_203::::MG_401::::MG_052::::MG_178::::MG_156::::MG_317::::MG_127::::MG_044::::MG_135::::MG_298::::MG_253::::MG_194::::MG_398::::MG_074	14
250310_mgen_allbyall_1167	MG_151::::MG_123::::MG_371::::MG_049::::MG_355::::MG_302::::MG_116::::MG_460::::MG_170::::MG_254::::MG_008::::MG_398	12
250310_mgen_allbyall_1168	MG_459::::MG_208::::MG_148::::MG_163::::MG_004::::MG_116::::MG_092::::MG_183::::MG_038::::MG_015::::MG_378::::MG_048	12
250310_mgen_allbyall_1169	MG_340::::MG_270::::MG_463::::MG_252::::MG_250::::MG_220::::MG_005::::MG_046::::MG_163::::MG_035::::MG_505::::MG_452::::MG_205	13
250310_mgen_allbyall_1170	MG_515::::MG_090::::MG_521::::MG_251::::MG_089::::MG_323::::MG_177::::MG_196::::MG_192::::MG_078::::MG_347::::MG_143::::MG_151::::MG_315	14
250310_mgen_allbyall_1171	MG_263::::MG_187::::MG_111::::MG_119::::MG_467::::MG_178::::MG_162::::MG_278::::MG_299::::MG_293::::MG_176::::MG_405::::MG_311::::MG_440::::MG_383	15
250310_mgen_allbyall_1172	MG_373::::MG_145::::MG_188::::MG_146::::MG_253::::MG_451::::MG_387::::MG_316::::MG_348::::MG_043::::MG_443::::MG_258::::MG_121::::MG_070	14
250310_mgen_allbyall_1173	MG_498::::MG_470::::MG_273::::MG_313::::MG_207::::MG_521::::MG_085::::MG_388::::MG_403::::MG_448::::MG_117::::MG_210::::MG_088::::MG_304::::MG_327::::MG_336::::MG_184::::MG_377::::MG_038	19
250310_mgen_allbyall_1174	MG_042::::MG_386::::MG_354::::MG_349::::MG_375::::MG_213::::MG_265::::MG_214::::MG_396::::MG_170	10
250310_mgen_allbyall_1175	MG_341::::MG_448::::MG_446::::MG_246::::MG_172::::MG_314::::MG_167::::MG_265::::MG_100::::MG_029::::MG_319::::MG_272::::MG_425	13
250310_mgen_allbyall_1176	MG_326::::MG_034::::MG_106::::MG_213::::MG_332::::MG_029::::MG_525::::MG_057::::MG_028::::MG_203::::MG_151::::MG_284::::MG_280::::MG_074::::MG_033	15
250310_mgen_allbyall_1177	MG_133::::MG_269::::MG_383::::MG_034::::MG_179::::MG_136::::MG_264::::MG_229::::MG_085::::MG_143::::MG_123::::MG_173::::MG_235::::MG_332::::MG_348	15
250310_mgen_allbyall_1178	MG_491::::MG_086::::MG_099::::MG_215::::MG_422::::MG_244::::MG_218	7
250310_mgen_allbyall_1179	MG_389::::MG_034::::MG_171::::MG_261::::MG_050::::MG_245::::MG_070::::MG_379::::MG_381::::MG_349::::MG_013::::MG_328::::MG_461	13
250310_mgen_allbyall_1180	MG_066::::MG_245::::MG_150::::MG_411::::MG_314::::MG_304::::MG_244::::MG_031::::MG_086::::MG_088	10
250310_mgen_allbyall_101	MG_368::::MG_309::::MG_307::::MG_522::::MG_443::::MG_462::::MG_374::::MG_435::::MG_334	9
250310_mgen_allbyall_102	MG_255::::MG_498::::MG_089::::MG_084::::MG_125::::MG_293::::MG_015::::MG_330::::MG_284::::MG_428::::MG_197::::MG_381::::MG_419::::MG_274::::MG_372	15
250310_mgen_allbyall_103	MG_065::::MG_197::::MG_052::::MG_014::::MG_220::::MG_247::::MG_437::::MG_075::::MG_526::::MG_461::::MG_272::::MG_324::::MG_331::::MG_327	14
250310_mgen_allbyall_104	MG_085::::MG_151::::MG_477::::MG_211::::MG_270::::MG_195::::MG_526::::MG_011::::MG_210::::MG_022::::MG_283::::MG_076::::MG_379::::MG_345	14
250310_mgen_allbyall_105	MG_122::::MG_189::::MG_411::::MG_069::::MG_409::::MG_180::::MG_280::::MG_275::::MG_049::::MG_146::::MG_352::::MG_498	12
250310_mgen_allbyall_106	MG_227::::MG_285::::MG_218::::MG_226::::MG_242::::MG_362::::MG_301::::MG_290::::MG_498::::MG_111	10
250310_mgen_allbyall_107	MG_348::::MG_321::::MG_064::::MG_175::::MG_291::::MG_225::::MG_366::::MG_265::::MG_162::::MG_165	10
250310_mgen_allbyall_108	MG_019::::MG_083::::MG_371::::MG_100::::MG_321::::MG_074::::MG_066::::MG_023::::MG_248::::MG_357::::MG_458::::MG_215::::MG_347::::MG_105::::MG_160	15
250310_mgen_allbyall_109	MG_236::::MG_222::::MG_399::::MG_313::::MG_389::::MG_085::::MG_450::::MG_093::::MG_228::::MG_298::::MG_161::::MG_306::::MG_216::::MG_042	14
250310_mgen_allbyall_110	MG_469::::MG_388::::MG_290::::MG_365::::MG_108::::MG_224::::MG_286::::MG_197::::MG_177::::MG_263::::MG_159::::MG_217::::MG_349::::MG_021::::MG_450::::MG_351::::MG_044	17
250310_mgen_allbyall_111	MG_070::::MG_079::::MG_002::::MG_324::::MG_254::::MG_322::::MG_308::::MG_369::::MG_244::::MG_464::::MG_023	11
250310_mgen_allbyall_112	MG_384::::MG_109::::MG_156::::MG_162::::MG_315::::MG_383::::MG_498::::MG_336::::MG_139::::MG_368::::MG_198::::MG_477::::MG_329::::MG_407::::MG_310::::MG_236::::MG_029	17
250310_mgen_allbyall_113	MG_279::::MG_266::::MG_287::::MG_001::::MG_160::::MG_094::::MG_463::::MG_029::::MG_204::::MG_263::::MG_085::::MG_335::::MG_300::::MG_337::::MG_112::::MG_363::::MG_417	17
250310_mgen_allbyall_114	MG_401::::MG_525::::MG_478::::MG_330::::MG_254::::MG_153::::MG_398::::MG_065::::MG_356::::MG_443::::MG_248::::MG_452::::MG_257::::MG_030::::MG_165::::MG_320::::MG_524	17
250310_mgen_allbyall_115	MG_062::::MG_469::::MG_276::::MG_036::::MG_140::::MG_231::::MG_461::::MG_077::::MG_133::::MG_150::::MG_325	11
250310_mgen_allbyall_116	MG_206::::MG_327::::MG_455::::MG_068::::MG_238::::MG_354::::MG_129::::MG_104::::MG_332::::MG_164::::MG_470::::MG_524::::MG_084::::MG_515::::MG_462	15
250310_mgen_allbyall_117	MG_203::::MG_053::::MG_476::::MG_515::::MG_137::::MG_012::::MG_262::::MG_491::::MG_057::::MG_042::::MG_421::::MG_325::::MG_358::::MG_363	14
250310_mgen_allbyall_118	MG_200::::MG_445::::MG_154::::MG_524::::MG_283::::MG_419::::MG_006::::MG_028::::MG_026::::MG_126::::MG_070::::MG_095::::MG_033::::MG_024::::MG_194	15
250310_mgen_allbyall_119	MG_494::::MG_311::::MG_424::::MG_038::::MG_456::::MG_337::::MG_194::::MG_111::::MG_516::::MG_393::::MG_250::::MG_047::::MG_031::::MG_115	14
250310_mgen_allbyall_120	MG_459::::MG_051::::MG_102::::MG_018::::MG_404::::MG_269::::MG_049::::MG_323::::MG_203::::MG_367::::MG_195::::MG_236::::MG_172	13
250310_mgen_allbyall_1181	MG_109::::MG_283::::MG_241::::MG_002::::MG_101::::MG_428::::MG_250::::MG_227::::MG_024::::MG_089::::MG_402::::MG_408::::MG_076::::MG_087	14
250310_mgen_allbyall_1182	MG_421::::MG_367::::MG_168::::MG_306::::MG_192::::MG_478::::MG_018::::MG_003	8
250310_mgen_allbyall_1183	MG_189::::MG_051::::MG_067::::MG_084::::MG_153::::MG_136::::MG_444::::MG_363::::MG_058::::MG_461::::MG_161::::MG_317::::MG_201::::MG_356::::MG_040	15
250310_mgen_allbyall_1184	MG_225::::MG_058::::MG_187::::MG_367::::MG_120::::MG_410::::MG_394::::MG_334::::MG_147::::MG_318::::MG_347	11
250310_mgen_allbyall_1185	MG_309::::MG_215::::MG_059::::MG_189::::MG_221::::MG_147::::MG_209::::MG_229::::MG_228::::MG_108::::MG_099::::MG_424::::MG_326::::MG_223	14
250310_mgen_allbyall_1186	MG_014::::MG_221::::MG_347::::MG_027::::MG_308::::MG_352::::MG_300::::MG_356::::MG_204::::MG_372::::MG_037::::MG_154::::MG_299::::MG_262	14
250310_mgen_allbyall_1187	MG_291::::MG_353::::MG_399::::MG_139::::MG_348::::MG_361::::MG_204::::MG_327::::MG_276::::MG_099::::MG_342::::MG_116::::MG_525	13
250310_mgen_allbyall_1188	MG_233::::MG_325::::MG_200::::MG_423::::MG_089::::MG_305::::MG_087::::MG_407::::MG_164::::MG_245::::MG_232::::MG_276::::MG_094::::MG_222::::MG_186::::MG_090	16
250310_mgen_allbyall_1189	MG_320::::MG_468::::MG_337::::MG_477::::MG_297::::MG_432::::MG_318::::MG_233::::MG_072::::MG_006::::MG_108::::MG_344	12
250310_mgen_allbyall_1190	MG_025::::MG_124::::MG_058::::MG_219::::MG_280::::MG_265::::MG_463::::MG_289::::MG_177::::MG_397::::MG_188::::MG_405::::MG_084::::MG_140	14
250310_mgen_allbyall_1191	MG_231::::MG_252::::MG_038::::MG_099::::MG_253::::MG_158::::MG_195::::MG_419::::MG_104::::MG_356	10
250310_mgen_allbyall_1192	MG_174::::MG_116::::MG_076::::MG_021::::MG_104::::MG_359::::MG_399::::MG_310::::MG_366::::MG_207::::MG_071	11
250310_mgen_allbyall_1193	MG_042::::MG_279::::MG_098::::MG_338::::MG_123::::MG_432::::MG_370::::MG_104::::MG_273	9
250310_mgen_allbyall_1194	MG_331::::MG_126::::MG_262::::MG_525::::MG_460::::MG_423::::MG_121::::MG_427::::MG_386	9
250310_mgen_allbyall_1195	MG_242::::MG_515::::MG_121::::MG_441::::MG_162::::MG_252::::MG_394::::MG_300::::MG_073::::MG_290::::MG_256::::MG_289::::MG_266	13
250310_mgen_allbyall_1196	MG_011::::MG_366::::MG_505::::MG_140::::MG_072::::MG_396::::MG_052::::MG_160::::MG_024::::MG_189::::MG_057::::MG_139::::MG_230	13
250310_mgen_allbyall_1197	MG_429::::MG_315::::MG_003::::MG_309::::MG_362::::MG_460::::MG_055::::MG_453::::MG_267::::MG_211::::MG_277::::MG_417	12
250310_mgen_allbyall_1198	MG_414::::MG_372::::MG_130::::MG_337::::MG_240::::MG_215::::MG_018::::MG_480::::MG_230::::MG_438::::MG_012	11
250310_mgen_allbyall_1199	MG_060::::MG_454::::MG_351::::MG_239::::MG_140::::MG_457::::MG_188::::MG_164::::MG_423	9
250310_mgen_allbyall_1200	MG_142::::MG_181::::MG_296::::MG_334::::MG_148::::MG_205::::MG_201::::MG_433::::MG_064::::MG_222	10
250310_mgen_allbyall_1201	MG_077::::MG_094::::MG_418::::MG_178::::MG_451::::MG_340::::MG_109::::MG_251::::MG_225::::MG_306::::MG_025	11
250310_mgen_allbyall_1202	MG_023::::MG_355::::MG_230::::MG_051::::MG_152::::MG_445::::MG_309::::MG_276::::MG_108::::MG_515::::MG_453::::MG_028::::MG_165::::MG_308	14
250310_mgen_allbyall_1203	MG_144::::MG_063::::MG_394::::MG_324::::MG_316::::MG_233::::MG_109::::MG_043::::MG_044::::MG_216::::MG_085::::MG_341	12
250310_mgen_allbyall_1204	MG_191::::MG_320::::MG_379::::MG_466::::MG_361::::MG_038::::MG_018::::MG_255::::MG_359	9
250310_mgen_allbyall_1205	MG_459::::MG_457::::MG_153::::MG_403::::MG_265::::MG_370::::MG_318::::MG_129::::MG_412::::MG_433::::MG_185::::MG_050::::MG_453::::MG_005::::MG_202::::MG_332	16
250310_mgen_allbyall_1206	MG_491::::MG_102::::MG_227::::MG_034::::MG_289::::MG_313::::MG_061::::MG_351::::MG_467::::MG_071::::MG_287::::MG_452::::MG_454::::MG_241	14
250310_mgen_allbyall_1207	MG_346::::MG_145::::MG_156::::MG_069::::MG_157::::MG_370::::MG_109::::MG_150::::MG_125::::MG_011::::MG_440::::MG_226::::MG_331::::MG_048::::MG_047	15
250310_mgen_allbyall_1208	MG_274::::MG_353::::MG_280::::MG_365::::MG_042::::MG_452::::MG_360::::MG_515::::MG_516::::MG_045::::MG_106::::MG_003::::MG_198::::MG_301::::MG_371	15
250310_mgen_allbyall_1209	MG_526::::MG_146::::MG_051::::MG_232::::MG_313::::MG_334::::MG_429::::MG_209::::MG_137::::MG_071::::MG_123	11
250310_mgen_allbyall_1210	MG_259::::MG_433::::MG_448::::MG_407::::MG_347::::MG_009::::MG_278::::MG_195::::MG_375::::MG_181::::MG_306::::MG_033	12
250310_mgen_allbyall_1211	MG_421::::MG_093::::MG_217::::MG_031::::MG_061::::MG_114::::MG_023::::MG_092::::MG_077::::MG_377::::MG_163	11
250310_mgen_allbyall_1212	MG_081::::MG_196::::MG_410::::MG_395::::MG_145::::MG_183::::MG_324::::MG_105::::MG_266::::MG_301::::MG_430::::MG_104	12
250310_mgen_allbyall_1213	MG_218::::MG_077::::MG_429::::MG_296::::MG_102::::MG_414::::MG_162::::MG_371::::MG_264	9
250310_mgen_allbyall_1214	MG_373::::MG_011::::MG_259::::MG_081::::MG_224::::MG_106::::MG_411::::MG_158::::MG_184::::MG_361::::MG_465::::MG_110::::MG_307::::MG_285	14
250310_mgen_allbyall_1215	MG_376::::MG_311::::MG_207::::MG_285::::MG_153::::MG_346::::MG_526::::MG_250::::MG_524::::MG_253::::MG_015::::MG_028::::MG_042::::MG_041::::MG_045::::MG_132::::MG_009	17
250310_mgen_allbyall_1216	MG_032::::MG_390::::MG_029::::MG_364::::MG_101::::MG_294::::MG_213::::MG_241::::MG_248::::MG_355::::MG_299::::MG_435	12
250310_mgen_allbyall_1217	MG_075::::MG_290::::MG_341::::MG_076::::MG_391::::MG_467::::MG_282::::MG_410::::MG_425::::MG_443::::MG_363	11
250310_mgen_allbyall_1218	MG_323::::MG_036::::MG_182::::MG_169::::MG_020::::MG_012::::MG_467::::MG_100::::MG_358::::MG_462::::MG_180::::MG_112::::MG_171::::MG_252::::MG_354::::MG_125::::MG_516	17
250310_mgen_allbyall_1219	MG_066::::MG_045::::MG_126::::MG_294::::MG_176::::MG_150::::MG_388::::MG_123::::MG_053::::MG_154::::MG_462::::MG_425::::MG_373::::MG_389	14
250310_mgen_allbyall_1220	MG_387::::MG_260::::MG_077::::MG_213::::MG_097::::MG_047::::MG_075::::MG_174::::MG_100::::MG_096	10
250310_mgen_allbyall_1221	MG_107::::MG_020::::MG_439::::MG_158::::MG_173::::MG_494::::MG_089::::MG_525::::MG_460::::MG_396::::MG_442::::MG_083::::MG_070::::MG_405::::MG_061::::MG_363	16
250310_mgen_allbyall_1222	MG_231::::MG_259::::MG_372::::MG_368::::MG_526::::MG_040::::MG_387::::MG_491::::MG_082::::MG_194::::MG_322::::MG_400::::MG_210	13
250310_mgen_allbyall_1223	MG_498::::MG_188::::MG_169::::MG_441::::MG_254::::MG_013::::MG_331::::MG_412::::MG_386::::MG_184::::MG_238	11
250310_mgen_allbyall_1224	MG_476::::MG_109::::MG_274::::MG_423::::MG_160::::MG_404::::MG_400::::MG_315::::MG_091::::MG_478::::MG_379::::MG_031::::MG_060	13
250310_mgen_allbyall_1225	MG_133::::MG_128::::MG_248::::MG_147::::MG_102::::MG_453::::MG_085::::MG_161::::MG_056::::MG_118::::MG_466::::MG_163::::MG_468::::MG_041	14
250310_mgen_allbyall_1226	MG_291::::MG_146::::MG_310::::MG_098::::MG_263::::MG_010::::MG_332::::MG_304::::MG_339::::MG_011::::MG_082::::MG_456::::MG_162::::MG_223::::MG_111::::MG_287	16
250310_mgen_allbyall_1227	MG_329::::MG_166::::MG_151::::MG_108::::MG_392::::MG_459::::MG_226::::MG_382::::MG_019::::MG_340::::MG_242	11
250310_mgen_allbyall_1228	MG_319::::MG_360::::MG_347::::MG_063::::MG_295::::MG_350::::MG_218::::MG_127::::MG_010::::MG_079::::MG_343::::MG_056	12
250310_mgen_allbyall_1229	MG_014::::MG_403::::MG_525::::MG_035::::MG_112::::MG_037::::MG_098::::MG_081::::MG_294::::MG_064	10
250310_mgen_allbyall_1230	MG_384::::MG_397::::MG_457::::MG_155::::MG_206::::MG_382::::MG_241::::MG_371::::MG_138::::MG_381::::MG_425	11
250310_mgen_allbyall_1231	MG_277::::MG_467::::MG_400::::MG_239::::MG_342::::MG_115::::MG_303::::MG_087::::MG_294::::MG_146::::MG_154::::MG_464	12
250310_mgen_allbyall_1232	MG_246::::MG_474::::MG_200::::MG_377::::MG_516::::MG_073::::MG_209::::MG_337::::MG_014::::MG_092::::MG_036::::MG_104::::MG_083::::MG_054	14
250310_mgen_allbyall_1233	MG_283::::MG_056::::MG_233::::MG_287::::MG_256::::MG_038::::MG_450::::MG_402::::MG_266::::MG_225::::MG_172::::MG_305::::MG_428::::MG_230::::MG_149	15
250310_mgen_allbyall_1234	MG_080::::MG_106::::MG_322::::MG_277::::MG_135::::MG_266::::MG_357::::MG_253::::MG_210::::MG_299	10
250310_mgen_allbyall_1235	MG_142::::MG_232::::MG_036::::MG_395::::MG_006::::MG_424::::MG_305::::MG_247::::MG_345::::MG_128::::MG_084::::MG_329	12
250310_mgen_allbyall_1236	MG_191::::MG_377::::MG_371::::MG_307::::MG_146::::MG_433::::MG_012::::MG_463::::MG_207::::MG_444::::MG_330	11
250310_mgen_allbyall_1237	MG_203::::MG_423::::MG_125::::MG_356::::MG_170::::MG_407::::MG_324::::MG_309::::MG_066	9
250310_mgen_allbyall_1238	MG_039::::MG_309::::MG_352::::MG_466::::MG_159::::MG_068::::MG_228::::MG_074::::MG_244::::MG_020::::MG_139::::MG_060::::MG_362	13
250310_mgen_allbyall_1239	MG_268::::MG_350::::MG_013::::MG_192::::MG_252::::MG_359::::MG_147::::MG_409::::MG_129::::MG_525::::MG_376::::MG_171::::MG_469::::MG_316	14
250310_mgen_allbyall_1240	MG_144::::MG_023::::MG_396::::MG_178::::MG_320::::MG_422::::MG_224::::MG_162::::MG_047::::MG_055::::MG_070::::MG_457::::MG_334::::MG_112	14
250310_mgen_allbyall_1241	MG_264::::MG_167::::MG_522::::MG_421::::MG_160::::MG_200::::MG_032::::MG_040::::MG_380::::MG_141::::MG_375::::MG_268::::MG_081	13
250310_mgen_allbyall_1242	MG_431::::MG_286::::MG_008::::MG_399::::MG_293::::MG_023::::MG_363::::MG_082::::MG_121::::MG_251::::MG_025::::MG_133::::MG_191	13
250310_mgen_allbyall_1243	MG_430::::MG_432::::MG_444::::MG_122::::MG_311::::MG_339::::MG_264::::MG_013::::MG_267::::MG_079::::MG_148::::MG_335::::MG_422	13
250310_mgen_allbyall_1244	MG_205::::MG_074::::MG_320::::MG_236::::MG_101::::MG_217::::MG_211::::MG_028::::MG_115::::MG_424::::MG_025::::MG_142::::MG_097::::MG_406::::MG_407::::MG_085::::MG_137::::MG_331::::MG_026	19
250310_mgen_allbyall_1245	MG_417::::MG_444::::MG_036::::MG_024::::MG_387::::MG_272::::MG_110::::MG_291::::MG_330::::MG_117::::MG_390::::MG_185::::MG_389::::MG_106::::MG_524	15
250310_mgen_allbyall_1246	MG_426::::MG_315::::MG_004::::MG_276::::MG_240::::MG_102::::MG_136::::MG_408::::MG_189::::MG_086::::MG_226::::MG_384::::MG_152::::MG_091	14
250310_mgen_allbyall_1247	MG_298::::MG_018::::MG_063::::MG_474::::MG_232::::MG_235::::MG_205::::MG_097::::MG_177::::MG_261::::MG_114	11
250310_mgen_allbyall_1248	MG_257::::MG_369::::MG_295::::MG_455::::MG_407::::MG_266::::MG_047::::MG_120::::MG_118::::MG_139::::MG_050::::MG_110	12
250310_mgen_allbyall_1249	MG_238::::MG_209::::MG_367::::MG_138::::MG_390::::MG_295::::MG_105::::MG_285::::MG_151::::MG_473::::MG_396::::MG_385::::MG_437::::MG_009::::MG_007::::MG_264	16
250310_mgen_allbyall_1250	MG_231::::MG_278::::MG_281::::MG_235::::MG_109::::MG_437::::MG_003::::MG_206::::MG_445::::MG_342::::MG_153::::MG_282	12
250310_mgen_allbyall_1251	MG_107::::MG_307::::MG_120::::MG_323::::MG_505::::MG_126::::MG_054::::MG_306::::MG_359::::MG_262::::MG_170::::MG_329::::MG_466	13
250310_mgen_allbyall_1252	MG_326::::MG_451::::MG_162::::MG_447::::MG_430::::MG_140::::MG_399::::MG_042::::MG_419	9
250310_mgen_allbyall_1253	MG_414::::MG_402::::MG_470::::MG_006::::MG_001::::MG_179::::MG_344::::MG_184::::MG_197::::MG_426::::MG_366::::MG_301::::MG_352::::MG_051::::MG_311::::MG_441	16
250310_mgen_allbyall_1254	MG_174::::MG_150::::MG_450::::MG_393::::MG_318::::MG_269::::MG_308::::MG_039::::MG_316::::MG_411::::MG_163::::MG_405::::MG_096::::MG_329::::MG_515	15
250310_mgen_allbyall_1255	MG_498::::MG_001::::MG_092::::MG_052::::MG_222::::MG_463::::MG_061::::MG_343::::MG_100::::MG_183::::MG_329::::MG_030::::MG_255	13
250310_mgen_allbyall_1256	MG_064::::MG_522::::MG_026::::MG_363::::MG_411::::MG_237::::MG_453::::MG_235::::MG_068::::MG_109::::MG_276::::MG_096	12
250310_mgen_allbyall_1257	MG_476::::MG_385::::MG_397::::MG_154::::MG_170::::MG_134::::MG_136::::MG_082::::MG_112::::MG_341::::MG_521::::MG_108::::MG_427::::MG_103	14
250310_mgen_allbyall_1258	MG_033::::MG_356::::MG_466::::MG_233::::MG_249::::MG_358::::MG_019::::MG_177::::MG_231::::MG_030::::MG_207::::MG_192::::MG_410::::MG_156::::MG_459	15
250310_mgen_allbyall_1259	MG_260::::MG_236::::MG_283::::MG_417::::MG_180::::MG_239::::MG_365::::MG_494::::MG_155::::MG_008::::MG_326::::MG_123::::MG_245::::MG_400	14
250310_mgen_allbyall_1260	MG_195::::MG_406::::MG_445::::MG_336::::MG_469::::MG_090::::MG_010::::MG_183::::MG_470::::MG_047::::MG_234::::MG_181::::MG_079::::MG_247::::MG_134	15
250310_mgen_allbyall_1261	MG_242::::MG_126::::MG_177::::MG_005::::MG_369::::MG_010::::MG_367::::MG_284::::MG_144::::MG_223::::MG_270::::MG_069	12
250310_mgen_allbyall_1262	MG_338::::MG_340::::MG_350::::MG_048::::MG_391::::MG_058::::MG_516::::MG_237::::MG_126	9
250310_mgen_allbyall_1263	MG_386::::MG_241::::MG_296::::MG_246::::MG_432::::MG_359::::MG_453::::MG_365::::MG_473::::MG_083::::MG_040::::MG_211	12
250310_mgen_allbyall_1264	MG_319::::MG_236::::MG_376::::MG_482::::MG_338::::MG_451::::MG_135::::MG_154::::MG_197::::MG_414::::MG_173::::MG_005::::MG_379	13
250310_mgen_allbyall_1265	MG_378::::MG_220::::MG_222::::MG_264::::MG_062::::MG_356::::MG_318::::MG_521::::MG_024::::MG_360::::MG_401::::MG_083::::MG_304::::MG_154::::MG_417::::MG_152	16
250310_mgen_allbyall_1266	MG_212::::MG_204::::MG_526::::MG_441::::MG_155::::MG_421::::MG_323::::MG_446::::MG_160::::MG_066::::MG_376::::MG_011::::MG_249::::MG_232	14
250310_mgen_allbyall_1267	MG_203::::MG_305::::MG_242::::MG_148::::MG_292::::MG_165::::MG_041::::MG_117::::MG_274::::MG_383::::MG_324::::MG_481::::MG_442	13
250310_mgen_allbyall_1268	MG_080::::MG_408::::MG_025::::MG_312::::MG_110::::MG_020::::MG_162::::MG_262::::MG_379::::MG_148::::MG_365::::MG_459	12
250310_mgen_allbyall_1269	MG_478::::MG_431::::MG_064::::MG_305::::MG_332::::MG_190::::MG_023::::MG_340::::MG_083	9
250310_mgen_allbyall_1270	MG_300::::MG_452::::MG_447::::MG_334::::MG_183::::MG_340::::MG_136::::MG_214::::MG_013	9
250310_mgen_allbyall_1271	MG_218::::MG_247::::MG_178::::MG_394::::MG_322::::MG_084::::MG_361::::MG_278::::MG_366	9
250310_mgen_allbyall_1272	MG_254::::MG_450::::MG_337::::MG_491::::MG_419::::MG_388::::MG_299::::MG_460::::MG_464::::MG_148	10
250310_mgen_allbyall_1273	MG_298::::MG_417::::MG_357::::MG_426::::MG_316::::MG_065::::MG_418::::MG_458::::MG_108::::MG_317::::MG_098::::MG_033::::MG_464::::MG_313	14
250310_mgen_allbyall_1274	MG_263::::MG_076::::MG_023::::MG_342::::MG_215::::MG_062::::MG_014::::MG_060::::MG_097::::MG_203::::MG_073::::MG_346::::MG_310::::MG_267	14
250310_mgen_allbyall_1275	MG_373::::MG_247::::MG_363::::MG_459::::MG_157::::MG_442::::MG_068::::MG_227::::MG_028::::MG_273::::MG_170::::MG_380::::MG_337::::MG_389::::MG_390::::MG_257::::MG_517::::MG_381	18
250310_mgen_allbyall_1276	MG_468::::MG_457::::MG_314::::MG_491::::MG_311::::MG_429::::MG_104::::MG_248	8
250310_mgen_allbyall_1277	MG_067::::MG_408::::MG_113::::MG_393::::MG_458::::MG_037::::MG_330::::MG_477::::MG_181::::MG_069::::MG_200::::MG_515::::MG_443::::MG_207	14
250310_mgen_allbyall_1278	MG_095::::MG_270::::MG_439::::MG_326::::MG_025::::MG_040::::MG_007::::MG_143::::MG_055::::MG_187::::MG_197::::MG_132::::MG_098::::MG_412::::MG_268::::MG_165::::MG_362	17
250310_mgen_allbyall_1279	MG_075::::MG_162::::MG_473::::MG_277::::MG_171::::MG_398::::MG_337::::MG_218::::MG_088::::MG_272	10
250310_mgen_allbyall_1280	MG_251::::MG_074::::MG_425::::MG_300::::MG_322::::MG_327::::MG_426::::MG_238::::MG_323::::MG_026::::MG_360::::MG_137::::MG_365::::MG_257::::MG_216	15
250310_mgen_allbyall_1281	MG_297::::MG_244::::MG_202::::MG_091::::MG_107::::MG_361::::MG_133::::MG_498::::MG_398::::MG_465::::MG_073::::MG_027::::MG_417::::MG_443::::MG_116::::MG_215::::MG_526	17
250310_mgen_allbyall_1282	MG_228::::MG_480::::MG_088::::MG_114::::MG_155::::MG_440::::MG_007::::MG_084::::MG_139::::MG_387::::MG_182::::MG_149::::MG_414::::MG_404::::MG_287::::MG_203	16
250310_mgen_allbyall_1283	MG_328::::MG_421::::MG_384::::MG_239::::MG_169::::MG_185::::MG_037::::MG_516	8
250310_mgen_allbyall_1284	MG_119::::MG_330::::MG_325::::MG_341::::MG_148::::MG_133::::MG_336::::MG_194::::MG_176::::MG_265::::MG_168	11
250310_mgen_allbyall_1285	MG_355::::MG_080::::MG_037::::MG_526::::MG_407::::MG_084::::MG_417::::MG_286::::MG_043::::MG_310::::MG_015::::MG_373	12
250310_mgen_allbyall_1286	MG_225::::MG_249::::MG_276::::MG_121::::MG_349::::MG_031::::MG_270::::MG_296::::MG_374::::MG_090::::MG_142	11
250310_mgen_allbyall_1287	MG_032::::MG_170::::MG_003::::MG_064::::MG_184::::MG_422::::MG_404::::MG_467::::MG_364	9
250310_mgen_allbyall_1288	MG_386::::MG_338::::MG_105::::MG_468	4
250310_mgen_allbyall_1289	MG_476::::MG_299::::MG_407::::MG_339::::MG_024::::MG_184::::MG_067::::MG_005::::MG_211::::MG_023::::MG_225::::MG_099::::MG_437::::MG_381	14
250310_mgen_allbyall_1290	MG_271::::MG_054::::MG_311::::MG_106::::MG_289::::MG_118::::MG_088::::MG_087::::MG_143::::MG_263::::MG_298::::MG_340::::MG_124	13
250310_mgen_allbyall_1291	MG_254::::MG_090::::MG_141::::MG_064::::MG_138::::MG_202::::MG_316	7
250310_mgen_allbyall_1292	MG_319::::MG_284::::MG_331::::MG_281::::MG_108::::MG_087::::MG_102::::MG_105::::MG_205::::MG_204::::MG_104::::MG_265::::MG_152::::MG_100	14
250310_mgen_allbyall_1293	MG_174::::MG_101::::MG_065::::MG_070::::MG_280::::MG_342::::MG_211::::MG_054::::MG_302::::MG_391::::MG_095::::MG_382::::MG_159::::MG_299::::MG_328::::MG_093::::MG_459	17
250310_mgen_allbyall_1294	MG_214::::MG_258::::MG_210::::MG_364::::MG_044::::MG_060::::MG_006::::MG_202::::MG_230::::MG_255::::MG_412::::MG_397::::MG_319::::MG_398::::MG_494::::MG_521::::MG_491::::MG_041::::MG_165::::MG_167::::MG_221	21
250310_mgen_allbyall_1295	MG_260::::MG_371::::MG_062::::MG_421::::MG_040::::MG_404::::MG_183::::MG_089::::MG_112	9
250310_mgen_allbyall_1296	MG_191::::MG_073::::MG_180::::MG_254::::MG_109::::MG_462::::MG_355::::MG_205	8
250310_mgen_allbyall_1297	MG_478::::MG_144::::MG_262::::MG_355::::MG_318::::MG_084::::MG_242::::MG_452::::MG_295::::MG_075::::MG_082::::MG_190	12
250310_mgen_allbyall_1298	MG_246::::MG_404::::MG_394::::MG_498::::MG_115::::MG_086::::MG_306::::MG_029::::MG_277::::MG_316::::MG_268::::MG_219::::MG_372::::MG_259	14
250310_mgen_allbyall_1299	MG_427::::MG_030::::MG_058::::MG_278::::MG_214::::MG_098::::MG_242::::MG_087::::MG_212::::MG_170::::MG_347::::MG_257::::MG_316::::MG_049	14
250310_mgen_allbyall_1300	MG_291::::MG_341::::MG_393::::MG_179::::MG_095::::MG_411::::MG_350::::MG_083::::MG_308::::MG_246	10
250310_mgen_allbyall_1301	MG_314::::MG_207::::MG_222::::MG_081::::MG_282::::MG_367::::MG_218::::MG_330::::MG_400::::MG_397::::MG_375	11
250310_mgen_allbyall_1302	MG_111::::MG_085::::MG_208::::MG_256::::MG_257::::MG_159::::MG_347::::MG_414::::MG_125::::MG_345::::MG_216::::MG_107::::MG_346::::MG_201	14
250310_mgen_allbyall_1303	MG_224::::MG_407::::MG_360::::MG_068::::MG_216::::MG_231::::MG_212::::MG_476::::MG_033::::MG_002::::MG_258::::MG_176::::MG_368::::MG_480	14
250310_mgen_allbyall_1304	MG_435::::MG_463::::MG_286::::MG_027::::MG_139::::MG_090::::MG_218::::MG_170::::MG_438::::MG_412::::MG_106::::MG_494	12
250310_mgen_allbyall_1305	MG_321::::MG_135::::MG_166::::MG_427::::MG_015::::MG_227::::MG_172::::MG_433::::MG_026::::MG_515::::MG_361::::MG_431::::MG_189::::MG_171::::MG_120	15
250310_mgen_allbyall_1306	MG_386::::MG_081::::MG_387::::MG_229::::MG_304::::MG_317::::MG_062::::MG_354	8
250310_mgen_allbyall_1307	MG_335::::MG_205::::MG_307::::MG_242::::MG_251::::MG_386::::MG_149::::MG_174	8
250310_mgen_allbyall_1308	MG_395::::MG_269::::MG_075::::MG_072::::MG_360::::MG_165::::MG_423::::MG_464::::MG_111::::MG_380::::MG_245	11
250310_mgen_allbyall_1309	MG_482::::MG_116::::MG_265::::MG_524::::MG_395::::MG_469::::MG_094::::MG_037::::MG_431::::MG_029::::MG_089::::MG_056::::MG_091::::MG_522::::MG_275::::MG_159	16
250310_mgen_allbyall_1310	MG_018::::MG_150::::MG_183::::MG_278::::MG_521::::MG_429::::MG_481::::MG_040::::MG_397::::MG_324	10
250310_mgen_allbyall_1311	MG_283::::MG_293::::MG_196::::MG_094::::MG_427::::MG_258::::MG_042::::MG_344::::MG_021::::MG_031::::MG_439	11
250310_mgen_allbyall_1312	MG_206::::MG_474::::MG_126::::MG_358::::MG_071::::MG_041::::MG_321::::MG_142::::MG_380::::MG_214::::MG_285::::MG_198::::MG_344	13
250310_mgen_allbyall_1313	MG_140::::MG_066::::MG_287::::MG_311::::MG_059::::MG_345::::MG_365::::MG_186::::MG_174::::MG_291::::MG_161::::MG_234::::MG_323::::MG_235	14
250310_mgen_allbyall_1314	MG_261::::MG_144::::MG_008::::MG_258::::MG_313::::MG_411::::MG_390::::MG_463::::MG_214	9
250310_mgen_allbyall_1315	MG_119::::MG_167::::MG_245::::MG_477::::MG_120::::MG_491::::MG_443::::MG_378::::MG_091::::MG_087::::MG_366::::MG_362::::MG_410::::MG_066	14
250310_mgen_allbyall_1316	MG_048::::MG_240::::MG_071::::MG_154::::MG_118::::MG_184::::MG_405::::MG_291::::MG_478::::MG_272::::MG_403::::MG_477::::MG_194::::MG_229	14
250310_mgen_allbyall_1317	MG_468::::MG_015::::MG_343::::MG_316::::MG_111::::MG_156::::MG_328::::MG_271	8
250310_mgen_allbyall_1318	MG_035::::MG_198::::MG_100::::MG_025::::MG_145::::MG_356::::MG_273::::MG_168::::MG_197::::MG_013::::MG_397::::MG_091::::MG_228::::MG_402::::MG_421::::MG_245	16
250310_mgen_allbyall_1319	MG_274::::MG_321::::MG_150::::MG_237::::MG_386::::MG_359::::MG_224::::MG_201::::MG_209::::MG_188::::MG_220	11
250310_mgen_allbyall_1320	MG_039::::MG_059::::MG_259::::MG_260::::MG_241::::MG_362::::MG_140::::MG_200::::MG_053::::MG_279	10
250310_mgen_allbyall_1321	MG_192::::MG_206::::MG_108::::MG_178::::MG_250::::MG_480::::MG_338::::MG_371::::MG_477::::MG_209	10
250310_mgen_allbyall_1322	MG_195::::MG_326::::MG_052::::MG_138::::MG_166::::MG_373::::MG_037::::MG_121::::MG_059::::MG_087::::MG_096::::MG_105::::MG_311::::MG_371::::MG_354	15
250310_mgen_allbyall_1323	MG_384::::MG_473::::MG_035::::MG_192::::MG_118::::MG_461::::MG_319::::MG_234::::MG_279::::MG_224::::MG_208::::MG_441::::MG_372::::MG_405	14
250310_mgen_allbyall_1324	MG_032::::MG_019::::MG_346::::MG_334::::MG_133::::MG_271::::MG_065::::MG_229::::MG_517::::MG_261::::MG_448	11
250310_mgen_allbyall_1325	MG_130::::MG_197::::MG_411::::MG_207::::MG_491::::MG_266::::MG_325::::MG_006::::MG_261::::MG_370::::MG_494::::MG_138::::MG_151	13
250310_mgen_allbyall_1326	MG_430::::MG_180::::MG_238::::MG_325::::MG_259::::MG_149::::MG_250::::MG_116::::MG_276::::MG_019::::MG_314::::MG_320::::MG_060	13
250310_mgen_allbyall_1327	MG_297::::MG_177::::MG_001::::MG_186::::MG_321::::MG_057::::MG_392::::MG_257::::MG_445::::MG_350::::MG_190::::MG_086::::MG_121::::MG_093::::MG_176	15
250310_mgen_allbyall_1328	MG_301::::MG_163::::MG_268::::MG_066::::MG_283::::MG_442::::MG_091::::MG_403::::MG_331::::MG_138::::MG_165::::MG_122::::MG_081::::MG_179::::MG_342::::MG_480	16
250310_mgen_allbyall_1329	MG_348::::MG_241::::MG_524::::MG_304::::MG_301::::MG_161::::MG_090::::MG_023::::MG_176::::MG_105::::MG_375::::MG_447::::MG_521::::MG_411::::MG_480::::MG_389	16
250310_mgen_allbyall_1330	MG_226::::MG_098::::MG_250::::MG_297::::MG_231::::MG_043::::MG_103::::MG_365::::MG_014::::MG_058::::MG_006::::MG_389::::MG_160	13
250310_mgen_allbyall_1331	MG_191::::MG_524::::MG_296::::MG_396::::MG_446::::MG_222::::MG_474::::MG_157::::MG_130::::MG_100::::MG_045::::MG_271::::MG_406	13
250310_mgen_allbyall_1332	MG_223::::MG_154::::MG_432::::MG_439::::MG_380::::MG_498::::MG_457::::MG_057::::MG_341::::MG_217::::MG_431	11
250310_mgen_allbyall_1333	MG_424::::MG_161::::MG_355::::MG_204::::MG_187::::MG_336::::MG_028::::MG_122::::MG_395	9
250310_mgen_allbyall_1334	MG_079::::MG_236::::MG_292::::MG_099::::MG_048::::MG_012::::MG_052::::MG_060::::MG_102::::MG_106::::MG_428::::MG_455::::MG_426::::MG_362::::MG_408::::MG_180::::MG_427	17
250310_mgen_allbyall_1335	MG_335::::MG_051::::MG_423::::MG_092::::MG_298::::MG_249::::MG_034::::MG_300::::MG_373::::MG_047::::MG_239::::MG_132	12
250310_mgen_allbyall_1336	MG_077::::MG_106::::MG_197::::MG_041::::MG_456::::MG_394::::MG_010::::MG_246::::MG_481::::MG_239::::MG_072::::MG_192::::MG_382	13
250310_mgen_allbyall_1337	MG_435::::MG_087::::MG_363::::MG_013::::MG_285::::MG_174::::MG_222::::MG_456::::MG_120::::MG_375::::MG_127::::MG_344::::MG_330::::MG_156::::MG_476::::MG_287::::MG_348	17
250310_mgen_allbyall_1338	MG_281::::MG_054::::MG_006::::MG_440::::MG_334::::MG_376::::MG_001::::MG_328::::MG_116::::MG_089::::MG_111	11
250310_mgen_allbyall_1339	MG_409::::MG_142::::MG_440::::MG_393::::MG_195::::MG_073::::MG_348::::MG_012::::MG_239::::MG_369::::MG_190	11
250310_mgen_allbyall_1340	MG_221::::MG_058::::MG_110::::MG_001::::MG_372::::MG_033::::MG_456::::MG_494::::MG_108::::MG_216::::MG_237::::MG_073::::MG_084::::MG_412::::MG_389::::MG_022	16
250310_mgen_allbyall_1341	MG_185::::MG_068::::MG_463::::MG_186::::MG_366::::MG_316::::MG_179::::MG_049::::MG_338	9
250310_mgen_allbyall_1342	MG_018::::MG_469::::MG_122::::MG_152::::MG_452::::MG_101::::MG_164::::MG_050::::MG_067::::MG_387::::MG_303	11
250310_mgen_allbyall_1343	MG_254::::MG_395::::MG_473::::MG_466::::MG_298::::MG_412::::MG_066::::MG_465::::MG_099::::MG_172::::MG_053::::MG_082	12
250310_mgen_allbyall_1344	MG_482::::MG_258::::MG_410::::MG_134::::MG_478::::MG_325::::MG_228::::MG_140::::MG_334::::MG_180::::MG_185::::MG_107	12
250310_mgen_allbyall_1345	MG_307::::MG_058::::MG_310::::MG_169::::MG_425::::MG_064::::MG_353::::MG_129::::MG_446::::MG_221::::MG_021::::MG_030::::MG_220	13
250310_mgen_allbyall_1346	MG_429::::MG_214::::MG_009::::MG_233::::MG_070::::MG_012::::MG_275::::MG_117::::MG_356::::MG_236::::MG_075::::MG_147::::MG_208::::MG_039::::MG_143	15
250310_mgen_allbyall_1347	MG_468::::MG_444::::MG_261::::MG_354::::MG_025::::MG_118::::MG_308::::MG_313::::MG_330::::MG_144::::MG_116	11
250310_mgen_allbyall_1348	MG_080::::MG_055::::MG_024::::MG_151::::MG_230::::MG_248::::MG_442::::MG_123::::MG_261::::MG_072::::MG_147	11
250310_mgen_allbyall_1349	MG_385::::MG_260::::MG_453::::MG_287::::MG_328::::MG_136::::MG_088::::MG_338::::MG_030::::MG_526::::MG_329	11
250310_mgen_allbyall_1350	MG_309::::MG_344::::MG_482::::MG_025::::MG_351::::MG_283::::MG_111::::MG_117::::MG_421::::MG_010::::MG_357::::MG_352	12
250310_mgen_allbyall_1351	MG_315::::MG_359::::MG_337::::MG_522::::MG_051::::MG_155::::MG_465::::MG_124::::MG_121::::MG_035::::MG_147::::MG_305::::MG_275::::MG_332::::MG_122::::MG_358	16
250310_mgen_allbyall_1352	MG_384::::MG_374::::MG_300::::MG_157::::MG_458::::MG_176::::MG_362::::MG_221::::MG_015::::MG_351::::MG_218::::MG_326	12
250310_mgen_allbyall_1353	MG_227::::MG_142::::MG_194::::MG_152::::MG_391::::MG_450::::MG_144::::MG_234::::MG_014::::MG_455::::MG_477::::MG_277::::MG_463	13
250310_mgen_allbyall_1354	MG_031::::MG_345::::MG_295::::MG_198::::MG_183::::MG_294::::MG_269::::MG_177::::MG_258	9
250310_mgen_allbyall_1355	MG_274::::MG_270::::MG_192::::MG_445::::MG_190::::MG_140::::MG_438::::MG_470::::MG_517::::MG_322	10
250310_mgen_allbyall_1356	MG_312::::MG_374::::MG_186::::MG_398::::MG_198::::MG_459::::MG_476::::MG_349::::MG_164::::MG_320::::MG_253::::MG_522::::MG_204::::MG_114::::MG_291	15
250310_mgen_allbyall_1357	MG_032::::MG_121::::MG_314::::MG_236::::MG_270::::MG_028::::MG_067::::MG_086::::MG_345::::MG_348::::MG_461	11
250310_mgen_allbyall_1358	MG_263::::MG_443::::MG_382::::MG_064::::MG_429::::MG_439::::MG_482::::MG_200::::MG_133::::MG_125::::MG_007	11
250310_mgen_allbyall_1359	MG_378::::MG_441::::MG_293::::MG_029::::MG_039::::MG_382::::MG_032::::MG_255::::MG_137::::MG_282::::MG_102::::MG_201::::MG_184::::MG_046::::MG_381	15
250310_mgen_allbyall_1360	MG_251::::MG_080::::MG_058::::MG_422::::MG_209::::MG_011::::MG_525::::MG_111::::MG_034::::MG_163::::MG_299	11
250310_mgen_allbyall_1361	MG_044::::MG_312::::MG_231::::MG_435::::MG_344::::MG_022::::MG_399::::MG_160::::MG_227::::MG_146::::MG_159::::MG_393::::MG_427::::MG_070	14
250310_mgen_allbyall_1362	MG_379::::MG_002::::MG_401::::MG_103::::MG_418::::MG_311::::MG_351::::MG_412::::MG_085::::MG_065::::MG_279::::MG_357::::MG_359::::MG_102::::MG_440	15
250310_mgen_allbyall_1363	MG_217::::MG_340::::MG_260::::MG_345::::MG_209::::MG_350::::MG_357::::MG_397	8
250310_mgen_allbyall_1364	MG_424::::MG_132::::MG_389::::MG_212::::MG_358::::MG_470::::MG_328::::MG_306::::MG_008::::MG_032::::MG_122::::MG_010::::MG_284::::MG_453	14
250310_mgen_allbyall_1365	MG_289::::MG_456::::MG_142::::MG_411::::MG_063::::MG_458::::MG_467::::MG_328::::MG_366::::MG_273::::MG_405	11
250310_mgen_allbyall_1366	MG_430::::MG_026::::MG_516::::MG_351::::MG_066::::MG_144::::MG_124::::MG_220::::MG_125::::MG_241::::MG_409::::MG_205::::MG_195::::MG_295	14
250310_mgen_allbyall_1367	MG_223::::MG_040::::MG_300::::MG_450::::MG_156::::MG_185::::MG_442::::MG_207::::MG_034::::MG_075::::MG_505::::MG_279	12
250310_mgen_allbyall_1368	MG_042::::MG_160::::MG_434::::MG_428::::MG_221::::MG_198::::MG_054::::MG_074::::MG_378::::MG_242::::MG_247::::MG_046::::MG_093::::MG_069::::MG_161::::MG_431	16
250310_mgen_allbyall_1369	MG_225::::MG_228::::MG_279::::MG_257::::MG_437::::MG_375::::MG_196::::MG_443::::MG_176::::MG_408::::MG_424::::MG_252::::MG_322::::MG_217::::MG_378::::MG_433	16
250310_mgen_allbyall_1370	MG_175::::MG_299::::MG_438::::MG_505::::MG_083::::MG_088::::MG_061::::MG_044::::MG_068::::MG_047::::MG_358::::MG_194::::MG_264::::MG_043::::MG_390::::MG_167::::MG_353	17
250310_mgen_allbyall_1371	MG_049::::MG_328::::MG_066::::MG_397::::MG_092::::MG_320::::MG_216::::MG_446::::MG_143::::MG_271::::MG_197::::MG_377::::MG_353::::MG_368::::MG_247::::MG_248	16
250310_mgen_allbyall_1372	MG_335::::MG_275::::MG_346::::MG_077::::MG_435::::MG_059::::MG_274::::MG_055::::MG_008::::MG_035::::MG_521::::MG_162::::MG_138::::MG_364::::MG_254::::MG_280	16
250310_mgen_allbyall_1373	MG_290::::MG_089::::MG_150::::MG_457::::MG_303::::MG_057::::MG_292::::MG_215::::MG_028::::MG_171::::MG_002::::MG_165::::MG_459::::MG_151::::MG_441	15
250310_mgen_allbyall_1374	MG_191::::MG_419::::MG_263::::MG_408::::MG_068::::MG_113::::MG_072::::MG_275::::MG_174	9
250310_mgen_allbyall_1375	MG_206::::MG_172::::MG_297::::MG_352::::MG_175::::MG_343::::MG_125::::MG_245::::MG_039::::MG_406::::MG_306::::MG_161::::MG_369::::MG_076::::MG_458::::MG_050::::MG_516::::MG_143::::MG_438	19
250310_mgen_allbyall_1376	MG_119::::MG_237::::MG_525::::MG_175::::MG_473::::MG_392::::MG_277::::MG_271::::MG_261::::MG_050	10
250310_mgen_allbyall_1377	MG_189::::MG_473::::MG_074::::MG_338::::MG_037::::MG_077::::MG_184::::MG_120::::MG_144::::MG_249::::MG_180	11
250310_mgen_allbyall_1378	MG_203::::MG_355::::MG_360::::MG_331::::MG_422::::MG_223::::MG_384::::MG_266::::MG_289::::MG_055	10
250310_mgen_allbyall_1379	MG_045::::MG_246::::MG_266::::MG_079::::MG_315::::MG_107::::MG_282::::MG_462::::MG_405::::MG_044::::MG_115::::MG_001::::MG_189::::MG_247	14
250310_mgen_allbyall_1380	MG_226::::MG_313::::MG_324::::MG_174::::MG_320::::MG_135::::MG_061::::MG_090::::MG_371::::MG_026::::MG_517::::MG_046::::MG_073::::MG_213	14
250310_mgen_allbyall_121	MG_342::::MG_427::::MG_187::::MG_375::::MG_271::::MG_351::::MG_285::::MG_422::::MG_191::::MG_406::::MG_150	11
250310_mgen_allbyall_122	MG_009::::MG_279::::MG_059::::MG_476::::MG_340::::MG_284::::MG_064::::MG_106::::MG_314::::MG_122	10
250310_mgen_allbyall_123	MG_468::::MG_194::::MG_107::::MG_226::::MG_110::::MG_083::::MG_042::::MG_029::::MG_195::::MG_454	10
250310_mgen_allbyall_124	MG_440::::MG_197::::MG_366::::MG_062::::MG_367::::MG_307::::MG_196::::MG_476::::MG_101::::MG_091::::MG_403::::MG_008::::MG_136::::MG_516	14
250310_mgen_allbyall_125	MG_474::::MG_326::::MG_450::::MG_445::::MG_209::::MG_251::::MG_083::::MG_182::::MG_001::::MG_133::::MG_428::::MG_364::::MG_219::::MG_405::::MG_394::::MG_379::::MG_117::::MG_087	18
250310_mgen_allbyall_126	MG_120::::MG_229::::MG_212::::MG_096::::MG_069::::MG_094::::MG_473::::MG_351::::MG_073::::MG_464::::MG_110::::MG_353::::MG_230	13
250310_mgen_allbyall_127	MG_223::::MG_478::::MG_204::::MG_055::::MG_516::::MG_290::::MG_149::::MG_236::::MG_087::::MG_036::::MG_382::::MG_426::::MG_369::::MG_515::::MG_181::::MG_158::::MG_246::::MG_466	18
250310_mgen_allbyall_128	MG_341::::MG_473::::MG_117::::MG_286::::MG_311::::MG_082::::MG_462::::MG_236::::MG_359::::MG_058::::MG_135::::MG_268::::MG_185::::MG_342	14
250310_mgen_allbyall_129	MG_447::::MG_328::::MG_043::::MG_079::::MG_445::::MG_411::::MG_116::::MG_061::::MG_367::::MG_035::::MG_240::::MG_356	12
250310_mgen_allbyall_130	MG_227::::MG_112::::MG_314::::MG_057::::MG_412::::MG_450::::MG_524::::MG_404::::MG_295::::MG_267::::MG_273::::MG_235::::MG_350::::MG_372::::MG_456::::MG_429::::MG_440	17
250310_mgen_allbyall_131	MG_213::::MG_230::::MG_285::::MG_404::::MG_402::::MG_477::::MG_239::::MG_275::::MG_341::::MG_237::::MG_460::::MG_010::::MG_219	13
250310_mgen_allbyall_132	MG_304::::MG_404::::MG_182::::MG_034::::MG_099::::MG_190::::MG_299::::MG_091::::MG_121::::MG_078::::MG_432::::MG_156::::MG_019::::MG_463::::MG_014::::MG_041::::MG_482::::MG_174::::MG_155	19
250310_mgen_allbyall_133	MG_348::::MG_375::::MG_296::::MG_315::::MG_092::::MG_452::::MG_007::::MG_119::::MG_369::::MG_112::::MG_108::::MG_123::::MG_088::::MG_011::::MG_364::::MG_188	16
250310_mgen_allbyall_134	MG_264::::MG_045::::MG_498::::MG_213::::MG_279::::MG_346::::MG_072::::MG_297::::MG_291::::MG_317::::MG_037::::MG_258::::MG_164	13
250310_mgen_allbyall_135	MG_430::::MG_112::::MG_468::::MG_357::::MG_028::::MG_342::::MG_240::::MG_228::::MG_282::::MG_331::::MG_366	11
250310_mgen_allbyall_136	MG_054::::MG_325::::MG_184::::MG_419::::MG_452::::MG_195::::MG_063::::MG_124::::MG_204::::MG_127::::MG_071::::MG_245::::MG_221	13
250310_mgen_allbyall_137	MG_391::::MG_158::::MG_024::::MG_210::::MG_307::::MG_348::::MG_318::::MG_384::::MG_424::::MG_249::::MG_153::::MG_314::::MG_380::::MG_046	14
250310_mgen_allbyall_138	MG_192::::MG_418::::MG_088::::MG_096::::MG_254::::MG_258::::MG_474::::MG_028::::MG_469::::MG_424::::MG_429::::MG_425	12
250310_mgen_allbyall_139	MG_138::::MG_357::::MG_042::::MG_447::::MG_526::::MG_086::::MG_391::::MG_406::::MG_231::::MG_459::::MG_127::::MG_251::::MG_482	13
250310_mgen_allbyall_140	MG_292::::MG_321::::MG_323::::MG_042::::MG_190::::MG_429::::MG_245::::MG_217::::MG_494::::MG_147::::MG_282::::MG_465	12
250310_mgen_allbyall_1381	MG_158::::MG_367::::MG_296::::MG_217::::MG_194::::MG_414::::MG_045::::MG_384::::MG_428::::MG_150::::MG_392::::MG_469::::MG_238	13
250310_mgen_allbyall_1382	MG_018::::MG_477::::MG_057::::MG_349::::MG_001::::MG_362::::MG_035::::MG_109::::MG_080::::MG_097::::MG_447::::MG_164::::MG_367	13
250310_mgen_allbyall_1383	MG_281::::MG_371::::MG_315::::MG_039::::MG_261::::MG_253::::MG_323::::MG_405::::MG_130::::MG_159::::MG_185	11
250310_mgen_allbyall_1384	MG_027::::MG_137::::MG_480::::MG_399::::MG_274::::MG_028::::MG_181::::MG_071::::MG_099::::MG_092::::MG_410::::MG_175::::MG_461::::MG_076::::MG_376	15
250310_mgen_allbyall_1385	MG_383::::MG_130::::MG_331::::MG_276::::MG_117::::MG_284::::MG_227::::MG_382::::MG_409::::MG_056::::MG_307::::MG_057::::MG_209::::MG_478::::MG_123::::MG_353	16
250310_mgen_allbyall_1386	MG_386::::MG_189::::MG_342::::MG_369::::MG_360::::MG_027::::MG_442::::MG_448::::MG_474::::MG_164::::MG_434::::MG_397::::MG_056	13
250310_mgen_allbyall_1387	MG_385::::MG_164::::MG_525::::MG_002::::MG_307::::MG_025::::MG_295::::MG_211::::MG_048::::MG_222::::MG_403::::MG_147::::MG_043	13
250310_mgen_allbyall_1388	MG_468::::MG_249::::MG_084::::MG_012::::MG_054::::MG_283::::MG_247::::MG_244::::MG_166::::MG_393	10
250310_mgen_allbyall_1389	MG_031::::MG_191::::MG_334::::MG_382::::MG_326::::MG_335::::MG_344::::MG_124::::MG_257::::MG_476	10
250310_mgen_allbyall_1390	MG_388::::MG_215::::MG_096::::MG_274::::MG_287::::MG_383::::MG_410::::MG_143::::MG_445::::MG_142::::MG_319::::MG_462::::MG_476::::MG_077::::MG_248	15
250310_mgen_allbyall_1391	MG_114::::MG_109::::MG_021::::MG_218::::MG_185::::MG_065	6
250310_mgen_allbyall_1392	MG_454::::MG_433::::MG_053::::MG_076::::MG_411::::MG_256::::MG_059::::MG_212::::MG_215::::MG_003::::MG_128::::MG_063::::MG_205::::MG_237::::MG_324	15
250310_mgen_allbyall_1393	MG_004::::MG_252::::MG_202::::MG_278::::MG_331::::MG_271::::MG_198::::MG_317::::MG_326::::MG_079::::MG_231::::MG_367	12
250310_mgen_allbyall_1394	MG_308::::MG_293::::MG_305::::MG_106::::MG_004::::MG_170::::MG_342::::MG_172::::MG_109::::MG_268::::MG_011::::MG_207::::MG_194::::MG_412	14
250310_mgen_allbyall_1395	MG_309::::MG_349::::MG_385::::MG_346::::MG_179::::MG_191::::MG_337::::MG_005::::MG_190::::MG_224	10
250310_mgen_allbyall_1396	MG_302::::MG_349::::MG_041::::MG_200::::MG_473::::MG_368::::MG_158::::MG_287::::MG_319::::MG_229::::MG_498::::MG_023::::MG_228::::MG_259::::MG_071::::MG_459::::MG_168	17
250310_mgen_allbyall_1397	MG_127::::MG_225::::MG_226::::MG_303::::MG_028::::MG_423::::MG_130::::MG_146::::MG_220::::MG_183::::MG_094::::MG_466::::MG_302::::MG_434	14
250310_mgen_allbyall_1398	MG_339::::MG_406::::MG_118::::MG_371::::MG_284::::MG_114::::MG_462::::MG_178::::MG_230::::MG_207::::MG_469::::MG_173::::MG_238::::MG_039::::MG_103::::MG_394::::MG_186::::MG_448	18
250310_mgen_allbyall_1399	MG_095::::MG_269::::MG_361::::MG_351::::MG_414::::MG_019::::MG_403::::MG_113::::MG_445::::MG_357::::MG_206::::MG_053	12
250310_mgen_allbyall_1400	MG_069::::MG_143::::MG_277::::MG_425::::MG_140::::MG_056::::MG_525::::MG_224	8
250310_mgen_allbyall_1401	MG_292::::MG_019::::MG_450::::MG_024::::MG_315::::MG_146::::MG_101::::MG_100::::MG_021::::MG_305::::MG_498::::MG_385	12
250310_mgen_allbyall_1402	MG_210::::MG_435::::MG_069::::MG_217::::MG_018::::MG_441::::MG_082::::MG_106::::MG_105::::MG_269::::MG_297::::MG_383::::MG_296::::MG_300	14
250310_mgen_allbyall_1403	MG_203::::MG_306::::MG_391::::MG_110::::MG_128::::MG_171::::MG_301::::MG_234::::MG_272::::MG_300::::MG_275::::MG_160::::MG_074::::MG_325::::MG_251::::MG_362	16
250310_mgen_allbyall_1404	MG_119::::MG_460::::MG_409::::MG_081::::MG_289::::MG_206::::MG_101::::MG_368::::MG_059::::MG_027::::MG_004::::MG_210::::MG_043::::MG_286::::MG_007::::MG_219	16
250310_mgen_allbyall_1405	MG_009::::MG_129::::MG_309::::MG_257::::MG_379::::MG_158::::MG_343::::MG_027::::MG_317::::MG_188::::MG_324::::MG_114	12
250310_mgen_allbyall_1406	MG_327::::MG_352::::MG_053::::MG_417::::MG_296::::MG_031::::MG_457::::MG_062::::MG_319::::MG_394::::MG_235	11
250310_mgen_allbyall_1407	MG_042::::MG_152::::MG_324::::MG_022::::MG_223::::MG_117::::MG_001::::MG_008::::MG_220::::MG_426::::MG_291::::MG_373::::MG_392::::MG_155::::MG_007::::MG_056	16
250310_mgen_allbyall_1408	MG_093::::MG_062::::MG_072::::MG_201::::MG_047::::MG_233::::MG_127::::MG_180::::MG_418::::MG_151::::MG_314::::MG_460::::MG_088::::MG_363::::MG_110::::MG_202::::MG_339	17
250310_mgen_allbyall_1409	MG_452::::MG_129::::MG_044::::MG_232::::MG_219::::MG_367::::MG_077::::MG_399::::MG_031::::MG_457::::MG_107::::MG_467::::MG_163	13
250310_mgen_allbyall_1410	MG_364::::MG_067::::MG_460::::MG_283::::MG_049::::MG_205::::MG_213::::MG_182::::MG_253::::MG_431::::MG_329::::MG_290::::MG_378::::MG_245	14
250310_mgen_allbyall_1411	MG_341::::MG_419::::MG_190::::MG_407::::MG_411::::MG_461::::MG_355	7
250310_mgen_allbyall_1412	MG_281::::MG_329::::MG_457::::MG_021::::MG_325::::MG_014::::MG_147::::MG_103::::MG_080::::MG_158::::MG_352::::MG_237	12
250310_mgen_allbyall_1413	MG_254::::MG_032::::MG_218::::MG_403::::MG_340::::MG_125	6
250310_mgen_allbyall_1414	MG_402::::MG_075::::MG_338::::MG_309::::MG_211::::MG_369::::MG_103::::MG_522::::MG_201	9
250310_mgen_allbyall_1415	MG_104::::MG_277::::MG_255::::MG_067::::MG_187::::MG_323::::MG_316::::MG_080::::MG_482::::MG_093::::MG_516	11
250310_mgen_allbyall_1416	MG_430::::MG_119::::MG_354::::MG_268::::MG_074::::MG_053::::MG_078::::MG_377::::MG_478::::MG_178::::MG_300::::MG_265::::MG_034::::MG_470::::MG_151::::MG_364::::MG_402::::MG_026	18
250310_mgen_allbyall_1417	MG_136::::MG_120::::MG_250::::MG_423::::MG_036::::MG_412::::MG_174::::MG_093::::MG_088::::MG_015::::MG_186::::MG_019::::MG_011	13
250310_mgen_allbyall_1418	MG_280::::MG_446::::MG_253::::MG_137::::MG_434::::MG_214::::MG_402::::MG_447::::MG_014::::MG_129::::MG_239::::MG_177::::MG_401::::MG_112	14
250310_mgen_allbyall_1419	MG_424::::MG_052::::MG_379::::MG_238::::MG_383::::MG_104::::MG_125::::MG_341::::MG_362::::MG_168::::MG_008	11
250310_mgen_allbyall_1420	MG_298::::MG_060::::MG_318::::MG_460::::MG_042::::MG_361::::MG_384::::MG_481::::MG_525::::MG_435::::MG_208::::MG_173::::MG_182::::MG_424::::MG_270::::MG_482	16
250310_mgen_allbyall_1421	MG_429::::MG_141::::MG_103::::MG_515::::MG_191::::MG_047::::MG_253::::MG_272::::MG_322::::MG_417	10
250310_mgen_allbyall_1422	MG_292::::MG_300::::MG_143::::MG_169::::MG_391::::MG_477::::MG_414::::MG_223::::MG_306::::MG_256::::MG_258::::MG_361::::MG_112	13
250310_mgen_allbyall_1423	MG_308::::MG_187::::MG_361::::MG_100::::MG_188::::MG_071::::MG_122::::MG_378::::MG_377::::MG_393::::MG_517::::MG_010	12
250310_mgen_allbyall_1424	MG_254::::MG_111::::MG_426::::MG_134::::MG_229::::MG_250::::MG_451::::MG_095::::MG_081::::MG_336::::MG_402::::MG_080::::MG_092::::MG_276::::MG_074	15
250310_mgen_allbyall_1425	MG_294::::MG_446::::MG_382::::MG_207::::MG_226::::MG_203::::MG_378::::MG_278::::MG_071::::MG_276	10
250310_mgen_allbyall_1426	MG_468::::MG_329::::MG_469::::MG_058::::MG_321::::MG_115::::MG_478::::MG_273::::MG_039	9
250310_mgen_allbyall_1427	MG_388::::MG_432::::MG_421::::MG_084::::MG_251::::MG_134::::MG_314::::MG_289::::MG_045::::MG_308::::MG_281::::MG_304	12
250310_mgen_allbyall_1428	MG_038::::MG_188::::MG_330::::MG_244::::MG_267::::MG_236::::MG_024::::MG_301::::MG_032::::MG_127::::MG_337::::MG_274::::MG_249::::MG_159::::MG_454	15
250310_mgen_allbyall_1429	MG_263::::MG_156::::MG_374::::MG_444::::MG_347::::MG_395::::MG_109::::MG_478::::MG_006::::MG_424::::MG_075::::MG_327::::MG_292::::MG_255	14
250310_mgen_allbyall_1430	MG_313::::MG_124::::MG_477::::MG_347::::MG_126::::MG_068::::MG_119::::MG_267::::MG_021::::MG_459::::MG_061::::MG_091::::MG_003::::MG_382::::MG_372::::MG_388	16
250310_mgen_allbyall_1431	MG_033::::MG_049::::MG_130::::MG_234::::MG_107::::MG_516::::MG_202::::MG_030::::MG_081::::MG_458::::MG_249::::MG_313::::MG_094::::MG_113::::MG_136::::MG_121::::MG_372	17
250310_mgen_allbyall_1432	MG_235::::MG_202::::MG_087::::MG_189::::MG_036::::MG_095::::MG_498::::MG_452::::MG_358::::MG_029::::MG_447::::MG_135::::MG_225::::MG_329::::MG_480::::MG_248	16
250310_mgen_allbyall_1433	MG_400::::MG_402::::MG_312::::MG_019::::MG_343::::MG_195::::MG_043::::MG_380::::MG_359::::MG_301::::MG_134::::MG_133::::MG_373	13
250310_mgen_allbyall_1434	MG_051::::MG_213::::MG_105::::MG_207::::MG_157::::MG_013::::MG_270::::MG_179::::MG_345::::MG_045::::MG_030::::MG_451::::MG_400::::MG_012	14
250310_mgen_allbyall_1435	MG_404::::MG_373::::MG_124::::MG_046::::MG_336::::MG_261::::MG_265::::MG_242::::MG_342::::MG_001::::MG_240::::MG_398::::MG_237::::MG_165::::MG_129::::MG_182::::MG_466	17
250310_mgen_allbyall_1436	MG_419::::MG_077::::MG_301::::MG_332::::MG_425::::MG_278::::MG_392::::MG_322::::MG_313::::MG_168::::MG_225::::MG_441	12
250310_mgen_allbyall_1437	MG_009::::MG_174::::MG_254::::MG_431::::MG_117::::MG_407::::MG_366::::MG_429::::MG_271::::MG_389::::MG_491::::MG_107::::MG_074::::MG_177::::MG_435	15
250310_mgen_allbyall_1438	MG_386::::MG_132::::MG_075::::MG_400::::MG_137::::MG_033::::MG_465::::MG_120::::MG_183	9
250310_mgen_allbyall_1439	MG_264::::MG_076::::MG_112::::MG_236::::MG_332::::MG_053::::MG_307::::MG_198::::MG_104::::MG_070::::MG_473::::MG_417::::MG_367::::MG_086::::MG_440	15
250310_mgen_allbyall_1440	MG_285::::MG_029::::MG_254::::MG_410::::MG_263::::MG_078::::MG_206::::MG_005::::MG_080::::MG_428::::MG_061::::MG_389	12
250310_mgen_allbyall_1441	MG_396::::MG_515::::MG_048::::MG_233::::MG_239::::MG_254::::MG_329::::MG_152::::MG_307::::MG_145::::MG_212	11
250310_mgen_allbyall_1442	MG_381::::MG_114::::MG_101::::MG_229::::MG_515::::MG_350::::MG_327::::MG_435::::MG_313::::MG_155::::MG_200::::MG_214::::MG_394::::MG_387::::MG_437::::MG_346::::MG_470::::MG_389::::MG_220	19
250310_mgen_allbyall_1443	MG_260::::MG_522::::MG_184::::MG_020::::MG_143::::MG_423::::MG_342::::MG_516::::MG_123::::MG_156::::MG_446::::MG_322::::MG_321::::MG_144	14
250310_mgen_allbyall_1444	MG_064::::MG_452::::MG_273::::MG_343::::MG_308::::MG_232::::MG_231::::MG_426::::MG_110::::MG_302::::MG_358::::MG_274::::MG_168	13
250310_mgen_allbyall_1445	MG_148::::MG_271::::MG_260::::MG_348::::MG_251::::MG_482::::MG_203::::MG_161::::MG_244::::MG_043::::MG_454::::MG_474::::MG_162::::MG_445	14
250310_mgen_allbyall_1446	MG_355::::MG_367::::MG_379::::MG_293::::MG_095::::MG_264::::MG_249::::MG_363::::MG_252::::MG_426::::MG_097::::MG_224::::MG_183::::MG_228::::MG_348	15
250310_mgen_allbyall_1447	MG_018::::MG_036::::MG_227::::MG_439::::MG_108::::MG_303::::MG_009::::MG_327::::MG_418::::MG_252::::MG_384::::MG_283::::MG_445::::MG_245	14
250310_mgen_allbyall_1448	MG_246::::MG_255::::MG_196::::MG_517::::MG_194::::MG_437::::MG_116::::MG_422::::MG_146::::MG_027::::MG_110::::MG_222::::MG_478::::MG_346::::MG_114::::MG_049	16
250310_mgen_allbyall_1449	MG_079::::MG_091::::MG_334::::MG_412::::MG_324::::MG_463::::MG_408::::MG_474::::MG_166::::MG_524::::MG_239::::MG_187::::MG_227::::MG_221	14
250310_mgen_allbyall_1450	MG_290::::MG_128::::MG_356::::MG_409::::MG_050::::MG_339::::MG_099::::MG_214::::MG_081::::MG_129::::MG_494::::MG_264::::MG_190::::MG_154::::MG_149::::MG_315::::MG_360	17
250310_mgen_allbyall_1451	MG_376::::MG_343::::MG_094::::MG_144::::MG_474::::MG_150::::MG_035::::MG_408::::MG_061::::MG_282::::MG_287::::MG_401::::MG_310::::MG_422::::MG_389	15
250310_mgen_allbyall_1452	MG_340::::MG_362::::MG_321::::MG_006::::MG_291::::MG_302::::MG_224::::MG_526::::MG_267::::MG_235::::MG_467	11
250310_mgen_allbyall_1453	MG_218::::MG_190::::MG_427::::MG_241::::MG_468	5
250310_mgen_allbyall_1454	MG_167::::MG_042::::MG_164::::MG_144::::MG_176::::MG_382::::MG_186::::MG_023::::MG_063::::MG_461::::MG_183::::MG_327::::MG_260::::MG_337::::MG_428::::MG_166::::MG_165	17
250310_mgen_allbyall_1455	MG_317::::MG_056::::MG_422::::MG_274::::MG_429::::MG_228::::MG_043::::MG_036::::MG_406::::MG_494::::MG_213::::MG_408	12
250310_mgen_allbyall_1456	MG_341::::MG_101::::MG_261::::MG_296::::MG_122::::MG_447::::MG_290::::MG_113::::MG_318	9
250310_mgen_allbyall_1457	MG_481::::MG_374::::MG_130::::MG_470::::MG_196::::MG_009::::MG_453::::MG_467::::MG_205::::MG_150::::MG_447::::MG_099::::MG_441::::MG_349::::MG_104	15
250310_mgen_allbyall_1458	MG_269::::MG_212::::MG_364::::MG_469::::MG_097::::MG_148::::MG_218::::MG_196::::MG_189::::MG_331::::MG_373::::MG_166	12
250310_mgen_allbyall_1459	MG_335::::MG_045::::MG_093::::MG_097::::MG_458::::MG_276::::MG_347::::MG_268::::MG_042::::MG_404::::MG_238::::MG_185::::MG_064	13
250310_mgen_allbyall_1460	MG_464::::MG_290::::MG_219::::MG_123::::MG_200::::MG_427::::MG_051::::MG_295::::MG_381::::MG_175::::MG_074::::MG_293::::MG_014::::MG_408::::MG_297	15
250310_mgen_allbyall_1461	MG_430::::MG_313::::MG_455::::MG_337::::MG_150::::MG_383::::MG_139::::MG_136::::MG_167::::MG_344::::MG_302::::MG_019::::MG_433::::MG_263::::MG_162::::MG_323::::MG_284::::MG_173	18
250310_mgen_allbyall_1462	MG_294::::MG_109::::MG_008::::MG_296::::MG_466::::MG_357::::MG_301::::MG_314::::MG_034::::MG_247::::MG_005::::MG_167::::MG_219::::MG_189::::MG_200::::MG_454	16
250310_mgen_allbyall_1463	MG_195::::MG_299::::MG_069::::MG_050::::MG_100::::MG_117::::MG_212::::MG_223::::MG_429::::MG_250::::MG_230	11
250310_mgen_allbyall_1464	MG_153::::MG_439::::MG_451::::MG_147::::MG_349::::MG_267::::MG_284::::MG_283::::MG_295::::MG_455::::MG_316::::MG_480::::MG_473::::MG_391::::MG_251::::MG_380::::MG_166	17
250310_mgen_allbyall_1465	MG_375::::MG_258::::MG_054::::MG_067::::MG_357::::MG_077::::MG_372::::MG_172::::MG_285::::MG_095::::MG_328::::MG_027::::MG_406	13
250310_mgen_allbyall_1466	MG_204::::MG_305::::MG_191::::MG_081::::MG_239::::MG_119	6
250310_mgen_allbyall_1467	MG_298::::MG_390::::MG_379::::MG_064::::MG_192::::MG_145	6
250310_mgen_allbyall_1468	MG_386::::MG_339::::MG_491::::MG_054::::MG_347::::MG_253::::MG_195::::MG_175::::MG_040	9
250310_mgen_allbyall_1469	MG_396::::MG_425::::MG_408::::MG_104::::MG_315::::MG_516::::MG_212::::MG_119::::MG_031::::MG_221::::MG_251::::MG_232	12
250310_mgen_allbyall_1470	MG_354::::MG_329::::MG_133::::MG_266::::MG_177::::MG_060::::MG_186::::MG_184::::MG_389::::MG_433::::MG_309::::MG_452	12
250310_mgen_allbyall_1471	MG_272::::MG_146::::MG_321::::MG_521::::MG_099::::MG_339::::MG_223::::MG_046::::MG_097::::MG_383::::MG_403::::MG_163::::MG_285::::MG_076	14
250310_mgen_allbyall_1472	MG_038::::MG_094::::MG_345::::MG_014::::MG_135::::MG_285::::MG_306::::MG_481::::MG_375::::MG_260	10
250310_mgen_allbyall_1473	MG_289::::MG_294::::MG_091::::MG_103::::MG_429::::MG_026::::MG_204::::MG_220::::MG_242::::MG_089::::MG_358	11
250310_mgen_allbyall_1474	MG_468::::MG_443::::MG_099::::MG_136::::MG_115::::MG_505::::MG_370::::MG_375::::MG_213	9
250310_mgen_allbyall_1475	MG_338::::MG_010::::MG_084::::MG_341::::MG_035::::MG_194::::MG_278	7
250310_mgen_allbyall_1476	MG_280::::MG_309::::MG_089::::MG_398::::MG_366::::MG_210::::MG_096::::MG_478::::MG_256::::MG_046::::MG_175::::MG_370	12
250310_mgen_allbyall_1477	MG_033::::MG_015::::MG_210::::MG_329::::MG_482::::MG_008::::MG_434::::MG_245::::MG_395::::MG_178::::MG_240::::MG_456::::MG_437::::MG_409::::MG_444::::MG_041::::MG_205	17
250310_mgen_allbyall_1478	MG_419::::MG_434::::MG_023::::MG_203::::MG_400::::MG_297::::MG_192::::MG_313::::MG_056::::MG_443	10
250310_mgen_allbyall_1479	MG_385::::MG_464::::MG_445::::MG_399::::MG_331::::MG_441::::MG_302::::MG_245::::MG_214::::MG_037::::MG_314::::MG_359::::MG_095::::MG_139::::MG_400	15
250310_mgen_allbyall_1480	MG_259::::MG_049::::MG_272::::MG_142::::MG_122::::MG_216::::MG_070::::MG_123::::MG_057::::MG_517::::MG_204	11
250310_mgen_allbyall_1481	MG_281::::MG_378::::MG_172::::MG_356::::MG_241::::MG_107::::MG_035::::MG_042::::MG_135	9
250310_mgen_allbyall_1482	MG_140::::MG_462::::MG_208::::MG_002::::MG_242::::MG_031::::MG_153::::MG_012::::MG_272	9
250310_mgen_allbyall_1483	MG_072::::MG_133::::MG_340::::MG_322::::MG_287::::MG_355::::MG_171::::MG_396::::MG_078::::MG_331::::MG_351	11
250310_mgen_allbyall_1484	MG_141::::MG_267::::MG_306::::MG_176::::MG_044::::MG_215::::MG_153::::MG_334::::MG_274::::MG_414::::MG_235::::MG_283	12
250310_mgen_allbyall_1485	MG_149::::MG_064::::MG_209::::MG_438::::MG_174::::MG_127::::MG_110::::MG_336::::MG_281::::MG_354::::MG_114::::MG_362::::MG_269	13
250310_mgen_allbyall_1486	MG_022::::MG_451::::MG_437::::MG_203::::MG_232::::MG_149::::MG_462::::MG_095::::MG_013::::MG_226::::MG_465::::MG_171::::MG_062::::MG_279	14
250310_mgen_allbyall_1487	MG_298::::MG_140::::MG_210::::MG_201::::MG_394::::MG_342::::MG_443::::MG_151::::MG_328::::MG_130	10
250310_mgen_allbyall_1488	MG_007::::MG_159::::MG_192::::MG_154::::MG_191::::MG_148::::MG_235::::MG_268::::MG_289::::MG_149	10
250310_mgen_allbyall_1489	MG_038::::MG_166::::MG_082::::MG_057::::MG_040::::MG_069::::MG_205::::MG_348::::MG_113::::MG_035::::MG_257	11
250310_mgen_allbyall_1490	MG_388::::MG_230::::MG_031::::MG_161::::MG_451::::MG_004::::MG_075::::MG_396::::MG_262::::MG_364	10
250310_mgen_allbyall_1491	MG_421::::MG_327::::MG_517::::MG_107::::MG_007::::MG_171::::MG_319::::MG_344::::MG_521::::MG_032::::MG_225::::MG_311::::MG_138::::MG_156	14
250310_mgen_allbyall_1492	MG_003::::MG_368::::MG_054::::MG_203::::MG_432::::MG_470::::MG_239::::MG_433::::MG_405::::MG_410::::MG_427::::MG_350::::MG_398	13
250310_mgen_allbyall_1493	MG_304::::MG_247::::MG_453::::MG_113::::MG_186::::MG_409::::MG_102::::MG_022::::MG_446::::MG_292::::MG_153::::MG_219::::MG_325::::MG_366::::MG_135	15
250310_mgen_allbyall_1494	MG_526::::MG_353::::MG_144::::MG_263::::MG_252::::MG_170::::MG_418::::MG_235::::MG_442::::MG_312::::MG_402::::MG_135::::MG_244	13
250310_mgen_allbyall_1495	MG_079::::MG_164::::MG_011::::MG_377::::MG_139::::MG_254::::MG_319::::MG_051::::MG_185::::MG_194::::MG_233::::MG_125::::MG_480	13
250310_mgen_allbyall_1496	MG_048::::MG_142::::MG_034::::MG_428::::MG_401::::MG_163::::MG_025::::MG_384::::MG_412::::MG_212::::MG_461::::MG_149::::MG_310::::MG_327	14
250310_mgen_allbyall_1497	MG_386::::MG_298::::MG_240::::MG_526::::MG_290::::MG_367::::MG_020::::MG_476::::MG_390	9
250310_mgen_allbyall_1498	MG_231::::MG_291::::MG_009::::MG_386::::MG_463::::MG_180::::MG_315::::MG_357::::MG_173	9
250310_mgen_allbyall_1499	MG_335::::MG_119::::MG_340::::MG_421::::MG_524::::MG_030::::MG_292::::MG_354::::MG_453::::MG_082	10
250310_mgen_allbyall_1500	MG_387::::MG_181::::MG_248::::MG_285::::MG_429::::MG_301::::MG_462::::MG_031::::MG_190::::MG_201::::MG_060	11
250310_mgen_allbyall_1501	MG_317::::MG_376::::MG_118::::MG_425::::MG_003::::MG_049::::MG_217::::MG_125::::MG_476::::MG_265::::MG_464::::MG_141	12
250310_mgen_allbyall_1502	MG_018::::MG_223::::MG_247::::MG_358::::MG_224::::MG_082::::MG_326::::MG_246::::MG_070::::MG_383::::MG_253::::MG_241::::MG_311	13
250310_mgen_allbyall_1503	MG_277::::MG_011::::MG_381::::MG_202::::MG_147::::MG_159::::MG_386::::MG_122::::MG_438::::MG_092	10
250310_mgen_allbyall_1504	MG_404::::MG_038::::MG_125::::MG_515::::MG_075::::MG_345::::MG_027::::MG_421::::MG_462::::MG_431	10
250310_mgen_allbyall_1505	MG_468::::MG_032::::MG_088::::MG_341::::MG_204::::MG_050	6
250310_mgen_allbyall_1506	MG_338::::MG_398::::MG_195::::MG_225::::MG_505::::MG_222::::MG_147::::MG_277::::MG_269::::MG_417	10
250310_mgen_allbyall_1507	MG_065::::MG_236::::MG_361::::MG_089::::MG_409::::MG_419::::MG_316::::MG_044::::MG_476::::MG_072::::MG_357::::MG_323::::MG_094	13
250310_mgen_allbyall_1508	MG_073::::MG_410::::MG_171::::MG_188::::MG_197::::MG_313::::MG_348::::MG_111::::MG_401::::MG_136::::MG_230::::MG_063::::MG_241	13
250310_mgen_allbyall_1509	MG_380::::MG_383::::MG_438::::MG_122::::MG_090::::MG_444::::MG_364::::MG_393::::MG_225::::MG_185::::MG_111::::MG_448::::MG_355::::MG_282	14
250310_mgen_allbyall_1510	MG_218::::MG_457::::MG_359::::MG_257::::MG_229::::MG_292::::MG_003::::MG_276	8
250310_mgen_allbyall_1511	MG_048::::MG_066::::MG_494::::MG_227::::MG_335::::MG_269::::MG_246::::MG_375::::MG_139::::MG_053::::MG_305::::MG_152::::MG_129	13
250310_mgen_allbyall_1512	MG_182::::MG_282::::MG_103::::MG_273::::MG_167::::MG_224::::MG_350::::MG_395::::MG_146::::MG_317::::MG_307::::MG_480::::MG_057	13
250310_mgen_allbyall_1513	MG_157::::MG_477::::MG_220::::MG_186::::MG_422::::MG_322::::MG_249::::MG_096::::MG_417::::MG_397::::MG_085::::MG_444::::MG_326	13
250310_mgen_allbyall_1514	MG_098::::MG_363::::MG_041::::MG_086::::MG_366::::MG_113::::MG_281::::MG_452::::MG_038::::MG_073::::MG_130::::MG_474	12
250310_mgen_allbyall_1515	MG_430::::MG_382::::MG_359::::MG_156::::MG_392::::MG_258::::MG_435::::MG_303::::MG_059::::MG_204::::MG_404::::MG_266::::MG_020	13
250310_mgen_allbyall_1516	MG_238::::MG_318::::MG_054::::MG_155::::MG_227::::MG_364::::MG_454::::MG_322::::MG_036::::MG_115::::MG_280::::MG_118::::MG_151::::MG_190::::MG_104	15
250310_mgen_allbyall_1517	MG_320::::MG_157::::MG_435::::MG_098::::MG_308::::MG_404::::MG_078::::MG_469::::MG_126::::MG_063::::MG_460::::MG_133::::MG_447::::MG_317	14
250310_mgen_allbyall_1518	MG_286::::MG_525::::MG_323::::MG_227::::MG_148::::MG_387::::MG_195::::MG_255	8
250310_mgen_allbyall_1519	MG_259::::MG_141::::MG_121::::MG_177::::MG_227::::MG_453::::MG_249::::MG_292::::MG_237::::MG_283::::MG_181	11
250310_mgen_allbyall_1520	MG_083::::MG_013::::MG_517::::MG_373::::MG_153::::MG_009::::MG_424::::MG_368::::MG_230::::MG_452::::MG_091::::MG_039::::MG_308::::MG_332::::MG_330::::MG_353::::MG_111::::MG_431	18
250310_mgen_allbyall_1521	MG_145::::MG_102::::MG_067::::MG_463::::MG_332::::MG_343::::MG_119::::MG_480::::MG_302::::MG_060::::MG_417::::MG_522::::MG_208::::MG_385	14
250310_mgen_allbyall_1522	MG_468::::MG_400::::MG_170::::MG_480::::MG_187::::MG_384::::MG_013::::MG_204::::MG_404	9
250310_mgen_allbyall_1523	MG_033::::MG_429::::MG_097::::MG_330::::MG_080::::MG_498::::MG_119::::MG_134::::MG_481::::MG_214::::MG_120::::MG_438::::MG_129::::MG_139	14
250310_mgen_allbyall_1524	MG_226::::MG_317::::MG_031::::MG_064::::MG_227::::MG_259	6
250310_mgen_allbyall_1525	MG_079::::MG_015::::MG_095::::MG_261::::MG_239::::MG_304::::MG_180::::MG_205::::MG_419::::MG_376	10
250310_mgen_allbyall_1526	MG_218::::MG_078::::MG_368::::MG_152::::MG_379::::MG_179::::MG_231::::MG_371::::MG_151	9
250310_mgen_allbyall_1527	MG_365::::MG_244::::MG_033::::MG_346::::MG_366::::MG_390::::MG_049::::MG_399::::MG_318::::MG_462::::MG_124::::MG_090::::MG_408::::MG_112	14
250310_mgen_allbyall_1528	MG_160::::MG_515::::MG_010::::MG_293::::MG_334::::MG_277::::MG_206::::MG_349::::MG_317::::MG_424::::MG_123::::MG_458	12
250310_mgen_allbyall_1529	MG_312::::MG_168::::MG_406::::MG_249::::MG_026::::MG_057::::MG_079::::MG_338::::MG_067::::MG_128::::MG_165	11
250310_mgen_allbyall_1530	MG_309::::MG_505::::MG_314::::MG_378::::MG_427::::MG_278::::MG_315::::MG_118::::MG_127::::MG_106::::MG_132::::MG_082::::MG_431	13
250310_mgen_allbyall_1531	MG_169::::MG_032::::MG_426::::MG_018::::MG_090::::MG_083::::MG_319::::MG_334::::MG_400::::MG_009::::MG_251::::MG_037::::MG_362	13
250310_mgen_allbyall_1532	MG_341::::MG_123::::MG_025::::MG_068::::MG_102::::MG_092::::MG_045::::MG_275::::MG_455::::MG_434::::MG_087	11
250310_mgen_allbyall_1533	MG_370::::MG_394::::MG_335::::MG_244::::MG_045::::MG_147::::MG_491::::MG_142::::MG_094::::MG_111::::MG_469	11
250310_mgen_allbyall_1534	MG_440::::MG_342::::MG_221::::MG_410::::MG_222::::MG_026::::MG_182::::MG_306::::MG_052::::MG_032::::MG_524::::MG_262::::MG_269::::MG_264::::MG_286::::MG_146::::MG_426	17
250310_mgen_allbyall_1535	MG_069::::MG_262::::MG_095::::MG_151::::MG_422::::MG_316::::MG_217::::MG_253::::MG_117::::MG_014::::MG_228::::MG_164	12
250310_mgen_allbyall_1536	MG_465::::MG_182::::MG_234::::MG_430::::MG_345::::MG_157::::MG_095::::MG_113::::MG_291::::MG_439::::MG_092::::MG_311::::MG_470::::MG_419	14
250310_mgen_allbyall_1537	MG_248::::MG_448::::MG_113::::MG_431::::MG_399::::MG_050::::MG_226::::MG_246::::MG_300::::MG_260::::MG_328::::MG_238	12
250310_mgen_allbyall_1538	MG_388::::MG_121::::MG_204::::MG_474::::MG_340::::MG_405::::MG_040::::MG_378::::MG_320::::MG_275::::MG_478	11
250310_mgen_allbyall_1539	MG_137::::MG_444::::MG_124::::MG_403::::MG_324::::MG_108::::MG_030::::MG_348::::MG_312::::MG_319::::MG_256::::MG_330::::MG_238::::MG_229	14
250310_mgen_allbyall_1540	MG_140::::MG_338::::MG_101::::MG_111::::MG_378::::MG_442::::MG_321::::MG_202	8
250310_mgen_allbyall_1541	MG_021::::MG_107::::MG_048::::MG_337::::MG_331::::MG_221::::MG_056::::MG_111::::MG_365::::MG_181::::MG_098::::MG_355::::MG_457	13
250310_mgen_allbyall_1542	MG_055::::MG_336::::MG_283::::MG_473::::MG_160::::MG_039::::MG_474::::MG_324::::MG_240::::MG_179::::MG_225::::MG_050::::MG_002::::MG_011::::MG_282::::MG_427::::MG_482::::MG_276::::MG_354::::MG_128	20
250310_mgen_allbyall_1543	MG_004::::MG_419::::MG_196::::MG_126::::MG_013::::MG_020::::MG_403::::MG_447::::MG_234::::MG_289::::MG_082::::MG_139::::MG_209::::MG_376	14
250310_mgen_allbyall_1544	MG_085::::MG_340::::MG_411::::MG_051::::MG_307::::MG_469::::MG_473	7
250310_mgen_allbyall_1545	MG_310::::MG_057::::MG_258::::MG_155::::MG_330::::MG_442::::MG_318::::MG_034::::MG_208::::MG_181::::MG_312::::MG_505::::MG_362::::MG_157::::MG_065::::MG_230	16
250310_mgen_allbyall_1546	MG_381::::MG_178::::MG_414::::MG_064::::MG_455::::MG_406::::MG_116::::MG_400::::MG_071::::MG_463	10
250310_mgen_allbyall_1547	MG_138::::MG_047::::MG_189::::MG_154::::MG_155::::MG_340::::MG_347::::MG_310::::MG_180::::MG_246::::MG_443::::MG_058::::MG_174	13
250310_mgen_allbyall_1548	MG_093::::MG_432::::MG_294::::MG_114::::MG_142::::MG_008::::MG_526::::MG_254::::MG_397::::MG_269::::MG_248::::MG_385::::MG_297	13
250310_mgen_allbyall_1549	MG_158::::MG_206::::MG_165::::MG_267::::MG_233::::MG_286::::MG_214::::MG_069::::MG_209::::MG_341::::MG_115::::MG_265::::MG_184	13
250310_mgen_allbyall_1550	MG_072::::MG_491::::MG_172::::MG_096::::MG_300::::MG_010::::MG_294::::MG_407::::MG_283::::MG_235::::MG_443	11
250310_mgen_allbyall_1551	MG_255::::MG_275::::MG_250::::MG_468::::MG_306::::MG_411::::MG_073	7
250310_mgen_allbyall_1552	MG_029::::MG_351::::MG_170::::MG_291::::MG_295::::MG_012::::MG_352::::MG_281::::MG_422::::MG_097::::MG_044::::MG_466::::MG_447::::MG_173::::MG_346	15
250310_mgen_allbyall_1553	MG_481::::MG_392::::MG_231::::MG_039::::MG_477::::MG_453::::MG_381::::MG_256::::MG_140::::MG_007::::MG_135::::MG_360::::MG_265	13
250310_mgen_allbyall_1554	MG_120::::MG_328::::MG_482::::MG_003::::MG_294::::MG_040::::MG_154::::MG_450::::MG_447::::MG_060::::MG_268	11
250310_mgen_allbyall_1555	MG_191::::MG_030::::MG_145::::MG_171::::MG_140::::MG_217::::MG_452::::MG_233::::MG_187::::MG_439	10
250310_mgen_allbyall_1556	MG_298::::MG_104::::MG_459::::MG_122::::MG_400::::MG_289::::MG_205::::MG_184::::MG_062	9
250310_mgen_allbyall_1557	MG_211::::MG_204::::MG_078::::MG_366::::MG_237::::MG_197::::MG_298::::MG_169::::MG_153::::MG_381::::MG_262::::MG_168::::MG_019::::MG_209	14
250310_mgen_allbyall_1558	MG_387::::MG_198::::MG_065::::MG_423::::MG_481::::MG_309::::MG_388::::MG_015::::MG_024::::MG_205::::MG_219::::MG_055::::MG_110::::MG_245::::MG_363	15
250310_mgen_allbyall_1559	MG_391::::MG_458::::MG_398::::MG_419::::MG_183::::MG_369::::MG_323::::MG_314::::MG_258::::MG_480::::MG_121::::MG_215::::MG_381::::MG_154	14
250310_mgen_allbyall_1560	MG_022::::MG_377::::MG_264::::MG_302::::MG_428::::MG_141::::MG_009::::MG_240::::MG_238::::MG_175::::MG_195::::MG_446::::MG_075::::MG_007	14
250310_mgen_allbyall_1561	MG_374::::MG_272::::MG_452::::MG_109::::MG_414::::MG_188::::MG_460::::MG_233::::MG_465::::MG_040::::MG_251::::MG_029::::MG_399	13
250310_mgen_allbyall_1562	MG_393::::MG_264::::MG_041::::MG_276::::MG_491::::MG_002::::MG_406::::MG_314::::MG_390::::MG_260::::MG_049::::MG_224::::MG_075::::MG_466	14
250310_mgen_allbyall_1563	MG_456::::MG_252::::MG_148::::MG_213::::MG_273::::MG_280::::MG_357::::MG_319::::MG_134::::MG_320::::MG_185::::MG_233::::MG_121::::MG_007::::MG_221::::MG_393::::MG_133	17
250310_mgen_allbyall_1564	MG_370::::MG_007::::MG_073::::MG_021::::MG_112::::MG_082::::MG_149::::MG_072::::MG_384::::MG_200::::MG_240::::MG_385	12
250310_mgen_allbyall_1565	MG_380::::MG_203::::MG_191::::MG_093::::MG_308::::MG_085::::MG_365::::MG_425::::MG_427::::MG_152::::MG_234::::MG_202::::MG_024	13
250310_mgen_allbyall_1566	MG_305::::MG_516::::MG_294::::MG_145::::MG_108::::MG_044::::MG_118::::MG_379::::MG_128::::MG_375::::MG_380::::MG_310::::MG_284::::MG_374::::MG_290	15
250310_mgen_allbyall_1567	MG_421::::MG_005::::MG_390::::MG_336::::MG_229::::MG_087::::MG_226::::MG_208::::MG_524::::MG_198::::MG_391::::MG_326::::MG_196::::MG_115	14
250310_mgen_allbyall_1568	MG_270::::MG_229::::MG_171::::MG_446::::MG_480::::MG_450::::MG_104::::MG_297::::MG_325::::MG_390::::MG_195::::MG_425::::MG_006	13
250310_mgen_allbyall_1569	MG_356::::MG_094::::MG_272::::MG_451::::MG_211::::MG_458::::MG_106::::MG_312::::MG_174::::MG_315::::MG_170::::MG_459::::MG_059::::MG_008::::MG_331	15
250310_mgen_allbyall_1570	MG_218::::MG_399::::MG_035::::MG_067::::MG_056::::MG_505::::MG_412::::MG_346	8
250310_mgen_allbyall_1571	MG_303::::MG_386::::MG_218::::MG_058::::MG_406::::MG_456::::MG_377::::MG_236	8
250310_mgen_allbyall_1572	MG_467::::MG_524::::MG_379::::MG_155::::MG_206::::MG_137::::MG_419::::MG_011::::MG_172::::MG_498::::MG_261::::MG_446	12
250310_mgen_allbyall_1573	MG_187::::MG_059::::MG_024::::MG_396::::MG_114::::MG_242::::MG_268::::MG_465::::MG_194::::MG_123::::MG_491::::MG_232::::MG_231::::MG_163	14
250310_mgen_allbyall_1574	MG_014::::MG_167::::MG_171::::MG_459::::MG_187::::MG_431::::MG_409::::MG_335::::MG_231::::MG_348::::MG_314::::MG_003::::MG_297::::MG_354	14
250310_mgen_allbyall_1575	MG_216::::MG_181::::MG_439::::MG_411::::MG_424::::MG_265::::MG_350::::MG_232::::MG_046::::MG_152::::MG_035::::MG_213::::MG_070::::MG_114::::MG_521	15
250310_mgen_allbyall_1576	MG_339::::MG_245::::MG_068::::MG_280::::MG_030::::MG_161::::MG_266::::MG_197::::MG_151::::MG_380::::MG_429::::MG_226::::MG_178	13
250310_mgen_allbyall_1577	MG_051::::MG_481::::MG_138::::MG_095::::MG_462::::MG_083::::MG_196::::MG_286::::MG_072::::MG_136::::MG_105::::MG_456::::MG_184::::MG_470	14
250310_mgen_allbyall_1578	MG_018::::MG_207::::MG_473::::MG_456::::MG_043::::MG_155::::MG_029::::MG_370::::MG_041::::MG_062::::MG_132::::MG_116::::MG_242::::MG_350::::MG_189	15
250310_mgen_allbyall_1579	MG_077::::MG_391::::MG_273::::MG_441::::MG_081::::MG_088::::MG_053::::MG_099::::MG_318::::MG_089::::MG_203::::MG_019::::MG_387	13
250310_mgen_allbyall_1580	MG_071::::MG_447::::MG_160::::MG_129::::MG_337::::MG_404::::MG_311::::MG_152::::MG_252::::MG_210::::MG_315::::MG_026::::MG_376::::MG_145::::MG_259::::MG_263::::MG_211::::MG_330::::MG_388	19
250310_mgen_allbyall_141	MG_338::::MG_023::::MG_124::::MG_375::::MG_143::::MG_390::::MG_361::::MG_412::::MG_360::::MG_443::::MG_096	11
250310_mgen_allbyall_142	MG_118::::MG_494::::MG_073::::MG_019::::MG_403::::MG_350::::MG_277::::MG_362::::MG_223::::MG_028::::MG_401::::MG_148::::MG_526	13
250310_mgen_allbyall_143	MG_004::::MG_282::::MG_063::::MG_088::::MG_517::::MG_012::::MG_283::::MG_334::::MG_279::::MG_223::::MG_399::::MG_269	12
250310_mgen_allbyall_144	MG_255::::MG_223::::MG_317::::MG_009::::MG_296::::MG_281::::MG_461::::MG_393::::MG_139::::MG_402::::MG_442::::MG_335::::MG_444::::MG_358::::MG_232::::MG_102::::MG_074	17
250310_mgen_allbyall_145	MG_386::::MG_454::::MG_067::::MG_368::::MG_025::::MG_210::::MG_103::::MG_087::::MG_272::::MG_458::::MG_125::::MG_116::::MG_228::::MG_129	14
250310_mgen_allbyall_146	MG_434::::MG_406::::MG_369::::MG_047::::MG_081::::MG_359::::MG_468::::MG_394::::MG_362::::MG_146::::MG_437::::MG_363	12
250310_mgen_allbyall_147	MG_410::::MG_275::::MG_116::::MG_304::::MG_201::::MG_238::::MG_293::::MG_231::::MG_393::::MG_340::::MG_407::::MG_505	12
250310_mgen_allbyall_148	MG_343::::MG_079::::MG_161::::MG_078::::MG_072::::MG_364::::MG_272::::MG_441::::MG_166::::MG_407::::MG_071::::MG_342::::MG_365::::MG_465	14
250310_mgen_allbyall_149	MG_114::::MG_206::::MG_045::::MG_119::::MG_203::::MG_118::::MG_249::::MG_107::::MG_014::::MG_418::::MG_302::::MG_456	12
250310_mgen_allbyall_150	MG_080::::MG_320::::MG_308::::MG_050::::MG_211::::MG_377::::MG_120::::MG_326::::MG_280::::MG_442::::MG_467::::MG_192::::MG_127	13
250310_mgen_allbyall_151	MG_371::::MG_167::::MG_351::::MG_272::::MG_423::::MG_208::::MG_008::::MG_292::::MG_202::::MG_149::::MG_299::::MG_410::::MG_439::::MG_054::::MG_385	15
250310_mgen_allbyall_152	MG_289::::MG_192::::MG_434::::MG_195::::MG_304::::MG_115::::MG_070::::MG_300::::MG_170::::MG_167::::MG_392::::MG_346	12
250310_mgen_allbyall_153	MG_491::::MG_003::::MG_138::::MG_332::::MG_004::::MG_093::::MG_402::::MG_260::::MG_498::::MG_356::::MG_056::::MG_108::::MG_474	13
250310_mgen_allbyall_154	MG_200::::MG_143::::MG_285::::MG_281::::MG_118::::MG_316::::MG_128::::MG_134::::MG_299::::MG_183::::MG_282::::MG_035::::MG_274::::MG_327	14
250310_mgen_allbyall_155	MG_387::::MG_476::::MG_376::::MG_178::::MG_241::::MG_117::::MG_228::::MG_169::::MG_072::::MG_073::::MG_294::::MG_267::::MG_280::::MG_270::::MG_102::::MG_245::::MG_234	17
250310_mgen_allbyall_156	MG_089::::MG_348::::MG_027::::MG_022::::MG_213::::MG_334::::MG_418::::MG_104::::MG_505::::MG_259::::MG_467::::MG_403::::MG_030::::MG_093	14
250310_mgen_allbyall_157	MG_048::::MG_104::::MG_179::::MG_028::::MG_463::::MG_065::::MG_209::::MG_434::::MG_267::::MG_020::::MG_166::::MG_328::::MG_466::::MG_521::::MG_293::::MG_276	16
250310_mgen_allbyall_158	MG_157::::MG_037::::MG_367::::MG_347::::MG_024::::MG_439::::MG_364::::MG_246::::MG_327::::MG_231::::MG_443::::MG_048::::MG_305::::MG_162	14
250310_mgen_allbyall_159	MG_373::::MG_337::::MG_396::::MG_197::::MG_285::::MG_123::::MG_212::::MG_107::::MG_099::::MG_453::::MG_074::::MG_379::::MG_350::::MG_222::::MG_122::::MG_082	16
250310_mgen_allbyall_160	MG_395::::MG_154::::MG_035::::MG_379::::MG_460::::MG_426::::MG_203::::MG_171::::MG_463::::MG_153::::MG_329::::MG_393::::MG_387::::MG_216	14
250310_mgen_allbyall_1581	MG_177::::MG_339::::MG_414::::MG_312::::MG_210::::MG_341::::MG_164::::MG_247::::MG_070	9
250310_mgen_allbyall_1582	MG_063::::MG_443::::MG_430::::MG_051::::MG_386::::MG_455::::MG_371::::MG_088::::MG_355	9
250310_mgen_allbyall_1583	MG_192::::MG_452::::MG_380::::MG_103::::MG_239::::MG_229::::MG_437::::MG_002::::MG_004::::MG_055::::MG_107	11
250310_mgen_allbyall_1584	MG_158::::MG_163::::MG_180::::MG_143::::MG_276::::MG_194::::MG_153::::MG_373::::MG_139::::MG_044::::MG_279::::MG_126::::MG_339::::MG_067::::MG_352::::MG_364::::MG_073	17
250310_mgen_allbyall_1585	MG_440::::MG_252::::MG_459::::MG_397::::MG_336::::MG_433::::MG_344::::MG_246::::MG_045::::MG_306::::MG_443::::MG_299::::MG_423::::MG_377::::MG_296	15
250310_mgen_allbyall_1586	MG_255::::MG_308::::MG_121::::MG_476::::MG_481::::MG_250::::MG_119::::MG_349::::MG_367::::MG_181::::MG_013::::MG_443::::MG_351::::MG_184::::MG_155::::MG_158	16
250310_mgen_allbyall_1587	MG_307::::MG_338::::MG_156::::MG_517::::MG_427::::MG_178::::MG_086::::MG_299::::MG_137::::MG_090::::MG_458	11
250310_mgen_allbyall_1588	MG_047::::MG_009::::MG_163::::MG_200::::MG_146::::MG_065::::MG_087::::MG_284::::MG_356::::MG_176::::MG_270::::MG_010::::MG_038::::MG_184	14
250310_mgen_allbyall_1589	MG_461::::MG_388::::MG_127::::MG_494::::MG_057::::MG_346::::MG_120::::MG_263::::MG_083::::MG_430::::MG_278::::MG_232::::MG_157::::MG_269	14
250310_mgen_allbyall_1590	MG_061::::MG_157::::MG_248::::MG_033::::MG_336::::MG_173::::MG_148::::MG_204::::MG_179::::MG_206::::MG_051::::MG_046	12
250310_mgen_allbyall_1591	MG_454::::MG_464::::MG_334::::MG_233::::MG_521::::MG_353::::MG_443::::MG_354::::MG_321::::MG_369::::MG_122::::MG_086	12
250310_mgen_allbyall_1592	MG_201::::MG_162::::MG_297::::MG_053::::MG_473::::MG_345::::MG_318::::MG_377::::MG_179::::MG_343::::MG_052::::MG_066::::MG_149::::MG_067	14
250310_mgen_allbyall_1593	MG_304::::MG_320::::MG_242::::MG_057::::MG_039::::MG_194::::MG_077::::MG_065::::MG_048::::MG_263::::MG_409::::MG_454::::MG_092::::MG_210::::MG_374::::MG_160	16
250310_mgen_allbyall_1594	MG_468::::MG_037::::MG_462::::MG_229::::MG_474::::MG_423::::MG_227::::MG_367::::MG_241	9
250310_mgen_allbyall_1595	MG_006::::MG_300::::MG_099::::MG_456::::MG_005::::MG_124::::MG_227::::MG_180::::MG_216::::MG_432::::MG_274::::MG_257::::MG_465::::MG_255::::MG_467::::MG_398	16
250310_mgen_allbyall_1596	MG_079::::MG_089::::MG_212::::MG_363::::MG_327::::MG_287::::MG_115::::MG_272::::MG_140::::MG_281::::MG_245::::MG_225::::MG_353::::MG_055	14
250310_mgen_allbyall_1597	MG_401::::MG_072::::MG_335::::MG_101::::MG_253::::MG_012::::MG_301::::MG_358::::MG_366::::MG_412::::MG_038::::MG_154::::MG_167	13
250310_mgen_allbyall_1598	MG_085::::MG_092::::MG_067::::MG_350::::MG_225::::MG_467::::MG_053::::MG_278::::MG_015::::MG_098::::MG_387::::MG_046	12
250310_mgen_allbyall_1599	MG_277::::MG_134::::MG_201::::MG_404::::MG_066::::MG_395::::MG_022::::MG_272::::MG_120::::MG_337::::MG_133::::MG_384::::MG_303::::MG_505	14
250310_mgen_allbyall_1600	MG_177::::MG_390::::MG_048::::MG_073::::MG_080::::MG_424::::MG_283::::MG_068::::MG_383::::MG_134	10
250310_mgen_allbyall_1601	MG_309::::MG_339::::MG_145::::MG_372::::MG_144::::MG_166::::MG_289::::MG_056::::MG_359::::MG_251::::MG_020	11
250310_mgen_allbyall_1602	MG_084::::MG_119::::MG_433::::MG_357::::MG_229::::MG_431::::MG_521::::MG_072::::MG_355::::MG_349::::MG_220::::MG_011::::MG_116	13
250310_mgen_allbyall_1603	MG_223::::MG_294::::MG_354::::MG_327::::MG_218::::MG_061::::MG_099::::MG_172	8
250310_mgen_allbyall_1604	MG_228::::MG_260::::MG_076::::MG_515::::MG_364::::MG_005::::MG_128::::MG_244::::MG_481::::MG_341::::MG_332::::MG_303	12
250310_mgen_allbyall_1605	MG_526::::MG_101::::MG_129::::MG_004::::MG_411::::MG_251::::MG_190::::MG_112::::MG_063::::MG_165::::MG_259::::MG_421	12
250310_mgen_allbyall_1606	MG_305::::MG_176::::MG_143::::MG_435::::MG_198::::MG_255::::MG_244::::MG_071::::MG_234::::MG_417::::MG_434::::MG_299::::MG_028::::MG_201::::MG_378::::MG_354	16
250310_mgen_allbyall_1607	MG_192::::MG_040::::MG_435::::MG_352::::MG_123::::MG_454::::MG_282::::MG_100::::MG_340::::MG_236::::MG_265	11
250310_mgen_allbyall_1608	MG_266::::MG_093::::MG_182::::MG_126::::MG_315::::MG_526::::MG_414::::MG_363::::MG_328::::MG_244::::MG_124::::MG_418	12
250310_mgen_allbyall_1609	MG_360::::MG_195::::MG_268::::MG_084::::MG_307::::MG_320::::MG_290::::MG_350::::MG_228::::MG_154::::MG_143::::MG_296::::MG_323::::MG_022::::MG_257	15
250310_mgen_allbyall_1610	MG_460::::MG_096::::MG_365::::MG_075::::MG_172::::MG_304::::MG_411::::MG_347::::MG_231::::MG_012	10
250310_mgen_allbyall_1611	MG_522::::MG_286::::MG_468::::MG_414::::MG_065::::MG_371::::MG_234::::MG_211::::MG_225	9
250310_mgen_allbyall_1612	MG_014::::MG_248::::MG_379::::MG_146::::MG_439::::MG_063::::MG_284::::MG_522::::MG_250::::MG_025::::MG_072	11
250310_mgen_allbyall_1613	MG_105::::MG_467::::MG_317::::MG_138::::MG_211::::MG_293::::MG_353::::MG_468::::MG_203	9
250310_mgen_allbyall_1614	MG_047::::MG_169::::MG_007::::MG_312::::MG_160::::MG_004::::MG_035::::MG_028::::MG_003::::MG_284::::MG_189::::MG_245	12
250310_mgen_allbyall_1615	MG_271::::MG_085::::MG_378::::MG_374::::MG_376::::MG_008::::MG_250::::MG_112::::MG_286::::MG_335::::MG_235::::MG_265::::MG_343::::MG_120	14
250310_mgen_allbyall_1616	MG_385::::MG_235::::MG_052::::MG_251::::MG_434::::MG_074::::MG_162::::MG_421::::MG_381::::MG_069::::MG_319::::MG_450::::MG_368::::MG_402::::MG_150	15
250310_mgen_allbyall_1617	MG_036::::MG_041::::MG_457::::MG_373::::MG_263::::MG_166::::MG_460::::MG_214::::MG_293::::MG_003::::MG_216::::MG_370::::MG_165::::MG_517::::MG_074	15
250310_mgen_allbyall_1618	MG_215::::MG_259::::MG_281::::MG_188::::MG_284::::MG_401::::MG_404::::MG_024::::MG_373::::MG_399::::MG_321::::MG_391	12
250310_mgen_allbyall_1619	MG_183::::MG_026::::MG_318::::MG_027::::MG_340::::MG_466::::MG_383::::MG_439::::MG_091::::MG_177::::MG_055::::MG_419::::MG_242	13
250310_mgen_allbyall_1620	MG_159::::MG_083::::MG_336::::MG_457::::MG_178::::MG_516::::MG_109::::MG_082::::MG_408::::MG_441::::MG_123::::MG_303::::MG_084::::MG_127::::MG_450::::MG_443::::MG_448::::MG_323	18
250310_mgen_allbyall_1621	MG_285::::MG_419::::MG_440::::MG_276::::MG_210::::MG_037::::MG_050::::MG_063::::MG_422::::MG_265::::MG_021	11
250310_mgen_allbyall_1622	MG_291::::MG_384::::MG_344::::MG_406::::MG_317::::MG_256::::MG_060::::MG_235::::MG_241::::MG_387	10
250310_mgen_allbyall_1623	MG_185::::MG_242::::MG_104::::MG_107::::MG_260::::MG_139::::MG_192::::MG_373	8
250310_mgen_allbyall_1624	MG_298::::MG_404::::MG_302::::MG_079::::MG_204::::MG_069::::MG_045::::MG_080::::MG_219	9
250310_mgen_allbyall_1625	MG_464::::MG_019::::MG_018::::MG_390::::MG_453::::MG_013::::MG_438::::MG_332::::MG_446::::MG_272::::MG_268::::MG_405::::MG_491	13
250310_mgen_allbyall_1626	MG_217::::MG_214::::MG_116::::MG_404::::MG_138::::MG_161::::MG_126::::MG_403::::MG_023::::MG_326::::MG_092::::MG_257::::MG_463::::MG_370::::MG_201::::MG_290::::MG_156::::MG_249::::MG_133	19
250310_mgen_allbyall_1627	MG_338::::MG_220::::MG_455::::MG_091::::MG_216::::MG_146::::MG_374::::MG_023::::MG_246::::MG_043::::MG_130::::MG_207::::MG_093	13
250310_mgen_allbyall_1628	MG_042::::MG_077::::MG_141::::MG_102::::MG_158::::MG_521::::MG_257::::MG_036::::MG_159::::MG_270::::MG_372::::MG_052::::MG_267::::MG_350::::MG_465::::MG_299::::MG_354::::MG_477	18
250310_mgen_allbyall_1629	MG_292::::MG_280::::MG_195::::MG_206::::MG_279::::MG_365::::MG_035::::MG_041::::MG_476::::MG_461::::MG_482::::MG_383::::MG_320	13
250310_mgen_allbyall_1630	MG_375::::MG_300::::MG_166::::MG_114::::MG_376::::MG_390::::MG_202::::MG_525::::MG_100::::MG_360::::MG_038::::MG_464	12
250310_mgen_allbyall_1631	MG_031::::MG_366::::MG_481::::MG_200::::MG_020::::MG_032::::MG_223::::MG_106::::MG_303::::MG_022	10
250310_mgen_allbyall_1632	MG_230::::MG_447::::MG_030::::MG_515::::MG_122::::MG_376::::MG_428::::MG_014::::MG_470::::MG_159::::MG_368::::MG_393::::MG_245::::MG_321::::MG_426	15
250310_mgen_allbyall_1633	MG_277::::MG_244::::MG_207::::MG_457::::MG_482::::MG_281::::MG_136::::MG_364::::MG_427::::MG_440::::MG_286::::MG_006	12
250310_mgen_allbyall_1634	MG_396::::MG_050::::MG_064::::MG_292::::MG_223::::MG_298::::MG_231::::MG_134::::MG_087	9
250310_mgen_allbyall_1635	MG_222::::MG_173::::MG_464::::MG_524::::MG_129::::MG_138::::MG_057::::MG_073::::MG_172::::MG_455::::MG_043::::MG_249	12
250310_mgen_allbyall_1636	MG_070::::MG_337::::MG_375::::MG_219::::MG_439::::MG_137::::MG_096::::MG_362::::MG_385::::MG_080::::MG_356::::MG_216::::MG_358::::MG_116	14
250310_mgen_allbyall_1637	MG_289::::MG_335::::MG_367::::MG_024::::MG_019::::MG_461::::MG_171::::MG_168::::MG_213::::MG_474::::MG_295::::MG_178::::MG_248::::MG_207::::MG_470::::MG_160::::MG_103::::MG_343::::MG_092	19
250310_mgen_allbyall_1638	MG_266::::MG_062::::MG_227::::MG_255::::MG_122::::MG_209::::MG_294::::MG_156::::MG_217::::MG_088::::MG_160::::MG_270::::MG_256	13
250310_mgen_allbyall_1639	MG_185::::MG_008::::MG_266::::MG_076::::MG_498::::MG_070::::MG_323::::MG_197::::MG_118::::MG_398::::MG_231::::MG_423::::MG_043	13
250310_mgen_allbyall_1640	MG_010::::MG_042::::MG_412::::MG_363::::MG_381::::MG_278::::MG_108::::MG_029::::MG_387::::MG_002::::MG_093::::MG_081::::MG_236::::MG_209::::MG_177	15
250310_mgen_allbyall_1641	MG_238::::MG_301::::MG_329::::MG_522::::MG_112::::MG_398::::MG_326::::MG_324::::MG_422::::MG_154::::MG_269::::MG_356::::MG_357::::MG_097::::MG_180	15
250310_mgen_allbyall_1642	MG_183::::MG_331::::MG_175::::MG_258::::MG_115::::MG_230::::MG_257::::MG_132::::MG_164::::MG_173::::MG_192::::MG_068::::MG_272::::MG_014::::MG_388::::MG_150	16
250310_mgen_allbyall_1643	MG_275::::MG_269::::MG_309::::MG_467::::MG_040::::MG_314::::MG_138::::MG_355	8
250310_mgen_allbyall_1644	MG_432::::MG_059::::MG_271::::MG_270::::MG_291::::MG_105::::MG_080::::MG_086::::MG_167::::MG_223::::MG_159	11
250310_mgen_allbyall_1645	MG_061::::MG_142::::MG_169::::MG_309::::MG_295::::MG_070::::MG_060::::MG_054::::MG_526::::MG_365::::MG_363::::MG_221::::MG_301	13
250310_mgen_allbyall_1646	MG_261::::MG_383::::MG_110::::MG_241::::MG_120::::MG_089::::MG_480::::MG_448::::MG_068::::MG_107::::MG_086::::MG_428::::MG_282	13
250310_mgen_allbyall_1647	MG_147::::MG_377::::MG_224::::MG_498::::MG_148::::MG_130::::MG_251::::MG_040::::MG_462::::MG_340	10
250310_mgen_allbyall_1648	MG_222::::MG_139::::MG_428::::MG_272::::MG_386::::MG_055::::MG_358::::MG_445::::MG_056::::MG_171::::MG_469::::MG_346::::MG_074	13
250310_mgen_allbyall_1649	MG_407::::MG_274::::MG_354::::MG_173::::MG_049::::MG_046::::MG_187::::MG_012::::MG_271::::MG_225::::MG_044::::MG_018	12
250310_mgen_allbyall_1650	MG_191::::MG_096::::MG_165::::MG_259::::MG_455::::MG_454::::MG_432::::MG_019::::MG_094	9
250310_mgen_allbyall_1651	MG_405::::MG_138::::MG_076::::MG_522::::MG_176::::MG_069::::MG_012::::MG_068::::MG_055::::MG_327::::MG_098::::MG_071::::MG_205	13
250310_mgen_allbyall_1652	MG_392::::MG_044::::MG_091::::MG_525::::MG_287::::MG_137::::MG_018::::MG_047::::MG_433::::MG_234::::MG_290::::MG_461::::MG_383	13
250310_mgen_allbyall_1653	MG_338::::MG_418::::MG_205::::MG_061::::MG_271::::MG_156::::MG_058::::MG_183::::MG_451::::MG_324::::MG_393::::MG_332	12
250310_mgen_allbyall_1654	MG_395::::MG_314::::MG_515::::MG_061::::MG_121::::MG_085::::MG_291::::MG_206::::MG_127::::MG_006::::MG_228::::MG_329	12
250310_mgen_allbyall_1655	MG_215::::MG_182::::MG_102::::MG_246::::MG_109::::MG_295::::MG_305::::MG_111::::MG_360::::MG_297::::MG_405::::MG_228::::MG_285::::MG_425	14
250310_mgen_allbyall_1656	MG_402::::MG_469::::MG_323::::MG_468::::MG_011::::MG_166::::MG_405::::MG_352::::MG_289::::MG_182::::MG_206	11
250310_mgen_allbyall_1657	MG_478::::MG_088::::MG_212::::MG_252::::MG_106::::MG_309::::MG_375::::MG_317::::MG_364::::MG_039::::MG_072	11
250310_mgen_allbyall_1658	MG_341::::MG_384::::MG_023::::MG_232::::MG_262::::MG_202::::MG_266::::MG_343::::MG_028::::MG_432::::MG_456::::MG_157	12
250310_mgen_allbyall_1659	MG_078::::MG_517::::MG_082::::MG_077::::MG_498::::MG_083::::MG_145::::MG_351::::MG_306::::MG_406::::MG_261::::MG_113::::MG_460::::MG_060::::MG_163	15
250310_mgen_allbyall_1660	MG_410::::MG_418::::MG_090::::MG_335::::MG_140::::MG_126::::MG_141::::MG_357::::MG_441::::MG_043::::MG_480::::MG_382::::MG_439::::MG_209::::MG_022::::MG_424	16
250310_mgen_allbyall_1661	MG_021::::MG_451::::MG_219::::MG_032::::MG_516::::MG_053::::MG_189::::MG_009::::MG_204::::MG_440::::MG_261	11
250310_mgen_allbyall_1662	MG_226::::MG_114::::MG_184::::MG_262::::MG_447::::MG_261::::MG_286::::MG_160::::MG_147::::MG_298::::MG_461	11
250310_mgen_allbyall_1663	MG_190::::MG_074::::MG_329::::MG_390::::MG_230::::MG_328::::MG_275::::MG_433::::MG_097::::MG_161::::MG_158::::MG_282::::MG_387::::MG_526::::MG_342::::MG_055::::MG_393	17
250310_mgen_allbyall_1664	MG_389::::MG_464::::MG_152::::MG_218::::MG_392::::MG_164::::MG_454::::MG_345::::MG_273::::MG_163	10
250310_mgen_allbyall_1665	MG_444::::MG_259::::MG_271::::MG_392::::MG_397::::MG_331::::MG_077::::MG_020::::MG_075::::MG_127::::MG_023::::MG_297	12
250310_mgen_allbyall_1666	MG_307::::MG_072::::MG_341::::MG_003::::MG_181::::MG_059::::MG_019	7
250310_mgen_allbyall_1667	MG_325::::MG_076::::MG_155::::MG_517::::MG_268::::MG_179::::MG_025::::MG_255::::MG_037::::MG_237::::MG_429::::MG_410::::MG_253::::MG_158::::MG_303::::MG_035::::MG_219	17
250310_mgen_allbyall_1668	MG_125::::MG_388::::MG_375::::MG_316::::MG_401::::MG_302::::MG_307::::MG_189::::MG_403::::MG_157::::MG_239	11
250310_mgen_allbyall_1669	MG_322::::MG_035::::MG_381::::MG_221::::MG_461::::MG_048::::MG_505::::MG_085::::MG_063::::MG_011::::MG_027::::MG_430::::MG_102::::MG_038::::MG_476::::MG_132	16
250310_mgen_allbyall_1670	MG_079::::MG_132::::MG_460::::MG_394::::MG_516::::MG_096::::MG_117::::MG_177::::MG_524::::MG_104::::MG_299::::MG_466::::MG_494::::MG_478::::MG_186::::MG_160::::MG_170	17
250310_mgen_allbyall_1671	MG_355::::MG_036::::MG_410::::MG_038::::MG_321::::MG_474::::MG_279::::MG_051::::MG_368::::MG_217::::MG_237	11
250310_mgen_allbyall_1672	MG_311::::MG_375::::MG_399::::MG_442::::MG_391::::MG_334::::MG_098::::MG_445::::MG_289::::MG_469::::MG_378::::MG_284	12
250310_mgen_allbyall_1673	MG_033::::MG_380::::MG_235::::MG_373::::MG_290::::MG_266::::MG_208::::MG_187::::MG_174::::MG_292::::MG_353::::MG_259::::MG_319::::MG_037	14
250310_mgen_allbyall_1674	MG_264::::MG_456::::MG_191::::MG_309::::MG_188::::MG_202::::MG_210::::MG_349::::MG_183::::MG_417	10
250310_mgen_allbyall_1675	MG_359::::MG_304::::MG_101::::MG_198::::MG_441::::MG_326::::MG_093::::MG_100::::MG_175::::MG_235::::MG_064::::MG_063::::MG_158::::MG_407::::MG_240	15
250310_mgen_allbyall_1676	MG_310::::MG_171::::MG_394::::MG_276::::MG_196::::MG_280::::MG_396::::MG_260::::MG_347::::MG_444::::MG_385::::MG_044::::MG_133::::MG_494::::MG_517::::MG_125::::MG_274::::MG_082	18
250310_mgen_allbyall_1677	MG_105::::MG_414::::MG_313::::MG_310::::MG_245::::MG_307::::MG_022::::MG_246::::MG_517::::MG_476::::MG_209::::MG_144::::MG_230::::MG_056	14
250310_mgen_allbyall_1678	MG_325::::MG_324::::MG_344::::MG_183::::MG_465::::MG_253::::MG_056::::MG_278::::MG_073::::MG_273::::MG_001::::MG_105::::MG_289::::MG_393	14
250310_mgen_allbyall_1679	MG_004::::MG_118::::MG_382::::MG_066::::MG_190::::MG_127::::MG_238::::MG_316::::MG_040::::MG_069::::MG_196	11
250310_mgen_allbyall_1680	MG_277::::MG_254::::MG_033::::MG_285::::MG_432::::MG_393::::MG_310::::MG_089::::MG_278::::MG_335::::MG_092	11
250310_mgen_allbyall_1681	MG_047::::MG_409::::MG_388::::MG_326::::MG_341::::MG_366::::MG_048::::MG_270::::MG_324::::MG_335::::MG_118	11
250310_mgen_allbyall_1682	MG_351::::MG_296::::MG_293::::MG_325::::MG_045::::MG_350::::MG_033::::MG_383::::MG_461::::MG_031::::MG_185::::MG_027::::MG_135	13
250310_mgen_allbyall_1683	MG_395::::MG_278::::MG_491::::MG_074::::MG_348::::MG_470::::MG_359::::MG_250::::MG_403::::MG_421::::MG_428::::MG_280	12
250310_mgen_allbyall_1684	MG_430::::MG_397::::MG_424::::MG_015::::MG_222::::MG_165::::MG_141::::MG_361::::MG_473::::MG_437::::MG_379::::MG_071	12
250310_mgen_allbyall_1685	MG_006::::MG_306::::MG_385::::MG_271::::MG_053::::MG_069::::MG_192::::MG_187::::MG_237::::MG_180	10
250310_mgen_allbyall_1686	MG_352::::MG_174::::MG_230::::MG_134::::MG_045::::MG_307::::MG_320::::MG_256::::MG_150::::MG_364::::MG_235::::MG_477::::MG_363::::MG_225::::MG_084::::MG_211::::MG_465	17
250310_mgen_allbyall_1687	MG_338::::MG_395::::MG_521::::MG_399::::MG_426::::MG_297::::MG_079::::MG_371::::MG_014::::MG_127::::MG_176::::MG_197::::MG_039	13
250310_mgen_allbyall_1688	MG_010::::MG_149::::MG_024::::MG_271::::MG_156::::MG_468::::MG_262::::MG_060::::MG_376::::MG_394::::MG_134::::MG_049::::MG_327	13
250310_mgen_allbyall_1689	MG_203::::MG_386::::MG_157::::MG_143::::MG_522::::MG_197::::MG_086::::MG_498::::MG_256::::MG_153::::MG_389::::MG_371::::MG_011::::MG_526	14
250310_mgen_allbyall_1690	MG_062::::MG_075::::MG_045::::MG_181::::MG_218::::MG_002::::MG_470	7
250310_mgen_allbyall_1691	MG_115::::MG_157::::MG_172::::MG_450::::MG_215::::MG_030::::MG_009::::MG_521::::MG_370::::MG_101::::MG_325::::MG_190::::MG_362::::MG_353::::MG_163::::MG_070::::MG_412::::MG_084::::MG_371::::MG_087::::MG_092::::MG_406	22
250310_mgen_allbyall_1692	MG_148::::MG_220::::MG_109::::MG_354::::MG_228::::MG_090::::MG_361::::MG_105::::MG_412::::MG_094::::MG_057::::MG_036::::MG_177::::MG_376::::MG_021::::MG_342::::MG_137	17
250310_mgen_allbyall_1693	MG_360::::MG_200::::MG_211::::MG_265::::MG_346::::MG_426::::MG_162::::MG_173::::MG_438::::MG_273::::MG_363::::MG_188::::MG_385::::MG_432::::MG_298::::MG_161	16
250310_mgen_allbyall_1694	MG_372::::MG_213::::MG_478::::MG_173::::MG_004::::MG_446::::MG_021::::MG_314::::MG_140::::MG_144::::MG_038	11
250310_mgen_allbyall_1695	MG_402::::MG_294::::MG_161::::MG_313::::MG_423::::MG_067::::MG_110::::MG_047::::MG_281::::MG_442::::MG_013::::MG_099::::MG_234::::MG_220::::MG_054	15
250310_mgen_allbyall_1696	MG_369::::MG_291::::MG_104::::MG_505::::MG_309::::MG_162::::MG_418::::MG_470::::MG_318::::MG_215::::MG_431::::MG_440	12
250310_mgen_allbyall_1697	MG_401::::MG_454::::MG_007::::MG_292::::MG_411::::MG_350::::MG_372::::MG_260::::MG_051::::MG_187	10
250310_mgen_allbyall_1698	MG_311::::MG_460::::MG_221::::MG_406::::MG_201::::MG_112::::MG_345::::MG_167::::MG_287::::MG_169::::MG_278::::MG_268::::MG_281::::MG_525	14
250310_mgen_allbyall_1699	MG_275::::MG_111::::MG_031::::MG_473::::MG_309::::MG_038::::MG_422	7
250310_mgen_allbyall_1700	MG_078::::MG_417::::MG_007::::MG_342::::MG_429::::MG_011::::MG_445::::MG_221::::MG_024::::MG_458::::MG_013::::MG_448::::MG_072::::MG_183::::MG_377::::MG_247	16
250310_mgen_allbyall_1701	MG_135::::MG_395::::MG_229::::MG_407::::MG_163::::MG_112::::MG_100::::MG_339::::MG_303::::MG_274::::MG_355::::MG_010::::MG_323::::MG_470	14
250310_mgen_allbyall_1702	MG_226::::MG_140::::MG_254::::MG_251::::MG_341::::MG_356::::MG_465::::MG_258	8
250310_mgen_allbyall_1703	MG_034::::MG_231::::MG_376::::MG_183::::MG_356::::MG_440::::MG_457::::MG_391::::MG_135::::MG_264::::MG_204::::MG_389::::MG_323	13
250310_mgen_allbyall_1704	MG_050::::MG_498::::MG_378::::MG_216::::MG_408::::MG_444::::MG_230::::MG_482::::MG_070::::MG_105::::MG_126::::MG_450::::MG_191::::MG_046	14
250310_mgen_allbyall_1705	MG_305::::MG_291::::MG_491::::MG_226::::MG_214::::MG_150::::MG_079::::MG_144::::MG_110::::MG_421::::MG_113::::MG_175::::MG_346	13
250310_mgen_allbyall_1706	MG_296::::MG_331::::MG_345::::MG_398::::MG_015::::MG_263::::MG_466::::MG_203::::MG_252::::MG_114::::MG_050::::MG_316::::MG_136::::MG_020::::MG_175	15
250310_mgen_allbyall_1707	MG_185::::MG_099::::MG_388::::MG_200::::MG_206::::MG_400::::MG_225::::MG_021::::MG_238::::MG_056::::MG_389::::MG_210	12
250310_mgen_allbyall_1708	MG_128::::MG_188::::MG_094::::MG_460::::MG_325::::MG_103::::MG_005::::MG_431::::MG_269::::MG_320::::MG_476::::MG_047::::MG_443::::MG_285::::MG_240::::MG_153::::MG_196	17
250310_mgen_allbyall_1709	MG_224::::MG_204::::MG_316::::MG_292::::MG_442::::MG_432::::MG_446::::MG_150::::MG_355::::MG_201::::MG_524::::MG_121::::MG_433	13
250310_mgen_allbyall_1710	MG_463::::MG_469::::MG_125::::MG_240::::MG_021::::MG_246::::MG_154::::MG_151::::MG_142::::MG_010::::MG_233::::MG_212::::MG_442::::MG_320::::MG_322	15
250310_mgen_allbyall_1711	MG_064::::MG_160::::MG_386::::MG_047::::MG_407::::MG_219::::MG_185	7
250310_mgen_allbyall_1712	MG_308::::MG_205::::MG_498::::MG_348::::MG_008::::MG_396::::MG_422::::MG_181::::MG_245::::MG_130::::MG_029::::MG_291::::MG_240	13
250310_mgen_allbyall_1713	MG_218::::MG_070::::MG_313::::MG_329::::MG_342::::MG_059::::MG_253::::MG_002::::MG_135::::MG_295::::MG_396::::MG_352::::MG_129	13
250310_mgen_allbyall_1714	MG_283::::MG_110::::MG_130::::MG_058::::MG_077::::MG_277::::MG_129::::MG_289::::MG_435::::MG_345::::MG_233::::MG_028::::MG_093	13
250310_mgen_allbyall_1715	MG_133::::MG_061::::MG_427::::MG_296::::MG_014::::MG_004::::MG_105::::MG_253::::MG_287::::MG_162::::MG_241::::MG_062::::MG_159	13
250310_mgen_allbyall_1716	MG_147::::MG_339::::MG_138::::MG_399::::MG_169::::MG_119::::MG_071::::MG_043::::MG_327::::MG_273::::MG_125::::MG_146	12
250310_mgen_allbyall_1717	MG_001::::MG_421::::MG_275::::MG_022::::MG_383::::MG_452::::MG_026::::MG_078::::MG_048::::MG_197::::MG_301::::MG_438::::MG_047::::MG_361::::MG_482	15
250310_mgen_allbyall_1718	MG_338::::MG_190::::MG_150::::MG_013::::MG_159::::MG_206::::MG_310::::MG_124::::MG_114::::MG_142::::MG_241	11
250310_mgen_allbyall_1719	MG_334::::MG_417::::MG_175::::MG_060::::MG_075::::MG_182::::MG_050::::MG_452::::MG_431::::MG_457::::MG_299::::MG_275	12
250310_mgen_allbyall_1720	MG_088::::MG_195::::MG_374::::MG_322::::MG_116::::MG_384::::MG_058::::MG_010::::MG_145::::MG_097::::MG_141::::MG_008::::MG_405	13
250310_mgen_allbyall_1721	MG_168::::MG_062::::MG_106::::MG_232::::MG_179::::MG_042::::MG_469::::MG_239::::MG_379::::MG_425::::MG_134::::MG_344::::MG_133	13
250310_mgen_allbyall_1722	MG_223::::MG_140::::MG_434::::MG_101::::MG_372::::MG_188::::MG_078::::MG_067::::MG_259::::MG_236::::MG_119	11
250310_mgen_allbyall_1723	MG_304::::MG_442::::MG_095::::MG_302::::MG_025::::MG_524::::MG_175::::MG_409::::MG_156::::MG_108::::MG_046::::MG_343::::MG_130::::MG_096::::MG_133::::MG_300	16
250310_mgen_allbyall_1724	MG_006::::MG_225::::MG_390::::MG_287::::MG_407::::MG_422::::MG_373::::MG_414::::MG_401::::MG_093::::MG_052::::MG_418	12
250310_mgen_allbyall_1725	MG_321::::MG_005::::MG_027::::MG_094::::MG_408::::MG_088::::MG_461::::MG_236::::MG_401::::MG_312::::MG_107::::MG_084	12
250310_mgen_allbyall_1726	MG_098::::MG_388::::MG_155::::MG_440::::MG_237::::MG_322::::MG_393::::MG_343::::MG_267::::MG_018::::MG_371::::MG_463::::MG_400::::MG_050::::MG_238	15
250310_mgen_allbyall_1727	MG_020::::MG_117::::MG_308::::MG_337::::MG_102::::MG_254::::MG_011::::MG_478::::MG_093::::MG_200::::MG_329::::MG_425::::MG_400::::MG_164::::MG_265::::MG_092	16
250310_mgen_allbyall_1728	MG_451::::MG_137::::MG_151::::MG_082::::MG_346::::MG_397::::MG_251::::MG_108::::MG_328::::MG_441::::MG_091::::MG_234::::MG_398::::MG_361::::MG_379::::MG_404::::MG_092	17
250310_mgen_allbyall_1729	MG_085::::MG_456::::MG_334::::MG_020::::MG_192::::MG_073::::MG_050::::MG_003::::MG_274	9
250310_mgen_allbyall_1730	MG_311::::MG_168::::MG_044::::MG_205::::MG_360::::MG_386::::MG_385::::MG_317::::MG_215::::MG_477::::MG_028::::MG_351::::MG_382	13
250310_mgen_allbyall_1731	MG_224::::MG_156::::MG_280::::MG_481::::MG_417::::MG_246::::MG_023::::MG_237::::MG_381::::MG_094::::MG_163::::MG_430::::MG_482::::MG_226::::MG_372::::MG_109::::MG_403::::MG_474::::MG_173	19
250310_mgen_allbyall_1732	MG_365::::MG_419::::MG_069::::MG_218::::MG_336::::MG_102::::MG_402::::MG_391	8
250310_mgen_allbyall_1733	MG_066::::MG_434::::MG_018::::MG_202::::MG_117::::MG_043::::MG_352::::MG_358::::MG_521::::MG_099::::MG_315::::MG_524::::MG_143::::MG_065::::MG_408	15
250310_mgen_allbyall_1734	MG_467::::MG_369::::MG_306::::MG_474::::MG_072::::MG_460::::MG_301::::MG_185::::MG_408::::MG_434	10
250310_mgen_allbyall_1735	MG_115::::MG_020::::MG_134::::MG_433::::MG_284::::MG_217::::MG_360::::MG_332::::MG_411::::MG_098::::MG_182::::MG_274::::MG_277::::MG_202::::MG_156	15
250310_mgen_allbyall_1736	MG_213::::MG_453::::MG_388::::MG_037::::MG_351::::MG_358::::MG_194::::MG_427::::MG_282::::MG_020::::MG_452::::MG_066::::MG_149::::MG_332::::MG_222::::MG_033	16
250310_mgen_allbyall_1737	MG_170::::MG_181::::MG_368::::MG_411::::MG_110::::MG_322::::MG_364::::MG_105::::MG_282::::MG_173::::MG_031	11
250310_mgen_allbyall_1738	MG_064::::MG_328::::MG_323::::MG_392::::MG_245::::MG_279::::MG_374::::MG_107::::MG_270::::MG_061::::MG_177	11
250310_mgen_allbyall_1739	MG_051::::MG_039::::MG_268::::MG_343::::MG_418::::MG_104::::MG_188::::MG_226::::MG_222::::MG_012::::MG_275::::MG_063::::MG_007::::MG_494	14
250310_mgen_allbyall_1740	MG_029::::MG_427::::MG_148::::MG_285::::MG_359::::MG_293::::MG_450::::MG_196::::MG_356::::MG_468::::MG_442::::MG_463::::MG_516::::MG_132	14
250310_mgen_allbyall_1741	MG_128::::MG_440::::MG_297::::MG_209::::MG_075::::MG_365::::MG_284::::MG_320::::MG_382::::MG_081::::MG_058::::MG_194::::MG_073::::MG_455	14
250310_mgen_allbyall_1742	MG_120::::MG_210::::MG_316::::MG_392::::MG_055::::MG_405::::MG_191::::MG_400::::MG_225::::MG_455::::MG_526	11
250310_mgen_allbyall_1743	MG_387::::MG_305::::MG_001::::MG_251::::MG_517::::MG_409::::MG_172::::MG_068::::MG_006::::MG_008::::MG_262::::MG_369::::MG_166::::MG_112	14
250310_mgen_allbyall_1744	MG_086::::MG_191::::MG_265::::MG_312::::MG_228::::MG_187::::MG_213::::MG_176::::MG_222	9
250310_mgen_allbyall_1745	MG_298::::MG_225::::MG_259::::MG_457::::MG_379::::MG_347::::MG_126::::MG_304::::MG_406::::MG_322::::MG_426	11
250310_mgen_allbyall_1746	MG_049::::MG_119::::MG_117::::MG_384::::MG_089::::MG_338::::MG_285::::MG_444::::MG_080	9
250310_mgen_allbyall_1747	MG_184::::MG_096::::MG_246::::MG_069::::MG_107::::MG_362::::MG_332::::MG_273::::MG_072::::MG_166::::MG_158::::MG_124::::MG_203	13
250310_mgen_allbyall_1748	MG_248::::MG_026::::MG_139::::MG_370::::MG_282::::MG_053::::MG_328::::MG_470::::MG_187::::MG_065::::MG_296::::MG_464::::MG_106::::MG_466	14
250310_mgen_allbyall_1749	MG_317::::MG_445::::MG_027::::MG_176::::MG_116::::MG_107::::MG_065::::MG_430::::MG_341::::MG_014::::MG_028::::MG_029	12
250310_mgen_allbyall_1750	MG_231::::MG_149::::MG_522::::MG_391::::MG_219::::MG_355::::MG_186::::MG_346::::MG_143::::MG_233::::MG_126::::MG_117::::MG_374::::MG_466::::MG_361::::MG_264::::MG_381::::MG_111	18
250310_mgen_allbyall_1751	MG_141::::MG_035::::MG_098::::MG_443::::MG_466::::MG_256::::MG_031::::MG_137::::MG_339::::MG_036::::MG_174::::MG_481	12
250310_mgen_allbyall_1752	MG_136::::MG_092::::MG_090::::MG_434::::MG_165::::MG_054::::MG_222::::MG_380::::MG_352::::MG_429::::MG_196::::MG_377::::MG_070::::MG_042::::MG_396::::MG_404::::MG_224::::MG_300	18
250310_mgen_allbyall_1753	MG_208::::MG_368::::MG_144::::MG_147::::MG_115::::MG_389::::MG_379::::MG_179::::MG_120::::MG_205::::MG_247::::MG_387::::MG_281::::MG_108::::MG_180::::MG_476	16
250310_mgen_allbyall_1754	MG_462::::MG_317::::MG_300::::MG_424::::MG_143::::MG_124::::MG_023::::MG_289::::MG_236::::MG_250::::MG_247::::MG_404::::MG_435::::MG_052::::MG_192	15
250310_mgen_allbyall_1755	MG_283::::MG_034::::MG_217::::MG_090::::MG_371::::MG_158::::MG_444::::MG_289::::MG_425::::MG_348::::MG_170::::MG_465::::MG_445::::MG_010::::MG_347::::MG_168::::MG_337	17
250310_mgen_allbyall_1756	MG_040::::MG_061::::MG_146::::MG_134::::MG_029::::MG_048::::MG_117::::MG_234::::MG_369::::MG_462::::MG_283::::MG_350::::MG_038	13
250310_mgen_allbyall_1757	MG_402::::MG_295::::MG_259::::MG_439::::MG_301::::MG_254::::MG_279::::MG_458::::MG_303::::MG_085::::MG_305::::MG_046::::MG_224::::MG_344	14
250310_mgen_allbyall_1758	MG_438::::MG_411::::MG_425::::MG_281::::MG_280::::MG_437::::MG_297::::MG_169::::MG_135::::MG_186::::MG_404::::MG_207	12
250310_mgen_allbyall_1759	MG_223::::MG_068::::MG_081::::MG_328::::MG_079::::MG_019::::MG_235::::MG_216::::MG_029::::MG_290::::MG_127::::MG_311::::MG_025::::MG_083::::MG_101::::MG_376	16
250310_mgen_allbyall_1760	MG_448::::MG_398::::MG_223::::MG_012::::MG_211::::MG_158::::MG_200::::MG_015::::MG_142::::MG_192::::MG_220::::MG_203	12
250310_mgen_allbyall_1761	MG_244::::MG_200::::MG_140::::MG_206::::MG_459::::MG_123::::MG_067::::MG_376::::MG_380::::MG_336	10
250310_mgen_allbyall_1762	MG_071::::MG_047::::MG_385::::MG_391::::MG_291::::MG_473::::MG_326::::MG_429::::MG_433::::MG_027::::MG_205::::MG_167::::MG_039::::MG_331	14
250310_mgen_allbyall_1763	MG_087::::MG_136::::MG_321::::MG_008::::MG_014::::MG_310::::MG_320::::MG_403::::MG_311::::MG_130::::MG_231::::MG_473	12
250310_mgen_allbyall_1764	MG_330::::MG_281::::MG_011::::MG_077::::MG_021::::MG_015::::MG_326::::MG_393::::MG_396::::MG_327::::MG_019::::MG_022::::MG_190::::MG_361::::MG_365::::MG_161	16
250310_mgen_allbyall_1765	MG_118::::MG_214::::MG_296::::MG_151::::MG_435::::MG_268::::MG_215::::MG_197::::MG_221::::MG_387::::MG_256::::MG_113::::MG_456::::MG_455::::MG_161::::MG_310::::MG_046::::MG_087	18
250310_mgen_allbyall_1766	MG_178::::MG_152::::MG_275::::MG_060::::MG_098::::MG_153::::MG_088::::MG_407::::MG_036::::MG_264::::MG_283::::MG_373::::MG_454::::MG_394::::MG_284::::MG_028	16
250310_mgen_allbyall_1767	MG_185::::MG_091::::MG_284::::MG_377::::MG_481::::MG_354::::MG_494::::MG_025::::MG_467::::MG_252::::MG_051::::MG_102::::MG_208::::MG_375::::MG_381::::MG_151::::MG_276::::MG_022::::MG_327	19
250310_mgen_allbyall_1768	MG_086::::MG_325::::MG_162::::MG_166::::MG_379::::MG_481::::MG_368::::MG_450::::MG_145::::MG_320::::MG_242::::MG_127::::MG_170::::MG_275::::MG_033::::MG_274	16
250310_mgen_allbyall_1769	MG_451::::MG_445::::MG_132::::MG_101::::MG_279::::MG_447::::MG_238::::MG_491::::MG_213::::MG_526::::MG_516::::MG_387::::MG_267::::MG_182::::MG_123::::MG_037	16
250310_mgen_allbyall_1770	MG_228::::MG_032::::MG_040::::MG_390::::MG_076::::MG_217::::MG_089::::MG_178::::MG_038::::MG_008::::MG_164::::MG_013::::MG_424	13
250310_mgen_allbyall_1771	MG_464::::MG_260::::MG_240::::MG_203::::MG_299::::MG_140::::MG_395::::MG_184::::MG_215::::MG_097	10
250310_mgen_allbyall_1772	MG_049::::MG_178::::MG_139::::MG_301::::MG_161::::MG_096::::MG_498::::MG_478::::MG_051::::MG_298::::MG_121::::MG_250::::MG_219	13
250310_mgen_allbyall_1773	MG_304::::MG_144::::MG_477::::MG_028::::MG_307::::MG_407::::MG_476::::MG_345::::MG_231::::MG_070::::MG_299::::MG_173::::MG_088	13
250310_mgen_allbyall_1774	MG_062::::MG_123::::MG_046::::MG_091::::MG_406::::MG_063::::MG_378::::MG_103::::MG_099::::MG_151::::MG_283::::MG_221::::MG_290::::MG_407	14
250310_mgen_allbyall_1775	MG_080::::MG_063::::MG_477::::MG_423::::MG_334::::MG_177::::MG_330::::MG_293::::MG_266::::MG_273	10
250310_mgen_allbyall_1776	MG_239::::MG_038::::MG_156::::MG_068::::MG_075::::MG_042::::MG_367::::MG_453::::MG_319::::MG_129::::MG_030	11
250310_mgen_allbyall_1777	MG_141::::MG_277::::MG_355::::MG_246::::MG_278::::MG_312::::MG_001::::MG_081	8
250310_mgen_allbyall_1778	MG_241::::MG_298::::MG_374::::MG_419::::MG_198::::MG_222::::MG_180::::MG_272::::MG_006::::MG_359::::MG_438::::MG_145	12
250310_mgen_allbyall_1779	MG_189::::MG_459::::MG_134::::MG_362::::MG_178::::MG_304::::MG_239::::MG_143::::MG_248::::MG_188::::MG_110::::MG_350::::MG_286::::MG_209::::MG_003::::MG_258::::MG_194	17
250310_mgen_allbyall_1780	MG_100::::MG_298::::MG_465::::MG_426::::MG_058::::MG_210::::MG_266::::MG_466::::MG_034::::MG_469::::MG_087::::MG_334::::MG_219::::MG_257	14
250310_mgen_allbyall_161	MG_140::::MG_010::::MG_165::::MG_433::::MG_316::::MG_364::::MG_169::::MG_085::::MG_198::::MG_152::::MG_385::::MG_466::::MG_232::::MG_289::::MG_099::::MG_110::::MG_431	17
250310_mgen_allbyall_162	MG_173::::MG_036::::MG_304::::MG_280::::MG_491::::MG_350::::MG_007::::MG_425::::MG_205::::MG_371::::MG_324::::MG_139::::MG_349::::MG_306	14
250310_mgen_allbyall_163	MG_309::::MG_342::::MG_287::::MG_173::::MG_100::::MG_037::::MG_057::::MG_384::::MG_141::::MG_013::::MG_196::::MG_113::::MG_459::::MG_521	14
250310_mgen_allbyall_164	MG_378::::MG_088::::MG_356::::MG_267::::MG_457::::MG_448::::MG_301::::MG_308::::MG_059::::MG_018::::MG_368::::MG_316::::MG_026::::MG_406	14
250310_mgen_allbyall_165	MG_060::::MG_092::::MG_289::::MG_402::::MG_326::::MG_248::::MG_264::::MG_035::::MG_465::::MG_212::::MG_515::::MG_267::::MG_174::::MG_481::::MG_185::::MG_331::::MG_410::::MG_146::::MG_144	19
250310_mgen_allbyall_166	MG_430::::MG_230::::MG_100::::MG_256::::MG_147::::MG_044::::MG_081::::MG_262::::MG_192::::MG_087::::MG_185::::MG_332::::MG_054	13
250310_mgen_allbyall_167	MG_191::::MG_120::::MG_481::::MG_062::::MG_056::::MG_411::::MG_236::::MG_357::::MG_300::::MG_052::::MG_009	11
250310_mgen_allbyall_168	MG_338::::MG_383::::MG_339::::MG_119::::MG_213::::MG_405::::MG_006::::MG_201::::MG_469::::MG_216::::MG_196::::MG_160	12
250310_mgen_allbyall_169	MG_421::::MG_332::::MG_236::::MG_266::::MG_439::::MG_454::::MG_480::::MG_186::::MG_467::::MG_021::::MG_254::::MG_041::::MG_176::::MG_427	14
250310_mgen_allbyall_170	MG_438::::MG_365::::MG_014::::MG_101::::MG_242::::MG_474::::MG_399::::MG_330::::MG_095::::MG_384::::MG_259::::MG_233::::MG_102::::MG_134::::MG_522	15
250310_mgen_allbyall_171	MG_239::::MG_076::::MG_086::::MG_319::::MG_296::::MG_424::::MG_001::::MG_465::::MG_082::::MG_378::::MG_128::::MG_064::::MG_126	13
250310_mgen_allbyall_172	MG_187::::MG_069::::MG_325::::MG_254::::MG_448::::MG_440::::MG_220::::MG_386::::MG_444::::MG_391::::MG_481	11
250310_mgen_allbyall_173	MG_298::::MG_516::::MG_215::::MG_385::::MG_521::::MG_407::::MG_148::::MG_187::::MG_291::::MG_269::::MG_056::::MG_129::::MG_374::::MG_376	14
250310_mgen_allbyall_174	MG_360::::MG_429::::MG_276::::MG_455::::MG_260::::MG_157::::MG_234::::MG_255::::MG_400::::MG_029::::MG_105::::MG_111::::MG_409::::MG_229::::MG_168	15
250310_mgen_allbyall_175	MG_227::::MG_339::::MG_042::::MG_065::::MG_038::::MG_238::::MG_425::::MG_291::::MG_294::::MG_480::::MG_124::::MG_128::::MG_368	13
250310_mgen_allbyall_176	MG_345::::MG_037::::MG_042::::MG_062::::MG_224::::MG_328::::MG_248::::MG_099::::MG_170	9
250310_mgen_allbyall_177	MG_075::::MG_083::::MG_384::::MG_245::::MG_372::::MG_366::::MG_177::::MG_148::::MG_355::::MG_059::::MG_146::::MG_257	12
250310_mgen_allbyall_178	MG_046::::MG_196::::MG_315::::MG_505::::MG_445::::MG_010::::MG_111::::MG_019::::MG_388::::MG_435::::MG_258::::MG_064::::MG_473::::MG_137::::MG_180	15
250310_mgen_allbyall_179	MG_114::::MG_345::::MG_355::::MG_103::::MG_323::::MG_176::::MG_019::::MG_319::::MG_189::::MG_110::::MG_395::::MG_255::::MG_227::::MG_173	14
250310_mgen_allbyall_180	MG_218::::MG_022::::MG_273::::MG_187::::MG_309::::MG_380::::MG_322::::MG_087	8
250310_mgen_allbyall_1781	MG_292::::MG_172::::MG_196::::MG_271::::MG_261::::MG_505::::MG_159::::MG_031::::MG_360	9
250310_mgen_allbyall_1782	MG_249::::MG_086::::MG_227::::MG_263::::MG_462::::MG_401::::MG_414::::MG_079::::MG_248::::MG_174::::MG_516::::MG_349	12
250310_mgen_allbyall_1783	MG_410::::MG_074::::MG_188::::MG_252::::MG_242::::MG_137::::MG_380::::MG_372::::MG_009::::MG_008::::MG_194::::MG_165::::MG_207::::MG_212::::MG_342::::MG_235::::MG_128	17
250310_mgen_allbyall_1784	MG_515::::MG_522::::MG_019::::MG_040::::MG_241::::MG_410::::MG_438::::MG_062::::MG_080::::MG_085::::MG_446::::MG_158::::MG_409	13
250310_mgen_allbyall_1785	MG_255::::MG_185::::MG_078::::MG_220::::MG_147::::MG_369::::MG_464::::MG_362::::MG_386	9
250310_mgen_allbyall_1786	MG_249::::MG_287::::MG_399::::MG_154::::MG_226::::MG_295::::MG_470::::MG_351::::MG_013::::MG_152::::MG_081::::MG_187::::MG_175::::MG_190::::MG_255::::MG_265	16
250310_mgen_allbyall_1787	MG_468::::MG_385::::MG_026::::MG_462::::MG_375::::MG_195::::MG_035::::MG_060::::MG_287	9
250310_mgen_allbyall_1788	MG_430::::MG_273::::MG_106::::MG_144::::MG_039::::MG_037::::MG_448::::MG_061::::MG_246::::MG_378::::MG_325::::MG_418::::MG_337::::MG_084::::MG_367::::MG_376	16
250310_mgen_allbyall_1789	MG_218::::MG_356::::MG_052::::MG_408::::MG_348::::MG_085::::MG_049::::MG_322::::MG_177::::MG_317::::MG_459	11
250310_mgen_allbyall_1790	MG_064::::MG_172::::MG_441::::MG_329::::MG_454::::MG_057::::MG_365::::MG_213::::MG_253::::MG_285::::MG_242::::MG_169::::MG_267	13
250310_mgen_allbyall_1791	MG_002::::MG_364::::MG_319::::MG_027::::MG_160::::MG_245::::MG_350::::MG_463::::MG_089::::MG_349::::MG_340::::MG_389	12
250310_mgen_allbyall_1792	MG_428::::MG_439::::MG_184::::MG_128::::MG_148::::MG_450::::MG_264::::MG_424::::MG_189::::MG_417::::MG_220::::MG_066::::MG_432::::MG_230::::MG_244::::MG_319::::MG_516::::MG_311	18
250310_mgen_allbyall_1793	MG_030::::MG_473::::MG_020::::MG_293::::MG_186::::MG_239::::MG_311::::MG_454::::MG_438::::MG_294::::MG_211::::MG_395::::MG_405::::MG_033::::MG_281	15
250310_mgen_allbyall_1794	MG_338::::MG_027::::MG_392::::MG_394::::MG_063::::MG_270::::MG_363::::MG_305::::MG_153::::MG_024::::MG_086::::MG_132::::MG_116	13
250310_mgen_allbyall_1795	MG_032::::MG_025::::MG_118::::MG_349::::MG_247::::MG_267::::MG_231::::MG_425::::MG_386	9
250310_mgen_allbyall_1796	MG_402::::MG_396::::MG_353::::MG_210::::MG_274::::MG_349::::MG_329::::MG_421::::MG_455::::MG_334::::MG_407::::MG_453::::MG_201	13
250310_mgen_allbyall_1797	MG_398::::MG_058::::MG_066::::MG_285::::MG_319::::MG_073::::MG_302::::MG_021::::MG_386::::MG_256	10
250310_mgen_allbyall_1798	MG_191::::MG_177::::MG_241::::MG_370::::MG_077::::MG_356::::MG_118::::MG_167::::MG_001::::MG_022::::MG_332::::MG_352::::MG_028	13
250310_mgen_allbyall_1799	MG_115::::MG_022::::MG_116::::MG_003::::MG_466::::MG_252::::MG_086::::MG_065::::MG_269::::MG_084::::MG_013::::MG_474::::MG_427::::MG_428::::MG_298	15
250310_mgen_allbyall_1800	MG_525::::MG_226::::MG_346::::MG_341::::MG_321::::MG_114::::MG_012::::MG_196::::MG_384::::MG_234	10
250310_mgen_allbyall_1801	MG_468::::MG_379::::MG_075::::MG_383::::MG_023::::MG_053::::MG_059::::MG_526	8
250310_mgen_allbyall_1802	MG_071::::MG_140::::MG_070::::MG_239::::MG_338::::MG_201::::MG_306	7
250310_mgen_allbyall_1803	MG_357::::MG_278::::MG_020::::MG_014::::MG_090::::MG_166::::MG_180::::MG_123::::MG_157::::MG_201::::MG_396::::MG_280::::MG_065::::MG_521::::MG_398	15
250310_mgen_allbyall_1804	MG_228::::MG_353::::MG_047::::MG_419::::MG_432::::MG_462::::MG_403::::MG_269::::MG_060::::MG_322::::MG_039::::MG_423::::MG_358::::MG_106::::MG_129	15
250310_mgen_allbyall_1805	MG_412::::MG_315::::MG_515::::MG_246::::MG_041::::MG_271::::MG_361::::MG_110::::MG_032::::MG_146::::MG_470::::MG_340	12
250310_mgen_allbyall_1806	MG_344::::MG_009::::MG_054::::MG_464::::MG_062::::MG_121::::MG_385::::MG_180::::MG_211::::MG_206::::MG_389::::MG_083::::MG_055::::MG_098::::MG_281	15
250310_mgen_allbyall_1807	MG_478::::MG_491::::MG_076::::MG_335::::MG_303::::MG_047::::MG_368::::MG_060::::MG_043::::MG_107::::MG_095::::MG_137::::MG_160::::MG_313::::MG_351::::MG_366::::MG_524	17
250310_mgen_allbyall_1808	MG_261::::MG_425::::MG_057::::MG_482::::MG_198::::MG_051::::MG_133::::MG_432::::MG_458::::MG_360::::MG_373::::MG_004::::MG_126::::MG_197::::MG_174	15
250310_mgen_allbyall_1809	MG_141::::MG_094::::MG_441::::MG_241::::MG_437::::MG_054::::MG_326::::MG_219::::MG_311::::MG_181::::MG_480::::MG_456::::MG_014::::MG_364	14
250310_mgen_allbyall_1810	MG_005::::MG_418::::MG_014::::MG_238::::MG_224::::MG_135::::MG_145::::MG_041::::MG_139::::MG_001::::MG_322::::MG_212::::MG_448::::MG_143::::MG_344	15
250310_mgen_allbyall_1811	MG_431::::MG_219::::MG_214::::MG_225::::MG_048::::MG_411::::MG_159::::MG_468	8
250310_mgen_allbyall_1812	MG_113::::MG_021::::MG_250::::MG_405::::MG_148::::MG_418::::MG_447::::MG_331::::MG_204::::MG_038::::MG_147	11
250310_mgen_allbyall_1813	MG_006::::MG_273::::MG_269::::MG_365::::MG_256::::MG_410::::MG_453::::MG_327::::MG_384::::MG_452::::MG_266::::MG_253::::MG_248::::MG_405::::MG_233::::MG_176	16
250310_mgen_allbyall_1814	MG_164::::MG_357::::MG_306::::MG_223::::MG_184::::MG_026::::MG_450::::MG_429::::MG_171::::MG_343::::MG_041::::MG_423::::MG_138::::MG_293::::MG_228	15
250310_mgen_allbyall_1815	MG_232::::MG_286::::MG_060::::MG_112::::MG_458::::MG_338::::MG_263::::MG_308::::MG_451::::MG_185::::MG_082::::MG_272::::MG_304	13
250310_mgen_allbyall_1816	MG_100::::MG_227::::MG_336::::MG_040::::MG_403::::MG_232::::MG_018::::MG_142::::MG_213::::MG_128::::MG_236	11
250310_mgen_allbyall_1817	MG_292::::MG_277::::MG_326::::MG_314::::MG_148::::MG_125::::MG_074::::MG_122::::MG_408::::MG_023::::MG_318::::MG_376	12
250310_mgen_allbyall_1818	MG_258::::MG_343::::MG_281::::MG_050::::MG_119::::MG_192::::MG_035::::MG_526::::MG_092::::MG_109::::MG_083::::MG_273	12
250310_mgen_allbyall_1819	MG_208::::MG_215::::MG_146::::MG_036::::MG_295::::MG_053::::MG_265::::MG_077::::MG_195::::MG_394::::MG_165::::MG_384	12
250310_mgen_allbyall_1820	MG_120::::MG_409::::MG_451::::MG_141::::MG_122::::MG_043::::MG_459::::MG_183::::MG_268::::MG_006::::MG_224::::MG_032::::MG_174	13
250310_mgen_allbyall_1821	MG_249::::MG_386::::MG_110::::MG_111::::MG_079::::MG_151::::MG_114::::MG_443::::MG_224::::MG_149::::MG_230	11
250310_mgen_allbyall_1822	MG_080::::MG_294::::MG_309::::MG_401::::MG_476::::MG_239::::MG_377::::MG_327::::MG_207::::MG_301	10
250310_mgen_allbyall_1823	MG_382::::MG_143::::MG_030::::MG_389::::MG_279::::MG_005::::MG_380::::MG_478::::MG_052::::MG_351::::MG_318::::MG_228::::MG_364::::MG_302::::MG_201::::MG_406::::MG_083::::MG_314::::MG_336::::MG_216	20
250310_mgen_allbyall_1824	MG_260::::MG_052::::MG_013::::MG_276::::MG_272::::MG_412::::MG_482::::MG_447::::MG_309::::MG_303::::MG_015	11
250310_mgen_allbyall_1825	MG_007::::MG_257::::MG_515::::MG_147::::MG_212::::MG_102::::MG_058::::MG_274::::MG_258::::MG_149::::MG_097::::MG_118::::MG_164::::MG_395	14
250310_mgen_allbyall_1826	MG_400::::MG_101::::MG_370::::MG_414::::MG_078::::MG_454::::MG_522::::MG_258::::MG_147::::MG_460::::MG_312::::MG_106	12
250310_mgen_allbyall_1827	MG_042::::MG_033::::MG_348::::MG_189::::MG_455::::MG_115::::MG_101::::MG_345::::MG_382::::MG_402::::MG_104::::MG_442::::MG_237	13
250310_mgen_allbyall_1828	MG_056::::MG_318::::MG_311::::MG_154::::MG_292::::MG_313::::MG_251::::MG_128::::MG_012::::MG_141::::MG_048::::MG_202::::MG_451::::MG_034	14
250310_mgen_allbyall_1829	MG_168::::MG_049::::MG_469::::MG_419::::MG_314::::MG_071::::MG_398::::MG_036::::MG_235::::MG_120::::MG_362::::MG_407	12
250310_mgen_allbyall_1830	MG_359::::MG_108::::MG_057::::MG_044::::MG_008::::MG_402::::MG_171::::MG_319::::MG_460::::MG_248::::MG_241::::MG_182::::MG_127::::MG_254::::MG_330::::MG_430	16
250310_mgen_allbyall_1831	MG_002::::MG_458::::MG_434::::MG_326::::MG_321::::MG_096::::MG_255::::MG_259::::MG_079::::MG_270::::MG_222::::MG_263::::MG_055	13
250310_mgen_allbyall_1832	MG_505::::MG_026::::MG_113::::MG_308::::MG_018::::MG_411::::MG_289::::MG_423::::MG_354::::MG_152::::MG_524::::MG_473::::MG_480::::MG_168	14
250310_mgen_allbyall_1833	MG_069::::MG_174::::MG_085::::MG_329::::MG_175::::MG_188::::MG_181::::MG_037::::MG_284::::MG_389::::MG_482::::MG_460::::MG_125::::MG_229::::MG_177::::MG_393::::MG_494	17
250310_mgen_allbyall_1834	MG_291::::MG_242::::MG_412::::MG_331::::MG_264::::MG_067::::MG_347::::MG_367::::MG_320::::MG_133::::MG_026::::MG_009::::MG_094::::MG_011::::MG_245	15
250310_mgen_allbyall_1835	MG_218::::MG_031::::MG_042::::MG_302::::MG_188::::MG_405::::MG_252	7
250310_mgen_allbyall_1836	MG_170::::MG_111::::MG_053::::MG_142::::MG_430::::MG_080::::MG_236::::MG_359::::MG_098::::MG_257::::MG_197::::MG_396::::MG_276	13
250310_mgen_allbyall_1837	MG_397::::MG_002::::MG_252::::MG_117::::MG_391::::MG_032::::MG_124::::MG_115::::MG_356::::MG_274::::MG_491::::MG_129::::MG_171::::MG_377::::MG_279::::MG_459::::MG_189	17
250310_mgen_allbyall_1838	MG_045::::MG_355::::MG_047::::MG_159::::MG_255::::MG_135::::MG_289::::MG_339::::MG_474::::MG_228::::MG_099::::MG_476::::MG_300::::MG_088::::MG_343::::MG_233	16
250310_mgen_allbyall_1839	MG_179::::MG_200::::MG_465::::MG_003::::MG_458::::MG_140::::MG_032::::MG_027::::MG_050::::MG_130::::MG_367::::MG_006	12
250310_mgen_allbyall_1840	MG_431::::MG_022::::MG_100::::MG_283::::MG_280::::MG_255::::MG_317::::MG_457::::MG_106::::MG_261::::MG_149::::MG_152	12
250310_mgen_allbyall_1841	MG_004::::MG_250::::MG_150::::MG_065::::MG_024::::MG_073::::MG_187::::MG_352::::MG_156::::MG_374::::MG_203::::MG_162	12
250310_mgen_allbyall_1842	MG_307::::MG_321::::MG_275::::MG_414::::MG_021::::MG_411::::MG_167	7
250310_mgen_allbyall_1843	MG_240::::MG_115::::MG_169::::MG_417::::MG_168::::MG_515::::MG_197::::MG_052::::MG_176::::MG_151::::MG_287::::MG_340::::MG_224::::MG_344::::MG_050::::MG_217::::MG_372::::MG_174	18
250310_mgen_allbyall_1844	MG_347::::MG_282::::MG_191::::MG_213::::MG_071::::MG_360::::MG_374::::MG_091::::MG_522::::MG_373::::MG_393::::MG_095	12
250310_mgen_allbyall_1845	MG_260::::MG_126::::MG_434::::MG_106::::MG_246::::MG_142::::MG_229::::MG_019::::MG_328::::MG_195::::MG_330	11
250310_mgen_allbyall_1846	MG_062::::MG_433::::MG_368::::MG_455::::MG_216::::MG_146::::MG_157::::MG_077::::MG_186::::MG_056	10
250310_mgen_allbyall_1847	MG_277::::MG_137::::MG_197::::MG_163::::MG_233::::MG_347::::MG_303::::MG_100::::MG_121::::MG_306::::MG_164::::MG_065::::MG_169::::MG_111::::MG_060	15
250310_mgen_allbyall_1848	MG_307::::MG_298::::MG_068::::MG_093::::MG_208::::MG_253::::MG_317::::MG_421	8
250310_mgen_allbyall_1849	MG_428::::MG_211::::MG_370::::MG_104::::MG_294::::MG_285::::MG_034::::MG_374::::MG_463::::MG_451::::MG_165::::MG_024::::MG_424::::MG_438::::MG_467::::MG_344::::MG_162	17
250310_mgen_allbyall_1850	MG_323::::MG_007::::MG_218::::MG_026::::MG_384::::MG_085::::MG_326::::MG_113::::MG_124::::MG_464::::MG_105::::MG_452	12
250310_mgen_allbyall_1851	MG_103::::MG_444::::MG_401::::MG_232::::MG_480::::MG_037::::MG_191::::MG_491::::MG_035::::MG_426::::MG_383::::MG_256::::MG_268::::MG_524	14
250310_mgen_allbyall_1852	MG_262::::MG_128::::MG_272::::MG_173::::MG_341::::MG_441::::MG_159::::MG_440::::MG_206::::MG_522::::MG_406::::MG_275::::MG_269::::MG_118	14
250310_mgen_allbyall_1853	MG_244::::MG_141::::MG_089::::MG_167::::MG_307::::MG_342::::MG_464::::MG_071::::MG_162	9
250310_mgen_allbyall_1854	MG_316::::MG_453::::MG_279::::MG_105::::MG_457::::MG_242::::MG_020::::MG_469::::MG_095::::MG_068::::MG_118::::MG_256::::MG_335	13
250310_mgen_allbyall_1855	MG_227::::MG_302::::MG_036::::MG_297::::MG_211::::MG_251::::MG_280::::MG_440::::MG_477::::MG_034::::MG_145::::MG_021::::MG_055::::MG_300::::MG_133::::MG_189::::MG_478	17
250310_mgen_allbyall_1856	MG_525::::MG_395::::MG_086::::MG_445::::MG_084::::MG_031::::MG_181::::MG_206	8
250310_mgen_allbyall_1857	MG_153::::MG_066::::MG_064::::MG_474::::MG_280::::MG_327::::MG_192::::MG_423::::MG_208::::MG_316	10
250310_mgen_allbyall_1858	MG_116::::MG_186::::MG_034::::MG_119::::MG_101::::MG_291::::MG_441::::MG_134::::MG_401::::MG_031::::MG_001::::MG_427::::MG_059	13
250310_mgen_allbyall_1859	MG_369::::MG_004::::MG_122::::MG_102::::MG_062::::MG_453::::MG_324::::MG_225::::MG_525	9
250310_mgen_allbyall_1860	MG_097::::MG_397::::MG_365::::MG_052::::MG_357::::MG_095::::MG_388::::MG_352::::MG_041::::MG_100::::MG_418::::MG_305::::MG_107::::MG_400::::MG_264::::MG_279::::MG_349	17
250310_mgen_allbyall_1861	MG_334::::MG_231::::MG_222::::MG_145::::MG_074::::MG_108::::MG_386::::MG_376::::MG_275::::MG_245	10
250310_mgen_allbyall_1862	MG_461::::MG_385::::MG_021::::MG_230::::MG_421::::MG_296::::MG_089::::MG_087::::MG_008::::MG_139::::MG_201::::MG_323::::MG_023	13
250310_mgen_allbyall_1863	MG_290::::MG_470::::MG_264::::MG_103::::MG_180::::MG_183::::MG_394::::MG_491::::MG_073::::MG_227::::MG_330::::MG_247::::MG_430::::MG_217::::MG_426	15
250310_mgen_allbyall_1864	MG_468::::MG_448::::MG_091::::MG_362::::MG_249::::MG_064::::MG_056::::MG_048::::MG_402	9
250310_mgen_allbyall_1865	MG_204::::MG_254::::MG_140::::MG_012::::MG_116::::MG_278::::MG_365::::MG_138	8
250310_mgen_allbyall_1866	MG_372::::MG_185::::MG_297::::MG_421::::MG_469::::MG_220::::MG_004::::MG_304::::MG_363::::MG_019::::MG_406::::MG_331::::MG_234	13
250310_mgen_allbyall_1867	MG_398::::MG_144::::MG_163::::MG_494::::MG_051::::MG_384::::MG_003::::MG_031::::MG_228::::MG_085::::MG_260	11
250310_mgen_allbyall_1868	MG_310::::MG_521::::MG_452::::MG_381::::MG_409::::MG_053::::MG_308::::MG_315::::MG_382::::MG_363::::MG_001::::MG_467::::MG_068::::MG_298	14
250310_mgen_allbyall_1869	MG_203::::MG_281::::MG_043::::MG_037::::MG_012::::MG_191::::MG_369::::MG_302::::MG_082	9
250310_mgen_allbyall_1870	MG_046::::MG_440::::MG_217::::MG_162::::MG_112::::MG_230::::MG_049::::MG_341::::MG_260::::MG_127::::MG_099::::MG_299::::MG_361	13
250310_mgen_allbyall_1871	MG_120::::MG_233::::MG_196::::MG_234::::MG_169::::MG_238::::MG_290::::MG_144::::MG_088::::MG_198::::MG_357::::MG_336::::MG_024::::MG_023::::MG_083::::MG_254::::MG_108	17
250310_mgen_allbyall_1872	MG_422::::MG_462::::MG_155::::MG_025::::MG_380::::MG_277::::MG_290::::MG_399::::MG_018::::MG_263	10
250310_mgen_allbyall_1873	MG_408::::MG_169::::MG_096::::MG_264::::MG_228::::MG_361::::MG_407::::MG_428::::MG_038::::MG_219::::MG_276::::MG_156::::MG_425::::MG_334::::MG_063::::MG_207::::MG_176	17
250310_mgen_allbyall_1874	MG_045::::MG_223::::MG_070::::MG_192::::MG_318::::MG_165::::MG_024::::MG_525::::MG_238::::MG_285	10
250310_mgen_allbyall_1875	MG_130::::MG_228::::MG_132::::MG_152::::MG_209::::MG_057::::MG_347::::MG_203::::MG_522::::MG_431::::MG_031::::MG_010::::MG_301::::MG_428::::MG_150	15
250310_mgen_allbyall_1876	MG_395::::MG_414::::MG_439::::MG_088::::MG_524::::MG_212::::MG_077::::MG_391::::MG_324::::MG_140	10
250310_mgen_allbyall_1877	MG_375::::MG_041::::MG_123::::MG_004::::MG_395::::MG_425::::MG_204::::MG_470::::MG_393::::MG_049::::MG_410::::MG_448	12
250310_mgen_allbyall_1878	MG_446::::MG_042::::MG_122::::MG_174::::MG_344::::MG_072::::MG_267::::MG_426::::MG_190::::MG_166::::MG_308::::MG_213::::MG_466::::MG_043::::MG_150::::MG_410::::MG_081	17
250310_mgen_allbyall_1879	MG_244::::MG_064::::MG_168::::MG_377::::MG_076::::MG_451::::MG_306::::MG_061::::MG_461	9
250310_mgen_allbyall_1880	MG_526::::MG_228::::MG_427::::MG_206::::MG_139::::MG_412::::MG_482::::MG_072::::MG_003::::MG_406::::MG_293::::MG_399::::MG_255	13
250310_mgen_allbyall_1881	MG_136::::MG_278::::MG_293::::MG_247::::MG_388::::MG_147::::MG_135::::MG_271::::MG_217::::MG_398::::MG_313::::MG_360::::MG_121::::MG_093::::MG_151	15
250310_mgen_allbyall_1882	MG_312::::MG_097::::MG_200::::MG_067::::MG_090::::MG_062::::MG_517::::MG_072::::MG_361::::MG_402	10
250310_mgen_allbyall_1883	MG_286::::MG_124::::MG_141::::MG_314::::MG_402::::MG_102::::MG_394::::MG_473::::MG_223::::MG_160::::MG_126::::MG_451::::MG_033::::MG_220::::MG_164::::MG_302::::MG_446::::MG_387::::MG_005	19
250310_mgen_allbyall_1884	MG_345::::MG_191::::MG_250::::MG_228::::MG_109::::MG_318::::MG_215::::MG_198	8
250310_mgen_allbyall_1885	MG_009::::MG_427::::MG_341::::MG_329::::MG_322::::MG_394::::MG_150::::MG_170::::MG_462::::MG_437	10
250310_mgen_allbyall_1886	MG_261::::MG_093::::MG_366::::MG_084::::MG_276::::MG_229::::MG_066::::MG_403::::MG_282::::MG_348::::MG_178::::MG_517::::MG_214::::MG_240::::MG_153	15
250310_mgen_allbyall_1887	MG_339::::MG_362::::MG_179::::MG_061::::MG_397::::MG_276::::MG_390::::MG_286::::MG_427::::MG_313::::MG_103::::MG_003::::MG_005::::MG_054	14
250310_mgen_allbyall_1888	MG_266::::MG_444::::MG_155::::MG_066::::MG_316::::MG_332::::MG_234::::MG_109::::MG_339::::MG_298::::MG_248::::MG_160::::MG_190::::MG_212	14
250310_mgen_allbyall_1889	MG_236::::MG_148::::MG_046::::MG_171::::MG_186::::MG_218::::MG_106::::MG_368::::MG_063::::MG_045::::MG_387::::MG_448	12
250310_mgen_allbyall_1890	MG_392::::MG_398::::MG_260::::MG_119::::MG_443::::MG_187::::MG_476::::MG_046::::MG_207::::MG_002::::MG_202::::MG_263::::MG_437	13
250310_mgen_allbyall_1891	MG_007::::MG_262::::MG_309::::MG_437::::MG_240::::MG_368::::MG_231::::MG_432::::MG_305::::MG_371	10
250310_mgen_allbyall_1892	MG_358::::MG_130::::MG_454::::MG_078::::MG_162::::MG_249::::MG_205::::MG_133::::MG_353::::MG_153::::MG_059::::MG_146::::MG_233::::MG_144::::MG_467::::MG_168::::MG_011::::MG_230::::MG_408::::MG_354	20
250310_mgen_allbyall_1893	MG_455::::MG_367::::MG_389::::MG_212::::MG_299::::MG_174::::MG_467::::MG_409::::MG_011::::MG_357::::MG_084::::MG_287::::MG_237::::MG_002::::MG_482::::MG_419::::MG_112::::MG_173::::MG_505	19
250310_mgen_allbyall_1894	MG_069::::MG_208::::MG_281::::MG_130::::MG_359::::MG_521::::MG_430::::MG_263::::MG_349::::MG_209::::MG_476::::MG_525	12
250310_mgen_allbyall_1895	MG_468::::MG_033::::MG_168::::MG_263::::MG_257::::MG_181::::MG_387::::MG_266::::MG_521	9
250310_mgen_allbyall_1896	MG_051::::MG_110::::MG_395::::MG_351::::MG_448::::MG_330::::MG_237::::MG_122::::MG_192::::MG_361::::MG_035::::MG_127::::MG_435	13
250310_mgen_allbyall_1897	MG_149::::MG_526::::MG_458::::MG_278::::MG_089::::MG_322::::MG_295::::MG_481::::MG_236::::MG_392::::MG_090::::MG_028::::MG_419::::MG_074	14
250310_mgen_allbyall_1898	MG_270::::MG_145::::MG_380::::MG_383::::MG_409::::MG_261::::MG_183::::MG_054::::MG_062::::MG_378::::MG_174::::MG_056::::MG_219::::MG_481::::MG_426	15
250310_mgen_allbyall_1899	MG_372::::MG_254::::MG_399::::MG_025::::MG_517::::MG_190::::MG_295::::MG_282::::MG_239::::MG_433::::MG_432::::MG_153::::MG_029	13
250310_mgen_allbyall_1900	MG_075::::MG_325::::MG_087::::MG_339::::MG_252::::MG_381::::MG_174::::MG_401::::MG_270::::MG_216::::MG_109::::MG_244	12
250310_mgen_allbyall_1901	MG_195::::MG_458::::MG_030::::MG_368::::MG_318::::MG_015::::MG_304::::MG_218::::MG_456::::MG_167	10
250310_mgen_allbyall_1902	MG_340::::MG_423::::MG_078::::MG_097::::MG_071::::MG_170::::MG_037::::MG_044::::MG_336	9
250310_mgen_allbyall_1903	MG_194::::MG_307::::MG_289::::MG_361::::MG_161::::MG_324::::MG_334::::MG_202::::MG_039::::MG_310::::MG_032	11
250310_mgen_allbyall_1904	MG_138::::MG_376::::MG_409::::MG_446::::MG_375::::MG_179::::MG_075::::MG_067::::MG_188::::MG_428::::MG_417::::MG_203	12
250310_mgen_allbyall_1905	MG_006::::MG_299::::MG_498::::MG_048::::MG_289::::MG_092::::MG_335::::MG_161::::MG_339::::MG_030::::MG_359::::MG_441::::MG_190::::MG_026::::MG_149::::MG_377::::MG_005::::MG_007::::MG_358	19
250310_mgen_allbyall_1906	MG_125::::MG_213::::MG_054::::MG_097::::MG_338::::MG_446::::MG_300::::MG_408::::MG_370::::MG_431::::MG_044::::MG_286::::MG_152	13
250310_mgen_allbyall_1907	MG_129::::MG_321::::MG_244::::MG_505::::MG_450::::MG_098::::MG_121::::MG_046::::MG_422::::MG_360::::MG_306	11
250310_mgen_allbyall_1908	MG_364::::MG_424::::MG_072::::MG_257::::MG_226::::MG_142::::MG_164::::MG_272::::MG_119::::MG_103::::MG_269::::MG_394::::MG_081::::MG_372	14
250310_mgen_allbyall_1909	MG_355::::MG_330::::MG_216::::MG_094::::MG_261::::MG_076::::MG_298::::MG_515::::MG_405::::MG_024	10
250310_mgen_allbyall_1910	MG_429::::MG_384::::MG_466::::MG_004::::MG_082::::MG_041::::MG_456::::MG_180::::MG_443::::MG_054::::MG_400::::MG_257::::MG_516::::MG_345	14
250310_mgen_allbyall_1911	MG_291::::MG_209::::MG_180::::MG_282::::MG_339::::MG_263::::MG_274::::MG_201::::MG_125::::MG_221::::MG_246::::MG_136::::MG_185::::MG_182::::MG_116	15
250310_mgen_allbyall_1912	MG_309::::MG_465::::MG_045::::MG_178::::MG_133::::MG_414::::MG_268::::MG_379::::MG_246::::MG_020::::MG_074	11
250310_mgen_allbyall_1913	MG_346::::MG_122::::MG_343::::MG_283::::MG_325::::MG_402::::MG_382::::MG_290::::MG_040::::MG_463::::MG_276::::MG_190::::MG_244::::MG_385::::MG_184	15
250310_mgen_allbyall_1914	MG_312::::MG_328::::MG_428::::MG_387::::MG_082::::MG_192::::MG_194::::MG_223::::MG_090::::MG_465::::MG_112	11
250310_mgen_allbyall_1915	MG_438::::MG_087::::MG_366::::MG_315::::MG_482::::MG_247::::MG_291::::MG_300::::MG_079::::MG_285::::MG_400::::MG_068::::MG_432::::MG_103	14
250310_mgen_allbyall_1916	MG_277::::MG_091::::MG_038::::MG_437::::MG_179::::MG_113::::MG_147::::MG_433::::MG_363::::MG_310::::MG_123::::MG_049::::MG_248::::MG_245::::MG_476	15
250310_mgen_allbyall_1917	MG_210::::MG_220::::MG_229::::MG_170::::MG_129::::MG_083::::MG_347::::MG_213::::MG_059::::MG_006::::MG_186::::MG_133::::MG_515::::MG_457::::MG_332::::MG_365::::MG_214::::MG_313	18
250310_mgen_allbyall_1918	MG_055::::MG_356::::MG_113::::MG_237::::MG_164::::MG_334::::MG_312::::MG_077::::MG_183	9
250310_mgen_allbyall_1919	MG_369::::MG_319::::MG_128::::MG_092::::MG_111::::MG_463::::MG_195::::MG_061::::MG_406::::MG_467::::MG_442::::MG_088::::MG_360::::MG_318::::MG_342	15
250310_mgen_allbyall_1920	MG_029::::MG_141::::MG_400::::MG_143::::MG_010::::MG_297::::MG_067::::MG_340::::MG_271::::MG_470::::MG_480::::MG_438::::MG_232::::MG_477	14
250310_mgen_allbyall_1921	MG_253::::MG_023::::MG_353::::MG_259::::MG_461::::MG_450::::MG_049::::MG_341::::MG_315::::MG_176::::MG_380::::MG_391::::MG_330	13
250310_mgen_allbyall_1922	MG_120::::MG_393::::MG_010::::MG_306::::MG_318::::MG_148::::MG_357::::MG_185::::MG_080::::MG_287::::MG_043::::MG_105::::MG_478	13
250310_mgen_allbyall_1923	MG_009::::MG_323::::MG_364::::MG_216::::MG_310::::MG_235::::MG_048::::MG_491::::MG_347::::MG_125::::MG_051::::MG_446::::MG_308::::MG_076::::MG_438::::MG_269::::MG_337	17
250310_mgen_allbyall_1924	MG_177::::MG_166::::MG_307::::MG_148::::MG_283::::MG_226::::MG_165::::MG_098::::MG_136::::MG_007::::MG_478::::MG_498	12
250310_mgen_allbyall_1925	MG_296::::MG_182::::MG_041::::MG_033::::MG_079::::MG_117::::MG_144::::MG_227::::MG_051::::MG_170::::MG_447::::MG_371::::MG_265::::MG_188::::MG_238::::MG_172	16
250310_mgen_allbyall_1926	MG_422::::MG_292::::MG_081::::MG_374::::MG_447::::MG_062::::MG_140::::MG_065	8
250310_mgen_allbyall_1927	MG_386::::MG_422::::MG_395::::MG_268::::MG_181::::MG_240::::MG_100::::MG_136	8
250310_mgen_allbyall_1928	MG_430::::MG_298::::MG_410::::MG_364::::MG_047::::MG_110::::MG_273::::MG_177::::MG_241::::MG_050::::MG_248	11
250310_mgen_allbyall_1929	MG_435::::MG_083::::MG_474::::MG_145::::MG_297::::MG_212::::MG_282::::MG_265::::MG_480::::MG_080::::MG_290::::MG_205::::MG_253::::MG_456::::MG_453::::MG_058::::MG_074	17
250310_mgen_allbyall_1930	MG_452::::MG_440::::MG_015::::MG_238::::MG_158::::MG_081::::MG_345::::MG_408::::MG_327::::MG_320::::MG_159::::MG_168::::MG_140	13
250310_mgen_allbyall_1931	MG_267::::MG_218::::MG_434::::MG_110::::MG_256::::MG_369::::MG_403::::MG_152::::MG_398::::MG_232::::MG_200::::MG_348	12
250310_mgen_allbyall_1932	MG_354::::MG_211::::MG_112::::MG_066::::MG_491::::MG_213::::MG_029::::MG_279::::MG_476::::MG_007::::MG_208::::MG_525::::MG_403::::MG_221::::MG_336::::MG_242	16
250310_mgen_allbyall_1933	MG_069::::MG_375::::MG_215::::MG_064::::MG_293::::MG_001::::MG_085::::MG_118	8
250310_mgen_allbyall_1934	MG_114::::MG_067::::MG_342::::MG_380::::MG_338::::MG_515::::MG_116::::MG_242::::MG_408::::MG_273::::MG_461::::MG_326::::MG_284::::MG_444	14
250310_mgen_allbyall_1935	MG_373::::MG_376::::MG_411::::MG_156::::MG_132::::MG_478::::MG_177::::MG_200::::MG_414::::MG_145::::MG_457::::MG_163::::MG_346::::MG_028	14
250310_mgen_allbyall_1936	MG_468::::MG_433::::MG_417::::MG_259::::MG_056::::MG_334::::MG_363::::MG_208::::MG_124::::MG_300::::MG_114::::MG_076	12
250310_mgen_allbyall_1937	MG_184::::MG_345::::MG_322::::MG_113::::MG_386::::MG_281::::MG_460	7
250310_mgen_allbyall_1938	MG_204::::MG_304::::MG_089::::MG_269::::MG_050::::MG_321::::MG_383::::MG_277::::MG_065	9
250310_mgen_allbyall_1939	MG_372::::MG_445::::MG_135::::MG_327::::MG_213::::MG_455::::MG_232::::MG_317::::MG_480::::MG_127::::MG_386::::MG_097	12
250310_mgen_allbyall_1940	MG_095::::MG_106::::MG_309::::MG_008::::MG_124::::MG_381::::MG_444::::MG_137::::MG_198::::MG_418::::MG_450::::MG_360::::MG_080	13
250310_mgen_allbyall_1941	MG_018::::MG_348::::MG_239::::MG_455::::MG_049::::MG_105::::MG_088::::MG_401::::MG_425::::MG_290::::MG_251::::MG_236::::MG_466	13
250310_mgen_allbyall_1942	MG_396::::MG_389::::MG_270::::MG_217::::MG_172::::MG_481::::MG_296::::MG_032::::MG_258::::MG_048::::MG_441::::MG_072::::MG_042::::MG_478::::MG_055::::MG_364	16
250310_mgen_allbyall_1943	MG_340::::MG_102::::MG_308::::MG_146::::MG_317::::MG_457::::MG_276::::MG_323::::MG_128::::MG_434	10
250310_mgen_allbyall_1944	MG_157::::MG_314::::MG_301::::MG_407::::MG_281::::MG_284::::MG_351::::MG_129::::MG_364::::MG_321::::MG_082::::MG_229::::MG_169::::MG_051::::MG_448	15
250310_mgen_allbyall_1945	MG_262::::MG_244::::MG_316::::MG_074::::MG_305::::MG_042::::MG_477::::MG_462::::MG_181::::MG_470::::MG_258::::MG_087::::MG_443::::MG_417	14
250310_mgen_allbyall_1946	MG_063::::MG_117::::MG_040::::MG_235::::MG_274::::MG_006::::MG_400::::MG_034::::MG_202::::MG_435::::MG_152::::MG_086::::MG_112::::MG_138::::MG_431	15
250310_mgen_allbyall_1947	MG_064::::MG_207::::MG_326::::MG_191::::MG_455::::MG_246::::MG_470::::MG_516::::MG_034::::MG_127::::MG_279::::MG_197	12
250310_mgen_allbyall_1948	MG_224::::MG_126::::MG_185::::MG_071::::MG_022::::MG_194::::MG_236::::MG_349::::MG_012::::MG_048::::MG_164::::MG_087::::MG_032	13
250310_mgen_allbyall_1949	MG_096::::MG_431::::MG_352::::MG_359::::MG_155::::MG_020::::MG_094::::MG_118::::MG_406::::MG_112::::MG_015::::MG_221::::MG_150::::MG_149::::MG_071	15
250310_mgen_allbyall_1950	MG_250::::MG_438::::MG_277::::MG_358::::MG_001::::MG_254::::MG_207::::MG_464::::MG_034::::MG_331::::MG_260	11
250310_mgen_allbyall_1951	MG_014::::MG_033::::MG_108::::MG_331::::MG_040::::MG_053::::MG_194::::MG_277::::MG_421::::MG_248	10
250310_mgen_allbyall_1952	MG_249::::MG_439::::MG_034::::MG_198::::MG_446::::MG_009::::MG_525::::MG_023::::MG_311::::MG_397::::MG_469::::MG_080::::MG_100	13
[truncated: 28 more rows]

## Sheet: uncorrected_ipTMS
protein_pair	uncorrected_ipTM
MG_001::::MG_002	0.082
MG_001::::MG_003	0.11
MG_001::::MG_004	0.12
MG_001::::MG_005	0.092 0.09
MG_001::::MG_006	0.07 0.07 0.07
MG_001::::MG_007	0.328
MG_001::::MG_008	0.096 0.092
MG_001::::MG_009	0.072
MG_001::::MG_010	0.076
MG_001::::MG_011	0.08
MG_001::::MG_012	0.08 0.079
MG_001::::MG_013	0.08
MG_001::::MG_014	0.108 0.102
MG_001::::MG_015	0.1
MG_001::::MG_018	0.13
MG_001::::MG_019	0.09
MG_001::::MG_020	0.08
MG_001::::MG_021	0.098
MG_001::::MG_022	0.06 0.06 0.064 0.062 0.062
MG_001::::MG_023	0.08
MG_001::::MG_024	0.086 0.088
MG_001::::MG_025	0.08
MG_001::::MG_026	0.104
MG_001::::MG_027	0.062
MG_001::::MG_028	0.07
MG_001::::MG_029	0.07
MG_001::::MG_030	0.078
MG_001::::MG_031	0.246 0.376
MG_001::::MG_032	0.106
MG_001::::MG_033	0.078
MG_001::::MG_034	0.07 0.08 0.078 0.07
MG_001::::MG_035	0.092
MG_001::::MG_036	0.1
MG_001::::MG_037	0.09 0.094
MG_001::::MG_038	0.1
MG_001::::MG_039	0.09
MG_001::::MG_040	0.1
MG_001::::MG_041	0.062 0.068
MG_001::::MG_042	0.1
MG_001::::MG_043	0.08
MG_001::::MG_044	0.08
MG_001::::MG_045	0.09
MG_001::::MG_046	0.08
MG_001::::MG_047	0.086 0.084
MG_001::::MG_048	0.096 0.094 0.098
MG_001::::MG_049	0.074
MG_001::::MG_050	0.07
MG_001::::MG_051	0.092
MG_001::::MG_052	0.06
MG_001::::MG_053	0.1 0.1
MG_001::::MG_054	0.08 0.08
MG_001::::MG_055	0.06 0.06
MG_001::::MG_473	0.06
MG_001::::MG_474	0.06
MG_001::::MG_056	0.074 0.08 0.082
MG_001::::MG_057	0.07 0.07 0.07
MG_001::::MG_058	0.084
MG_001::::MG_059	0.086 0.088 0.072
MG_001::::MG_060	0.08
MG_001::::MG_061	0.1
MG_001::::MG_062	0.11
MG_001::::MG_063	0.08
MG_001::::MG_064	0.15 0.15
MG_001::::MG_065	0.09
MG_001::::MG_066	0.1
MG_001::::MG_067	0.092
MG_001::::MG_068	0.09 0.09
MG_001::::MG_069	0.188
MG_001::::MG_070	0.092
MG_001::::MG_071	0.122
MG_001::::MG_072	0.14
MG_001::::MG_073	0.11 0.116
MG_001::::MG_074	0.06
MG_001::::MG_075	0.13
MG_001::::MG_076	0.062
MG_001::::MG_077	0.092 0.092 0.09
MG_001::::MG_078	0.088
MG_001::::MG_079	0.088 0.09
MG_001::::MG_080	0.12 0.12
MG_001::::MG_081	0.07 0.062
MG_001::::MG_082	0.078
MG_001::::MG_083	0.071
MG_001::::MG_084	0.08
MG_001::::MG_085	0.08 0.082
MG_001::::MG_086	0.08 0.08
MG_001::::MG_087	0.068 0.07
MG_001::::MG_088	0.078
MG_001::::MG_089	0.122
MG_001::::MG_090	0.07
MG_001::::MG_091	0.07
MG_001::::MG_092	0.072
MG_001::::MG_093	0.06
MG_001::::MG_094	0.122 0.096
MG_001::::MG_095	0.084
MG_001::::MG_096	0.108
MG_001::::MG_097	0.072 0.074
MG_001::::MG_098	0.09
MG_001::::MG_099	0.102
MG_001::::MG_100	0.094 0.1
MG_001::::MG_101	0.07
MG_001::::MG_102	0.08
MG_001::::MG_103	0.092
MG_001::::MG_476	0.06
MG_001::::MG_104	0.128
MG_001::::MG_105	0.072 0.07
MG_001::::MG_106	0.07 0.072
MG_001::::MG_107	0.134 0.106
MG_001::::MG_108	0.078
MG_001::::MG_109	0.086 0.102
MG_001::::MG_110	0.084
MG_001::::MG_111	0.092 0.09
MG_001::::MG_112	0.07 0.07
MG_001::::MG_113	0.09
MG_001::::MG_114	0.07
MG_001::::MG_115	0.07
MG_001::::MG_116	0.072 0.07
MG_001::::MG_117	0.07 0.07
MG_001::::MG_118	0.08 0.08 0.08
MG_001::::MG_119	0.1 0.1
MG_001::::MG_120	0.1
MG_001::::MG_121	0.08 0.08
MG_001::::MG_122	0.11
MG_001::::MG_123	0.09
MG_001::::MG_124	0.06 0.06
MG_001::::MG_125	0.08
MG_001::::MG_126	0.082
MG_001::::MG_127	0.07
MG_001::::MG_128	0.078
MG_001::::MG_129	0.06 0.06
MG_001::::MG_130	0.094
MG_001::::MG_132	0.064
MG_001::::MG_133	0.071
MG_001::::MG_134	0.064
MG_001::::MG_135	0.072 0.08
MG_001::::MG_136	0.094
MG_001::::MG_137	0.088
MG_001::::MG_138	0.108
MG_001::::MG_139	0.114 0.1
MG_001::::MG_140	0.198
MG_001::::MG_141	0.118
MG_001::::MG_477	0.06
MG_001::::MG_142	0.116
MG_001::::MG_143	0.06 0.07
MG_001::::MG_144	0.08 0.077
MG_001::::MG_145	0.08 0.075
MG_001::::MG_146	0.09
MG_001::::MG_147	0.08
MG_001::::MG_148	0.094
MG_001::::MG_149	0.08
MG_001::::MG_478	0.06
MG_001::::MG_150	0.06
MG_001::::MG_151	0.076
MG_001::::MG_152	0.07
MG_001::::MG_153	0.06
MG_001::::MG_154	0.084
MG_001::::MG_155	0.064 0.066
MG_001::::MG_156	0.07
MG_001::::MG_157	0.08
MG_001::::MG_158	0.07
MG_001::::MG_159	0.074
MG_001::::MG_160	0.06
MG_001::::MG_161	0.066
MG_001::::MG_162	0.074
MG_001::::MG_163	0.074
MG_001::::MG_164	0.06 0.06
MG_001::::MG_165	0.064
MG_001::::MG_166	0.071 0.07
MG_001::::MG_167	0.062
MG_001::::MG_168	0.076
MG_001::::MG_169	0.07
MG_001::::MG_170	0.096
MG_001::::MG_171	0.07
MG_001::::MG_172	0.072 0.076
MG_001::::MG_173	0.06
MG_001::::MG_174	0.058 0.056
MG_001::::MG_175	0.082
MG_001::::MG_176	0.074 0.066 0.066
MG_001::::MG_177	0.088 0.082
MG_001::::MG_178	0.06
MG_001::::MG_179	0.078
MG_001::::MG_180	0.08
MG_001::::MG_181	0.09
MG_001::::MG_182	0.075 0.076
MG_001::::MG_183	0.104 0.108 0.108
MG_001::::MG_184	0.08
MG_001::::MG_185	0.11
MG_001::::MG_186	0.07 0.074
MG_001::::MG_187	0.1
MG_001::::MG_188	0.082
MG_001::::MG_189	0.08
MG_001::::MG_190	0.08
MG_001::::MG_191	0.156
MG_001::::MG_192	0.13
MG_001::::MG_194	0.114
MG_001::::MG_195	0.172
MG_001::::MG_196	0.076 0.072
MG_001::::MG_197	0.06 0.06 0.06
MG_001::::MG_198	0.06
MG_001::::MG_200	0.1
MG_001::::MG_201	0.072
MG_001::::MG_202	0.06
MG_001::::MG_203	0.11
MG_001::::MG_204	0.118
MG_001::::MG_205	0.084
MG_001::::MG_206	0.112
MG_001::::MG_207	0.07 0.07
MG_001::::MG_208	0.07
MG_001::::MG_209	0.085 0.092
MG_001::::MG_210	0.07 0.07
MG_001::::MG_480	0.07
MG_001::::MG_481	0.06 0.06
MG_001::::MG_211	0.066
MG_001::::MG_482	0.06
MG_001::::MG_212	0.072 0.08
MG_001::::MG_213	0.094
MG_001::::MG_214	0.07
MG_001::::MG_215	0.08 0.08 0.08
MG_001::::MG_216	0.096 0.094
MG_001::::MG_217	0.08
MG_001::::MG_218	0.174
MG_001::::MG_491	0.08
MG_001::::MG_219	0.064
MG_001::::MG_220	0.06
MG_001::::MG_221	0.072
MG_001::::MG_222	0.104
MG_001::::MG_223	0.09
MG_001::::MG_224	0.084 0.082
MG_001::::MG_225	0.09
MG_001::::MG_226	0.09
MG_001::::MG_227	0.08
MG_001::::MG_228	0.072
MG_001::::MG_229	0.08
MG_001::::MG_230	0.068
MG_001::::MG_231	0.114
MG_001::::MG_232	0.06
MG_001::::MG_233	0.06
MG_001::::MG_234	0.06
MG_001::::MG_235	0.08
MG_001::::MG_236	0.062
MG_001::::MG_237	0.08 0.08
MG_001::::MG_238	0.09
MG_001::::MG_239	0.13
MG_001::::MG_240	0.08
MG_001::::MG_241	0.102 0.1
MG_001::::MG_242	0.152
MG_001::::MG_244	0.11
MG_001::::MG_245	0.066
MG_001::::MG_246	0.08 0.082 0.08
MG_001::::MG_247	0.07 0.07 0.07
MG_001::::MG_248	0.074
MG_001::::MG_249	0.14
MG_001::::MG_250	0.11
MG_001::::MG_251	0.09 0.09
MG_001::::MG_252	0.078 0.076
MG_001::::MG_253	0.16
MG_001::::MG_254	0.116
MG_001::::MG_255	0.08 0.08
MG_001::::MG_494	0.066
MG_001::::MG_256	0.072
MG_001::::MG_257	0.06
MG_001::::MG_258	0.09
MG_001::::MG_259	0.09
MG_001::::MG_260	0.11
MG_001::::MG_261	0.122 0.12
MG_001::::MG_262	0.09 0.088
MG_001::::MG_498	0.08
MG_001::::MG_263	0.08
MG_001::::MG_264	0.07
MG_001::::MG_265	0.08
MG_001::::MG_266	0.114 0.12
MG_001::::MG_267	0.06
MG_001::::MG_268	0.078
MG_001::::MG_269	0.08
MG_001::::MG_270	0.084
MG_001::::MG_271	0.09
MG_001::::MG_272	0.09
MG_001::::MG_273	0.08
MG_001::::MG_274	0.082
MG_001::::MG_275	0.09
MG_001::::MG_276	0.07
MG_001::::MG_277	0.13 0.128 0.12
MG_001::::MG_278	0.114 0.112
MG_001::::MG_279	0.07
MG_001::::MG_280	0.07
MG_001::::MG_281	0.1
MG_001::::MG_282	0.07
MG_001::::MG_283	0.1
MG_001::::MG_284	0.06
MG_001::::MG_285	0.08
MG_001::::MG_286	0.07
MG_001::::MG_287	0.06
MG_001::::MG_289	0.084
MG_001::::MG_290	0.07 0.072
MG_001::::MG_291	0.1 0.1 0.1
MG_001::::MG_505	0.096 0.069
MG_001::::MG_292	0.13
MG_001::::MG_293	0.07
MG_001::::MG_294	0.09
MG_001::::MG_295	0.08
MG_001::::MG_296	0.06
MG_001::::MG_297	0.08
MG_001::::MG_298	0.136
MG_001::::MG_299	0.08
MG_001::::MG_300	0.09
MG_001::::MG_301	0.08 0.08
MG_001::::MG_302	0.092
MG_001::::MG_303	0.08
MG_001::::MG_304	0.08
MG_001::::MG_305	0.106
MG_001::::MG_306	0.09
MG_001::::MG_307	0.144
MG_001::::MG_308	0.092 0.092
MG_001::::MG_309	0.142
MG_001::::MG_310	0.078
MG_001::::MG_311	0.09
MG_001::::MG_312	0.14
MG_001::::MG_313	0.08
MG_001::::MG_314	0.09
MG_001::::MG_315	0.178 0.086
MG_001::::MG_316	0.08 0.08
MG_001::::MG_317	0.1
MG_001::::MG_318	0.08
MG_001::::MG_319	0.07
MG_001::::MG_320	0.08
MG_001::::MG_321	0.12
MG_001::::MG_322	0.1
MG_001::::MG_323	0.074
MG_001::::MG_515	0.078
MG_001::::MG_324	0.08 0.082 0.08
MG_001::::MG_325	0.058 0.058
MG_001::::MG_326	0.08
MG_001::::MG_327	0.072
MG_001::::MG_328	0.11 0.11
MG_001::::MG_329	0.1 0.1
MG_001::::MG_330	0.07
MG_001::::MG_331	0.07 0.07
MG_001::::MG_332	0.084 0.08
MG_001::::MG_334	0.12
MG_001::::MG_335	0.07 0.07 0.07
MG_001::::MG_516	0.06
MG_001::::MG_517	0.08 0.08 0.08 0.08
MG_001::::MG_336	0.09 0.09 0.09
MG_001::::MG_337	0.062
MG_001::::MG_338	0.142
MG_001::::MG_339	0.09
MG_001::::MG_340	0.161
MG_001::::MG_341	0.162
MG_001::::MG_342	0.07
MG_001::::MG_343	0.08 0.08
MG_001::::MG_344	0.07 0.076 0.074
MG_001::::MG_345	0.148
MG_001::::MG_346	0.074
MG_001::::MG_347	0.07
MG_001::::MG_348	0.08 0.08
MG_001::::MG_349	0.09
MG_001::::MG_350	0.08
MG_001::::MG_521	0.07 0.07
MG_001::::MG_351	0.07
MG_001::::MG_352	0.07 0.07 0.07
MG_001::::MG_353	0.068
MG_001::::MG_354	0.062
MG_001::::MG_355	0.112 0.116
MG_001::::MG_356	0.078 0.08
MG_001::::MG_357	0.09
MG_001::::MG_358	0.098 0.082
MG_001::::MG_359	0.096
MG_001::::MG_360	0.354
MG_001::::MG_361	0.068 0.07
MG_001::::MG_362	0.068
MG_001::::MG_363	0.06 0.06
MG_001::::MG_522	0.06
MG_001::::MG_364	0.07
MG_001::::MG_365	0.08 0.082
MG_001::::MG_366	0.108
MG_001::::MG_367	0.078
MG_001::::MG_368	0.09 0.08
MG_001::::MG_369	0.1 0.1
MG_001::::MG_370	0.08 0.084
MG_001::::MG_371	0.08 0.08
MG_001::::MG_372	0.09
MG_001::::MG_373	0.078 0.078
MG_001::::MG_374	0.078
MG_001::::MG_375	0.112 0.1
MG_001::::MG_376	0.06
MG_001::::MG_377	0.07
MG_001::::MG_378	0.1
MG_001::::MG_379	0.109
MG_001::::MG_380	0.074
MG_001::::MG_381	0.07 0.072
MG_001::::MG_382	0.074
MG_001::::MG_383	0.08 0.076
MG_001::::MG_384	0.09
MG_001::::MG_524	0.064
MG_001::::MG_385	0.07
MG_001::::MG_386	0.16
MG_001::::MG_387	0.084
MG_001::::MG_388	0.07
MG_001::::MG_389	0.06 0.06
MG_001::::MG_390	0.104
MG_001::::MG_391	0.09
MG_001::::MG_392	0.102 0.1
MG_001::::MG_393	0.08 0.062
MG_001::::MG_394	0.09
MG_001::::MG_395	0.096 0.096
MG_001::::MG_396	0.066
MG_001::::MG_397	0.1
MG_001::::MG_398	0.06
MG_001::::MG_399	0.092 0.1
MG_001::::MG_400	0.093
MG_001::::MG_401	0.106 0.104
MG_001::::MG_402	0.07 0.07
MG_001::::MG_403	0.07
MG_001::::MG_404	0.076 0.07
MG_001::::MG_405	0.08 0.08 0.08
MG_001::::MG_406	0.064 0.068
MG_001::::MG_407	0.09
MG_001::::MG_408	0.066
MG_001::::MG_409	0.072 0.072
MG_001::::MG_410	0.08
MG_001::::MG_411	0.108
MG_001::::MG_412	0.08 0.084
MG_001::::MG_414	0.13
MG_001::::MG_525	0.1
MG_001::::MG_417	0.06
MG_001::::MG_418	0.07 0.068
MG_001::::MG_419	0.344
MG_001::::MG_421	0.152
MG_001::::MG_422	0.12
MG_001::::MG_423	0.1
MG_001::::MG_424	0.06
MG_001::::MG_425	0.098 0.092
MG_001::::MG_426	0.06 0.06
MG_001::::MG_427	0.066
MG_001::::MG_428	0.07
MG_001::::MG_429	0.1
MG_001::::MG_430	0.098
MG_001::::MG_431	0.074
MG_001::::MG_432	0.086 0.087
MG_001::::MG_433	0.08
MG_001::::MG_434	0.08 0.078
MG_001::::MG_435	0.082
MG_001::::MG_437	0.08
MG_001::::MG_438	0.086 0.092 0.086 0.1
MG_001::::MG_439	0.09
MG_001::::MG_440	0.074
MG_001::::MG_441	0.06 0.062 0.06
MG_001::::MG_442	0.084
MG_001::::MG_443	0.088
MG_001::::MG_444	0.074
MG_001::::MG_445	0.075 0.07
MG_001::::MG_446	0.06
MG_001::::MG_447	0.1 0.1
MG_001::::MG_448	0.062
MG_001::::MG_450	0.08
MG_001::::MG_451	0.088
MG_001::::MG_452	0.072 0.076
MG_001::::MG_453	0.08
MG_001::::MG_454	0.064
MG_001::::MG_455	0.096
MG_001::::MG_456	0.08
MG_001::::MG_457	0.114
MG_001::::MG_458	0.07
MG_001::::MG_459	0.098 0.07
MG_001::::MG_460	0.08
MG_001::::MG_461	0.09 0.09
MG_001::::MG_462	0.102 0.096
MG_001::::MG_463	0.072 0.078
MG_001::::MG_464	0.082 0.084 0.088
MG_001::::MG_465	0.066 0.066
MG_001::::MG_466	0.06 0.058
MG_001::::MG_467	0.08
MG_001::::MG_468	0.174
MG_001::::MG_526	0.08 0.08
MG_001::::MG_469	0.09
MG_001::::MG_470	0.08
MG_002::::MG_003	0.1
MG_002::::MG_004	0.116
MG_002::::MG_005	0.08
MG_002::::MG_006	0.062
MG_002::::MG_007	0.074
MG_002::::MG_008	0.082
MG_002::::MG_009	0.072
MG_002::::MG_010	0.064 0.068
MG_002::::MG_011	0.07 0.07
MG_002::::MG_012	0.07
MG_002::::MG_013	0.072
MG_002::::MG_014	0.1 0.1
MG_002::::MG_015	0.094
MG_002::::MG_018	0.138
MG_002::::MG_019	0.082
MG_002::::MG_020	0.078
MG_002::::MG_021	0.09 0.09
MG_002::::MG_022	0.064 0.066
MG_002::::MG_023	0.07
MG_002::::MG_024	0.08 0.08
MG_002::::MG_025	0.07
MG_002::::MG_026	0.062
MG_002::::MG_027	0.06 0.182
MG_002::::MG_028	0.066
MG_002::::MG_029	0.062
MG_002::::MG_030	0.06
MG_002::::MG_031	0.162
MG_002::::MG_032	0.1 0.108 0.116
MG_002::::MG_033	0.07
MG_002::::MG_034	0.06
MG_002::::MG_035	0.08
MG_002::::MG_036	0.094
MG_002::::MG_037	0.088
MG_002::::MG_038	0.1
MG_002::::MG_039	0.08
MG_002::::MG_040	0.186
MG_002::::MG_041	0.064
MG_002::::MG_042	0.094 0.102
MG_002::::MG_043	0.07 0.07
MG_002::::MG_044	0.07 0.07
MG_002::::MG_045	0.09 0.096
MG_002::::MG_046	0.076 0.07 0.072
MG_002::::MG_047	0.08 0.08
MG_002::::MG_048	0.086 0.088
MG_002::::MG_049	0.07
MG_002::::MG_050	0.068 0.066
MG_002::::MG_051	0.08
MG_002::::MG_052	0.058 0.058
MG_002::::MG_053	0.09 0.096
MG_002::::MG_054	0.1
MG_002::::MG_055	0.062 0.06 0.054
MG_002::::MG_473	0.05 0.05
MG_002::::MG_474	0.056 0.056
MG_002::::MG_056	0.07
MG_002::::MG_057	0.06
MG_002::::MG_058	0.072 0.08
MG_002::::MG_059	0.06 0.06 0.06 0.06
MG_002::::MG_060	0.07
MG_002::::MG_061	0.094
MG_002::::MG_062	0.1
MG_002::::MG_063	0.07
MG_002::::MG_064	0.142
MG_002::::MG_065	0.09
MG_002::::MG_066	0.1
MG_002::::MG_067	0.096
MG_002::::MG_068	0.09
MG_002::::MG_069	0.12
MG_002::::MG_070	0.174 0.118
MG_002::::MG_071	0.12
MG_002::::MG_072	0.112
MG_002::::MG_073	0.114
MG_002::::MG_074	0.068
MG_002::::MG_075	0.128 0.15 0.14 0.124
MG_002::::MG_076	0.062 0.06
MG_002::::MG_077	0.1
MG_002::::MG_078	0.088
MG_002::::MG_079	0.08 0.084
MG_002::::MG_080	0.114
MG_002::::MG_081	0.06
MG_002::::MG_082	0.068
MG_002::::MG_083	0.06
MG_002::::MG_084	0.078 0.076
MG_002::::MG_085	0.072 0.07
MG_002::::MG_086	0.08 0.096
MG_002::::MG_087	0.064
MG_002::::MG_088	0.064 0.062
MG_002::::MG_089	0.114 0.122 0.106
MG_002::::MG_090	0.066
MG_002::::MG_091	0.06
MG_002::::MG_092	0.058
MG_002::::MG_093	0.06 0.06
MG_002::::MG_094	0.09
MG_002::::MG_095	0.086
MG_002::::MG_096	0.1
MG_002::::MG_097	0.07
MG_002::::MG_098	0.09
MG_002::::MG_099	0.09
MG_002::::MG_100	0.094
MG_002::::MG_101	0.074
MG_002::::MG_102	0.07
MG_002::::MG_103	0.07 0.072
MG_002::::MG_476	0.05 0.05
MG_002::::MG_104	0.12
MG_002::::MG_105	0.064
MG_002::::MG_106	0.078
MG_002::::MG_107	0.066 0.064
MG_002::::MG_108	0.07
MG_002::::MG_109	0.09
MG_002::::MG_110	0.07
MG_002::::MG_111	0.08
MG_002::::MG_112	0.07 0.062
MG_002::::MG_113	0.084
MG_002::::MG_114	0.062
MG_002::::MG_115	0.064
MG_002::::MG_116	0.346
MG_002::::MG_117	0.076 0.084
MG_002::::MG_118	0.08
MG_002::::MG_119	0.094
MG_002::::MG_120	0.09
MG_002::::MG_121	0.07 0.07
MG_002::::MG_122	0.108
MG_002::::MG_123	0.092 0.086 0.112
MG_002::::MG_124	0.052 0.058
MG_002::::MG_125	0.07
MG_002::::MG_126	0.08
MG_002::::MG_127	0.062
MG_002::::MG_128	0.07 0.07
MG_002::::MG_129	0.06 0.058
MG_002::::MG_130	0.184
MG_002::::MG_132	0.06 0.06
MG_002::::MG_133	0.07
MG_002::::MG_134	0.052
MG_002::::MG_135	0.076
MG_002::::MG_136	0.09
MG_002::::MG_137	0.08 0.08
MG_002::::MG_138	0.11
MG_002::::MG_139	0.102
MG_002::::MG_140	0.144 0.14
MG_002::::MG_141	0.098
MG_002::::MG_477	0.05
MG_002::::MG_142	0.1
MG_002::::MG_143	0.058
MG_002::::MG_144	0.072
MG_002::::MG_145	0.07
MG_002::::MG_146	0.08
MG_002::::MG_147	0.08 0.08
MG_002::::MG_148	0.08
MG_002::::MG_149	0.072
MG_002::::MG_478	0.064
MG_002::::MG_150	0.05
MG_002::::MG_151	0.07
MG_002::::MG_152	0.06 0.06
MG_002::::MG_153	0.06 0.058
MG_002::::MG_154	0.08
MG_002::::MG_155	0.054
MG_002::::MG_156	0.06
MG_002::::MG_157	0.072
MG_002::::MG_158	0.06 0.062
MG_002::::MG_159	0.06
MG_002::::MG_160	0.05 0.05 0.058
MG_002::::MG_161	0.06
MG_002::::MG_162	0.054
MG_002::::MG_163	0.068
MG_002::::MG_164	0.056
MG_002::::MG_165	0.06
MG_002::::MG_166	0.06 0.06
MG_002::::MG_167	0.05 0.056
MG_002::::MG_168	0.07
MG_002::::MG_169	0.06 0.06
MG_002::::MG_170	0.09
MG_002::::MG_171	0.06 0.064
MG_002::::MG_172	0.07
MG_002::::MG_173	0.052 0.05 0.052
MG_002::::MG_174	0.05 0.05
MG_002::::MG_175	0.058
MG_002::::MG_176	0.056 0.09 0.062
MG_002::::MG_177	0.078
MG_002::::MG_178	0.052
MG_002::::MG_179	0.078
MG_002::::MG_180	0.07
MG_002::::MG_181	0.088
MG_002::::MG_182	0.072
MG_002::::MG_183	0.138
MG_002::::MG_184	0.07 0.076
MG_002::::MG_185	0.102
MG_002::::MG_186	0.07
MG_002::::MG_187	0.098 0.092
MG_002::::MG_188	0.076
MG_002::::MG_189	0.076 0.07
MG_002::::MG_190	0.07
MG_002::::MG_191	0.156
MG_002::::MG_192	0.134 0.148
MG_002::::MG_194	0.078
MG_002::::MG_195	0.118
MG_002::::MG_196	0.072
MG_002::::MG_197	0.05
MG_002::::MG_198	0.052
MG_002::::MG_200	0.11
MG_002::::MG_201	0.06
MG_002::::MG_202	0.06 0.052
MG_002::::MG_203	0.1
MG_002::::MG_204	0.112
MG_002::::MG_205	0.08
MG_002::::MG_206	0.1
MG_002::::MG_207	0.062 0.064
MG_002::::MG_208	0.06
MG_002::::MG_209	0.076
MG_002::::MG_210	0.062
MG_002::::MG_480	0.068
MG_002::::MG_481	0.05
MG_002::::MG_211	0.06
MG_002::::MG_482	0.05 0.052 0.054 0.056
MG_002::::MG_212	0.094 0.07 0.07
MG_002::::MG_213	0.094
MG_002::::MG_214	0.068
MG_002::::MG_215	0.07 0.07
MG_002::::MG_216	0.09 0.09
MG_002::::MG_217	0.1
MG_002::::MG_218	0.17 0.2 0.174
MG_002::::MG_491	0.082 0.09
MG_002::::MG_219	0.06 0.064
MG_002::::MG_220	0.054
MG_002::::MG_221	0.06
MG_002::::MG_222	0.08 0.07 0.074
MG_002::::MG_223	0.082
MG_002::::MG_224	0.09 0.08
MG_002::::MG_225	0.09
MG_002::::MG_226	0.09
MG_002::::MG_227	0.07
MG_002::::MG_228	0.06
MG_002::::MG_229	0.08 0.076
MG_002::::MG_230	0.06
MG_002::::MG_231	0.108
MG_002::::MG_232	0.052
MG_002::::MG_233	0.06
MG_002::::MG_234	0.058
MG_002::::MG_235	0.07
MG_002::::MG_236	0.06 0.06
MG_002::::MG_237	0.08
MG_002::::MG_238	0.088
MG_002::::MG_239	0.112
MG_002::::MG_240	0.08 0.09
MG_002::::MG_241	0.1
MG_002::::MG_242	0.104 0.102
MG_002::::MG_244	0.106
MG_002::::MG_245	0.062 0.06
MG_002::::MG_246	0.07
MG_002::::MG_247	0.07
MG_002::::MG_248	0.072
MG_002::::MG_249	0.096
MG_002::::MG_250	0.1
MG_002::::MG_251	0.08
MG_002::::MG_252	0.08
MG_002::::MG_253	0.088 0.08
MG_002::::MG_254	0.11 0.1
MG_002::::MG_255	0.088 0.088
MG_002::::MG_494	0.068
MG_002::::MG_256	0.07 0.072
MG_002::::MG_257	0.078 0.05
MG_002::::MG_258	0.086
MG_002::::MG_259	0.09 0.1
MG_002::::MG_260	0.11 0.11
MG_002::::MG_261	0.128
MG_002::::MG_262	0.07
MG_002::::MG_498	0.07
MG_002::::MG_263	0.07 0.074 0.076
MG_002::::MG_264	0.06
MG_002::::MG_265	0.07
MG_002::::MG_266	0.162 0.128
MG_002::::MG_267	0.05
MG_002::::MG_268	0.442
MG_002::::MG_269	0.078
MG_002::::MG_270	0.078
MG_002::::MG_271	0.088
MG_002::::MG_272	0.08 0.08
MG_002::::MG_273	0.07
MG_002::::MG_274	0.08 0.08
MG_002::::MG_275	0.09 0.09
MG_002::::MG_276	0.06 0.06 0.06
MG_002::::MG_277	0.12
MG_002::::MG_278	0.108 0.114 0.112
MG_002::::MG_279	0.064 0.06 0.068
MG_002::::MG_280	0.07
MG_002::::MG_281	0.136
MG_002::::MG_282	0.06 0.06
MG_002::::MG_283	0.09 0.09
MG_002::::MG_284	0.07 0.07
MG_002::::MG_285	0.088
MG_002::::MG_286	0.064 0.07
MG_002::::MG_287	0.05 0.05 0.05
MG_002::::MG_289	0.08
MG_002::::MG_290	0.07
MG_002::::MG_291	0.09
MG_002::::MG_505	0.06 0.068
MG_002::::MG_292	0.12 0.12
MG_002::::MG_293	0.07
MG_002::::MG_294	0.09 0.086
MG_002::::MG_295	0.09 0.08
MG_002::::MG_296	0.06
MG_002::::MG_297	0.08
MG_002::::MG_298	0.124
MG_002::::MG_299	0.07
MG_002::::MG_300	0.08
MG_002::::MG_301	0.072 0.078
MG_002::::MG_302	0.116 0.168
MG_002::::MG_303	0.08 0.08 0.08
MG_002::::MG_304	0.07
MG_002::::MG_305	0.346
MG_002::::MG_306	0.08
MG_002::::MG_307	0.148
MG_002::::MG_308	0.08
MG_002::::MG_309	0.142
MG_002::::MG_310	0.07
MG_002::::MG_311	0.064
MG_002::::MG_312	0.142
MG_002::::MG_313	0.07 0.072
MG_002::::MG_314	0.09
MG_002::::MG_315	0.088
MG_002::::MG_316	0.08 0.08
MG_002::::MG_317	0.118
MG_002::::MG_318	0.076
MG_002::::MG_319	0.06
MG_002::::MG_320	0.07
MG_002::::MG_321	0.142
MG_002::::MG_322	0.09
MG_002::::MG_323	0.064
MG_002::::MG_515	0.07
MG_002::::MG_324	0.08 0.08
MG_002::::MG_325	0.05
MG_002::::MG_326	0.076
MG_002::::MG_327	0.07 0.07
MG_002::::MG_328	0.132
MG_002::::MG_329	0.088
MG_002::::MG_330	0.062 0.06
MG_002::::MG_331	0.07
MG_002::::MG_332	0.07 0.07
MG_002::::MG_334	0.116
MG_002::::MG_335	0.062
MG_002::::MG_516	0.05 0.05
MG_002::::MG_517	0.088 0.076
MG_002::::MG_336	0.08 0.08
MG_002::::MG_337	0.054
MG_002::::MG_338	0.154
MG_002::::MG_339	0.078 0.076
MG_002::::MG_340	0.14 0.16
MG_002::::MG_341	0.152
MG_002::::MG_342	0.06 0.06
MG_002::::MG_343	0.078
MG_002::::MG_344	0.072
MG_002::::MG_345	0.12
MG_002::::MG_346	0.062
MG_002::::MG_347	0.062
MG_002::::MG_348	0.074
MG_002::::MG_349	0.084 0.092
MG_002::::MG_350	0.094
MG_002::::MG_521	0.07
MG_002::::MG_351	0.06 0.06
MG_002::::MG_352	0.06 0.06
MG_002::::MG_353	0.052
MG_002::::MG_354	0.058
MG_002::::MG_355	0.106
MG_002::::MG_356	0.072 0.07
MG_002::::MG_357	0.08 0.08
MG_002::::MG_358	0.064
MG_002::::MG_359	0.07 0.07
MG_002::::MG_360	0.082 0.09 0.086
MG_002::::MG_361	0.06
MG_002::::MG_362	0.05
MG_002::::MG_363	0.05 0.05
MG_002::::MG_522	0.05
MG_002::::MG_364	0.068
MG_002::::MG_365	0.078
MG_002::::MG_366	0.102
MG_002::::MG_367	0.07 0.07 0.074
MG_002::::MG_368	0.072
MG_002::::MG_369	0.09
MG_002::::MG_370	0.078 0.07
MG_002::::MG_371	0.07
MG_002::::MG_372	0.08
MG_002::::MG_373	0.07
MG_002::::MG_374	0.21
MG_002::::MG_375	0.09
MG_002::::MG_376	0.064 0.054
MG_002::::MG_377	0.14 0.178
MG_002::::MG_378	0.094
MG_002::::MG_379	0.1
MG_002::::MG_380	0.06 0.06
MG_002::::MG_381	0.124
MG_002::::MG_382	0.068 0.072
MG_002::::MG_383	0.07
MG_002::::MG_384	0.308
MG_002::::MG_524	0.06
MG_002::::MG_385	0.086
MG_002::::MG_386	0.17
MG_002::::MG_387	0.072 0.07
MG_002::::MG_388	0.064
MG_002::::MG_389	0.174 0.144 0.174 0.176
MG_002::::MG_390	0.1 0.106
MG_002::::MG_391	0.08 0.08
MG_002::::MG_392	0.094 0.114
MG_002::::MG_393	0.054 0.058
MG_002::::MG_394	0.08
MG_002::::MG_395	0.096
MG_002::::MG_396	0.06
MG_002::::MG_397	0.098
MG_002::::MG_398	0.058 0.066
MG_002::::MG_399	0.094
MG_002::::MG_400	0.072
MG_002::::MG_401	0.092
MG_002::::MG_402	0.06 0.194
MG_002::::MG_403	0.06 0.062 0.06
MG_002::::MG_404	0.054
MG_002::::MG_405	0.08
MG_002::::MG_406	0.06
MG_002::::MG_407	0.084
MG_002::::MG_408	0.062 0.06
MG_002::::MG_409	0.062 0.064
MG_002::::MG_410	0.072
MG_002::::MG_411	0.1
MG_002::::MG_412	0.08 0.08 0.082
MG_002::::MG_414	0.13
MG_002::::MG_525	0.102
MG_002::::MG_417	0.058
MG_002::::MG_418	0.06
MG_002::::MG_419	0.1 0.108
MG_002::::MG_421	0.12
MG_002::::MG_422	0.12
MG_002::::MG_423	0.096
MG_002::::MG_424	0.052
MG_002::::MG_425	0.096
MG_002::::MG_426	0.05
MG_002::::MG_427	0.06 0.06
MG_002::::MG_428	0.088
MG_002::::MG_429	0.092
MG_002::::MG_430	0.094 0.09
MG_002::::MG_431	0.07
MG_002::::MG_432	0.08
MG_002::::MG_433	0.076
MG_002::::MG_434	0.07
MG_002::::MG_435	0.062
MG_002::::MG_437	0.08 0.086
MG_002::::MG_438	0.084
MG_002::::MG_439	0.07 0.07
MG_002::::MG_440	0.07
MG_002::::MG_441	0.062
MG_002::::MG_442	0.07
MG_002::::MG_443	0.08 0.08
MG_002::::MG_444	0.054
MG_002::::MG_445	0.064
MG_002::::MG_446	0.05
MG_002::::MG_447	0.09
MG_002::::MG_448	0.062
MG_002::::MG_450	0.07
MG_002::::MG_451	0.084
MG_002::::MG_452	0.07
MG_002::::MG_453	0.07
MG_002::::MG_454	0.06
MG_002::::MG_455	0.08 0.08
MG_002::::MG_456	0.082 0.08
MG_002::::MG_457	0.1 0.106
MG_002::::MG_458	0.06
MG_002::::MG_459	0.06 0.06
MG_002::::MG_460	0.07
MG_002::::MG_461	0.08
MG_002::::MG_462	0.09
MG_002::::MG_463	0.07 0.07
MG_002::::MG_464	0.08
MG_002::::MG_465	0.052
MG_002::::MG_466	0.062
MG_002::::MG_467	0.074 0.07
MG_002::::MG_468	0.184
MG_002::::MG_526	0.07
MG_002::::MG_469	0.09 0.09
MG_002::::MG_470	0.07
MG_003::::MG_004	0.402 0.42
MG_003::::MG_005	0.11
MG_003::::MG_006	0.09
MG_003::::MG_007	0.1 0.098
MG_003::::MG_008	0.128
MG_003::::MG_009	0.098
MG_003::::MG_010	0.09 0.092
MG_003::::MG_011	0.1
MG_003::::MG_012	0.1
MG_003::::MG_013	0.1
MG_003::::MG_014	0.12 0.12
MG_003::::MG_015	0.12
MG_003::::MG_018	0.15
MG_003::::MG_019	0.11
MG_003::::MG_020	0.1 0.1
MG_003::::MG_021	0.122
MG_003::::MG_022	0.09
MG_003::::MG_023	0.1
MG_003::::MG_024	0.122
MG_003::::MG_025	0.102
MG_003::::MG_026	0.094 0.112
MG_003::::MG_027	0.09 0.09
MG_003::::MG_028	0.106 0.09
MG_003::::MG_029	0.092
MG_003::::MG_030	0.094
MG_003::::MG_031	0.176
MG_003::::MG_032	0.12 0.12
MG_003::::MG_033	0.1
MG_003::::MG_034	0.09
MG_003::::MG_035	0.118
MG_003::::MG_036	0.122 0.12
MG_003::::MG_037	0.116
MG_003::::MG_038	0.116
MG_003::::MG_039	0.11
MG_003::::MG_040	0.12
MG_003::::MG_041	0.084 0.086
MG_003::::MG_042	0.126
MG_003::::MG_043	0.1
MG_003::::MG_044	0.1
MG_003::::MG_045	0.11
MG_003::::MG_046	0.1
MG_003::::MG_047	0.11 0.11
MG_003::::MG_048	0.132
MG_003::::MG_049	0.096
MG_003::::MG_050	0.096 0.094 0.094
MG_003::::MG_051	0.11 0.132 0.11
MG_003::::MG_052	0.09
MG_003::::MG_053	0.124 0.12
MG_003::::MG_054	0.106 0.1
MG_003::::MG_055	0.088 0.09 0.084
MG_003::::MG_473	0.084
MG_003::::MG_474	0.09 0.09
MG_003::::MG_056	0.112 0.122
MG_003::::MG_057	0.098
MG_003::::MG_058	0.108
MG_003::::MG_059	0.09 0.106 0.09
MG_003::::MG_060	0.1 0.1
MG_003::::MG_061	0.12 0.12
MG_003::::MG_062	0.126
MG_003::::MG_063	0.102 0.108
MG_003::::MG_064	0.17
MG_003::::MG_065	0.118 0.11
MG_003::::MG_066	0.12
MG_003::::MG_067	0.112
MG_003::::MG_068	0.11 0.11 0.11
MG_003::::MG_069	0.14
MG_003::::MG_070	0.104
MG_003::::MG_071	0.14
MG_003::::MG_072	0.14 0.138 0.136
MG_003::::MG_073	0.128
MG_003::::MG_074	0.09
MG_003::::MG_075	0.14
MG_003::::MG_076	0.094 0.09
MG_003::::MG_077	0.136 0.176
MG_003::::MG_078	0.108
MG_003::::MG_079	0.2
MG_003::::MG_080	0.14
MG_003::::MG_081	0.09
MG_003::::MG_082	0.102 0.102
MG_003::::MG_083	0.094
MG_003::::MG_084	0.1 0.1
MG_003::::MG_085	0.102 0.102
MG_003::::MG_086	0.106 0.106 0.112
MG_003::::MG_087	0.092
MG_003::::MG_088	0.096
MG_003::::MG_089	0.13
MG_003::::MG_090	0.186 0.098
MG_003::::MG_091	0.092
MG_003::::MG_092	0.088
MG_003::::MG_093	0.092
MG_003::::MG_094	0.11
MG_003::::MG_095	0.11
MG_003::::MG_096	0.12
MG_003::::MG_097	0.094
MG_003::::MG_098	0.11 0.11
MG_003::::MG_099	0.116
MG_003::::MG_100	0.12
MG_003::::MG_101	0.096
MG_003::::MG_102	0.1
MG_003::::MG_103	0.118
MG_003::::MG_476	0.09
MG_003::::MG_104	0.13
MG_003::::MG_105	0.098 0.098
MG_003::::MG_106	0.094
MG_003::::MG_107	0.092
MG_003::::MG_108	0.1
MG_003::::MG_109	0.122
MG_003::::MG_110	0.22
MG_003::::MG_111	0.11
MG_003::::MG_112	0.092
MG_003::::MG_113	0.186
MG_003::::MG_114	0.092
MG_003::::MG_115	0.09 0.09
MG_003::::MG_116	0.1
MG_003::::MG_117	0.096
MG_003::::MG_118	0.1
MG_003::::MG_119	0.12 0.12
MG_003::::MG_120	0.12
MG_003::::MG_121	0.1
MG_003::::MG_122	0.13
MG_003::::MG_123	0.11
MG_003::::MG_124	0.18 0.13
MG_003::::MG_125	0.1 0.1
MG_003::::MG_126	0.106 0.11
MG_003::::MG_127	0.096
MG_003::::MG_128	0.1
MG_003::::MG_129	0.084
MG_003::::MG_130	0.112
MG_003::::MG_132	0.09 0.09 0.09
MG_003::::MG_133	0.098
MG_003::::MG_134	0.086 0.084
MG_003::::MG_135	0.1
MG_003::::MG_136	0.116
MG_003::::MG_137	0.11 0.11
MG_003::::MG_138	0.134
MG_003::::MG_139	0.12 0.12
MG_003::::MG_140	0.15
MG_003::::MG_141	0.122 0.12 0.12
MG_003::::MG_477	0.082
MG_003::::MG_142	0.13
MG_003::::MG_143	0.1 0.09
MG_003::::MG_144	0.1 0.1
MG_003::::MG_145	0.1
MG_003::::MG_146	0.11
MG_003::::MG_147	0.104
MG_003::::MG_148	0.11
MG_003::::MG_149	0.1
MG_003::::MG_478	0.09
MG_003::::MG_150	0.086
MG_003::::MG_151	0.1
MG_003::::MG_152	0.102
MG_003::::MG_153	0.09
MG_003::::MG_154	0.116
MG_003::::MG_155	0.088
MG_003::::MG_156	0.12
MG_003::::MG_157	0.134
MG_003::::MG_158	0.092 0.106
MG_003::::MG_159	0.09
MG_003::::MG_160	0.08
MG_003::::MG_161	0.09
MG_003::::MG_162	0.154
MG_003::::MG_163	0.116 0.1
MG_003::::MG_164	0.082
MG_003::::MG_165	0.096
MG_003::::MG_166	0.098 0.114
MG_003::::MG_167	0.09
MG_003::::MG_168	0.108
MG_003::::MG_169	0.09 0.09 0.09 0.09
MG_003::::MG_170	0.142
MG_003::::MG_171	0.09 0.09
MG_003::::MG_172	0.114 0.094
MG_003::::MG_173	0.102
MG_003::::MG_174	0.102
MG_003::::MG_175	0.094
MG_003::::MG_176	0.098 0.086
MG_003::::MG_177	0.108
MG_003::::MG_178	0.09
MG_003::::MG_179	0.13 0.184
MG_003::::MG_180	0.1
MG_003::::MG_181	0.134
MG_003::::MG_182	0.1
MG_003::::MG_183	0.12
MG_003::::MG_184	0.1 0.11
MG_003::::MG_185	0.122
MG_003::::MG_186	0.098
MG_003::::MG_187	0.12 0.12
MG_003::::MG_188	0.1 0.1
MG_003::::MG_189	0.1 0.1
MG_003::::MG_190	0.1 0.1
MG_003::::MG_191	0.17
MG_003::::MG_192	0.15 0.15 0.154 0.15
MG_003::::MG_194	0.11 0.102
MG_003::::MG_195	0.136
MG_003::::MG_196	0.186
MG_003::::MG_197	0.08 0.08
MG_003::::MG_198	0.2
MG_003::::MG_200	0.12 0.122
MG_003::::MG_201	0.1
MG_003::::MG_202	0.084
MG_003::::MG_203	0.272
MG_003::::MG_204	0.392
MG_003::::MG_205	0.11
MG_003::::MG_206	0.148 0.134
MG_003::::MG_207	0.09
MG_003::::MG_208	0.098 0.094
MG_003::::MG_209	0.102 0.1
MG_003::::MG_210	0.09
MG_003::::MG_480	0.09
MG_003::::MG_481	0.086
MG_003::::MG_211	0.09
MG_003::::MG_482	0.094 0.09
MG_003::::MG_212	0.172
MG_003::::MG_213	0.11
MG_003::::MG_214	0.104 0.1 0.096
MG_003::::MG_215	0.104
MG_003::::MG_216	0.118
MG_003::::MG_217	0.1
MG_003::::MG_218	0.18
MG_003::::MG_491	0.1
MG_003::::MG_219	0.09
MG_003::::MG_220	0.088 0.08
MG_003::::MG_221	0.186
MG_003::::MG_222	0.104 0.1
MG_003::::MG_223	0.11
MG_003::::MG_224	0.106 0.108
MG_003::::MG_225	0.11
MG_003::::MG_226	0.114
MG_003::::MG_227	0.102
MG_003::::MG_228	0.092 0.094 0.09 0.092
MG_003::::MG_229	0.1 0.102
MG_003::::MG_230	0.09
MG_003::::MG_231	0.13 0.142 0.194
MG_003::::MG_232	0.09
MG_003::::MG_233	0.088
MG_003::::MG_234	0.088
MG_003::::MG_235	0.1
MG_003::::MG_236	0.09
MG_003::::MG_237	0.1 0.1 0.1
MG_003::::MG_238	0.114
MG_003::::MG_239	0.14 0.134 0.14 0.136
MG_003::::MG_240	0.1
MG_003::::MG_241	0.12
MG_003::::MG_242	0.12
MG_003::::MG_244	0.13
MG_003::::MG_245	0.09
MG_003::::MG_246	0.1
MG_003::::MG_247	0.09
MG_003::::MG_248	0.102 0.094
MG_003::::MG_249	0.12
MG_003::::MG_250	0.122
MG_003::::MG_251	0.112
MG_003::::MG_252	0.132 0.102 0.098
MG_003::::MG_253	0.142
MG_003::::MG_254	0.128
MG_003::::MG_255	0.102 0.11
MG_003::::MG_494	0.09 0.09
MG_003::::MG_256	0.1
MG_003::::MG_257	0.084 0.086
MG_003::::MG_258	0.118
MG_003::::MG_259	0.11 0.11
MG_003::::MG_260	0.13 0.13 0.13
MG_003::::MG_261	0.14
MG_003::::MG_262	0.1
MG_003::::MG_498	0.1 0.13
MG_003::::MG_263	0.1 0.128
MG_003::::MG_264	0.09
MG_003::::MG_265	0.1 0.1 0.1
MG_003::::MG_266	0.136
MG_003::::MG_267	0.09 0.082
MG_003::::MG_268	0.092 0.092
MG_003::::MG_269	0.1 0.1
MG_003::::MG_270	0.108
MG_003::::MG_271	0.11 0.11
MG_003::::MG_272	0.11
MG_003::::MG_273	0.102
MG_003::::MG_274	0.102 0.11 0.104
MG_003::::MG_275	0.11
MG_003::::MG_276	0.09 0.094 0.09
MG_003::::MG_277	0.14 0.14
MG_003::::MG_278	0.138 0.13
MG_003::::MG_279	0.09
MG_003::::MG_280	0.1 0.1
MG_003::::MG_281	0.12
MG_003::::MG_282	0.1 0.096
MG_003::::MG_283	0.132
MG_003::::MG_284	0.09
MG_003::::MG_285	0.1 0.102
MG_003::::MG_286	0.096 0.09 0.09
MG_003::::MG_287	0.092
MG_003::::MG_289	0.102
MG_003::::MG_290	0.096
MG_003::::MG_291	0.12 0.12
MG_003::::MG_505	0.094
MG_003::::MG_292	0.214
MG_003::::MG_293	0.106 0.096
MG_003::::MG_294	0.116
MG_003::::MG_295	0.13
MG_003::::MG_296	0.09
MG_003::::MG_297	0.116
MG_003::::MG_298	0.15 0.15
MG_003::::MG_299	0.108
MG_003::::MG_300	0.11
MG_003::::MG_301	0.104
MG_003::::MG_302	0.11
MG_003::::MG_303	0.104
MG_003::::MG_304	0.1 0.1
MG_003::::MG_305	0.12
MG_003::::MG_306	0.106
MG_003::::MG_307	0.154
MG_003::::MG_308	0.11 0.268
MG_003::::MG_309	0.16
MG_003::::MG_310	0.098
MG_003::::MG_311	0.098
MG_003::::MG_312	0.152
MG_003::::MG_313	0.1 0.1
MG_003::::MG_314	0.11
MG_003::::MG_315	0.106
MG_003::::MG_316	0.104
MG_003::::MG_317	0.12
MG_003::::MG_318	0.1
MG_003::::MG_319	0.09
MG_003::::MG_320	0.1
MG_003::::MG_321	0.14
MG_003::::MG_322	0.12
MG_003::::MG_323	0.1
MG_003::::MG_515	0.1 0.1
MG_003::::MG_324	0.104
MG_003::::MG_325	0.096
MG_003::::MG_326	0.1
MG_003::::MG_327	0.1
MG_003::::MG_328	0.13
MG_003::::MG_329	0.118
MG_003::::MG_330	0.09 0.09
MG_003::::MG_331	0.094
MG_003::::MG_332	0.1
MG_003::::MG_334	0.142 0.134
MG_003::::MG_335	0.098
MG_003::::MG_516	0.084
MG_003::::MG_517	0.102
MG_003::::MG_336	0.11
MG_003::::MG_337	0.098 0.09
MG_003::::MG_338	0.164
MG_003::::MG_339	0.11 0.108
MG_003::::MG_340	0.27
MG_003::::MG_341	0.248
MG_003::::MG_342	0.092
MG_003::::MG_343	0.1
MG_003::::MG_344	0.1
MG_003::::MG_345	0.208
MG_003::::MG_346	0.09
MG_003::::MG_347	0.098 0.098
MG_003::::MG_348	0.1 0.1 0.1
MG_003::::MG_349	0.11
MG_003::::MG_350	0.1 0.1
MG_003::::MG_521	0.1
MG_003::::MG_351	0.09
MG_003::::MG_352	0.096
MG_003::::MG_353	0.1
MG_003::::MG_354	0.09 0.09
MG_003::::MG_355	0.13
MG_003::::MG_356	0.104
MG_003::::MG_357	0.11
MG_003::::MG_358	0.098
MG_003::::MG_359	0.1 0.106 0.1
MG_003::::MG_360	0.11
MG_003::::MG_361	0.108 0.106
MG_003::::MG_362	0.09 0.088 0.1
MG_003::::MG_363	0.082
MG_003::::MG_522	0.088
MG_003::::MG_364	0.102
MG_003::::MG_365	0.1 0.106
MG_003::::MG_366	0.12
MG_003::::MG_367	0.1 0.1 0.106 0.1
MG_003::::MG_368	0.1
MG_003::::MG_369	0.12
MG_003::::MG_370	0.248
MG_003::::MG_371	0.1 0.1 0.102
MG_003::::MG_372	0.11 0.11
MG_003::::MG_373	0.1
MG_003::::MG_374	0.102
MG_003::::MG_375	0.122 0.122
MG_003::::MG_376	0.082 0.088
MG_003::::MG_377	0.092
MG_003::::MG_378	0.146
MG_003::::MG_379	0.13
MG_003::::MG_380	0.09
MG_003::::MG_381	0.094
MG_003::::MG_382	0.096
MG_003::::MG_383	0.098
MG_003::::MG_384	0.112
MG_003::::MG_524	0.09
MG_003::::MG_385	0.094
MG_003::::MG_386	0.18
MG_003::::MG_387	0.1
MG_003::::MG_388	0.092
MG_003::::MG_389	0.09
MG_003::::MG_390	0.122 0.124
MG_003::::MG_391	0.11
MG_003::::MG_392	0.12 0.12
MG_003::::MG_393	0.09
MG_003::::MG_394	0.11
MG_003::::MG_395	0.11
MG_003::::MG_396	0.09 0.09
MG_003::::MG_397	0.12
MG_003::::MG_398	0.094 0.09 0.09
MG_003::::MG_399	0.236
MG_003::::MG_400	0.106 0.192
MG_003::::MG_401	0.236
MG_003::::MG_402	0.09 0.104
MG_003::::MG_403	0.092 0.09
MG_003::::MG_404	0.092 0.09
MG_003::::MG_405	0.102 0.1
MG_003::::MG_406	0.09
MG_003::::MG_407	0.11
MG_003::::MG_408	0.09
MG_003::::MG_409	0.166
MG_003::::MG_410	0.102 0.1 0.1
MG_003::::MG_411	0.122 0.122
MG_003::::MG_412	0.11
MG_003::::MG_414	0.146
MG_003::::MG_525	0.13
MG_003::::MG_417	0.108 0.114
MG_003::::MG_418	0.09
MG_003::::MG_419	0.12
MG_003::::MG_421	0.154
MG_003::::MG_422	0.132 0.132
MG_003::::MG_423	0.12
MG_003::::MG_424	0.08
MG_003::::MG_425	0.116
MG_003::::MG_426	0.296
MG_003::::MG_427	0.09 0.09 0.09 0.09
MG_003::::MG_428	0.09 0.09
MG_003::::MG_429	0.12
MG_003::::MG_430	0.118 0.12
MG_003::::MG_431	0.098 0.098
MG_003::::MG_432	0.108
MG_003::::MG_433	0.122 0.166
MG_003::::MG_434	0.092
MG_003::::MG_435	0.114
MG_003::::MG_437	0.11
MG_003::::MG_438	0.112
MG_003::::MG_439	0.1
MG_003::::MG_440	0.098
MG_003::::MG_441	0.09
MG_003::::MG_442	0.108
MG_003::::MG_443	0.108
MG_003::::MG_444	0.108
MG_003::::MG_445	0.098
MG_003::::MG_446	0.09
MG_003::::MG_447	0.118 0.12
MG_003::::MG_448	0.09
MG_003::::MG_450	0.1 0.152
MG_003::::MG_451	0.11
MG_003::::MG_452	0.098
MG_003::::MG_453	0.1
MG_003::::MG_454	0.09 0.09 0.09
MG_003::::MG_455	0.112
MG_003::::MG_456	0.1 0.102
MG_003::::MG_457	0.132 0.13
MG_003::::MG_458	0.09 0.09
MG_003::::MG_459	0.092 0.094 0.096 0.09
MG_003::::MG_460	0.1 0.1 0.1
MG_003::::MG_461	0.11 0.11 0.11
MG_003::::MG_462	0.12
MG_003::::MG_463	0.12
MG_003::::MG_464	0.11 0.11
MG_003::::MG_465	0.09 0.09
MG_003::::MG_466	0.092 0.09
MG_003::::MG_467	0.1
MG_003::::MG_468	0.192
MG_003::::MG_526	0.104 0.112 0.1
MG_003::::MG_469	0.114
MG_003::::MG_470	0.1
MG_004::::MG_005	0.133
MG_004::::MG_006	0.11
MG_004::::MG_007	0.116 0.11
MG_004::::MG_008	0.128
MG_004::::MG_009	0.116
MG_004::::MG_010	0.11
MG_004::::MG_011	0.11
MG_004::::MG_012	0.11
MG_004::::MG_013	0.11
MG_004::::MG_014	0.138
MG_004::::MG_015	0.13
MG_004::::MG_018	0.166
MG_004::::MG_019	0.12 0.12
MG_004::::MG_020	0.11 0.11
MG_004::::MG_021	0.128
MG_004::::MG_022	0.106
MG_004::::MG_023	0.12
MG_004::::MG_024	0.122
MG_004::::MG_025	0.11
MG_004::::MG_026	0.168
MG_004::::MG_027	0.106
MG_004::::MG_028	0.11 0.11
MG_004::::MG_029	0.102
MG_004::::MG_030	0.114
MG_004::::MG_031	0.182
MG_004::::MG_032	0.148
MG_004::::MG_033	0.11
MG_004::::MG_034	0.11
MG_004::::MG_035	0.136
MG_004::::MG_036	0.13
MG_004::::MG_037	0.12
MG_004::::MG_038	0.13 0.126 0.126
MG_004::::MG_039	0.12
MG_004::::MG_040	0.13 0.13
MG_004::::MG_041	0.112 0.1 0.1
MG_004::::MG_042	0.13
MG_004::::MG_043	0.126 0.11
MG_004::::MG_044	0.114
MG_004::::MG_045	0.124
MG_004::::MG_046	0.12
MG_004::::MG_047	0.12
MG_004::::MG_048	0.154 0.132
MG_004::::MG_049	0.11
MG_004::::MG_050	0.11
MG_004::::MG_051	0.122 0.124
MG_004::::MG_052	0.1
MG_004::::MG_053	0.13 0.13
MG_004::::MG_054	0.12 0.118
MG_004::::MG_055	0.1 0.1
MG_004::::MG_473	0.1
MG_004::::MG_474	0.1
MG_004::::MG_056	0.132
MG_004::::MG_057	0.108 0.116
MG_004::::MG_058	0.118
MG_004::::MG_059	0.116 0.12
MG_004::::MG_060	0.11
MG_004::::MG_061	0.13 0.13
MG_004::::MG_062	0.14 0.14 0.138
MG_004::::MG_063	0.11 0.112
MG_004::::MG_064	0.17
MG_004::::MG_065	0.124
MG_004::::MG_066	0.14 0.138
MG_004::::MG_067	0.128
MG_004::::MG_068	0.12
MG_004::::MG_069	0.15
MG_004::::MG_070	0.118
MG_004::::MG_071	0.15
MG_004::::MG_072	0.15
MG_004::::MG_073	0.142 0.14
MG_004::::MG_074	0.1
MG_004::::MG_075	0.16
MG_004::::MG_076	0.1 0.1
MG_004::::MG_077	0.124
MG_004::::MG_078	0.12
MG_004::::MG_079	0.17 0.122
MG_004::::MG_080	0.148
MG_004::::MG_081	0.11 0.108
MG_004::::MG_082	0.11 0.112 0.116
MG_004::::MG_083	0.114
MG_004::::MG_084	0.114
MG_004::::MG_085	0.12
MG_004::::MG_086	0.12
MG_004::::MG_087	0.108
MG_004::::MG_088	0.134
MG_004::::MG_089	0.186
MG_004::::MG_090	0.108
MG_004::::MG_091	0.17 0.108
MG_004::::MG_092	0.1 0.104
MG_004::::MG_093	0.108
MG_004::::MG_094	0.128
MG_004::::MG_095	0.12
MG_004::::MG_096	0.136
MG_004::::MG_097	0.114
MG_004::::MG_098	0.146
MG_004::::MG_099	0.17
MG_004::::MG_100	0.16
MG_004::::MG_101	0.11 0.11 0.11
MG_004::::MG_102	0.122 0.12
MG_004::::MG_103	0.12 0.148
MG_004::::MG_476	0.1
MG_004::::MG_104	0.148
MG_004::::MG_105	0.158
MG_004::::MG_106	0.114
MG_004::::MG_107	0.106 0.106
MG_004::::MG_108	0.116
MG_004::::MG_109	0.12
MG_004::::MG_110	0.12
MG_004::::MG_111	0.12
MG_004::::MG_112	0.164 0.11
MG_004::::MG_113	0.122
MG_004::::MG_114	0.11
MG_004::::MG_115	0.104
MG_004::::MG_116	0.11
MG_004::::MG_117	0.11
MG_004::::MG_118	0.12
MG_004::::MG_119	0.13
MG_004::::MG_120	0.129
MG_004::::MG_121	0.12
MG_004::::MG_122	0.14
MG_004::::MG_123	0.124 0.126
MG_004::::MG_124	0.1
MG_004::::MG_125	0.114
MG_004::::MG_126	0.122 0.122
MG_004::::MG_127	0.112 0.106
MG_004::::MG_128	0.116
MG_004::::MG_129	0.102
MG_004::::MG_130	0.13
MG_004::::MG_132	0.1
MG_004::::MG_133	0.11 0.11
MG_004::::MG_134	0.1
MG_004::::MG_135	0.11
MG_004::::MG_136	0.13 0.128 0.136
MG_004::::MG_137	0.12
MG_004::::MG_138	0.142
MG_004::::MG_139	0.13
MG_004::::MG_140	0.162
MG_004::::MG_141	0.14
MG_004::::MG_477	0.1
MG_004::::MG_142	0.14 0.14
MG_004::::MG_143	0.11
MG_004::::MG_144	0.11
MG_004::::MG_145	0.11
MG_004::::MG_146	0.122
MG_004::::MG_147	0.12
MG_004::::MG_148	0.124
MG_004::::MG_149	0.112
MG_004::::MG_478	0.1 0.1
MG_004::::MG_150	0.104 0.232
MG_004::::MG_151	0.112
MG_004::::MG_152	0.116 0.11
MG_004::::MG_153	0.104
MG_004::::MG_154	0.142
MG_004::::MG_155	0.126
MG_004::::MG_156	0.11 0.11
MG_004::::MG_157	0.128
MG_004::::MG_158	0.128
MG_004::::MG_159	0.12
MG_004::::MG_160	0.1
MG_004::::MG_161	0.116 0.132
MG_004::::MG_162	0.102 0.11
MG_004::::MG_163	0.116
MG_004::::MG_164	0.102
MG_004::::MG_165	0.106 0.244
MG_004::::MG_166	0.11 0.108
MG_004::::MG_167	0.1 0.102
MG_004::::MG_168	0.12
MG_004::::MG_169	0.1
MG_004::::MG_170	0.142
MG_004::::MG_171	0.11
MG_004::::MG_172	0.112 0.128
MG_004::::MG_173	0.1 0.1
MG_004::::MG_174	0.098 0.102
MG_004::::MG_175	0.11
MG_004::::MG_176	0.128
MG_004::::MG_177	0.12
MG_004::::MG_178	0.148
MG_004::::MG_179	0.116
MG_004::::MG_180	0.116
MG_004::::MG_181	0.128
MG_004::::MG_182	0.116
MG_004::::MG_183	0.13 0.132
MG_004::::MG_184	0.112
MG_004::::MG_185	0.14 0.14
MG_004::::MG_186	0.11
MG_004::::MG_187	0.13
MG_004::::MG_188	0.116 0.122
MG_004::::MG_189	0.112 0.11
MG_004::::MG_190	0.12 0.114
MG_004::::MG_191	0.18
MG_004::::MG_192	0.166 0.162
MG_004::::MG_194	0.13
MG_004::::MG_195	0.159
MG_004::::MG_196	0.122 0.122
MG_004::::MG_197	0.1
MG_004::::MG_198	0.102 0.102
MG_004::::MG_200	0.136
MG_004::::MG_201	0.11
MG_004::::MG_202	0.1
MG_004::::MG_203	0.364 0.416
MG_004::::MG_204	0.528 0.547
MG_004::::MG_205	0.16
MG_004::::MG_206	0.152
MG_004::::MG_207	0.104 0.118
MG_004::::MG_208	0.11
MG_004::::MG_209	0.114
MG_004::::MG_210	0.106
MG_004::::MG_480	0.112
MG_004::::MG_481	0.098
MG_004::::MG_211	0.1
MG_004::::MG_482	0.104 0.11 0.164
MG_004::::MG_212	0.114
MG_004::::MG_213	0.128
MG_004::::MG_214	0.11
MG_004::::MG_215	0.12 0.118
MG_004::::MG_216	0.13
MG_004::::MG_217	0.12
MG_004::::MG_218	0.19
MG_004::::MG_491	0.12
MG_004::::MG_219	0.102
MG_004::::MG_220	0.1
MG_004::::MG_221	0.11
MG_004::::MG_222	0.138
MG_004::::MG_223	0.126 0.12
MG_004::::MG_224	0.12
MG_004::::MG_225	0.12 0.124
MG_004::::MG_226	0.124 0.122
MG_004::::MG_227	0.11 0.11
MG_004::::MG_228	0.108
MG_004::::MG_229	0.154 0.14
MG_004::::MG_230	0.106
MG_004::::MG_231	0.148 0.144
MG_004::::MG_232	0.1
MG_004::::MG_233	0.104
MG_004::::MG_234	0.11 0.11
MG_004::::MG_235	0.122
MG_004::::MG_236	0.102
MG_004::::MG_237	0.112
MG_004::::MG_238	0.138
MG_004::::MG_239	0.15 0.148
MG_004::::MG_240	0.12
MG_004::::MG_241	0.134
MG_004::::MG_242	0.132
MG_004::::MG_244	0.14
MG_004::::MG_245	0.294 0.1
MG_004::::MG_246	0.11
MG_004::::MG_247	0.11
MG_004::::MG_248	0.11
MG_004::::MG_249	0.292 0.134
MG_004::::MG_250	0.136
MG_004::::MG_251	0.13
MG_004::::MG_252	0.11
MG_004::::MG_253	0.12 0.126
MG_004::::MG_254	0.14
MG_004::::MG_255	0.12
MG_004::::MG_494	0.1
MG_004::::MG_256	0.11
MG_004::::MG_257	0.14 0.108
MG_004::::MG_258	0.142
MG_004::::MG_259	0.122 0.12
MG_004::::MG_260	0.14
MG_004::::MG_261	0.156
MG_004::::MG_262	0.174
MG_004::::MG_498	0.114
MG_004::::MG_263	0.11
MG_004::::MG_264	0.108
MG_004::::MG_265	0.11
MG_004::::MG_266	0.147
MG_004::::MG_267	0.1
MG_004::::MG_268	0.11
MG_004::::MG_269	0.11
MG_004::::MG_270	0.122
MG_004::::MG_271	0.12
MG_004::::MG_272	0.136
MG_004::::MG_273	0.119
MG_004::::MG_274	0.124
MG_004::::MG_275	0.124
MG_004::::MG_276	0.1
MG_004::::MG_277	0.15
MG_004::::MG_278	0.14
MG_004::::MG_279	0.11
MG_004::::MG_280	0.11
MG_004::::MG_281	0.13
MG_004::::MG_282	0.128
MG_004::::MG_283	0.122
MG_004::::MG_284	0.1
MG_004::::MG_285	0.12
MG_004::::MG_286	0.114 0.102
MG_004::::MG_287	0.118
MG_004::::MG_289	0.12 0.12
MG_004::::MG_290	0.112
MG_004::::MG_291	0.13
MG_004::::MG_505	0.106 0.106
MG_004::::MG_292	0.184
MG_004::::MG_293	0.11 0.112
MG_004::::MG_294	0.124
MG_004::::MG_295	0.122
MG_004::::MG_296	0.106 0.102
MG_004::::MG_297	0.124
MG_004::::MG_298	0.151
MG_004::::MG_299	0.116
MG_004::::MG_300	0.12
MG_004::::MG_301	0.12 0.116
MG_004::::MG_302	0.118
MG_004::::MG_303	0.12
MG_004::::MG_304	0.116
MG_004::::MG_305	0.136
MG_004::::MG_306	0.12
MG_004::::MG_307	0.162
MG_004::::MG_308	0.13
MG_004::::MG_309	0.184
MG_004::::MG_310	0.11
MG_004::::MG_311	0.116
MG_004::::MG_312	0.16 0.162
MG_004::::MG_313	0.11
MG_004::::MG_314	0.12
MG_004::::MG_315	0.116
MG_004::::MG_316	0.12 0.12
MG_004::::MG_317	0.13
MG_004::::MG_318	0.11
MG_004::::MG_319	0.102
MG_004::::MG_320	0.11
MG_004::::MG_321	0.16
MG_004::::MG_322	0.13
MG_004::::MG_323	0.118
MG_004::::MG_515	0.11
MG_004::::MG_324	0.12
MG_004::::MG_325	0.102
MG_004::::MG_326	0.11
MG_004::::MG_327	0.11
MG_004::::MG_328	0.14
MG_004::::MG_329	0.171
MG_004::::MG_330	0.112
MG_004::::MG_331	0.11 0.11
MG_004::::MG_332	0.118
MG_004::::MG_334	0.16
MG_004::::MG_335	0.23
MG_004::::MG_516	0.118 0.1
MG_004::::MG_517	0.114
MG_004::::MG_336	0.12
MG_004::::MG_337	0.102
MG_004::::MG_338	0.178
MG_004::::MG_339	0.12
MG_004::::MG_340	0.184
MG_004::::MG_341	0.232
MG_004::::MG_342	0.106 0.102
MG_004::::MG_343	0.12
MG_004::::MG_344	0.11
MG_004::::MG_345	0.174 0.154
MG_004::::MG_346	0.102
MG_004::::MG_347	0.11
MG_004::::MG_348	0.11
MG_004::::MG_349	0.12
MG_004::::MG_350	0.11
MG_004::::MG_521	0.11
MG_004::::MG_351	0.108
MG_004::::MG_352	0.11 0.112
MG_004::::MG_353	0.1
MG_004::::MG_354	0.102
MG_004::::MG_355	0.15
MG_004::::MG_356	0.136
MG_004::::MG_357	0.12
MG_004::::MG_358	0.114
MG_004::::MG_359	0.122
MG_004::::MG_360	0.128 0.15
MG_004::::MG_361	0.106
MG_004::::MG_362	0.102 0.1
MG_004::::MG_363	0.1 0.108
MG_004::::MG_522	0.106
MG_004::::MG_364	0.11
MG_004::::MG_365	0.17
MG_004::::MG_366	0.132 0.134
MG_004::::MG_367	0.11 0.11
MG_004::::MG_368	0.12 0.12
MG_004::::MG_369	0.134
MG_004::::MG_370	0.118
MG_004::::MG_371	0.12
MG_004::::MG_372	0.12 0.12
MG_004::::MG_373	0.11
MG_004::::MG_374	0.112 0.11
MG_004::::MG_375	0.13
MG_004::::MG_376	0.1 0.102
MG_004::::MG_377	0.106
MG_004::::MG_378	0.132 0.13
MG_004::::MG_379	0.14
MG_004::::MG_380	0.112
MG_004::::MG_381	0.11
MG_004::::MG_382	0.11
MG_004::::MG_383	0.11
MG_004::::MG_384	0.126 0.13 0.128
MG_004::::MG_524	0.1
MG_004::::MG_385	0.11
MG_004::::MG_386	0.19
MG_004::::MG_387	0.12
MG_004::::MG_388	0.236
MG_004::::MG_389	0.1
MG_004::::MG_390	0.14
MG_004::::MG_391	0.12
MG_004::::MG_392	0.15
MG_004::::MG_393	0.102 0.106
MG_004::::MG_394	0.12
MG_004::::MG_395	0.13 0.13
MG_004::::MG_396	0.1 0.102 0.1
MG_004::::MG_397	0.13
MG_004::::MG_398	0.132
MG_004::::MG_399	0.132
MG_004::::MG_400	0.156
MG_004::::MG_401	0.14
MG_004::::MG_402	0.106
MG_004::::MG_403	0.11
MG_004::::MG_404	0.1
MG_004::::MG_405	0.11
MG_004::::MG_406	0.1 0.1
MG_004::::MG_407	0.122 0.122
MG_004::::MG_408	0.104
MG_004::::MG_409	0.11 0.112
MG_004::::MG_410	0.122 0.12
MG_004::::MG_411	0.14
MG_004::::MG_412	0.12 0.12
MG_004::::MG_414	0.158
MG_004::::MG_525	0.132 0.14
MG_004::::MG_417	0.106
MG_004::::MG_418	0.108 0.112
MG_004::::MG_419	0.132
MG_004::::MG_421	0.16 0.178 0.186
MG_004::::MG_422	0.146
MG_004::::MG_423	0.13
MG_004::::MG_424	0.12
MG_004::::MG_425	0.126 0.142 0.146
MG_004::::MG_426	0.1
MG_004::::MG_427	0.1 0.1
MG_004::::MG_428	0.1
MG_004::::MG_429	0.13
MG_004::::MG_430	0.13
MG_004::::MG_431	0.11
MG_004::::MG_432	0.12 0.12
MG_004::::MG_433	0.126 0.118
MG_004::::MG_434	0.11 0.11
MG_004::::MG_435	0.122
MG_004::::MG_437	0.12
MG_004::::MG_438	0.124
MG_004::::MG_439	0.11
MG_004::::MG_440	0.11
MG_004::::MG_441	0.102 0.1
MG_004::::MG_442	0.118
MG_004::::MG_443	0.12 0.12
MG_004::::MG_444	0.109
MG_004::::MG_445	0.116
MG_004::::MG_446	0.1
MG_004::::MG_447	0.13
MG_004::::MG_448	0.142 0.152
MG_004::::MG_450	0.118 0.114
MG_004::::MG_451	0.136 0.13
MG_004::::MG_452	0.11 0.11
MG_004::::MG_453	0.126
MG_004::::MG_454	0.1
MG_004::::MG_455	0.126
MG_004::::MG_456	0.116
MG_004::::MG_457	0.14
MG_004::::MG_458	0.11 0.11
MG_004::::MG_459	0.108
MG_004::::MG_460	0.114 0.12
MG_004::::MG_461	0.12
MG_004::::MG_462	0.142
MG_004::::MG_463	0.152
MG_004::::MG_464	0.126
MG_004::::MG_465	0.106
MG_004::::MG_466	0.104 0.102
MG_004::::MG_467	0.122
MG_004::::MG_468	0.196
MG_004::::MG_526	0.11
MG_004::::MG_469	0.13 0.124 0.146
MG_004::::MG_470	0.12 0.112 0.118
MG_005::::MG_006	0.074 0.074
MG_005::::MG_007	0.08 0.08
MG_005::::MG_008	0.094
MG_005::::MG_009	0.122
MG_005::::MG_010	0.076
MG_005::::MG_011	0.08
MG_005::::MG_012	0.08
MG_005::::MG_013	0.08
MG_005::::MG_014	0.108
MG_005::::MG_015	0.1
MG_005::::MG_018	0.13
MG_005::::MG_019	0.09
MG_005::::MG_020	0.08
MG_005::::MG_021	0.102
MG_005::::MG_022	0.07
MG_005::::MG_023	0.08
MG_005::::MG_024	0.096
MG_005::::MG_025	0.08
MG_005::::MG_026	0.092 0.082
MG_005::::MG_027	0.07
MG_005::::MG_028	0.07
MG_005::::MG_029	0.07 0.07
MG_005::::MG_030	0.07 0.072
MG_005::::MG_031	0.262
MG_005::::MG_032	0.11
MG_005::::MG_033	0.08 0.08
MG_005::::MG_034	0.074 0.07
MG_005::::MG_035	0.09 0.09 0.09
MG_005::::MG_036	0.1
MG_005::::MG_037	0.09
MG_005::::MG_038	0.1
MG_005::::MG_039	0.09
MG_005::::MG_040	0.11
MG_005::::MG_041	0.066
MG_005::::MG_042	0.1
MG_005::::MG_043	0.08
MG_005::::MG_044	0.08
MG_005::::MG_045	0.1
MG_005::::MG_046	0.098
MG_005::::MG_047	0.092
MG_005::::MG_048	0.13 0.092
MG_005::::MG_049	0.078
MG_005::::MG_050	0.078
MG_005::::MG_051	0.09
MG_005::::MG_052	0.07 0.068
MG_005::::MG_053	0.11
MG_005::::MG_054	0.08 0.08 0.08
MG_005::::MG_055	0.06 0.07 0.06 0.064
MG_005::::MG_473	0.06 0.07
MG_005::::MG_474	0.07
MG_005::::MG_056	0.082 0.082
MG_005::::MG_057	0.07
MG_005::::MG_058	0.086
MG_005::::MG_059	0.074
MG_005::::MG_060	0.08
MG_005::::MG_061	0.1 0.1
MG_005::::MG_062	0.11
MG_005::::MG_063	0.08 0.082
MG_005::::MG_064	0.152
MG_005::::MG_065	0.096
MG_005::::MG_066	0.11
MG_005::::MG_067	0.1
MG_005::::MG_068	0.1
MG_005::::MG_069	0.12
MG_005::::MG_070	0.12
MG_005::::MG_071	0.12
MG_005::::MG_072	0.124
MG_005::::MG_073	0.112
MG_005::::MG_074	0.07
MG_005::::MG_075	0.13
MG_005::::MG_076	0.07
MG_005::::MG_077	0.09
MG_005::::MG_078	0.09
MG_005::::MG_079	0.09
MG_005::::MG_080	0.12
MG_005::::MG_081	0.08 0.09
MG_005::::MG_082	0.076
MG_005::::MG_083	0.084 0.076
MG_005::::MG_084	0.08 0.08
MG_005::::MG_085	0.08
MG_005::::MG_086	0.09
MG_005::::MG_087	0.07
MG_005::::MG_088	0.07 0.08
MG_005::::MG_089	0.114 0.112
MG_005::::MG_090	0.08
MG_005::::MG_091	0.07
MG_005::::MG_092	0.064 0.062
MG_005::::MG_093	0.088
MG_005::::MG_094	0.096 0.096 0.096
MG_005::::MG_095	0.136
MG_005::::MG_096	0.114
MG_005::::MG_097	0.08
MG_005::::MG_098	0.09 0.092
MG_005::::MG_099	0.1 0.098
MG_005::::MG_100	0.12
MG_005::::MG_101	0.072
MG_005::::MG_102	0.082 0.084
MG_005::::MG_103	0.08 0.082
MG_005::::MG_476	0.06 0.06
MG_005::::MG_104	0.118
MG_005::::MG_105	0.08
MG_005::::MG_106	0.07
MG_005::::MG_107	0.076 0.07
MG_005::::MG_108	0.08
MG_005::::MG_109	0.09 0.09 0.09
[truncated: 111,051 more rows]

## Sheet: size_corrected_ipTMS
protein_pair	size_corrected_ipTM
MG_001::::MG_002	0.00082481449523418
MG_001::::MG_003	0.00278067270984249
MG_001::::MG_004	0.000363473435205597
MG_001::::MG_005	0.00204769033045796 4.76903304579557e-05
MG_001::::MG_006	-0.00233280027878413 -0.00233280027878413 -0.00233280027878413
MG_001::::MG_007	0.251690942526484
MG_001::::MG_008	0.00408355302380173 8.35530238017246e-05
MG_001::::MG_009	-0.00501701808970473
MG_001::::MG_010	0.00293348616490345
MG_001::::MG_011	0.000798581223927994
MG_001::::MG_012	0.000798581223927994 -0.000201418776072007
MG_001::::MG_013	0.00201669959155056
MG_001::::MG_014	0.00267365680707042 -0.00332634319292957
MG_001::::MG_015	-0.00290596118467534
MG_001::::MG_018	-0.00167154135594599
MG_001::::MG_019	0.00228446288116324
MG_001::::MG_020	-0.00100487249804294
MG_001::::MG_021	0.0007375949472542
MG_001::::MG_022	-0.0061767385963688 -0.0061767385963688 -0.0021767385963688 -0.0041767385963688 -0.0041767385963688
MG_001::::MG_023	0.000712064171990004
MG_001::::MG_024	7.06494872422525e-05 0.00207064948724225
MG_001::::MG_025	-0.000149569735867452
MG_001::::MG_026	0.0335235479811829
MG_001::::MG_027	-0.00476040320323801
MG_001::::MG_028	-0.00150140111456898
MG_001::::MG_029	-0.000101294362937654
MG_001::::MG_030	0.00603592191018835
MG_001::::MG_031	0.0909615107574256 0.220961510757426
MG_001::::MG_032	-0.00232940107759157
MG_001::::MG_033	0.00133640738623121
MG_001::::MG_034	-0.00260852235897505 0.00739147764102495 0.00539147764102495 -0.00260852235897505
MG_001::::MG_035	0.00228544479057899
MG_001::::MG_036	-7.6737143135136e-05
MG_001::::MG_037	-0.0025386448940638 0.0014613551059362
MG_001::::MG_038	0.00303729897477259
MG_001::::MG_039	0.0026881471439934
MG_001::::MG_040	-0.00304950070918578
MG_001::::MG_041	0.00154359874667797 0.00754359874667797
MG_001::::MG_042	-0.000734821295431065
MG_001::::MG_043	0.000971810113103364
MG_001::::MG_044	0.00105852224325147
MG_001::::MG_045	-0.00507405609312439
MG_001::::MG_046	-0.00159989125394445
MG_001::::MG_047	-0.00123095764361145 -0.00323095764361143
MG_001::::MG_048	0.00377207743009067 0.00177207743009067 0.00577207743009067
MG_001::::MG_049	-0.000879607372859997
MG_001::::MG_050	-0.00352259460004917
MG_001::::MG_051	0.00173137935691139
MG_001::::MG_052	-0.00470281557462696
MG_001::::MG_053	-7.6737143135136e-05 -7.6737143135136e-05
MG_001::::MG_054	-0.0016846488787705 -0.0016846488787705
MG_001::::MG_055	-0.00400757001396002 -0.00400757001396002
MG_001::::MG_473	0.0037688892648603
MG_001::::MG_474	-0.00440544118372505
MG_001::::MG_056	-0.00433265557030216 0.00166734442969783 0.00366734442969784
MG_001::::MG_057	0.000653019164780555 0.000653019164780555 0.000653019164780555
MG_001::::MG_058	0.000967419130508532
MG_001::::MG_059	0.0198232614036312 0.0218232614036312 0.00582326140363121
MG_001::::MG_060	-6.36935599813565e-05
MG_001::::MG_061	-0.00131714227163188
MG_001::::MG_062	0.000706229201181949
MG_001::::MG_063	-0.000578003795722468
MG_001::::MG_064	0.00133623818177411 0.00133623818177411
MG_001::::MG_065	-0.00377410930075051
MG_001::::MG_066	-0.00707996358740606
MG_001::::MG_067	-0.00556143784811131
MG_001::::MG_068	-0.00438746025229553 -0.00438746025229553
MG_001::::MG_069	0.0638146136858413
MG_001::::MG_070	0.0130585222432515
MG_001::::MG_071	-5.36024468732188e-05
MG_001::::MG_072	0.0222984937852786
MG_001::::MG_073	0.00236339146576868 0.00836339146576867
MG_001::::MG_074	-0.00539330599092802
MG_001::::MG_075	-0.0012544785210141
MG_001::::MG_076	-0.00349156495715172
MG_001::::MG_077	0.00284195800883749 0.00284195800883749 0.00084195800883749
MG_001::::MG_078	0.00133679951766963
MG_001::::MG_079	-0.000759015803685897 0.0012409841963141
MG_001::::MG_080	-0.000403842590788767 -0.000403842590788767
MG_001::::MG_081	0.00460669400907199 -0.00339330599092802
MG_001::::MG_082	0.004204664195906
MG_001::::MG_083	0.000617213662105265
MG_001::::MG_084	0.000539224125242918
MG_001::::MG_085	-0.00126024944662541 0.000739750553374594
MG_001::::MG_086	-0.00715000940254475 -0.00715000940254475
MG_001::::MG_087	0.00241027087550044 0.00441027087550044
MG_001::::MG_088	0.0108523173330796
MG_001::::MG_089	0.0121580188174931
MG_001::::MG_090	-0.00214859595427613
MG_001::::MG_091	0.00237024826991497
MG_001::::MG_092	0.00980274589793439
MG_001::::MG_093	-0.00666335563196746
MG_001::::MG_094	0.0280722820454122 0.00207228204541221
MG_001::::MG_095	-0.00443887549163567
MG_001::::MG_096	0.000780672709842486
MG_001::::MG_097	-0.00350724144542602 -0.00150724144542602
MG_001::::MG_098	-0.00461672576545508
MG_001::::MG_099	0.00738327423454493
MG_001::::MG_100	-0.000616725765455073 0.00538327423454493
MG_001::::MG_101	-0.00343153015846764
MG_001::::MG_102	-0.00159989125394445
MG_001::::MG_103	0.013406025444022
MG_001::::MG_476	0.000686929304738897
MG_001::::MG_104	0.0156488497990454
MG_001::::MG_105	0.000591372877618013 -0.00140862712238199
MG_001::::MG_106	-0.000756957161815924 0.00124304283818408
MG_001::::MG_107	0.0636172136621053 0.0356172136621053
MG_001::::MG_108	0.0011595565911839
MG_001::::MG_109	-0.00155422136026298 0.014445778639737
MG_001::::MG_110	0.0055801719359919
MG_001::::MG_111	0.000787155875097839 -0.00121284412490216
MG_001::::MG_112	-0.00224073720914986 -0.00224073720914986
MG_001::::MG_113	-0.00300332787943086
MG_001::::MG_114	-0.00469963125766937
MG_001::::MG_115	0.00265922051970099
MG_001::::MG_116	-0.00404242157997078 -0.00604242157997079
MG_001::::MG_117	-0.0027002746661953 -0.0027002746661953
MG_001::::MG_118	-0.00370086706036439 -0.00370086706036439 -0.00370086706036439
MG_001::::MG_119	-0.00109906121546363 -0.00109906121546363
MG_001::::MG_120	0.00214019609880098
MG_001::::MG_121	-0.000834311762917525 -0.000834311762917525
MG_001::::MG_122	-0.00127134137466282
MG_001::::MG_123	-0.00415779169305783
MG_001::::MG_124	-0.00189228850124245 -0.00189228850124245
MG_001::::MG_125	0.000971810113103364
MG_001::::MG_126	-0.00228257817219694
MG_001::::MG_127	0.00382326140363121
MG_001::::MG_128	0.00124794739346572
MG_001::::MG_129	-0.00340778512542864 -0.00340778512542864
MG_001::::MG_130	-0.00115012307136822
MG_001::::MG_132	-0.00178577415666595
MG_001::::MG_133	-0.00619331794568762
MG_001::::MG_134	0.0023115494328794
MG_001::::MG_135	-0.00659397455597799 0.001406025444022
MG_001::::MG_136	-0.00160560344544153
MG_001::::MG_137	-0.000918778918889834
MG_001::::MG_138	0.00444927150815543
MG_001::::MG_139	0.0125376622123839 -0.00146233778761609
MG_001::::MG_140	0.0615178374720828
MG_001::::MG_141	0.0193230912687262
MG_001::::MG_477	-0.000662830457428272
MG_001::::MG_142	0.0109562557196149
MG_001::::MG_143	-0.00290519313757984 0.00709480686242017
MG_001::::MG_144	0.00149306565765354 -0.00150693434234646
MG_001::::MG_145	0.00236712640255528 -0.00263287359744471
MG_001::::MG_146	-0.000505335894896347
MG_001::::MG_147	-0.006581878097434
MG_001::::MG_148	0.00468270256331391
MG_001::::MG_149	0.00131905114500698
MG_001::::MG_478	-0.00705099891179076
MG_001::::MG_150	-0.00229869959516644
MG_001::::MG_151	-0.000575063267782186
MG_001::::MG_152	-0.00242478536187105
MG_001::::MG_153	-0.00229869959516644
MG_001::::MG_154	0.00497181011310337
MG_001::::MG_155	0.00364697875707721 0.00564697875707721
MG_001::::MG_156	0.0039208624828978
MG_001::::MG_157	0.00245490170995398
MG_001::::MG_158	0.00450843504284829
MG_001::::MG_159	0.00259137287761801
MG_001::::MG_160	-0.000145928631609442
MG_001::::MG_161	0.0020921447206517
MG_001::::MG_162	0.0114987220401435
MG_001::::MG_163	0.00446393655738284
MG_001::::MG_164	0.00237480851919235 0.00237480851919235
MG_001::::MG_165	-0.00178577415666595
MG_001::::MG_166	0.0010867815847474 8.67815847473974e-05
MG_001::::MG_167	-0.00120705308689006
MG_001::::MG_168	0.00357521463812895
MG_001::::MG_169	0.00333664436803255
MG_001::::MG_170	0.00153607323188851
MG_001::::MG_171	-0.0027002746661953
MG_001::::MG_172	-0.00377515108819074 0.000224848911809253
MG_001::::MG_173	0.00142167989720145
MG_001::::MG_174	0.00296512244863583 0.000965122448635836
MG_001::::MG_175	0.0178928143222763
MG_001::::MG_176	0.0101919588222877 0.00219195882228765 0.00219195882228765
MG_001::::MG_177	0.00530297015162506 -0.000697029848374928
MG_001::::MG_178	-0.00400757001396002
MG_001::::MG_179	-7.07392817498737e-05
MG_001::::MG_180	-0.000663502215236075
MG_001::::MG_181	-0.000189617081544358
MG_001::::MG_182	-0.000417795402863075 0.000582204597136912
MG_001::::MG_183	-0.00019253584099399 0.003807464159006 0.003807464159006
MG_001::::MG_184	-0.00176934563633789
MG_001::::MG_185	-0.000728462211611255
MG_001::::MG_186	-0.00595340215067075 -0.00195340215067075
MG_001::::MG_187	-0.0026184370510258
MG_001::::MG_188	-0.000781006280071148
MG_001::::MG_189	-0.00185398165759106
MG_001::::MG_190	-0.00185398165759106
MG_001::::MG_191	0.00132752405447459
MG_001::::MG_192	-0.00297561899516446
MG_001::::MG_194	0.030215858762377
MG_001::::MG_195	0.0542984937852786
MG_001::::MG_196	0.00636952187167829 0.0023695218716783
MG_001::::MG_197	0.00258793197755166 0.00258793197755166 0.00258793197755166
MG_001::::MG_198	-0.00410718567772375
MG_001::::MG_200	-0.00376499114526288
MG_001::::MG_201	-0.000975069164415449
MG_001::::MG_202	-0.00390785527934831
MG_001::::MG_203	0.00396961510095738
MG_001::::MG_204	0.00192978665730559
MG_001::::MG_205	4.94834752248346e-05
MG_001::::MG_206	0.00852076540151657
MG_001::::MG_207	0.00169908553643594 0.00169908553643594
MG_001::::MG_208	-0.00103672895427143
MG_001::::MG_209	0.00399512750195705 0.0109951275019571
MG_001::::MG_210	0.000369521871678297 0.000369521871678297
MG_001::::MG_480	-0.0031578820789338
MG_001::::MG_481	0.00226842801785149 0.00226842801785149
MG_001::::MG_211	-0.000371662292038138
MG_001::::MG_482	-0.00310653499762342
MG_001::::MG_212	-0.00554509829004601 0.00245490170995398
MG_001::::MG_213	-0.000157791693057824
MG_001::::MG_214	-0.00205637631462585
MG_001::::MG_215	-0.00227625526950785 -0.00227625526950785 -0.00227625526950785
MG_001::::MG_216	-0.000962701025227414 -0.00296270102522742
MG_001::::MG_217	-0.0063375872710985
MG_001::::MG_218	0.00128600839706663
MG_001::::MG_491	-0.00419964857930095
MG_001::::MG_219	-0.00246898543683458
MG_001::::MG_220	-0.000971652486875425
MG_001::::MG_221	0.00621422584333406
MG_001::::MG_222	0.0229099400999973
MG_001::::MG_223	0.00052364883487363
MG_001::::MG_224	-0.00209280867460114 -0.00409280867460114
MG_001::::MG_225	-0.00552979937233058
MG_001::::MG_226	-0.00575708100748284
MG_001::::MG_227	0.000798581223927994
MG_001::::MG_228	0.00437024826991497
MG_001::::MG_229	-0.00370086706036439
MG_001::::MG_230	0.00104577541366091
MG_001::::MG_231	0.00191806509446614
MG_001::::MG_232	-0.0016884505671206
MG_001::::MG_233	-0.00158637235137161
MG_001::::MG_234	-0.00209570397196224
MG_001::::MG_235	0.000452900840795842
MG_001::::MG_236	-0.0036877987668251
MG_001::::MG_237	0.000194316216638804 0.000194316216638804
MG_001::::MG_238	-0.00207227927424852
MG_001::::MG_239	0.0130141232027672
MG_001::::MG_240	-0.00453102532485004
MG_001::::MG_241	-0.00311444696937982 -0.00511444696937982
MG_001::::MG_242	0.0461804612860415
MG_001::::MG_244	-0.000864369807031515
MG_001::::MG_245	-0.0021095941105943
MG_001::::MG_246	0.00131905114500698 0.00331905114500698 0.00131905114500698
MG_001::::MG_247	-0.00496948622152235 -0.00496948622152235 -0.00496948622152235
MG_001::::MG_248	0.000933486164903463
MG_001::::MG_249	0.043864983344221
MG_001::::MG_250	0.005807464159006
MG_001::::MG_251	-0.00222792256990934 -0.00222792256990934
MG_001::::MG_252	0.00276131195577249 0.00076131195577249
MG_001::::MG_253	0.0691797296899549
MG_001::::MG_254	0.00815520397416095
MG_001::::MG_255	-0.00576567338456242 -0.00576567338456242
MG_001::::MG_494	-0.000663355631967455
MG_001::::MG_256	-0.00448646440519809
MG_001::::MG_257	-0.00138189575758111
MG_001::::MG_258	0.00472668065127807
MG_001::::MG_259	-0.00300332787943086
MG_001::::MG_260	-0.00501695414693167
MG_001::::MG_261	-5.36024468732188e-05 -0.00205360244687322
MG_001::::MG_262	0.0104529008407958 0.00845290084079584
MG_001::::MG_498	0.00105852224325147
MG_001::::MG_263	0.000452900840795842
MG_001::::MG_264	-0.00122283889429686
MG_001::::MG_265	0.0015801719359919
MG_001::::MG_266	-0.00279012438907693 0.00320987561092308
MG_001::::MG_267	-0.00320705308689007
MG_001::::MG_268	0.0040232116297544
MG_001::::MG_269	-0.00370086706036439
MG_001::::MG_270	0.000632809352040173
MG_001::::MG_271	-0.00308061272861573
MG_001::::MG_272	0.0026881471439934
MG_001::::MG_273	-0.00252889887998752
MG_001::::MG_274	-0.00319106628333816
MG_001::::MG_275	-0.00469305840338224
MG_001::::MG_276	0.000463936557382832
MG_001::::MG_277	0.00199845345242999 -1.54654757000827e-06 -0.00800154654757002
MG_001::::MG_278	0.00198544529587076 -1.4554704129241e-05
MG_001::::MG_279	-0.00306651383509654
MG_001::::MG_280	-0.00728136521449305
MG_001::::MG_281	-0.000515811735506605
MG_001::::MG_282	0.00227410264770408
MG_001::::MG_283	0.00492594390687562
MG_001::::MG_284	-0.00490057949854772
MG_001::::MG_285	-0.00428257817219695
MG_001::::MG_286	-0.00103672895427143
MG_001::::MG_287	-4.2215315444856e-05
MG_001::::MG_289	-0.0020111069095579
MG_001::::MG_290	-0.00550724144542603 -0.00350724144542602
MG_001::::MG_291	0.00043731055638907 0.00043731055638907 0.00043731055638907
MG_001::::MG_505	0.0305084350428483 0.00350843504284828
MG_001::::MG_292	0.00631365364170117
MG_001::::MG_293	-0.00541779540286308
MG_001::::MG_294	-0.00438746025229553
MG_001::::MG_295	-0.00592935051275774
MG_001::::MG_296	-0.00460378819777232
MG_001::::MG_297	-0.00419964857930095
MG_001::::MG_298	0.00727003694176293
MG_001::::MG_299	-0.00202307201259015
MG_001::::MG_300	0.00052364883487363
MG_001::::MG_301	-0.00345069694886722 -0.00345069694886722
MG_001::::MG_302	0.0102306543636621
MG_001::::MG_303	-0.00510875747204205
MG_001::::MG_304	0.00227941869265098
MG_001::::MG_305	0.00266386303806142
MG_001::::MG_306	0.0019624594609696
MG_001::::MG_307	0.00385433679419703
MG_001::::MG_308	0.00260315053235702 0.00260315053235702
MG_001::::MG_309	-0.000844117897107755
MG_001::::MG_310	0.000454901709953978
MG_001::::MG_311	0.0181282989214091
MG_001::::MG_312	0.00202024991057967
MG_001::::MG_313	0.000798581223927994
MG_001::::MG_314	-0.00199438679356198
MG_001::::MG_315	0.0979363064400187 0.00593630644001865
MG_001::::MG_316	-0.00609280867460114 -0.00609280867460114
MG_001::::MG_317	-0.00362218584346927
MG_001::::MG_318	0.001406025444022
MG_001::::MG_319	0.000653019164780555
MG_001::::MG_320	0.000885163155572286
MG_001::::MG_321	-0.00579665303501051
MG_001::::MG_322	-0.000661857033461916
MG_001::::MG_323	0.000113900546137746
MG_001::::MG_515	0.000367126402555276
MG_001::::MG_324	-0.00486149542577931 -0.00286149542577931 -0.00486149542577931
MG_001::::MG_325	0.00123023193464477 0.00123023193464477
MG_001::::MG_326	0.000108249275172792
MG_001::::MG_327	-0.00554509829004601
MG_001::::MG_328	-0.00442126041985867 -0.00442126041985867
MG_001::::MG_329	0.00761662245078393 0.00761662245078393
MG_001::::MG_330	-0.00297506916441545
MG_001::::MG_331	-0.00251669265626245 -0.00251669265626245
MG_001::::MG_332	0.00903051377847765 0.00503051377847764
MG_001::::MG_334	0.000299386239323407
MG_001::::MG_335	-0.00057003557283461 -0.00057003557283461 -0.00057003557283461
MG_001::::MG_516	0.00110609203346394
MG_001::::MG_517	-0.00378414123762304 -0.00378414123762304 -0.00378414123762304 -0.00378414123762304
MG_001::::MG_336	0.000762305023465665 0.000762305023465665 0.000762305023465665
MG_001::::MG_337	-0.00349156495715172
MG_001::::MG_338	-0.00333750499928476
MG_001::::MG_339	0.0062991329396356
MG_001::::MG_340	0.0144558832162883
MG_001::::MG_341	0.010174994955924
MG_001::::MG_342	0.00160355652126254
MG_001::::MG_343	-0.00419964857930095 -0.00419964857930095
MG_001::::MG_344	-0.00798330040844944 -0.00198330040844945 -0.00398330040844944
MG_001::::MG_345	0.0246263458610021
MG_001::::MG_346	0.00579470191244616
MG_001::::MG_347	-0.00233280027878413
MG_001::::MG_348	-0.00219192098198807 -0.00219192098198807
MG_001::::MG_349	0.00108122108111017
MG_001::::MG_350	-0.00126024944662541
MG_001::::MG_521	-0.00361358356339736 -0.00361358356339736
MG_001::::MG_351	8.67815847473974e-05
MG_001::::MG_352	0.00179470191244616 0.00179470191244616 0.00179470191244616
MG_001::::MG_353	0.0053975885279347
MG_001::::MG_354	-0.00339330599092802
MG_001::::MG_355	0.000390371292354183 0.00439037129235417
MG_001::::MG_356	-0.000593974555977997 0.001406025444022
MG_001::::MG_357	0.0019624594609696
MG_001::::MG_358	0.0261282989214091 0.0101282989214091
MG_001::::MG_359	0.0150803768358948
MG_001::::MG_360	0.264523648834874
MG_001::::MG_361	0.000178045843676811 0.00217804584367681
MG_001::::MG_362	0.0040921447206517
MG_001::::MG_363	0.0028015414662159 0.0028015414662159
MG_001::::MG_522	-0.000456401253322032
MG_001::::MG_364	-0.00361358356339736
MG_001::::MG_365	-0.00126024944662541 0.000739750553374594
MG_001::::MG_366	-0.000398497842305737
MG_001::::MG_367	0.000982981910295264
MG_001::::MG_368	0.00730297015162507 -0.00269702984837493
MG_001::::MG_369	-0.000588853867585809 -0.000588853867585809
MG_001::::MG_370	-0.00227625526950785 0.00172374473049215
MG_001::::MG_371	-0.0023605295966156 -0.0023605295966156
MG_001::::MG_372	0.00260730485618993
MG_001::::MG_373	-0.000680948854993021 -0.000680948854993021
MG_001::::MG_374	-7.07392817498737e-05
MG_001::::MG_375	0.0109009387845364 -0.00109906121546363
MG_001::::MG_376	-0.00209570397196224
MG_001::::MG_377	-0.000756957161815924
MG_001::::MG_378	0.00087947644051059
MG_001::::MG_379	0.00445216860856106
MG_001::::MG_380	0.003336462784402
MG_001::::MG_381	-0.00306651383509654 -0.00106651383509654
MG_001::::MG_382	0.00139147764102496
MG_001::::MG_383	0.00422484891180926 0.000224848911809253
MG_001::::MG_384	-0.00121284412490216
MG_001::::MG_524	-0.00256621646311683
MG_001::::MG_385	-0.00469963125766937
MG_001::::MG_386	-0.00347179819595653
MG_001::::MG_387	0.00453922412524292
MG_001::::MG_388	0.00294900108820925
MG_001::::MG_389	-0.00440544118372505 -0.00440544118372505
MG_001::::MG_390	-0.0039141250492675
MG_001::::MG_391	-0.00230567355639191
MG_001::::MG_392	0.00243731055638907 0.00043731055638907
MG_001::::MG_393	0.0172965583714658 -0.000703441628534196
MG_001::::MG_394	0.000921661615759656
MG_001::::MG_395	-0.00215750765205161 -0.00215750765205161
MG_001::::MG_396	-0.000857359435557231
MG_001::::MG_397	-0.00124448701802726
MG_001::::MG_398	-0.00499931661364211
MG_001::::MG_399	-0.00254034857972668 0.00545965142027333
MG_001::::MG_400	0.0144930656576535
MG_001::::MG_401	0.00828929606122163 0.00628929606122164
MG_001::::MG_402	0.000842440934623545 0.000842440934623545
MG_001::::MG_403	-0.00214859595427613
MG_001::::MG_404	0.0141077114987576 0.00810771149875756
MG_001::::MG_405	0.000366641856773667 0.000366641856773667 0.000366641856773667
MG_001::::MG_406	-0.00343719304264009 0.000562806957359913
MG_001::::MG_407	-0.00315785142380248
MG_001::::MG_408	-0.00134077948029901
MG_001::::MG_409	-0.00170449723588079 -0.00170449723588079
MG_001::::MG_410	-0.00278100628007115
MG_001::::MG_411	0.000502350628427004
MG_001::::MG_412	-0.00674446910034303 -0.00274446910034302
MG_001::::MG_414	-0.00196881033033328
MG_001::::MG_525	-0.00819110838988671
MG_001::::MG_417	-0.00490057949854772
MG_001::::MG_418	0.00372575323359411 0.00172575323359411
MG_001::::MG_419	0.240520765401517
MG_001::::MG_421	0.024974730256899
MG_001::::MG_422	0.000427586988153011
MG_001::::MG_423	-0.00088063335600444
MG_001::::MG_424	-0.000249530487907247
MG_001::::MG_425	0.00553896536651036 -0.000461034633489649
MG_001::::MG_426	0.00205602742422294 0.00205602742422294
MG_001::::MG_427	0.000214225843334054
MG_001::::MG_428	0.00131749125602013
MG_001::::MG_429	-0.00167984449111783
MG_001::::MG_430	0.00111233039264161
MG_001::::MG_431	-0.00141779540286308
MG_001::::MG_432	-0.00243887549163568 -0.00143887549163568
MG_001::::MG_433	-0.000149569735867452
MG_001::::MG_434	0.00467172233996892 0.00267172233996892
MG_001::::MG_435	0.0121809446092589
MG_001::::MG_437	-0.00835871190487057
MG_001::::MG_438	-0.00123095764361145 0.00476904235638856 -0.00123095764361145 0.0127690423563886
MG_001::::MG_439	0.0121042054421867
MG_001::::MG_440	-0.00266359261376878
MG_001::::MG_441	-0.00529495195064997 -0.00329495195064997 -0.00529495195064997
MG_001::::MG_442	0.00627941869265099
MG_001::::MG_443	-0.000198229825746271
MG_001::::MG_444	0.0103918863187412
MG_001::::MG_445	0.000751591441695593 -0.00424840855830441
MG_001::::MG_446	-0.0011769900404569
MG_001::::MG_447	0.000143331294084004 0.000143331294084004
MG_001::::MG_448	-0.00466335563196746
MG_001::::MG_450	0.000539224125242918
MG_001::::MG_451	-0.000117911133508675
MG_001::::MG_452	-0.00492876518271623 -0.000928765182716243
MG_001::::MG_453	0.000366641856773667
MG_001::::MG_454	-0.00314768266692039
MG_001::::MG_455	0.00772150328383317
MG_001::::MG_456	-0.00320000291918458
MG_001::::MG_457	0.00320356828970621
MG_001::::MG_458	0.000937279577214317
MG_001::::MG_459	0.0295081146279084 0.00150811462790837
MG_001::::MG_460	-0.00134525185938901
MG_001::::MG_461	-0.000584142807531107 -0.000584142807531107
MG_001::::MG_462	0.00684987692863177 0.000849876928631782
MG_001::::MG_463	-0.00475205260653427 0.00124794739346572
MG_001::::MG_464	-0.00539269514381006 -0.00339269514381006 0.000607304856189927
MG_001::::MG_465	0.00149533650335612 0.00149533650335612
MG_001::::MG_466	0.0037688892648603 0.0017688892648603
MG_001::::MG_467	-0.00126024944662541
MG_001::::MG_468	0.00234069060042053
MG_001::::MG_526	0.00105852224325147 0.00105852224325147
MG_001::::MG_469	-0.00152603480573793
MG_001::::MG_470	0.00236712640255528
MG_002::::MG_003	-0.002258192584593
MG_002::::MG_004	0.000917002398718975
MG_002::::MG_005	-0.00428257817219695
MG_002::::MG_006	-0.0036877987668251
MG_002::::MG_007	0.0040867815847474
MG_002::::MG_008	-0.0043375872710985
MG_002::::MG_009	0.001336462784402
MG_002::::MG_010	-0.00246898543683458 0.00153101456316543
MG_002::::MG_011	-0.00297506916441545 -0.00297506916441545
MG_002::::MG_012	-0.00297506916441545
MG_002::::MG_013	0.000313290112347542
MG_002::::MG_014	-0.000296450916589169 -0.000296450916589169
MG_002::::MG_015	-0.00378527465135647
MG_002::::MG_018	0.0105468927711064
MG_002::::MG_019	6.14429269945455e-05
MG_002::::MG_020	0.00312039262713999
MG_002::::MG_021	-0.00191644697619828 -0.00191644697619828
MG_002::::MG_022	0.00489628035907545 0.00689628035907545
MG_002::::MG_023	-0.00306651383509654
MG_002::::MG_024	-6.36935599813565e-05 -6.36935599813565e-05
MG_002::::MG_025	-0.00397678837024559
MG_002::::MG_026	-0.00170812741139717
MG_002::::MG_027	0.000269597007179052 0.122269597007179
MG_002::::MG_028	0.00119825408668423
MG_002::::MG_029	-0.00130746969390921
MG_002::::MG_030	-0.00529495195064997
MG_002::::MG_031	0.0106537753062758
MG_002::::MG_032	-0.00340770410726848 0.00459229589273151 0.0125922958927315
MG_002::::MG_033	-0.000289038313468909
MG_002::::MG_034	-0.00598144326251726
MG_002::::MG_035	-0.00403361787404287
MG_002::::MG_036	-0.000845590347038766
MG_002::::MG_037	0.00101204658363233
MG_002::::MG_038	0.00839578739212507
MG_002::::MG_039	-0.00151507263044427
MG_002::::MG_040	0.0880657082426086
MG_002::::MG_041	0.0110691267426435
MG_002::::MG_042	-0.00152979937233058 0.00647020062766943
MG_002::::MG_043	-0.00279194977328431 -0.00279194977328431
MG_002::::MG_044	-0.0027002746661953 -0.0027002746661953
MG_002::::MG_045	0.000364796058952566 0.00636479605895257
MG_002::::MG_046	0.000492758554573966 -0.00550724144542603 -0.00350724144542602
MG_002::::MG_047	-0.00143019287638078 -0.00143019287638078
MG_002::::MG_048	-0.000663200482330373 0.00133679951766963
MG_002::::MG_049	0.00160355652126254
MG_002::::MG_050	0.00104577541366091 -0.000954224586339092
MG_002::::MG_051	-0.00461372755717455
MG_002::::MG_052	0.000481309701876341 0.000481309701876341
MG_002::::MG_053	-0.00484559034703877 0.00115440965296124
MG_002::::MG_054	0.0244033840402681
MG_002::::MG_055	0.00523023193464477 0.00323023193464477 -0.00276976806535523
MG_002::::MG_473	0.00166950500568094 0.00166950500568094
MG_002::::MG_474	-0.0011984585337841 -0.0011984585337841
MG_002::::MG_056	-0.00205637631462585
MG_002::::MG_057	-0.0025012779598565
MG_002::::MG_058	-0.00501701808970473 0.00298298191029527
MG_002::::MG_059	0.000896280359075442 0.000896280359075442 0.000896280359075442 0.000896280359075442
MG_002::::MG_060	-0.00388609945386226
MG_002::::MG_061	-0.00213501665577903
MG_002::::MG_062	-0.00440582086390495
MG_002::::MG_063	-0.00442911837549356
MG_002::::MG_064	-0.00284157396179854
MG_002::::MG_065	0.00172150328383316
MG_002::::MG_066	-0.00211383218745792
MG_002::::MG_067	0.00377207743009067
MG_002::::MG_068	0.00108122108111017
MG_002::::MG_069	0.000235325368026978
MG_002::::MG_070	0.101299725333805 0.0452997253338047
MG_002::::MG_071	0.0024283605962834
MG_002::::MG_072	-0.00108898995758332
MG_002::::MG_073	0.0113096261361289
MG_002::::MG_074	0.00973832148547348
MG_002::::MG_075	0.000974730256899037 0.022974730256899 0.012974730256899 -0.00302526974310097
MG_002::::MG_076	0.00363265655661566 0.00163265655661566
MG_002::::MG_077	0.0165493030511328
MG_002::::MG_078	0.00716568823708247
MG_002::::MG_079	-0.00303258086949147 0.000967419130508532
MG_002::::MG_080	-0.00187328270550431
MG_002::::MG_081	0.00173832148547347
MG_002::::MG_082	0.000755723894454802
MG_002::::MG_083	-0.0036081136812588
MG_002::::MG_084	0.00475082591276631 0.00275082591276631
MG_002::::MG_085	-0.00314902638205541 -0.00514902638205542
MG_002::::MG_086	-0.00134525185938901 0.014654748140611
MG_002::::MG_087	0.00552710949170376
MG_002::::MG_088	0.00385407136839056 0.00185407136839056
MG_002::::MG_089	0.00902699380420537 0.0170269938042054 0.00102699380420536
MG_002::::MG_090	0.000508435042848282
MG_002::::MG_091	-0.000662830457428272
MG_002::::MG_092	0.00318430751491865
MG_002::::MG_093	0.000373759787537863 0.000373759787537863
MG_002::::MG_094	0.00156112450836432
MG_002::::MG_095	0.00330297015162506
MG_002::::MG_096	-0.002258192584593
MG_002::::MG_097	0.000937279577214317
MG_002::::MG_098	0.00084195800883749
MG_002::::MG_099	0.00084195800883749
MG_002::::MG_100	0.00484195800883749
MG_002::::MG_101	0.00714264056444278
MG_002::::MG_102	-0.00550724144542603
MG_002::::MG_103	-0.00233280027878413 -0.000332800278784129
MG_002::::MG_476	-0.00168976166517248 -0.00168976166517248
MG_002::::MG_104	0.0124328542645873
MG_002::::MG_105	-0.000702815574626953
MG_002::::MG_106	0.01399242998604
MG_002::::MG_107	0.00239188631874121 0.000391886318741208
MG_002::::MG_108	-0.000476452018817075
MG_002::::MG_109	0.0082306543636621
MG_002::::MG_110	-0.00214859595427613
MG_002::::MG_111	-0.00560177640767735
MG_002::::MG_112	0.00441027087550044 -0.00358972912449956
MG_002::::MG_113	-0.00347348461076173
MG_002::::MG_114	-0.00620529808755385
MG_002::::MG_115	0.00364697875707721
MG_002::::MG_116	0.276369521871678
MG_002::::MG_117	0.00992086248289779 0.0179208624828978
MG_002::::MG_118	0.00227941869265098
MG_002::::MG_119	-0.00190838495610138
MG_002::::MG_120	-0.0025386448940638
MG_002::::MG_121	-0.00469963125766937 -0.00469963125766937
MG_002::::MG_122	0.00154885729021732
MG_002::::MG_123	0.0033209423667179 -0.00267905763328211 0.0233209423667179
MG_002::::MG_124	-0.00248592219279769 0.00351407780720231
MG_002::::MG_125	-0.00279194977328431
MG_002::::MG_126	0.00166734442969783
MG_002::::MG_127	0.00289628035907544
MG_002::::MG_128	-0.000382786337894736 -0.000382786337894736
MG_002::::MG_129	0.00387699763795116 0.00187699763795117
MG_002::::MG_130	0.094285444790579
MG_002::::MG_132	0.00131636738175753 0.00131636738175753
MG_002::::MG_133	-0.000850295625260594
MG_002::::MG_134	-0.00226540791051528
MG_002::::MG_135	0.00366719972121586
MG_002::::MG_136	-0.000189617081544358
MG_002::::MG_137	-0.00320000291918458 -0.00320000291918458
MG_002::::MG_138	0.01154544650835
MG_002::::MG_139	0.00571411083088952
MG_002::::MG_140	0.0116158934396858 0.00761589343968586
MG_002::::MG_141	0.00461070858995558
MG_002::::MG_477	-0.00315467898965304
MG_002::::MG_142	-3.42048928397842e-06
MG_002::::MG_143	0.00241944844161402
MG_002::::MG_144	-0.000240737209149855
MG_002::::MG_145	-0.00131577311808295
MG_002::::MG_146	-0.00486149542577931
MG_002::::MG_147	-0.000748938158714726 -0.000748938158714726
MG_002::::MG_148	-0.00361753503370844
MG_002::::MG_149	-0.000424785361871044
MG_002::::MG_478	0.00395778468455515
MG_002::::MG_150	-0.00492535087919143
MG_002::::MG_151	-0.000195207727987229
MG_002::::MG_152	-0.00578577415666595 -0.00578577415666595
MG_002::::MG_153	0.00507464912080857 0.00307464912080856
MG_002::::MG_154	0.00720805022671568
MG_002::::MG_155	0.00118124048160854
MG_002::::MG_156	0.00100112842868564
MG_002::::MG_157	0.000777161105703139
MG_002::::MG_158	0.00163265655661566 0.00363265655661566
MG_002::::MG_159	-0.00470281557462696
MG_002::::MG_160	-0.00259410763395831 -0.00259410763395831 0.00540589236604169
MG_002::::MG_161	0.00333771358682602
MG_002::::MG_162	-0.00114427297513639
MG_002::::MG_163	0.00529655837146581
MG_002::::MG_164	0.00614741908603345
MG_002::::MG_165	0.00131636738175753
MG_002::::MG_166	-0.00310653499762342 -0.00310653499762342
MG_002::::MG_167	-0.00590640517492882 9.35948250711804e-05
MG_002::::MG_168	0.00421422584333406
MG_002::::MG_169	0.000373759787537863 0.000373759787537863
MG_002::::MG_170	0.001001415940869
MG_002::::MG_171	-0.00607913751710221 -0.0020791375171022
MG_002::::MG_172	0.000653019164780555
MG_002::::MG_173	0.00110923909907199 -0.00089076090092801 0.00110923909907199
MG_002::::MG_174	0.00297915021542399 0.00297915021542399
MG_002::::MG_175	0.00112287432373254
MG_002::::MG_176	-0.000554680288774756 0.0334453197112252 0.00544531971122524
MG_002::::MG_177	0.00133640738623121
MG_002::::MG_178	-0.00476976806535522
MG_002::::MG_179	0.00622075492113928
MG_002::::MG_180	-0.00451936273553932
MG_002::::MG_181	0.00346897467514995
MG_002::::MG_182	0.00303220369857962
MG_002::::MG_183	0.0388794764405106
MG_002::::MG_184	-0.00568591911710598 0.000314080882894016
MG_002::::MG_185	-0.0038898555257604
MG_002::::MG_186	0.000463936557382832
MG_002::::MG_187	0.00051325766911342 -0.00548674233088658
MG_002::::MG_188	-0.000752052606534284
MG_002::::MG_189	0.000224848911809253 -0.00577515108819074
MG_002::::MG_190	-0.00577515108819074
MG_002::::MG_191	0.00502700647564511
MG_002::::MG_192	0.00520948067843119 0.0192094806784312
MG_002::::MG_194	0.000191778424306691
MG_002::::MG_195	0.00491101004241667
MG_002::::MG_196	0.00919563125450257
MG_002::::MG_197	0.000379830175863995
MG_002::::MG_198	-0.00487712567626745
MG_002::::MG_200	0.0113230912687261
MG_002::::MG_201	-0.00637166229203814
MG_002::::MG_202	0.00333771358682602 -0.00466228641317398
MG_002::::MG_203	-0.00102629054436962
MG_002::::MG_204	0.000593250692097189
MG_002::::MG_205	0.00201669959155056
MG_002::::MG_206	0.00161964652737806
MG_002::::MG_207	0.000618104242418892 0.00261810424241889
MG_002::::MG_208	-0.00430612097008068
MG_002::::MG_209	0.00112039262713999
MG_002::::MG_210	-0.000804368745497441
MG_002::::MG_480	0.00143378353688317
MG_002::::MG_481	3.14484587358235e-05
MG_002::::MG_211	0.000686929304738897
MG_002::::MG_482	-0.00579791546574141 -0.00379791546574141 -0.00179791546574141 0.000202084534258587
MG_002::::MG_212	0.0227771611057031 -0.00122283889429686 -0.00122283889429686
MG_002::::MG_213	0.0053209423667179
MG_002::::MG_214	0.00260669400907199
MG_002::::MG_215	-0.00622024907443888 -0.00622024907443888
MG_002::::MG_216	-0.00160421260787494 -0.00160421260787494
MG_002::::MG_217	0.0195075572370858
MG_002::::MG_218	0.000660594509845236 0.0306605945098452 0.00466059450984524
MG_002::::MG_491	0.00375458329000568 0.0117545832900057
MG_002::::MG_219	0.00058242556490113 0.00458242556490113
MG_002::::MG_220	0.000510658892825672
MG_002::::MG_221	0.00131636738175753
MG_002::::MG_222	0.00503051377847764 -0.00496948622152235 -0.000969486221522348
MG_002::::MG_223	-0.00178414123762304
MG_002::::MG_224	0.00976461739544207 -0.000235382604557924
MG_002::::MG_225	-0.000110564127324464
MG_002::::MG_226	-0.000347574904424053
MG_002::::MG_227	-0.00297506916441545
MG_002::::MG_228	-0.000662830457428272
MG_002::::MG_229	0.00227941869265098 -0.00172058130734902
MG_002::::MG_230	6.16098211041541e-05
MG_002::::MG_231	0.000711041597699871
MG_002::::MG_232	-0.00226540791051528
MG_002::::MG_233	0.00584505092104243
MG_002::::MG_234	0.00329409810735732
MG_002::::MG_235	-0.00334039005050582
MG_002::::MG_236	0.00142167989720145 0.00142167989720145
MG_002::::MG_237	0.00638641643660263
MG_002::::MG_238	0.00149949816120307
MG_002::::MG_239	-0.000351150200954622
MG_002::::MG_240	0.001406025444022 0.011406025444022
MG_002::::MG_241	-7.6737143135136e-05
MG_002::::MG_242	0.00319225328437647 0.00119225328437647
MG_002::::MG_244	-3.03848990426264e-05
MG_002::::MG_245	0.000823009959543104 -0.0011769900404569
MG_002::::MG_246	-0.00242478536187105
MG_002::::MG_247	0.00150811462790837
MG_002::::MG_248	0.00553101456316543
MG_002::::MG_249	0.0052583900757921
MG_002::::MG_250	0.00087947644051059
MG_002::::MG_251	-0.00666320048233036
MG_002::::MG_252	0.0112223093048629
MG_002::::MG_253	0.00280893371666183 -0.00519106628333817
MG_002::::MG_254	0.00709403881532465 -0.00290596118467534
MG_002::::MG_255	0.00810824927517279 0.00810824927517279
MG_002::::MG_494	0.00837375978753787
MG_002::::MG_256	-0.000101294362937654 0.00189870563706235
MG_002::::MG_257	0.0240663744351856 -0.00393362556481437
MG_002::::MG_258	0.00662561185412484
MG_002::::MG_259	0.00252651538923826 0.0125265153892383
MG_002::::MG_260	-0.000319983330913418 -0.000319983330913418
MG_002::::MG_261	0.0104283605962834
MG_002::::MG_262	-0.00334039005050582
MG_002::::MG_498	-0.0027002746661953
MG_002::::MG_263	-0.00334039005050582 0.000659609949494183 0.00265960994949417
MG_002::::MG_264	-0.00450466349664388
MG_002::::MG_265	-0.00214859595427613
MG_002::::MG_266	0.0498507154856662 0.0158507154856662
MG_002::::MG_267	-0.00590640517492882
MG_002::::MG_268	0.37456280695736
MG_002::::MG_269	0.000279418692650982
MG_002::::MG_270	0.00063065574398434
MG_002::::MG_271	0.000445778639737021
MG_002::::MG_272	-0.00151507263044427 -0.00151507263044427
MG_002::::MG_273	-0.0064864644051981
MG_002::::MG_274	0.000712064171990004 0.000712064171990004
MG_002::::MG_275	0.000762305023465665 0.000762305023465665
MG_002::::MG_276	-0.0027034416285342 -0.0027034416285342 -0.0027034416285342
MG_002::::MG_277	-0.00368634635829884
MG_002::::MG_278	0.000780672709842486 0.00678067270984249 0.00478067270984249
MG_002::::MG_279	-0.00246898543683458 -0.00646898543683458 0.00153101456316543
MG_002::::MG_280	-0.000943552818773563
MG_002::::MG_281	0.0406978749184108
MG_002::::MG_282	-0.000765880355002586 -0.000765880355002586
MG_002::::MG_283	0.000364796058952566 0.000364796058952566
MG_002::::MG_284	0.0122684280178515 0.0122684280178515
MG_002::::MG_285	0.00966734442969783
MG_002::::MG_286	-0.000306120970080676 0.00569387902991933
MG_002::::MG_287	-0.00248156841403908 -0.00248156841403908 -0.00248156841403908
MG_002::::MG_289	-0.000149569735867452
MG_002::::MG_290	0.000937279577214317
MG_002::::MG_291	-0.00431094895373549
MG_002::::MG_505	0.00163265655661566 0.00963265655661567
MG_002::::MG_292	0.000748551250338264 0.000748551250338264
MG_002::::MG_293	0.00103220369857962
MG_002::::MG_294	0.00108122108111017 -0.00291877891888984
MG_002::::MG_295	0.00993630644001864 -6.36935599813565e-05
MG_002::::MG_296	0.00258793197755166
MG_002::::MG_297	0.00175458329000568
MG_002::::MG_298	-0.000434325109559097
MG_002::::MG_299	-0.00595340215067075
MG_002::::MG_300	-0.00378414123762304
MG_002::::MG_301	-0.00545725522861676 0.000542744771383233
MG_002::::MG_302	0.040314080882894 0.092314080882894
MG_002::::MG_303	0.000798581223927994 0.000798581223927994 0.000798581223927994
MG_002::::MG_304	-0.00140862712238199
MG_002::::MG_305	0.247768169379324
MG_002::::MG_306	-0.00227625526950785
MG_002::::MG_307	0.0118652821417103
MG_002::::MG_308	-0.00370086706036439
MG_002::::MG_309	0.00310502196753082
MG_002::::MG_310	-0.00122283889429686
MG_002::::MG_311	-0.00119650255980516
MG_002::::MG_312	0.00808223766474914
MG_002::::MG_313	-0.00297506916441545 -0.000975069164415449
MG_002::::MG_314	0.00358092840079238
MG_002::::MG_315	0.0141139005461377
MG_002::::MG_316	-0.000235382604557924 -0.000235382604557924
MG_002::::MG_317	0.0194712873371259
MG_002::::MG_318	0.00366719972121586
MG_002::::MG_319	-0.0025012779598565
MG_002::::MG_320	-0.00288354787478273
MG_002::::MG_321	0.0205788778019062
MG_002::::MG_322	-0.00545395167096524
MG_002::::MG_323	-0.00334077948029901
MG_002::::MG_515	-0.00131577311808295
MG_002::::MG_324	0.00105852224325147 0.00105852224325147
MG_002::::MG_325	0.00108086835737711
MG_002::::MG_326	0.0022955027641192
MG_002::::MG_327	-0.00122283889429686 -0.00122283889429686
MG_002::::MG_328	0.0222948783810363
MG_002::::MG_329	0.00117431594202369
MG_002::::MG_330	-0.00437166229203814 -0.00637166229203814
MG_002::::MG_331	0.00411634443474737
MG_002::::MG_332	0.00150811462790837 0.00150811462790837
MG_002::::MG_334	0.000850987752859828
MG_002::::MG_335	-0.00180804117771236
MG_002::::MG_516	-0.00123408330096166 -0.00123408330096166
MG_002::::MG_517	0.0101917784243067 -0.00180822157569331
MG_002::::MG_336	-0.00353414503692596 -0.00353414503692596
MG_002::::MG_337	-0.00436734344338434
MG_002::::MG_338	0.0125562138986444
MG_002::::MG_339	0.000279418692650982 -0.00172058130734902
MG_002::::MG_340	-0.00267665672095668 0.0173233432790433
MG_002::::MG_341	0.00393161881670342
MG_002::::MG_342	-0.00148418752643285 -0.00148418752643285
MG_002::::MG_343	-0.000245416709994326
MG_002::::MG_344	0.000313290112347542
MG_002::::MG_345	0.00107017934973322
MG_002::::MG_346	0.000720503291662018
MG_002::::MG_347	-0.0036877987668251
MG_002::::MG_348	-0.00213137049879858
MG_002::::MG_349	0.00079999708081542 0.00879999708081541
MG_002::::MG_350	0.0188509736179446
MG_002::::MG_521	0.00294900108820925
MG_002::::MG_351	-0.00310653499762342 -0.00310653499762342
MG_002::::MG_352	-0.00127949670833798 -0.00127949670833798
MG_002::::MG_353	-0.00325353762121456
MG_002::::MG_354	-0.000261678514526527
MG_002::::MG_355	-0.000800828883508228
MG_002::::MG_356	-0.000332800278784129 -0.00233280027878413
MG_002::::MG_357	-0.00227625526950785 -0.00227625526950785
MG_002::::MG_358	-0.00119650255980516
MG_002::::MG_359	-0.00478965577721849 -0.00478965577721849
MG_002::::MG_360	-0.00178414123762304 0.00621585876237696 0.00221585876237695
MG_002::::MG_361	-0.000868820915723177
MG_002::::MG_362	-0.00666228641317398
MG_002::::MG_363	0.000612871964125315 0.000612871964125315
MG_002::::MG_522	-0.0029308732573565
MG_002::::MG_364	0.00094900108820925
MG_002::::MG_365	0.00285097361794458
MG_002::::MG_366	-0.00147923459848343
MG_002::::MG_367	-0.000663537215598003 -0.000663537215598003 0.003336462784402
MG_002::::MG_368	-0.00466359261376878
MG_002::::MG_369	-0.00537806026592935
MG_002::::MG_370	0.00177975092556111 -0.00622024907443888
MG_002::::MG_371	-0.00630905747351607
MG_002::::MG_372	-0.00159989125394445
MG_002::::MG_373	-0.00242478536187105
MG_002::::MG_374	0.138220754921139
MG_002::::MG_375	-0.00590838495610138
MG_002::::MG_376	0.00929409810735733 -0.000705901892642677
MG_002::::MG_377	0.07599242998604 0.11399242998604
MG_002::::MG_378	0.000149063702806956
MG_002::::MG_379	0.000510904850753308
MG_002::::MG_380	-0.00390785527934831 -0.00390785527934831
MG_002::::MG_381	0.0575310145631654
MG_002::::MG_382	0.00201855673748275 0.00601855673748275
MG_002::::MG_383	0.000653019164780555
MG_002::::MG_384	0.222398223592323
MG_002::::MG_524	0.000478035849976834
MG_002::::MG_385	0.0177947019124462
MG_002::::MG_386	0.0100616917136905
MG_002::::MG_387	-0.00124917408723368 -0.00324917408723369
MG_002::::MG_388	0.00395778468455515
MG_002::::MG_389	0.116801541466216 0.0868015414662159 0.116801541466216 0.118801541466216
[truncated: 112,178 more rows]

## Sheet: pairs_to_pools
protein_pair	pools_pair_is_in
[truncated: 113,050 more rows]
