# Supplementary material for: Predicting the protein interaction landscape of a free-living bacterium with pooled-AlphaFold3
Source: Mol Syst Biol. 2026 Jan 20;22(4):497–518. doi: 10.1038/s44320-026-00189-7 (PMC13047044; doi:10.1038/s44320-026-00189-7)
Supplement: Supplementary file 6 — Dataset EV3 [file 44320_2026_189_MOESM6_ESM.xlsx]

## Sheet: key
Sheet	description
representative_pairs	A representative selection of 4,560 protein pairs run as pairs. Plotted Fig 2E. This data was generated using AlphaFold3 3.0.1 running locally. More details for this data are available in Dataset EV5
high-iptm pairs	942 protein pairs sampled to be ~50% in STRING and 50% not, and to span all possible (pooled) ipTM levels. Plotted in Fig S7A. These data were generated using alphafoldserver.com
high-iptm pairs rerun	A subset of high-iptm pairs that were re-run using a different random seed. These data were generated using alphafoldserver.com Comparison plotted in Fig 2F
column header	description
protein_1	first protein in pair run
protein_2	second protein in pair run
pairs_sizes	size of both proteins combined (in amino acid length)
pair_iptms	ipTMs from individual pair runs
pair_iptms_corrected	size-corrected ipTMs from inidividual pair runs

## Sheet: representative_pairs
protein_1	protein_2	pairs_sizes	pair_iptms	pair_iptms_corrected
MG_007	MG_012	541	0.13	0.062274090978823
MG_007	MG_015	843	0.122	0.0284566299206851
MG_007	MG_021	766	0.146	0.0585265014726353
MG_007	MG_027	405	0.406	0.352288232339331
MG_007	MG_036	804	0.134	0.0434946498434074
MG_007	MG_048	700	0.136	0.053976914691187
MG_007	MG_050	477	0.102	0.0406180932956286
MG_007	MG_056	531	0.15	0.083239585237776
MG_007	MG_062	934	0.174	0.0736303742928046
MG_007	MG_064	1585	0.156	0.0142752460316967
MG_007	MG_065	720	0.58	0.496299119452442
MG_007	MG_067	770	0.108	0.0202038697136407
MG_007	MG_069	1162	0.18	0.0638641824852864
MG_007	MG_071	1128	0.144	0.0301102122538349
MG_007	MG_081	391	0.766	0.71385689897989
MG_007	MG_083	443	0.11	0.0521621572451369
MG_007	MG_090	462	0.132	0.0721655363698466
MG_007	MG_093	404	0.116	0.062399371774792
MG_007	MG_101	476	0.136	0.0747204923565271
MG_007	MG_476	331	0.1	0.0549217156510192
MG_007	MG_106	447	0.11	0.0517383108938345
MG_007	MG_108	514	0.168	0.1029020310897
MG_007	MG_117	468	0.116	0.0555435879052299
MG_007	MG_120	774	0.126	0.037882074876538
MG_007	MG_123	725	0.168	0.0838833246128135
MG_007	MG_124	356	0.844	0.795906100414772
MG_007	MG_134	354	0.122	0.0741433708442448
MG_007	MG_135	534	0.276	0.208948989496147
MG_007	MG_139	823	0.122	0.0300055987752541
MG_007	MG_140	1367	0.142	0.0129674588367473
MG_007	MG_142	873	0.172	0.0761672304857573
MG_007	MG_146	678	0.1	0.0198504171811567
MG_007	MG_151	511	0.074	0.00919824275063773
MG_007	MG_153	360	0.064	0.0154335506636461
MG_007	MG_159	454	0.116	0.0570011177531374
MG_007	MG_162	362	0.064	0.0151982602800673
MG_007	MG_165	395	0.112	0.0594058824195004
MG_007	MG_168	465	0.086	0.0258540605622813
MG_007	MG_171	468	0.336	0.27554358790523
MG_007	MG_172	502	0.15	0.0860921334863502
MG_007	MG_174	291	0.484	0.443994332047291
MG_007	MG_187	839	0.192	0.0987649413800202
MG_007	MG_195	1060	0.132	0.0227062128009371
MG_007	MG_204	1035	0.282	0.174432838060871
MG_007	MG_207	421	0.16	0.104528313276823
MG_007	MG_480	473	0.162	0.101028336613029
MG_007	MG_481	316	0.152	0.108785993621726
MG_007	MG_211	401	0.092	0.0387336179395871
MG_007	MG_212	522	0.156	0.0901163329755551
MG_007	MG_214	461	0.096	0.036269586248366
MG_007	MG_218	2059	0.17	0.00340065568157602
MG_007	MG_222	563	0.518	0.448180932702129
MG_007	MG_223	665	0.114	0.0349717971577659
MG_007	MG_238	698	0.13	0.0481460050654325
MG_007	MG_241	874	0.122	0.0260916001672133
MG_007	MG_246	535	0.202	0.134852305730012
MG_007	MG_251	700	0.324	0.241976914691187
MG_007	MG_252	496	0.142	0.0786925191401267
MG_007	MG_254	913	0.252	0.153175042576643
MG_007	MG_255	619	0.102	0.0270305012851124
MG_007	MG_264	452	0.79	0.731211160904548
MG_007	MG_265	532	0.172	0.105142628994421
MG_007	MG_281	810	0.162	0.0710225404954691
MG_007	MG_286	450	0.116	0.0574216692695215
MG_007	MG_505	392	0.52	0.467743929384887
MG_007	MG_294	728	0.162	0.0776345356879657
MG_007	MG_301	591	0.128	0.0555752024344082
MG_007	MG_315	551	0.744	0.675317479478255
MG_007	MG_319	432	0.142	0.085337703177234
MG_007	MG_324	608	0.624	0.550023199249381
MG_007	MG_344	527	0.14	0.0736283261932234
MG_007	MG_345	1149	0.152	0.0367190276543067
MG_007	MG_348	576	0.154	0.082963259
MG_007	MG_349	658	0.15	0.0715801590498997
MG_007	MG_351	438	0.116	0.0586946652774279
MG_007	MG_354	391	0.078	0.0258568989798894
MG_007	MG_355	968	0.134	0.0311658484619649
MG_007	MG_364	478	0.558	0.496515801515134
MG_007	MG_368	582	0.096	0.0244058925897036
MG_007	MG_382	467	0.14	0.0796469679273962
MG_007	MG_385	490	0.172	0.109296547274254
MG_007	MG_386	1870	0.178	0.020934957190903
MG_007	MG_391	701	0.644	0.561892460088274
MG_007	MG_393	364	0.116	0.0669636189771185
MG_007	MG_408	411	0.106	0.0516242577325511
MG_007	MG_525	918	0.694	0.594805666638464
MG_007	MG_418	400	0.07	0.016845311
MG_007	MG_422	1089	0.328	0.216728642
MG_007	MG_434	497	0.092	0.0285922036971891
MG_007	MG_441	390	0.116	0.0639700131298936
MG_007	MG_453	546	0.206	0.137794690188998
MG_007	MG_458	429	0.62	0.563660896740194
MG_007	MG_462	738	0.114	0.0288089200598497
MG_007	MG_465	382	0.186	0.13488019783015
MG_007	MG_470	523	0.348	0.28201854526716
MG_012	MG_015	876	0.106	0.00994046921922803
MG_012	MG_021	799	0.108	0.0178894216559133
MG_012	MG_027	438	0.296	0.238694665277428
MG_012	MG_036	837	0.154	0.0609193727165633
MG_012	MG_048	733	0.1	0.0152210238980966
MG_012	MG_050	510	0.152	0.0872971731005871
MG_012	MG_056	564	0.17	0.1000867696669
MG_012	MG_062	967	0.238	0.13523771089122
MG_012	MG_064	1618	0.334	0.190431998769418
MG_012	MG_065	753	0.54	0.453580914604205
MG_012	MG_067	803	0.118	0.02757350578955
MG_012	MG_069	1195	0.146	0.0277154262240003
MG_012	MG_071	1161	0.164	0.0479297694857483
MG_012	MG_081	424	0.144	0.0882020742230516
MG_012	MG_083	476	0.104	0.0427204923565271
MG_012	MG_090	495	0.1	0.0367929357585755
MG_012	MG_093	437	0.106	0.0488015309955954
MG_012	MG_101	509	0.096	0.0313962004887132
MG_012	MG_476	364	0.11	0.0609636189771185
MG_012	MG_106	480	0.106	0.0443115384511963
MG_012	MG_108	547	0.098	0.0296990738021049
MG_012	MG_117	501	0.12	0.0561919475993472
MG_012	MG_120	807	0.632	0.541258375787203
MG_012	MG_123	758	0.166	0.0791743020991551
MG_012	MG_124	389	0.096	0.0440832723912377
MG_012	MG_134	387	0.13	0.0783102284912213
MG_012	MG_135	567	0.136	0.0658047803220684
MG_012	MG_139	856	0.112	0.0174596366993014
MG_012	MG_140	1400	0.18	0.0489842911088106
MG_012	MG_142	906	0.128	0.029693872312182
MG_012	MG_146	711	0.116	0.0330512049325897
MG_012	MG_151	544	0.092	0.0239861860068778
MG_012	MG_153	393	0.108	0.0556311037920928
MG_012	MG_159	487	0.106	0.0435999481632691
MG_012	MG_162	395	0.108	0.0554058824195004
MG_012	MG_165	428	0.12	0.0637688789043459
MG_012	MG_168	498	0.128	0.0644919891245573
MG_012	MG_171	501	0.13	0.0661919475993472
MG_012	MG_172	535	0.166	0.0988523057300125
MG_012	MG_174	324	0.076	0.031786337
MG_012	MG_187	872	0.142	0.0462429041330536
MG_012	MG_195	1093	0.132	0.0204579501595287
MG_012	MG_204	1068	0.126	0.0161580023548494
MG_012	MG_207	454	0.25	0.191001117753137
MG_012	MG_480	506	0.14	0.0756938677502861
MG_012	MG_481	349	0.084	0.0367394960046676
MG_012	MG_211	434	0.098	0.041122863889687
MG_012	MG_212	555	0.594	0.524937267756173
MG_012	MG_214	494	0.13	0.0668934538592834
MG_012	MG_218	2092	0.17	0.00178151953432001
MG_012	MG_222	596	0.182	0.109116439869279
MG_012	MG_223	698	0.146	0.0641460050654325
MG_012	MG_238	731	0.224	0.139386258851728
MG_012	MG_241	907	0.13	0.0316196313693268
MG_012	MG_246	568	0.238	0.167710949725907
MG_012	MG_251	733	0.14	0.0552210238980966
MG_012	MG_252	529	0.086	0.019433772
MG_012	MG_254	946	0.142	0.0407554974979183
MG_012	MG_255	652	0.12	0.0421041926157414
MG_012	MG_264	485	0.746	0.683802734858338
MG_012	MG_265	565	0.116	0.0459926900726014
MG_012	MG_281	843	0.186	0.0924566299206851
MG_012	MG_286	483	0.15	0.0880059401031329
MG_012	MG_505	425	0.098	0.0420935845015156
MG_012	MG_294	761	0.128	0.0409309781010506
MG_012	MG_301	624	0.092	0.0165821920527439
MG_012	MG_315	584	0.112	0.0402207427908956
MG_012	MG_319	465	0.112	0.0518540605622813
MG_012	MG_324	641	0.18	0.103071222100908
MG_012	MG_344	560	0.114	0.044463924682464
MG_012	MG_345	1182	0.252	0.134558319810833
MG_012	MG_348	609	0.268	0.193932584871769
MG_012	MG_349	691	0.106	0.0247397373439782
MG_012	MG_351	471	0.16	0.0992341087683237
MG_012	MG_354	424	0.368	0.312202074223052
MG_012	MG_355	1001	0.13	0.024814869751554
MG_012	MG_364	511	0.096	0.0311982427506377
MG_012	MG_368	615	0.116	0.0413904539110394
MG_012	MG_382	500	0.134	0.0702918613770348
MG_012	MG_385	523	0.156	0.09001854526716
MG_012	MG_386	1903	0.17	0.0112366468478281
MG_012	MG_391	734	0.112	0.0271384909549211
MG_012	MG_393	397	0.08	0.0271812305094968
MG_012	MG_408	444	0.114	0.0560560168687461
MG_012	MG_525	951	0.122	0.0203926040890354
MG_012	MG_418	433	0.098	0.041230221512819
MG_012	MG_422	1122	0.134	0.0205100674477544
MG_012	MG_434	530	0.09	0.0233366328200928
MG_012	MG_441	423	0.092	0.036310691956192
MG_012	MG_453	579	0.108	0.036684214804427
MG_012	MG_458	462	0.092	0.0321655363698466
MG_012	MG_462	771	0.114	0.0261233427974768
MG_012	MG_465	415	0.246	0.191184297315511
MG_012	MG_470	556	0.106	0.036842429102787
MG_015	MG_021	1101	0.132	0.0199180483768651
MG_015	MG_027	740	0.16	0.0746444695431632
MG_015	MG_036	1139	0.132	0.0173798966706718
MG_015	MG_048	1035	0.124	0.0164328380608714
MG_015	MG_050	812	0.166	0.0748655595221246
MG_015	MG_056	866	0.184	0.0886978601107315
MG_015	MG_062	1269	0.328	0.20500236900035
MG_015	MG_064	1920	0.192	0.0323675059023926
MG_015	MG_065	1055	0.306	0.197049895354234
MG_015	MG_067	1105	0.152	0.0396488330508015
MG_015	MG_069	1497	0.226	0.089286575901734
MG_015	MG_071	1463	0.232	0.097262101168909
MG_015	MG_081	726	0.11	0.0258003378767326
MG_015	MG_083	778	0.158	0.069561110481878
MG_015	MG_090	797	0.292	0.202047676131709
MG_015	MG_093	739	0.114	0.0287266669851037
MG_015	MG_101	811	0.134	0.0429440258132022
MG_015	MG_476	666	0.22	0.140885150190372
MG_015	MG_106	782	0.43	0.341240970133389
MG_015	MG_108	849	0.13	0.0359955309869151
MG_015	MG_117	803	0.264	0.17357350578955
MG_015	MG_120	1109	0.148	0.0353801045529241
MG_015	MG_123	1060	0.152	0.042706212800937
MG_015	MG_124	691	0.13	0.0487397373439782
MG_015	MG_134	689	0.142	0.0609099269099724
MG_015	MG_135	869	0.132	0.0364701857940757
MG_015	MG_139	1158	0.144	0.0281267001453536
MG_015	MG_140	1702	0.166	0.0178232040077781
MG_015	MG_142	1208	0.134	0.01487710507995
MG_015	MG_146	1013	0.148	0.0419695990721596
MG_015	MG_151	846	0.1	0.00622587606549295
MG_015	MG_153	695	0.09	0.00840009549800028
MG_015	MG_159	789	0.124	0.0346826884368433
MG_015	MG_162	697	0.104	0.0222306410963191
MG_015	MG_165	730	0.138	0.0534689610934654
MG_015	MG_168	800	0.108	0.0178103686926954
MG_015	MG_171	803	0.162	0.07157350578955
MG_015	MG_172	837	0.316	0.222919372716563
MG_015	MG_174	626	0.132	0.0564033714755213
MG_015	MG_187	1174	0.342	0.225079328941251
MG_015	MG_195	1395	0.146	0.0152832569954898
MG_015	MG_204	1370	0.146	0.0167861886903366
MG_015	MG_207	756	0.112	0.0253367856932953
MG_015	MG_480	808	0.142	0.051179715392412
MG_015	MG_481	651	0.166	0.0881917656078292
MG_015	MG_211	736	0.258	0.172973593560595
MG_015	MG_212	857	0.184	0.0893832595048796
MG_015	MG_214	796	0.146	0.0561268778306718
MG_015	MG_218	2394	0.186	0.00351998943927956
MG_015	MG_222	898	0.112	0.0142892809793916
MG_015	MG_223	1000	0.15	0.0448855371060768
MG_015	MG_238	1033	0.122	0.0145718644180999
MG_015	MG_241	1209	0.24	0.120812806105164
MG_015	MG_246	870	0.172	0.0763943817123365
MG_015	MG_251	1035	0.118	0.0104328380608714
MG_015	MG_252	831	0.124	0.0313837770825045
MG_015	MG_254	1248	0.174	0.0523255639367604
MG_015	MG_255	954	0.2	0.0981753258345774
MG_015	MG_264	787	0.156	0.0668419439004938
MG_015	MG_265	867	0.126	0.0306219249177482
MG_015	MG_281	1145	0.182	0.0669830288013957
MG_015	MG_286	785	0.122	0.0330014018506752
MG_015	MG_505	727	0.264	0.179717408274397
MG_015	MG_294	1063	0.144	0.0345003922528672
MG_015	MG_301	926	0.13	0.0302167512336756
MG_015	MG_315	886	0.138	0.0411873891378895
MG_015	MG_319	767	0.208	0.120445764713944
MG_015	MG_324	943	0.13	0.0289736939964116
MG_015	MG_344	862	0.168	0.0730020401960949
MG_015	MG_345	1484	0.154	0.0180392479030798
MG_015	MG_348	911	0.408	0.30932307607692
MG_015	MG_349	993	0.164	0.0593812011601075
MG_015	MG_351	773	0.142	0.0539624454801643
MG_015	MG_354	726	0.13	0.0458003378767326
MG_015	MG_355	1303	0.136	0.0108830551010118
MG_015	MG_364	813	0.142	0.0507871415328712
MG_015	MG_368	917	0.162	0.0628794611982112
MG_015	MG_382	802	0.156	0.0656524108518365
MG_015	MG_385	825	0.148	0.0558498610466867
MG_015	MG_386	2205	0.372	0.198331780791773
MG_015	MG_391	1036	0.184	0.0763633752541463
MG_015	MG_393	699	0.114	0.0320614296403915
MG_015	MG_408	746	0.118	0.0321524468940048
MG_015	MG_525	1253	0.202	0.080009513976734
MG_015	MG_418	735	0.09	0.00505601421397371
MG_015	MG_422	1424	0.14	0.00755662982954497
MG_015	MG_434	832	0.212	0.119306260206973
MG_015	MG_441	725	0.162	0.0778833246128136
MG_015	MG_453	881	0.17	0.0735633949244232
MG_015	MG_458	764	0.228	0.140688133245788
MG_015	MG_462	1073	0.15	0.0398164129976394
MG_015	MG_465	717	0.194	0.110549289592414
MG_015	MG_470	858	0.214	0.119306926858264
MG_021	MG_027	663	0.11	0.0311452867577089
MG_021	MG_036	1062	0.134	0.0245689667938292
MG_021	MG_048	958	0.138	0.0358861522295365
MG_021	MG_050	735	0.104	0.0190560142139737
MG_021	MG_056	789	0.128	0.0386826884368433
MG_021	MG_062	1192	0.136	0.0179095315693187
MG_021	MG_064	1843	0.17	0.0143356616928089
MG_021	MG_065	978	0.166	0.0624492557615986
MG_021	MG_067	1028	0.432	0.32492002026433
MG_021	MG_069	1420	0.156	0.0237937331669169
MG_021	MG_071	1386	0.166	0.0358227489195214
MG_021	MG_081	649	0.106	0.0283671136060363
MG_021	MG_083	701	0.102	0.0198924600882744
MG_021	MG_090	720	0.116	0.0322991194524418
MG_021	MG_093	662	0.234	0.15523212968538
MG_021	MG_101	734	0.258	0.173138490954921
MG_021	MG_476	589	0.112	0.0397592506080782
MG_021	MG_106	705	0.118	0.0355552425647587
MG_021	MG_108	772	0.134	0.0460428680867856
MG_021	MG_117	726	0.162	0.0778003378767326
MG_021	MG_120	1032	0.164	0.0566414280661287
MG_021	MG_123	983	0.134	0.0300923332628704
MG_021	MG_124	614	0.148	0.0734806248223296
MG_021	MG_134	612	0.152	0.0776611872018187
MG_021	MG_135	792	0.168	0.0784441832218269
MG_021	MG_139	1081	0.238	0.127271521224844
MG_021	MG_140	1625	0.176	0.032043430634403
MG_021	MG_142	1131	0.164	0.0499106834498604
MG_021	MG_146	936	0.124	0.0234841728633787
MG_021	MG_151	769	0.14	0.0522844489370092
MG_021	MG_153	618	0.222	0.147120380144005
MG_021	MG_159	712	0.276	0.192967405719381
MG_021	MG_162	620	0.116	0.0409406949969932
MG_021	MG_165	653	0.156	0.0780166867551451
MG_021	MG_168	723	0.16	0.0760494699596153
MG_021	MG_171	726	0.106	0.0218003378767326
MG_021	MG_172	760	0.132	0.0450120327222938
MG_021	MG_174	549	0.144	0.0755081028718406
MG_021	MG_187	1097	0.136	0.0241877531865521
MG_021	MG_195	1318	0.15	0.0239568612552311
MG_021	MG_204	1293	0.162	0.0375034822958792
MG_021	MG_207	679	0.122	0.0417646043026988
MG_021	MG_480	731	0.164	0.0793862588517275
MG_021	MG_481	574	0.11	0.0391496923502312
MG_021	MG_211	659	0.128	0.0494930527616467
MG_021	MG_212	780	0.124	0.0354009376984208
MG_021	MG_214	719	0.16	0.0763824514885828
MG_021	MG_218	2317	0.208	0.0290664165764962
MG_021	MG_222	821	0.14	0.0481615258508138
MG_021	MG_223	923	0.122	0.0224372952637612
MG_021	MG_238	956	0.124	0.0220306634112823
MG_021	MG_241	1132	0.13	0.015844232667588
MG_021	MG_246	793	0.31	0.220364781896297
MG_021	MG_251	958	0.116	0.0138861522295365
MG_021	MG_252	754	0.19	0.103499484355348
MG_021	MG_254	1171	0.142	0.0252751648304814
MG_021	MG_255	877	0.152	0.0558649684417398
MG_021	MG_264	710	0.12	0.0371350630970785
MG_021	MG_265	790	0.106	0.0166031363968316
MG_021	MG_281	1068	0.162	0.0521580023548494
MG_021	MG_286	708	0.108	0.0253029567786906
MG_021	MG_505	650	0.112	0.0342794058861489
MG_021	MG_294	986	0.13	0.02587861536837
MG_021	MG_301	849	0.12	0.0259955309869151
MG_021	MG_315	809	0.124	0.0331011036585663
MG_021	MG_319	690	0.108	0.02682480129552
MG_021	MG_324	866	0.108	0.0126978601107315
MG_021	MG_344	785	0.6	0.511001401850675
MG_021	MG_345	1407	0.366	0.234566634329095
MG_021	MG_348	834	0.116	0.0231513660841145
MG_021	MG_349	916	0.114	0.0149532960058862
MG_021	MG_351	696	0.144	0.0623153378635269
MG_021	MG_354	649	0.194	0.116367113606036
MG_021	MG_355	1226	0.31	0.18972376455682
MG_021	MG_364	736	0.136	0.0509735935605948
MG_021	MG_368	840	0.31	0.216687794736525
MG_021	MG_382	725	0.104	0.0198833246128135
MG_021	MG_385	748	0.816	0.729988879340291
MG_021	MG_386	2128	0.19	0.0200296869888419
MG_021	MG_391	959	0.12	0.01781395320622
MG_021	MG_393	622	0.126	0.050761299431766
MG_021	MG_408	669	0.114	0.0346255988593822
MG_021	MG_525	1176	0.148	0.030948910661296
MG_021	MG_418	658	0.13	0.0515801590498997
MG_021	MG_422	1347	0.14	0.0121810443579017
MG_021	MG_434	755	0.102	0.015418108087448
MG_021	MG_441	648	0.118	0.0404548889234258
MG_021	MG_453	804	0.142	0.0514946498434074
MG_021	MG_458	687	0.096	0.0150803636652694
MG_021	MG_462	996	0.128	0.0231685604808302
MG_021	MG_465	640	0.784	0.707159543884861
MG_021	MG_470	781	0.114	0.0253209283128935
MG_027	MG_036	701	0.132	0.0498924600882744
MG_027	MG_048	597	0.172	0.099024918569229
MG_027	MG_050	374	0.13	0.0797999642141749
MG_027	MG_056	428	0.126	0.0697688789043459
MG_027	MG_062	831	0.288	0.195383777082505
MG_027	MG_064	1482	0.33	0.194155335764668
MG_027	MG_065	617	0.116	0.041210331749885
MG_027	MG_067	667	0.128	0.0487985682488731
MG_027	MG_069	1059	0.158	0.0487748843585218
MG_027	MG_071	1025	0.19	0.0831293202797068
MG_027	MG_081	288	0.186	0.146388449615617
MG_027	MG_083	340	0.148	0.101823384299188
MG_027	MG_090	359	0.228	0.179551440950411
MG_027	MG_093	301	0.208	0.166695069251791
MG_027	MG_101	373	0.252	0.201915623940588
MG_027	MG_476	228	0.062	0.0307523050185489
MG_027	MG_106	344	0.102	0.055339906917692
MG_027	MG_108	411	0.118	0.0636242577325511
MG_027	MG_117	365	0.116	0.0668465400585552
MG_027	MG_120	671	0.156	0.0764528878263947
MG_027	MG_123	622	0.184	0.108761299431766
MG_027	MG_124	253	0.16	0.125147708704458
MG_027	MG_134	251	0.196	0.161429325107143
MG_027	MG_135	431	0.132	0.0754453093138813
MG_027	MG_139	720	0.182	0.0982991194524418
MG_027	MG_140	1264	0.15	0.0273164162434529
MG_027	MG_142	770	0.626	0.538203869713641
MG_027	MG_146	575	0.38	0.309056435146103
MG_027	MG_151	408	0.06	0.00595563475897627
MG_027	MG_153	257	0.08	0.0445877956321652
MG_027	MG_159	351	0.176	0.128500536789558
MG_027	MG_162	259	0.156	0.120309473127073
MG_027	MG_165	292	0.136	0.0958634113690186
MG_027	MG_168	362	0.154	0.105198260280067
MG_027	MG_171	365	0.234	0.184846540058555
MG_027	MG_172	399	0.152	0.098957143764217
MG_027	MG_174	188	0.276	0.250958984970795
MG_027	MG_187	736	0.17	0.0849735935605948
MG_027	MG_195	957	0.128	0.0259583889448593
MG_027	MG_204	932	0.164	0.0637767323387867
MG_027	MG_207	318	0.17	0.126534904283974
MG_027	MG_480	370	0.238	0.188263536492305
MG_027	MG_481	213	0.2	0.171010581760097
MG_027	MG_211	298	0.134	0.0930825512846593
MG_027	MG_212	419	0.218	0.162746452129541
MG_027	MG_214	358	0.202	0.153669495544435
MG_027	MG_218	1956	0.244	0.0825395838844444
MG_027	MG_222	460	0.12	0.0603737490405809
MG_027	MG_223	562	0.17	0.1002751794007
MG_027	MG_238	595	0.246	0.173208037981203
MG_027	MG_241	771	0.254	0.166123342797477
MG_027	MG_246	432	0.13	0.073337703177234
MG_027	MG_251	597	0.172	0.099024918569229
MG_027	MG_252	393	0.136	0.0836311037920928
MG_027	MG_254	810	0.136	0.0450225404954691
MG_027	MG_255	516	0.53	0.464705036657166
MG_027	MG_264	349	0.7	0.652739496004668
MG_027	MG_265	429	0.132	0.0756608967401944
MG_027	MG_281	707	0.23	0.147386992546312
MG_027	MG_286	347	0.19	0.142979140903245
MG_027	MG_505	289	0.178	0.13825685
MG_027	MG_294	625	0.144	0.068492746
MG_027	MG_301	488	0.09	0.0274987109659423
MG_027	MG_315	448	0.156	0.0976326459529496
MG_027	MG_319	329	0.064	0.0191678095747232
MG_027	MG_324	505	0.626	0.561793286166336
MG_027	MG_344	424	0.234	0.178202074223052
MG_027	MG_345	1046	0.228	0.119670582631931
MG_027	MG_348	473	0.1	0.0390283366130293
MG_027	MG_349	555	0.2	0.130937267756173
MG_027	MG_351	335	0.128	0.0824317482351009
MG_027	MG_354	288	0.168	0.128388449615617
MG_027	MG_355	865	0.244	0.148773839158876
MG_027	MG_364	375	0.128	0.0776844590099812
MG_027	MG_368	479	0.158	0.0964136166785641
MG_027	MG_382	364	0.116	0.0669636189771185
MG_027	MG_385	387	0.18	0.128310228491221
MG_027	MG_386	1767	0.222	0.0703344316469202
MG_027	MG_391	598	0.204	0.13093347388814
MG_027	MG_393	261	0.19	0.154032223167688
MG_027	MG_408	308	0.126	0.083798386263253
MG_027	MG_525	815	0.144	0.0526304501037488
MG_027	MG_418	297	0.318	0.277212145028012
MG_027	MG_422	986	0.172	0.06787861536837
MG_027	MG_434	394	0.144	0.0915184216522292
MG_027	MG_441	287	0.132	0.092520277901805
MG_027	MG_453	443	0.786	0.728162157245137
MG_027	MG_458	326	0.172	0.127538357262699
MG_027	MG_462	635	0.12	0.0436021914820632
MG_027	MG_465	279	0.198	0.159583282105095
MG_027	MG_470	420	0.19	0.134637317780835
MG_036	MG_048	996	0.142	0.0371685604808302
MG_036	MG_050	773	0.15	0.0619624454801643
MG_036	MG_056	827	0.124	0.0316943119769928
MG_036	MG_062	1230	0.144	0.0234686188187108
MG_036	MG_064	1881	0.178	0.0203672008618175
MG_036	MG_065	1016	0.132	0.0257590648431833
MG_036	MG_067	1066	0.142	0.0322948619339703
MG_036	MG_069	1458	0.154	0.0195545478851387
MG_036	MG_071	1424	0.256	0.123556629829545
MG_036	MG_081	687	0.148	0.0670803636652694
MG_036	MG_083	739	0.136	0.0507266669851037
MG_036	MG_090	758	0.128	0.0411743020991551
MG_036	MG_093	700	0.118	0.035976914691187
MG_036	MG_101	772	0.118	0.0300428680867856
MG_036	MG_476	627	0.102	0.0263140683079825
MG_036	MG_106	743	0.72	0.634398209888762
MG_036	MG_108	810	0.206	0.115022540495469
MG_036	MG_117	764	0.154	0.0666881332457878
MG_036	MG_120	1070	0.204	0.0940212708615208
MG_036	MG_123	1021	0.354	0.247408864004999
MG_036	MG_124	652	0.212	0.134104192615741
MG_036	MG_134	650	0.096	0.0182794058861489
MG_036	MG_135	830	0.12	0.0274613406128034
MG_036	MG_139	1119	0.142	0.0287103959702917
MG_036	MG_140	1663	0.168	0.0219485112861479
MG_036	MG_142	1169	0.134	0.0174058614849847
MG_036	MG_146	974	0.128	0.0247354511799303
MG_036	MG_151	807	0.11	0.0192583757872025
MG_036	MG_153	656	0.372	0.293754570423765
MG_036	MG_159	750	0.114	0.0278255303139954
MG_036	MG_162	658	0.354	0.2755801590499
MG_036	MG_165	691	0.15	0.0687397373439782
MG_036	MG_168	761	0.13	0.0429309781010506
MG_036	MG_171	764	0.17	0.0826881332457878
MG_036	MG_172	798	0.156	0.0659685241045687
MG_036	MG_174	587	0.144	0.0719436115235867
MG_036	MG_187	1135	0.144	0.0296450562329466
MG_036	MG_195	1356	0.15	0.0216338237392655
MG_036	MG_204	1331	0.132	0.00515841434453301
MG_036	MG_207	717	0.136	0.052549289592414
MG_036	MG_480	769	0.128	0.0402844489370092
MG_036	MG_481	612	0.15	0.0756611872018187
MG_036	MG_211	697	0.11	0.0282306410963191
MG_036	MG_212	818	0.312	0.220395773005352
MG_036	MG_214	757	0.13	0.0432555170660324
MG_036	MG_218	2355	0.216	0.0353089861735432
MG_036	MG_222	859	0.262	0.167230638681597
MG_036	MG_223	961	0.56	0.457669668
MG_036	MG_238	994	0.134	0.0293102852885936
MG_036	MG_241	1170	0.142	0.0253404991944133
MG_036	MG_246	831	0.264	0.171383777082505
MG_036	MG_251	996	0.124	0.0191685604808302
MG_036	MG_252	792	0.116	0.0264441832218269
MG_036	MG_254	1209	0.148	0.0288128061051638
MG_036	MG_255	915	0.14	0.0410271711274154
MG_036	MG_264	748	0.168	0.0819888793402908
MG_036	MG_265	828	0.158	0.0656166079753241
MG_036	MG_281	1106	0.154	0.0415816053893898
MG_036	MG_286	746	0.166	0.0801524468940048
MG_036	MG_505	688	0.174	0.0929951143216284
MG_036	MG_294	1024	0.176	0.069199155
MG_036	MG_301	887	0.122	0.0251123154044915
MG_036	MG_315	847	0.132	0.0381490490603058
MG_036	MG_319	728	0.132	0.0476345356879657
MG_036	MG_324	904	0.142	0.043842477215262
MG_036	MG_344	823	0.128	0.0360055987752542
MG_036	MG_345	1445	0.14	0.00631726464095922
MG_036	MG_348	872	0.402	0.306242904133054
MG_036	MG_349	954	0.13	0.0281753258345774
MG_036	MG_351	734	0.316	0.231138490954921
MG_036	MG_354	687	0.126	0.0450803636652694
MG_036	MG_355	1264	0.14	0.017316416243453
MG_036	MG_364	774	0.122	0.0338820748765381
MG_036	MG_368	878	0.142	0.0457895106969081
MG_036	MG_382	763	0.118	0.0307690284673906
MG_036	MG_385	786	0.174	0.084921647516488
MG_036	MG_386	2166	0.182	0.0101965319689018
MG_036	MG_391	997	0.118	0.013097751437216
MG_036	MG_393	660	0.194	0.115406012538108
MG_036	MG_408	707	0.128	0.0453869925463124
MG_036	MG_525	1214	0.138	0.0184917093678256
MG_036	MG_418	696	0.114	0.0323153378635269
MG_036	MG_422	1385	0.144	0.0138828004538885
MG_036	MG_434	793	0.138	0.048364781896297
MG_036	MG_441	686	0.104	0.0231656750761675
MG_036	MG_453	842	0.126	0.0325336390885908
MG_036	MG_458	725	0.118	0.0338833246128136
MG_036	MG_462	1034	0.16	0.0525023344326213
MG_036	MG_465	678	0.128	0.0478504171811567
MG_036	MG_470	819	0.144	0.0523176429656778
MG_048	MG_050	669	0.118	0.0386255988593821
MG_048	MG_056	723	0.238	0.154049469959615
MG_048	MG_062	1126	0.134	0.0202433788953304
MG_048	MG_064	1777	0.192	0.0398034299121596
MG_048	MG_065	912	0.132	0.0332490390370978
MG_048	MG_067	962	0.158	0.0555975816996767
MG_048	MG_069	1354	0.156	0.0277552710057118
MG_048	MG_071	1320	0.14	0.0138337677906307
MG_048	MG_081	583	0.098	0.0263132779926364
MG_048	MG_083	635	0.174	0.0976021914820631
MG_048	MG_090	654	0.096	0.0179292478718922
MG_048	MG_093	596	0.22	0.147116439869279
MG_048	MG_101	668	0.112	0.0327120511870876
MG_048	MG_476	523	0.3	0.23401854526716
MG_048	MG_106	639	0.09	0.0132479346972041
MG_048	MG_108	706	0.15	0.0674710877662152
MG_048	MG_117	660	0.102	0.023406012538108
MG_048	MG_120	966	0.154	0.0513096104874998
MG_048	MG_123	917	0.182	0.0828794611982112
MG_048	MG_124	548	0.182	0.113603544776058
MG_048	MG_134	546	0.732	0.663794690188998
MG_048	MG_135	726	0.186	0.101800337876733
MG_048	MG_139	1015	0.126	0.0198292083404961
MG_048	MG_140	1559	0.168	0.0277410576384623
MG_048	MG_142	1065	0.162	0.0523633398683356
MG_048	MG_146	870	0.114	0.0183943817123365
MG_048	MG_151	703	0.17	0.0877237314054514
MG_048	MG_153	552	0.108	0.039222297516264
MG_048	MG_159	646	0.104	0.026630642977461
MG_048	MG_162	554	0.1	0.0310321918883424
MG_048	MG_165	587	0.118	0.0459436115235867
MG_048	MG_168	657	0.306	0.227667331553528
MG_048	MG_171	660	0.102	0.023406012538108
MG_048	MG_172	694	0.322	0.240484914131155
MG_048	MG_174	483	0.17	0.108005940103133
MG_048	MG_187	1031	0.124	0.0167110254256479
MG_048	MG_195	1252	0.138	0.0160726734512208
MG_048	MG_204	1227	0.138	0.0176599391488901
MG_048	MG_207	613	0.19	0.115570869192647
MG_048	MG_480	665	0.13	0.0509717971577659
MG_048	MG_481	508	0.124	0.0594953252011243
MG_048	MG_211	593	0.09	0.0173914654163908
MG_048	MG_212	714	0.132	0.0487999836506313
MG_048	MG_214	653	0.096	0.0180166867551451
MG_048	MG_218	2251	0.214	0.0381534020492479
MG_048	MG_222	755	0.132	0.045418108087448
MG_048	MG_223	857	0.166	0.0713832595048796
MG_048	MG_238	890	0.218	0.120887347760653
MG_048	MG_241	1066	0.148	0.0382948619339703
MG_048	MG_246	727	0.104	0.0197174082743974
MG_048	MG_251	892	0.424	0.326737579916451
MG_048	MG_252	688	0.364	0.282995114321628
MG_048	MG_254	1105	0.148	0.0356488330508016
MG_048	MG_255	811	0.204	0.112944025813202
MG_048	MG_264	644	0.108	0.0308066693078248
MG_048	MG_265	724	0.1	0.0159663686008888
MG_048	MG_281	1002	0.162	0.056744237686603
MG_048	MG_286	642	0.592	0.514982969183875
MG_048	MG_505	584	0.196	0.124220742790896
MG_048	MG_294	920	0.12	0.0206581979999471
MG_048	MG_301	783	0.358	0.269161063061716
MG_048	MG_315	743	0.262	0.176398209888762
MG_048	MG_319	624	0.1	0.0245821920527439
MG_048	MG_324	800	0.104	0.0138103686926954
MG_048	MG_344	719	0.26	0.176382451488583
MG_048	MG_345	1341	0.148	0.0205468743039184
MG_048	MG_348	768	0.126	0.0383650805696454
MG_048	MG_349	850	0.19	0.0959188397585973
MG_048	MG_351	630	0.104	0.0280465852439721
MG_048	MG_354	583	0.126	0.0543132779926364
MG_048	MG_355	1160	0.13	0.0139953847382065
MG_048	MG_364	670	0.252	0.172539211120667
MG_048	MG_368	774	0.17	0.0818820748765381
MG_048	MG_382	659	0.1	0.0214930527616467
MG_048	MG_385	682	0.636	0.555507544115083
MG_048	MG_386	2062	0.198	0.0312529278440685
MG_048	MG_391	893	0.108	0.0106627589573234
MG_048	MG_393	556	0.088	0.018842429102787
MG_048	MG_408	603	0.122	0.0484773930712745
MG_048	MG_525	1110	0.242	0.129312998186457
MG_048	MG_418	592	0.102	0.0294832951295557
MG_048	MG_422	1281	0.176	0.0522511704825783
MG_048	MG_434	689	0.122	0.0409099269099723
MG_048	MG_441	582	0.096	0.0244058925897036
MG_048	MG_453	738	0.1	0.0148089200598497
MG_048	MG_458	621	0.092	0.0168509611041436
MG_048	MG_462	930	0.144	0.0439232475057268
MG_048	MG_465	574	0.138	0.0671496923502312
MG_048	MG_470	715	0.108	0.0247163605480908
MG_050	MG_056	500	0.1	0.0362918613770348
MG_050	MG_062	903	0.118	0.019916841311568
MG_050	MG_064	1554	0.148	0.00802434222699103
MG_050	MG_065	689	0.108	0.0269099269099723
MG_050	MG_067	739	0.254	0.168726666985104
MG_050	MG_069	1131	0.148	0.0339106834498604
MG_050	MG_071	1097	0.592	0.480187753186552
MG_050	MG_081	360	0.65	0.601433550663646
MG_050	MG_083	412	0.186	0.13151406764533
MG_050	MG_090	431	0.706	0.649445309313881
MG_050	MG_093	373	0.096	0.0459156239405882
MG_050	MG_101	445	0.108	0.0499499959526561
MG_050	MG_476	300	0.18	0.138824014481028
MG_050	MG_106	416	0.78	0.725074638908919
MG_050	MG_108	483	0.102	0.0400059401031329
MG_050	MG_117	437	0.226	0.168801530995595
MG_050	MG_120	743	0.166	0.0803982098887624
MG_050	MG_123	694	0.274	0.192484914131155
MG_050	MG_124	325	0.114	0.0696622517543583
MG_050	MG_134	323	0.092	0.0479106138834293
MG_050	MG_135	503	0.092	0.0279924187403887
MG_050	MG_139	792	0.1	0.0104441832218269
MG_050	MG_140	1336	0.172	0.0448523582362548
MG_050	MG_142	842	0.114	0.0205336390885908
MG_050	MG_146	647	0.102	0.0245427319948536
MG_050	MG_151	480	0.078	0.0163115384511963
MG_050	MG_153	329	0.092	0.0471678095747232
MG_050	MG_159	423	0.114	0.058310691956192
MG_050	MG_162	331	0.312	0.266921715651019
MG_050	MG_165	364	0.084	0.0349636189771185
MG_050	MG_168	434	0.088	0.031122863889687
MG_050	MG_171	437	0.524	0.466801530995595
MG_050	MG_172	471	0.3	0.239234108768324
MG_050	MG_174	260	0.446	0.410170714853761
MG_050	MG_187	808	0.112	0.021179715392412
MG_050	MG_195	1029	0.126	0.0188503214755112
MG_050	MG_204	1004	0.468	0.362603079214286
MG_050	MG_207	390	0.1	0.0479700131298936
MG_050	MG_480	442	0.17	0.112268417486551
MG_050	MG_481	285	0.142	0.102784625281113
MG_050	MG_211	370	0.104	0.0542635364923055
MG_050	MG_212	491	0.13	0.0671956201458027
MG_050	MG_214	430	0.11	0.0535530403562108
MG_050	MG_218	2028	0.18	0.0149335240506738
MG_050	MG_222	532	0.124	0.057142628994421
MG_050	MG_223	634	0.198	0.121690929880645
MG_050	MG_238	667	0.114	0.0347985682488731
MG_050	MG_241	843	0.146	0.0524566299206851
MG_050	MG_246	504	0.138	0.0738928030652864
MG_050	MG_251	669	0.116	0.0366255988593822
MG_050	MG_252	465	0.092	0.0318540605622813
MG_050	MG_254	882	0.276	0.17948810857733
MG_050	MG_255	588	0.118	0.0458513918734397
MG_050	MG_264	421	0.086	0.0305283132768229
MG_050	MG_265	501	0.138	0.0741919475993472
MG_050	MG_281	779	0.426	0.337480998388475
MG_050	MG_286	419	0.224	0.168746452129541
MG_050	MG_505	361	0.196	0.147315824
MG_050	MG_294	697	0.152	0.0702306410963191
MG_050	MG_301	560	0.112	0.0424639246824639
MG_050	MG_315	520	0.444	0.378312189796276
MG_050	MG_319	401	0.076	0.0227336179395871
MG_050	MG_324	577	0.104	0.0328701637009237
MG_050	MG_344	496	0.098	0.0346925191401267
MG_050	MG_345	1118	0.152	0.0387772318060454
MG_050	MG_348	545	0.144	0.0758903941768512
MG_050	MG_349	627	0.12	0.0443140683079825
MG_050	MG_351	407	0.082	0.028066364336177
MG_050	MG_354	360	0.086	0.0374335506636461
MG_050	MG_355	937	0.122	0.0214111307229856
MG_050	MG_364	447	0.102	0.0437383108938345
MG_050	MG_368	551	0.7	0.631317479478255
MG_050	MG_382	436	0.122	0.0649085190558615
MG_050	MG_385	459	0.1	0.0404780251148889
MG_050	MG_386	1839	0.228	0.0725440438490543
MG_050	MG_391	670	0.106	0.0265392111206673
MG_050	MG_393	333	0.11	0.0646763640971667
MG_050	MG_408	380	0.118	0.0671092293464101
MG_050	MG_525	887	0.116	0.0191123154044915
MG_050	MG_418	369	0.146	0.0963798205678241
MG_050	MG_422	1058	0.116	0.00684358834659966
MG_050	MG_434	466	0.11	0.0497504586941913
MG_050	MG_441	359	0.1	0.0515514409504111
MG_050	MG_453	515	0.118	0.0528034860592161
MG_050	MG_458	398	0.098	0.0450691167577707
MG_050	MG_462	707	0.11	0.0273869925463124
MG_050	MG_465	351	0.11	0.062500536789558
MG_050	MG_470	492	0.126	0.0630947957422442
MG_056	MG_062	957	0.14	0.0379583889448593
MG_056	MG_064	1608	0.152	0.00898855712144023
MG_056	MG_065	743	0.18	0.0943982098887624
MG_056	MG_067	793	0.124	0.034364781896297
MG_056	MG_069	1185	0.322	0.204363396141902
MG_056	MG_071	1151	0.136	0.0205871994054994
MG_056	MG_081	414	0.262	0.207294087920446
MG_056	MG_083	466	0.746	0.685750458694191
MG_056	MG_090	485	0.214	0.151802734858338
MG_056	MG_093	427	0.11	0.0538769872897419
MG_056	MG_101	499	0.1	0.036391875118557
MG_056	MG_476	354	0.136	0.0881433708442448
MG_056	MG_106	470	0.72	0.659337158677627
MG_056	MG_108	537	0.098	0.030659208894655
MG_056	MG_117	491	0.102	0.0391956201458027
MG_056	MG_120	797	0.354	0.264047676131709
MG_056	MG_123	748	0.136	0.0499888793402908
MG_056	MG_124	379	0.11	0.0592239711231676
MG_056	MG_134	377	0.142	0.0914539097016429
MG_056	MG_135	557	0.112	0.0427476756976809
MG_056	MG_139	846	0.11	0.0162258760654929
MG_056	MG_140	1390	0.312	0.181582759145142
MG_056	MG_142	896	0.12	0.0224385470870486
MG_056	MG_146	701	0.154	0.0718924600882744
MG_056	MG_151	534	0.106	0.0389489894961469
MG_056	MG_153	383	0.142	0.0907659069072986
MG_056	MG_159	477	0.132	0.0706180932956287
MG_056	MG_162	385	0.062	0.0105377718026873
MG_056	MG_165	418	0.102	0.0468557167880559
MG_056	MG_168	488	0.188	0.125498710965942
MG_056	MG_171	491	0.178	0.115195620145803
MG_056	MG_172	525	0.134	0.0678232499110794
MG_056	MG_174	314	0.276	0.233037878811228
MG_056	MG_187	862	0.14	0.0450020401960949
MG_056	MG_195	1083	0.134	0.0231356136139539
MG_056	MG_204	1058	0.212	0.1028435883466
MG_056	MG_207	444	0.096	0.0380560168687461
MG_056	MG_480	496	0.116	0.0526925191401267
MG_056	MG_481	339	0.104	0.0579446973696327
MG_056	MG_211	424	0.122	0.0662020742230516
MG_056	MG_212	545	0.146	0.0778903941768512
MG_056	MG_214	484	0.112	0.049904285
MG_056	MG_218	2082	0.172	0.00427080966239948
MG_056	MG_222	586	0.086	0.0140359097589065
MG_056	MG_223	688	0.128	0.0469951143216284
MG_056	MG_238	721	0.124	0.0402158452657047
MG_056	MG_241	897	0.226	0.128363893232476
MG_056	MG_246	558	0.122	0.0526530073113835
MG_056	MG_251	723	0.106	0.0220494699596153
MG_056	MG_252	519	0.166	0.100410259449764
MG_056	MG_254	936	0.19	0.0894841728633787
MG_056	MG_255	642	0.164	0.0869829691838746
MG_056	MG_264	475	0.096	0.0348229990360758
MG_056	MG_265	555	0.096	0.0269372677561726
MG_056	MG_281	833	0.254	0.161228789902122
MG_056	MG_286	473	0.328	0.267028336613029
MG_056	MG_505	415	0.11	0.0551842973155108
MG_056	MG_294	751	0.17	0.0837439374754244
MG_056	MG_301	614	0.094	0.0194806248223297
MG_056	MG_315	574	0.092	0.0211496923502312
MG_056	MG_319	455	0.152	0.0928962696715932
MG_056	MG_324	631	0.104	0.0279575658045396
MG_056	MG_344	550	0.088	0.0194127478515224
MG_056	MG_345	1172	0.14	0.0232098583574236
MG_056	MG_348	599	0.112	0.0388421056339024
MG_056	MG_349	681	0.132	0.0515931679086952
MG_056	MG_351	461	0.13	0.070269586248366
MG_056	MG_354	414	0.114	0.0592940879204461
MG_056	MG_355	991	0.172	0.0675231401078262
MG_056	MG_364	501	0.156	0.0921919475993472
MG_056	MG_368	605	0.114	0.0402954904147383
MG_056	MG_382	490	0.424	0.361296547274254
MG_056	MG_385	513	0.206	0.141000672027823
MG_056	MG_386	1893	0.17	0.0117497204128289
MG_056	MG_391	724	0.114	0.0299663686008887
MG_056	MG_393	387	0.158	0.106310228491221
MG_056	MG_408	434	0.092	0.035122863889687
MG_056	MG_525	941	0.414	0.313119351201356
MG_056	MG_418	423	0.076	0.020310691956192
MG_056	MG_422	1112	0.122	0.00917887607660185
MG_056	MG_434	520	0.092	0.0263121897962756
MG_056	MG_441	413	0.078	0.0234040112029949
MG_056	MG_453	569	0.112	0.0416172016908102
MG_056	MG_458	452	0.1	0.0412111609045484
MG_056	MG_462	761	0.236	0.148930978101051
MG_056	MG_465	405	0.15	0.0962882323393313
MG_056	MG_470	546	0.204	0.135794690188998
MG_062	MG_064	2011	0.236	0.0717791052548835
MG_062	MG_065	1146	0.15	0.0349169853395292
MG_062	MG_067	1196	0.184	0.0656507785973383
MG_062	MG_069	1588	0.16	0.0181068900189937
MG_062	MG_071	1554	0.174	0.034024342226991
MG_062	MG_081	817	0.176	0.0844739508163872
MG_062	MG_083	869	0.22	0.124470185794076
MG_062	MG_090	888	0.182	0.0850372839780822
MG_062	MG_093	830	0.29	0.197461340612803
MG_062	MG_101	902	0.14	0.0419912465954195
MG_062	MG_476	757	0.172	0.0852555170660324
MG_062	MG_106	873	0.138	0.0421672304857573
MG_062	MG_108	940	0.16	0.059192237850033
MG_062	MG_117	894	0.134	0.0365879798795153
MG_062	MG_120	1200	0.148	0.0293924579620567
MG_062	MG_123	1151	0.162	0.0465871994054994
MG_062	MG_124	782	0.13	0.0412409701333886
MG_062	MG_134	780	0.154	0.0654009376984208
MG_062	MG_135	960	0.174	0.0717417918159699
MG_062	MG_139	1249	0.14	0.0182623033666034
MG_062	MG_140	1793	0.178	0.0249569252987642
MG_062	MG_142	1299	0.182	0.057130939296351
MG_062	MG_146	1104	0.134	0.0217160911388581
MG_062	MG_151	937	0.108	0.00741113072298563
MG_062	MG_153	786	0.098	0.00892164751648804
MG_062	MG_159	880	0.166	0.069638724011434
MG_062	MG_162	788	0.196	0.106762290906056
MG_062	MG_165	821	0.204	0.112161525850814
MG_062	MG_168	891	0.134	0.0368124428273452
MG_062	MG_171	894	0.67	0.572587979879515
MG_062	MG_172	928	0.134	0.0340699203007401
MG_062	MG_174	717	0.126	0.042549289592414
MG_062	MG_187	1265	0.162	0.039253557172474
MG_062	MG_195	1486	0.166	0.029923238241492
MG_062	MG_204	1461	0.158	0.0233790197944297
MG_062	MG_207	847	0.132	0.0381490490603058
MG_062	MG_480	899	0.168	0.0702147102583257
MG_062	MG_481	742	0.126	0.0404802411071543
MG_062	MG_211	827	0.11	0.0176943119769928
MG_062	MG_212	948	0.168	0.066610225324804
MG_062	MG_214	887	0.166	0.0691123154044915
MG_062	MG_218	2485	0.19	0.00340150684438506
MG_062	MG_222	989	0.138	0.033665222355955
MG_062	MG_223	1091	0.374	0.262593234051348
MG_062	MG_238	1124	0.438	0.324376663854658
MG_062	MG_241	1300	0.276	0.151068932508717
MG_062	MG_246	961	0.118	0.015669668
MG_062	MG_251	1126	0.168	0.0542433788953304
MG_062	MG_252	922	0.206	0.106510889566502
MG_062	MG_254	1339	0.15	0.0226689994210244
MG_062	MG_255	1045	0.148	0.0397397124414611
MG_062	MG_264	878	0.366	0.269789510696908
MG_062	MG_265	958	0.148	0.0458861522295365
MG_062	MG_281	1236	0.16	0.0390866768345294
MG_062	MG_286	876	0.15	0.053940469219228
MG_062	MG_505	818	0.156	0.0643957730053518
MG_062	MG_294	1154	0.408	0.292389671596687
MG_062	MG_301	1017	0.11	0.00368895585682255
MG_062	MG_315	977	0.15	0.0465207496630973
MG_062	MG_319	858	0.15	0.055306926858264
MG_062	MG_324	1034	0.116	0.00850233443262129
MG_062	MG_344	953	0.144	0.0422477139104124
MG_062	MG_345	1575	0.15	0.00883758653678055
MG_062	MG_348	1002	0.146	0.040744237686603
MG_062	MG_349	1084	0.126	0.0150677068679487
MG_062	MG_351	864	0.542	0.446849862138254
MG_062	MG_354	817	0.174	0.0824739508163872
MG_062	MG_355	1394	0.17	0.0393431144320806
MG_062	MG_364	904	0.156	0.057842477215262
MG_062	MG_368	1008	0.144	0.0383211834294245
MG_062	MG_382	893	0.148	0.0506627589573234
MG_062	MG_385	916	0.26	0.160953296005886
MG_062	MG_386	2296	0.182	0.00404381370046236
MG_062	MG_391	1127	0.136	0.0221767808045448
MG_062	MG_393	790	0.116	0.0266031363968316
MG_062	MG_408	837	0.168	0.0749193727165633
MG_062	MG_525	1344	0.156	0.0283638572577271
MG_062	MG_418	826	0.108	0.0157720629723251
MG_062	MG_422	1515	0.148	0.0102497894236368
MG_062	MG_434	923	0.11	0.0104372952637612
MG_062	MG_441	816	0.126	0.0345521764865185
MG_062	MG_453	972	0.126	0.022878769265851
MG_062	MG_458	855	0.18	0.0855360585196151
MG_062	MG_462	1164	0.194	0.077733093094582
MG_062	MG_465	808	0.214	0.123179715392412
MG_062	MG_470	949	0.14	0.0385376467035331
MG_064	MG_065	1797	0.582	0.428745889953741
MG_064	MG_067	1847	0.17	0.0141275055477784
MG_064	MG_069	2239	0.2	0.0247195120506677
MG_064	MG_071	2205	0.268	0.0943317807917732
MG_064	MG_081	1468	0.18	0.0449701537652217
MG_064	MG_083	1520	0.166	0.0279628876928202
MG_064	MG_090	1539	0.16	0.0208769414649364
MG_064	MG_093	1481	0.21	0.0742134090699275
MG_064	MG_101	1553	0.184	0.0440810538065039
MG_064	MG_476	1408	0.442	0.310507053962436
MG_064	MG_106	1524	0.154	0.0157337058932187
MG_064	MG_108	1591	0.29	0.147938692957786
MG_064	MG_117	1545	0.214	0.0745354053487689
MG_064	MG_120	1851	0.19	0.0339195746801592
MG_064	MG_123	1802	0.176	0.0224824257905933
MG_064	MG_124	1433	0.178	0.0450243619090608
MG_064	MG_134	1431	0.168	0.0351424988931554
MG_064	MG_135	1611	0.21	0.0668214083542395
MG_064	MG_139	1900	0.174	0.0153904270721515
MG_064	MG_140	2444	0.19	0.00524758706081052
MG_064	MG_142	1950	0.242	0.0808430621709505
MG_064	MG_146	1755	0.186	0.0349736210476311
MG_064	MG_151	1588	0.158	0.0161068900189937
MG_064	MG_153	1437	0.172	0.0387883350034397
MG_064	MG_159	1531	0.212	0.0733333602726835
MG_064	MG_162	1439	0.146	0.0126704447380539
MG_064	MG_165	1472	0.16	0.0247369536337655
MG_064	MG_168	1542	0.188	0.0487060903483997
MG_064	MG_171	1545	0.184	0.0445354053487689
MG_064	MG_172	1579	0.156	0.0146124367197137
MG_064	MG_174	1368	0.186	0.056907013374071
MG_064	MG_187	1916	0.42	0.260571662357128
MG_064	MG_195	2137	0.312	0.141594049147159
MG_064	MG_204	2112	0.298	0.128806435074699
MG_064	MG_207	1498	0.176	0.0392288136710043
MG_064	MG_480	1550	0.196	0.0562512981856392
MG_064	MG_481	1393	0.338	0.207402993342193
MG_064	MG_211	1478	0.142	0.00638774672179554
MG_064	MG_212	1599	0.184	0.0414909411467003
MG_064	MG_214	1538	0.202	0.062933928835908
MG_064	MG_218	3136	0.22	0.00590684300000002
MG_064	MG_222	1640	0.272	0.127213592905423
MG_064	MG_223	1742	0.166	0.0156685471915894
MG_064	MG_238	1775	0.172	0.0199095104953402
MG_064	MG_241	1951	0.17	0.00879245006684268
MG_064	MG_246	1612	0.166	0.0227657266887732
MG_064	MG_251	1777	0.178	0.0258034299121596
MG_064	MG_252	1573	0.154	0.0129502686595882
MG_064	MG_254	1990	0.19	0.0268285966422008
MG_064	MG_255	1696	0.196	0.0481485774461031
MG_064	MG_264	1529	0.456	0.317447651177226
MG_064	MG_265	1609	0.616	0.472932823554454
MG_064	MG_281	1887	0.172	0.0140582152153758
MG_064	MG_286	1527	0.17	0.0315620168550372
MG_064	MG_505	1469	0.198	0.062911823977311
MG_064	MG_294	1805	0.25	0.0963245227163662
MG_064	MG_301	1668	0.172	0.0256746534485596
MG_064	MG_315	1628	0.16	0.0158771576723539
MG_064	MG_319	1509	0.354	0.216594697159339
MG_064	MG_324	1685	0.162	0.014746593769621
MG_064	MG_344	1604	0.16	0.0172116648791742
MG_064	MG_345	2226	0.184	0.00933451251713019
MG_064	MG_348	1653	0.166	0.0204974648350249
MG_064	MG_349	1735	0.16	0.0100438123801475
MG_064	MG_351	1515	0.166	0.0282497894236368
MG_064	MG_354	1468	0.274	0.138970153765222
MG_064	MG_355	2045	0.184	0.0180914795839411
MG_064	MG_364	1555	0.22	0.0799676488915136
MG_064	MG_368	1659	0.174	0.0281678941089557
MG_064	MG_382	1544	0.168	0.0285922819211122
MG_064	MG_385	1567	0.558	0.417288745523794
MG_064	MG_386	2947	0.234	0.0275680586185447
MG_064	MG_391	1778	0.15	-0.00224958799326067
MG_064	MG_393	1441	0.166	0.032552636369374
MG_064	MG_408	1488	0.266	0.129807306622084
MG_064	MG_525	1995	0.18	0.0165782174169706
MG_064	MG_418	1477	0.152	0.0164458985841532
MG_064	MG_422	2166	0.19	0.0181965319689018
MG_064	MG_434	1574	0.236	0.0948939186494764
MG_064	MG_441	1467	0.21	0.075028503423612
MG_064	MG_453	1623	0.168	0.0241543645571134
MG_064	MG_458	1506	0.156	0.018767408165608
MG_064	MG_462	1815	0.176	0.0217991246219587
MG_064	MG_465	1459	0.156	0.0214960184738131
MG_064	MG_470	1600	0.166	0.023435051
MG_065	MG_067	982	0.242	0.138163645013982
MG_065	MG_069	1374	0.156	0.0265448036133446
MG_065	MG_071	1340	0.158	0.0306079254702019
MG_065	MG_081	603	0.164	0.0904773930712745
MG_065	MG_083	655	0.234	0.155841875812423
MG_065	MG_090	674	0.168	0.0881943031728049
MG_065	MG_093	616	0.3	0.225300356279681
MG_065	MG_101	688	0.158	0.0769951143216284
MG_065	MG_476	543	0.162	0.0940820659214016
MG_065	MG_106	659	0.408	0.329493052761647
MG_065	MG_108	726	0.6	0.515800337876733
MG_065	MG_117	680	0.148	0.0676788545916412
MG_065	MG_120	986	0.186	0.08187861536837
MG_065	MG_123	937	0.158	0.0574111307229856
MG_065	MG_124	568	0.102	0.0317109497259066
MG_065	MG_134	566	0.194	0.123898693697807
MG_065	MG_135	746	0.13	0.0441524468940048
MG_065	MG_139	1035	0.178	0.0704328380608714
MG_065	MG_140	1579	0.158	0.0166124367197137
MG_065	MG_142	1085	0.144	0.0329998314370262
MG_065	MG_146	890	0.138	0.0408873477606526
MG_065	MG_151	723	0.096	0.0120494699596153
MG_065	MG_153	572	0.082	0.0113364507811511
MG_065	MG_159	666	0.224	0.144885150190372
MG_065	MG_162	574	0.166	0.0951496923502312
MG_065	MG_165	607	0.66	0.586113888176086
MG_065	MG_168	677	0.096	0.0159362933668174
MG_065	MG_171	680	0.384	0.303678854591641
MG_065	MG_172	714	0.114	0.0307999836506313
MG_065	MG_174	503	0.16	0.0959924187403887
MG_065	MG_187	1051	0.184	0.0753254281938514
MG_065	MG_195	1272	0.162	0.0388142375679475
MG_065	MG_204	1247	0.164	0.0423888498567783
MG_065	MG_207	633	0.178	0.101779738289831
MG_065	MG_480	685	0.218	0.137251048690088
MG_065	MG_481	528	0.212	0.145531003037349
MG_065	MG_211	613	0.116	0.0415708691926473
MG_065	MG_212	734	0.336	0.251138490954921
MG_065	MG_214	673	0.138	0.0582804339956716
MG_065	MG_218	2271	0.282	0.105213228252656
MG_065	MG_222	775	0.184	0.0958017561751584
MG_065	MG_223	877	0.164	0.0678649684417398
MG_065	MG_238	910	0.226	0.127397153762944
MG_065	MG_241	1086	0.208	0.0969319872779037
MG_065	MG_246	747	0.184	0.0980706357463966
MG_065	MG_251	912	0.15	0.0512490390370978
MG_065	MG_252	708	0.256	0.173302956778691
MG_065	MG_254	1125	0.154	0.0403100065655523
MG_065	MG_255	831	0.14	0.0473837770825045
MG_065	MG_264	664	0.162	0.0830585092977838
MG_065	MG_265	744	0.202	0.116316233854525
MG_065	MG_281	1022	0.158	0.0513389268125621
MG_065	MG_286	662	0.13	0.0512321296853798
MG_065	MG_505	604	0.352	0.27838640409757
MG_065	MG_294	940	0.14	0.039192237850033
MG_065	MG_301	803	0.122	0.03157350578955
MG_065	MG_315	763	0.28	0.192769028467391
MG_065	MG_319	644	0.112	0.0348066693078248
MG_065	MG_324	820	0.128	0.0362395606098985
MG_065	MG_344	739	0.274	0.188726666985104
MG_065	MG_345	1361	0.146	0.0173305968341903
MG_065	MG_348	788	0.116	0.0267622909060557
MG_065	MG_349	870	0.122	0.0263943817123365
MG_065	MG_351	650	0.638	0.560279405886149
MG_065	MG_354	603	0.15	0.0764773930712745
MG_065	MG_355	1180	0.158	0.0406884063776778
MG_065	MG_364	690	0.152	0.07082480129552
MG_065	MG_368	794	0.156	0.0662854306188915
MG_065	MG_382	679	0.14	0.0597646043026988
MG_065	MG_385	702	0.178	0.0958080657025703
MG_065	MG_386	2082	0.192	0.0242708096623995
MG_065	MG_391	913	0.198	0.0991750425766432
MG_065	MG_393	576	0.168	0.096963259
MG_065	MG_408	623	0.128	0.0526717098057651
MG_065	MG_525	1130	0.142	0.0279771636156357
MG_065	MG_418	612	0.094	0.0196611872018187
MG_065	MG_422	1301	0.144	0.0190069495652638
MG_065	MG_434	709	0.114	0.031218980337436
MG_065	MG_441	602	0.174	0.100568457523221
MG_065	MG_453	758	0.188	0.101174302099155
MG_065	MG_458	641	0.65	0.573071222100908
MG_065	MG_462	950	0.564	0.462465106311726
MG_065	MG_465	594	0.128	0.055299713098727
MG_065	MG_470	735	0.146	0.0610560142139737
MG_067	MG_069	1424	0.272	0.139556629829545
MG_067	MG_071	1390	0.156	0.025582759145142
MG_067	MG_081	653	0.308	0.230016686755145
MG_067	MG_083	705	0.116	0.0335552425647587
MG_067	MG_090	724	0.57	0.485966368600889
MG_067	MG_093	666	0.136	0.0568851501903724
MG_067	MG_101	738	0.638	0.55280892005985
MG_067	MG_476	593	0.246	0.173391465416391
MG_067	MG_106	709	0.288	0.205218980337436
MG_067	MG_108	776	0.166	0.0777214892756016
MG_067	MG_117	730	0.134	0.0494689610934654
MG_067	MG_120	1036	0.152	0.0443633752541463
MG_067	MG_123	987	0.152	0.0478074483393969
MG_067	MG_124	618	0.154	0.079120380144005
MG_067	MG_134	616	0.11	0.035300356279681
MG_067	MG_135	796	0.134	0.0441268778306719
MG_067	MG_139	1085	0.176	0.0649998314370262
MG_067	MG_140	1629	0.158	0.0138217674013331
MG_067	MG_142	1135	0.17	0.0556450562329466
MG_067	MG_146	940	0.188	0.087192237850033
MG_067	MG_151	773	0.126	0.0379624454801643
MG_067	MG_153	622	0.184	0.108761299431766
MG_067	MG_159	716	0.266	0.182632795902826
MG_067	MG_162	624	0.148	0.0725821920527439
MG_067	MG_165	657	0.608	0.529667331553528
MG_067	MG_168	727	0.112	0.0277174082743974
MG_067	MG_171	730	0.152	0.0674689610934654
MG_067	MG_172	764	0.594	0.506688133245788
MG_067	MG_174	553	0.282	0.213127201730842
MG_067	MG_187	1101	0.164	0.0519180483768651
MG_067	MG_195	1322	0.384	0.257710767543386
MG_067	MG_204	1297	0.246	0.121255024514374
MG_067	MG_207	683	0.292	0.211421983072536
MG_067	MG_480	735	0.146	0.0610560142139737
MG_067	MG_481	578	0.352	0.280777149038791
MG_067	MG_211	663	0.098	0.0191452867577089
MG_067	MG_212	784	0.154	0.065081207
MG_067	MG_214	723	0.196	0.112049469959615
MG_067	MG_218	2321	0.218	0.0388807485916339
MG_067	MG_222	825	0.244	0.151849861046687
MG_067	MG_223	927	0.18	0.0801433159679947
MG_067	MG_238	960	0.196	0.0937417918159699
MG_067	MG_241	1136	0.142	0.0275787225962722
MG_067	MG_246	797	0.158	0.0680476761317086
MG_067	MG_251	962	0.248	0.145597581699677
MG_067	MG_252	758	0.168	0.0811743020991551
MG_067	MG_254	1175	0.14	0.0230141059269866
MG_067	MG_255	881	0.12	0.0235633949244232
MG_067	MG_264	714	0.118	0.0347999836506313
MG_067	MG_265	794	0.192	0.102285430618891
MG_067	MG_281	1072	0.172	0.0618846670950327
MG_067	MG_286	712	0.122	0.0389674057193808
MG_067	MG_505	654	0.14	0.0619292478718922
MG_067	MG_294	990	0.18	0.0755941632922093
MG_067	MG_301	853	0.116	0.0216890363514035
MG_067	MG_315	813	0.28	0.188787141532871
MG_067	MG_319	694	0.126	0.0444849141311548
MG_067	MG_324	870	0.134	0.0383943817123365
MG_067	MG_344	789	0.126	0.0366826884368433
MG_067	MG_345	1411	0.18	0.0483284396967128
MG_067	MG_348	838	0.468	0.374842134012585
MG_067	MG_349	920	0.226	0.126658197999947
MG_067	MG_351	700	0.126	0.043976914691187
MG_067	MG_354	653	0.116	0.0380166867551451
MG_067	MG_355	1230	0.144	0.0234686188187108
MG_067	MG_364	740	0.124	0.0386444695431632
MG_067	MG_368	844	0.184	0.090379666414913
MG_067	MG_382	729	0.2	0.11555172
MG_067	MG_385	752	0.134	0.0476623989415893
MG_067	MG_386	2132	0.54	0.369835956665227
MG_067	MG_391	963	0.188	0.0855255328565188
MG_067	MG_393	626	0.136	0.0604033714755213
MG_067	MG_408	673	0.142	0.0622804339956716
MG_067	MG_525	1180	0.144	0.0266884063776778
MG_067	MG_418	662	0.566	0.48723212968538
MG_067	MG_422	1351	0.202	0.0739376102082432
MG_067	MG_434	759	0.144	0.0570931406865101
MG_067	MG_441	652	0.44	0.362104192615741
MG_067	MG_453	808	0.136	0.045179715392412
MG_067	MG_458	691	0.114	0.0327397373439782
MG_067	MG_462	1000	0.154	0.0488855371060768
MG_067	MG_465	644	0.12	0.0428066693078248
MG_067	MG_470	785	0.174	0.0850014018506752
MG_069	MG_071	1782	0.186	0.0335384893327403
MG_069	MG_081	1045	0.242	0.133739712441461
MG_069	MG_083	1097	0.232	0.120187753186552
MG_069	MG_090	1116	0.14	0.02691099321019
MG_069	MG_093	1058	0.148	0.0388435883465997
MG_069	MG_101	1130	0.614	0.499977163615636
MG_069	MG_476	985	0.224	0.11994981849526
MG_069	MG_106	1101	0.4	0.287918048376865
MG_069	MG_108	1168	0.168	0.0514712517380372
MG_069	MG_117	1122	0.15	0.0365100674477544
MG_069	MG_120	1428	0.194	0.0613198592692788
MG_069	MG_123	1379	0.174	0.0442435658308254
MG_069	MG_124	1010	0.184	0.0781804452812427
MG_069	MG_134	1008	0.188	0.0823211834294244
MG_069	MG_135	1188	0.26	0.142168719056024
MG_069	MG_139	1477	0.172	0.0364458985841532
MG_069	MG_140	2021	0.176	0.0112812736819485
MG_069	MG_142	1527	0.178	0.0395620168550372
MG_069	MG_146	1332	0.152	0.0250971571943335
MG_069	MG_151	1165	0.12	0.00366759063165027
MG_069	MG_153	1014	0.122	0.0158993863997749
MG_069	MG_159	1108	0.142	0.029447241181568
MG_069	MG_162	1016	0.16	0.0537590648431833
MG_069	MG_165	1049	0.276	0.167463391235883
MG_069	MG_168	1119	0.142	0.0287103959702917
MG_069	MG_171	1122	0.184	0.0705100674477544
MG_069	MG_172	1156	0.458	0.342258129
MG_069	MG_174	945	0.226	0.124828191171253
MG_069	MG_187	1493	0.254	0.117517817977184
MG_069	MG_195	1714	0.17	0.0211741731444844
MG_069	MG_204	1689	0.162	0.0145289080735961
MG_069	MG_207	1075	0.158	0.0476800001520355
MG_069	MG_480	1127	0.158	0.0441767808045448
MG_069	MG_481	970	0.15	0.0470222348743655
MG_069	MG_211	1055	0.146	0.0370498953542344
MG_069	MG_212	1176	0.154	0.036948910661296
MG_069	MG_214	1115	0.198	0.0849779188589865
MG_069	MG_218	2713	0.2	0.00340234506392351
MG_069	MG_222	1217	0.152	0.0322993686545445
MG_069	MG_223	1319	0.176	0.0498953028575141
MG_069	MG_238	1352	0.152	0.023876808000504
MG_069	MG_241	1528	0.18	0.0415048246602998
MG_069	MG_246	1189	0.148	0.0301038813287936
MG_069	MG_251	1354	0.142	0.0137552710057118
MG_069	MG_252	1150	0.148	0.0326530992007435
MG_069	MG_254	1567	0.184	0.0432887455237944
MG_069	MG_255	1273	0.382	0.258751576400886
MG_069	MG_264	1106	0.174	0.0615816053893898
MG_069	MG_265	1186	0.186	0.0682984764280433
MG_069	MG_281	1464	0.188	0.0532036718250437
MG_069	MG_286	1104	0.152	0.0397160911388581
MG_069	MG_505	1046	0.196	0.0876705826319306
MG_069	MG_294	1382	0.152	0.0220630852500734
MG_069	MG_301	1245	0.132	0.0105154978684543
MG_069	MG_315	1205	0.198	0.079070161852688
MG_069	MG_319	1086	0.148	0.0369319872779037
MG_069	MG_324	1262	0.146	0.0234422090251357
MG_069	MG_344	1181	0.166	0.0486233493255655
MG_069	MG_345	1803	0.174	0.0204297768382115
MG_069	MG_348	1230	0.152	0.0314686188187108
MG_069	MG_349	1312	0.202	0.0763267030797996
MG_069	MG_351	1092	0.182	0.0705255766196422
MG_069	MG_354	1045	0.186	0.0777397124414611
MG_069	MG_355	1622	0.16	0.0162098571501555
MG_069	MG_364	1132	0.252	0.137844232667588
MG_069	MG_368	1236	0.16	0.0390866768345294
MG_069	MG_382	1121	0.17	0.0565768138310802
MG_069	MG_385	1144	0.188	0.0730491011095045
MG_069	MG_386	2524	0.2	0.0116595606090793
MG_069	MG_391	1355	0.13	0.00169453616886511
MG_069	MG_393	1018	0.238	0.131618881330525
MG_069	MG_408	1065	0.162	0.0523633398683356
MG_069	MG_525	1572	0.17	0.0290066365841856
MG_069	MG_418	1054	0.12	0.0111187295252727
MG_069	MG_422	1743	0.154	0.00361499947236146
MG_069	MG_434	1151	0.282	0.166587199405499
MG_069	MG_441	1044	0.198	0.0898088753353763
MG_069	MG_453	1200	0.134	0.0153924579620567
MG_069	MG_458	1083	0.294	0.183135613613954
MG_069	MG_462	1392	0.154	0.023462893748955
MG_069	MG_465	1036	0.196	0.0883633752541463
MG_069	MG_470	1177	0.16	0.0428837431087934
MG_071	MG_081	1011	0.14	0.0341101284614372
MG_071	MG_083	1063	0.148	0.0385003922528672
MG_071	MG_090	1082	0.134	0.0232035517184245
MG_071	MG_093	1024	0.15	0.043199155
MG_071	MG_101	1096	0.146	0.0342552561842766
MG_071	MG_476	951	0.188	0.0863926040890354
MG_071	MG_106	1067	0.14	0.0302264161111857
MG_071	MG_108	1134	0.174	0.0597114190979296
MG_071	MG_117	1088	0.15	0.0387963926024249
MG_071	MG_120	1394	0.212	0.0813431144320806
MG_071	MG_123	1345	0.194	0.0663028969752611
MG_071	MG_124	976	0.176	0.0725922801624541
MG_071	MG_134	974	0.138	0.0347354511799303
MG_071	MG_135	1154	0.226	0.110389671596688
MG_071	MG_139	1443	0.142	0.0084349097269592
MG_071	MG_140	1987	0.174	0.0109789751788731
MG_071	MG_142	1493	0.148	0.0115178179771842
MG_071	MG_146	1298	0.186	0.0611929699557062
MG_071	MG_151	1131	0.14	0.0259106834498604
MG_071	MG_153	980	0.126	0.0223063775278488
MG_071	MG_159	1074	0.222	0.111748190698107
MG_071	MG_162	982	0.148	0.044163645013982
MG_071	MG_165	1015	0.284	0.177829208340496
MG_071	MG_168	1085	0.124	0.0129998314370262
MG_071	MG_171	1088	0.346	0.234796392602425
MG_071	MG_172	1122	0.548	0.434510067447754
MG_071	MG_174	911	0.156	0.0573230760769202
MG_071	MG_187	1459	0.246	0.111496018473813
MG_071	MG_195	1680	0.16	0.0130190645616707
MG_071	MG_204	1655	0.204	0.058387541567544
MG_071	MG_207	1041	0.182	0.0740165629994632
MG_071	MG_480	1093	0.134	0.0224579501595287
MG_071	MG_481	936	0.204	0.103484172863379
MG_071	MG_211	1021	0.12	0.0134088640049994
MG_071	MG_212	1142	0.328	0.213181332415856
MG_071	MG_214	1081	0.13	0.0192715212248435
MG_071	MG_218	2679	0.2	0.00486603301608479
MG_071	MG_222	1183	0.13	0.0124933177985432
MG_071	MG_223	1285	0.162	0.0380015534813363
MG_071	MG_238	1318	0.142	0.0159568612552312
MG_071	MG_241	1494	0.222	0.0854599784466757
MG_071	MG_246	1155	0.216	0.10032388606213
MG_071	MG_251	1320	0.14	0.0138337677906307
MG_071	MG_252	1116	0.146	0.03291099321019
MG_071	MG_254	1533	0.156	0.0172191439949389
MG_071	MG_255	1239	0.218	0.0968960534847051
MG_071	MG_264	1072	0.144	0.0338846670950327
MG_071	MG_265	1152	0.148	0.0325213282312345
MG_071	MG_281	1430	0.162	0.0292015983435384
MG_071	MG_286	1070	0.158	0.0480212708615208
MG_071	MG_505	1012	0.16	0.0540398464089161
MG_071	MG_294	1348	0.22	0.0921201519725646
MG_071	MG_301	1211	0.618	0.49868428788156
MG_071	MG_315	1171	0.172	0.0552751648304814
MG_071	MG_319	1052	0.308	0.199256495898488
MG_071	MG_324	1228	0.132	0.011596139744389
MG_071	MG_344	1147	0.142	0.0268509706861561
MG_071	MG_345	1769	0.166	0.0142281113332642
MG_071	MG_348	1196	0.154	0.0356507785973383
MG_071	MG_349	1278	0.154	0.0304386390888599
MG_071	MG_351	1058	0.62	0.5108435883466
MG_071	MG_354	1011	0.146	0.0401101284614372
MG_071	MG_355	1588	0.16	0.0181068900189937
MG_071	MG_364	1098	0.154	0.0421202809489134
MG_071	MG_368	1202	0.138	0.0192634590950094
MG_071	MG_382	1087	0.216	0.104864174347398
MG_071	MG_385	1110	0.15	0.0373129981864569
MG_071	MG_386	2490	0.2	0.0131774202476441
MG_071	MG_391	1321	0.216	0.0897722560280736
MG_071	MG_393	984	0.14	0.0360210577750514
MG_071	MG_408	1031	0.158	0.0507110254256479
MG_071	MG_525	1538	0.156	0.016933928835908
MG_071	MG_418	1020	0.124	0.0174788354551908
MG_071	MG_422	1709	0.176	0.0274443256718658
MG_071	MG_434	1117	0.13	0.0168440975392923
MG_071	MG_441	1010	0.182	0.0761804452812427
MG_071	MG_453	1166	0.146	0.029602116275336
MG_071	MG_458	1049	0.15	0.0414633912358833
MG_071	MG_462	1358	0.158	0.029512466002724
MG_071	MG_465	1002	0.166	0.060744237686603
MG_071	MG_470	1143	0.154	0.0391152023016864
MG_081	MG_083	326	0.132	0.0875383572626992
MG_081	MG_090	345	0.046	-0.000780522577993562
MG_081	MG_093	287	0.85	0.810520277901805
MG_081	MG_101	359	0.296	0.247551440950411
MG_081	MG_476	214	0.056	0.0268576038496507
MG_081	MG_106	330	0.126	0.0810446693953154
MG_081	MG_108	397	0.27	0.217181230509497
MG_081	MG_117	351	0.114	0.066500536789558
MG_081	MG_120	657	0.264	0.185667331553528
MG_081	MG_123	608	0.314	0.240023199249381
MG_081	MG_124	239	0.126	0.0931431172056411
MG_081	MG_134	237	0.178	0.145432898162402
MG_081	MG_135	417	0.152	0.0969651122242798
MG_081	MG_139	706	0.36	0.277471087766215
MG_081	MG_140	1250	0.136	0.0141990681158692
MG_081	MG_142	756	0.192	0.105336785693295
MG_081	MG_146	561	0.158	0.0883695099860129
MG_081	MG_151	394	0.228	0.175518421652229
MG_081	MG_153	243	0.05	0.0165671701329255
MG_081	MG_159	337	0.052	0.0061878614862823
MG_081	MG_162	245	0.058	0.0242809742639244
MG_081	MG_165	278	0.222	0.183717223538301
MG_081	MG_168	348	0.066	0.0188592323744775
MG_081	MG_171	351	0.554	0.506500536789558
MG_081	MG_172	385	0.142	0.0905377718026873
MG_081	MG_174	174	0.048	0.0252854544317635
MG_081	MG_187	722	0.124	0.0401326288080606
MG_081	MG_195	943	0.12	0.0189736939964116
MG_081	MG_204	918	0.118	0.0188056666384644
MG_081	MG_207	304	0.792	0.750309513428861
MG_081	MG_480	356	0.13	0.0819061004147725
MG_081	MG_481	199	0.036	0.00919122441533592
MG_081	MG_211	284	0.132	0.0929171467981361
MG_081	MG_212	405	0.134	0.0802882323393314
MG_081	MG_214	344	0.092	0.045339906917692
MG_081	MG_218	1942	0.182	0.021248427093201
MG_081	MG_222	446	0.124	0.0658440940944173
MG_081	MG_223	548	0.37	0.301603544776058
MG_081	MG_238	581	0.344	0.272498586786812
MG_081	MG_241	757	0.622	0.535255517066032
MG_081	MG_246	418	0.2	0.144855716788056
MG_081	MG_251	583	0.148	0.0763132779926364
MG_081	MG_252	379	0.2	0.149223971123168
MG_081	MG_254	796	0.15	0.0601268778306718
MG_081	MG_255	502	0.212	0.14809213348635
MG_081	MG_264	335	0.096	0.0504317482351009
MG_081	MG_265	415	0.104	0.0491842973155108
MG_081	MG_281	693	0.282	0.20056979389488
MG_081	MG_286	333	0.106	0.0606763640971667
MG_081	MG_505	275	0.114	0.0761204997929696
MG_081	MG_294	611	0.24	0.165751579030405
MG_081	MG_301	474	0.104	0.0429256136743025
MG_081	MG_315	434	0.114	0.057122863889687
MG_081	MG_319	315	0.09	0.046911836261848
MG_081	MG_324	491	0.23	0.167195620145803
MG_081	MG_344	410	0.106	0.0517345819527117
MG_081	MG_345	1032	0.13	0.0226414280661287
MG_081	MG_348	459	0.176	0.116478025114889
MG_081	MG_349	541	0.178	0.110274090978823
MG_081	MG_351	321	0.1	0.0561597461331741
MG_081	MG_354	274	0.138	0.100255413592138
MG_081	MG_355	851	0.12	0.0258421936295139
MG_081	MG_364	361	0.182	0.133315824
MG_081	MG_368	465	0.216	0.155854060562281
MG_081	MG_382	350	0.15	0.102619931054405
MG_081	MG_385	373	0.23	0.179915623940588
MG_081	MG_386	1753	0.194	0.0430803648294304
MG_081	MG_391	584	0.654	0.582220742790896
MG_081	MG_393	247	0.202	0.167995944176747
MG_081	MG_408	294	0.102	0.061602240830648
MG_081	MG_525	801	0.23	0.139731365122159
MG_081	MG_418	283	0.134	0.095049901833794
MG_081	MG_422	972	0.122	0.018878769265851
MG_081	MG_434	380	0.158	0.10710922934641
MG_081	MG_441	273	0.064	0.0263905738098211
MG_081	MG_453	429	0.096	0.0396608967401944
MG_081	MG_458	312	0.1	0.0572905674683802
MG_081	MG_462	621	0.124	0.0488509611041436
MG_081	MG_465	265	0.07	0.0334808919004685
MG_081	MG_470	406	0.19	0.136177230028562
MG_083	MG_090	397	0.396	0.343181230509497
MG_083	MG_093	339	0.164	0.117944697369633
MG_083	MG_101	411	0.692	0.637624257732551
MG_083	MG_476	266	0.12	0.0833437104797599
MG_083	MG_106	382	0.076	0.0248801978301499
MG_083	MG_108	449	0.142	0.0835270988760241
MG_083	MG_117	403	0.12	0.0665106488443866
MG_083	MG_120	709	0.142	0.059218980337436
MG_083	MG_123	660	0.192	0.113406012538108
MG_083	MG_124	291	0.184	0.143994332047291
MG_083	MG_134	289	0.3	0.26025685
MG_083	MG_135	469	0.114	0.0534403182729309
MG_083	MG_139	758	0.314	0.227174302099155
MG_083	MG_140	1302	0.174	0.0489449904385066
MG_083	MG_142	808	0.35	0.259179715392412
MG_083	MG_146	613	0.248	0.173570869192647
MG_083	MG_151	446	0.08	0.0218440940944173
MG_083	MG_153	295	0.112	0.0714719886888389
MG_083	MG_159	389	0.1	0.0480832723912377
MG_083	MG_162	297	0.124	0.083212145028012
MG_083	MG_165	330	0.128	0.0830446693953154
MG_083	MG_168	400	0.09	0.036845311
MG_083	MG_171	403	0.136	0.0825106488443866
MG_083	MG_172	437	0.16	0.102801530995595
MG_083	MG_174	226	0.256	0.225049024107631
MG_083	MG_187	774	0.182	0.093882074876538
MG_083	MG_195	995	0.156	0.0512394050800844
MG_083	MG_204	970	0.142	0.0390222348743655
MG_083	MG_207	356	0.732	0.683906100414773
MG_083	MG_480	408	0.114	0.0599556347589763
MG_083	MG_481	251	0.142	0.107429325107143
MG_083	MG_211	336	0.15	0.104309714128864
MG_083	MG_212	457	0.096	0.0366869185934277
MG_083	MG_214	396	0.098	0.0452934855515635
MG_083	MG_218	1994	0.174	0.0106282681392967
MG_083	MG_222	498	0.102	0.0384919891245573
MG_083	MG_223	600	0.344	0.270750813615211
MG_083	MG_238	633	0.14	0.0637797382898308
MG_083	MG_241	809	0.15	0.0591011036585663
MG_083	MG_246	470	0.128	0.0673371586776274
MG_083	MG_251	635	0.108	0.0316021914820632
MG_083	MG_252	431	0.098	0.0414453093138813
MG_083	MG_254	848	0.196	0.102072267394172
MG_083	MG_255	554	0.158	0.0890321918883424
MG_083	MG_264	387	0.078	0.0263102284912213
MG_083	MG_265	467	0.198	0.137646967927396
MG_083	MG_281	745	0.22	0.134234312893222
MG_083	MG_286	385	0.09	0.0385377718026873
MG_083	MG_505	327	0.122	0.0774146526479905
MG_083	MG_294	663	0.142	0.0631452867577089
MG_083	MG_301	526	0.142	0.0757257417299437
MG_083	MG_315	486	0.104	0.0417012893536903
MG_083	MG_319	367	0.11	0.0606128623826108
MG_083	MG_324	543	0.092	0.0240820659214016
MG_083	MG_344	462	0.092	0.0321655363698466
MG_083	MG_345	1084	0.146	0.0350677068679487
MG_083	MG_348	511	0.112	0.0471982427506377
MG_083	MG_349	593	0.166	0.0933914654163908
MG_083	MG_351	373	0.158	0.107915623940588
MG_083	MG_354	326	0.186	0.141538357262699
MG_083	MG_355	903	0.12	0.021916841311568
MG_083	MG_364	413	0.104	0.0494040112029949
MG_083	MG_368	517	0.132	0.0666066826056926
MG_083	MG_382	402	0.122	0.0686220640607201
MG_083	MG_385	425	0.142	0.0860935845015156
MG_083	MG_386	1805	0.186	0.0323245227163662
MG_083	MG_391	636	0.104	0.0275135229287703
MG_083	MG_393	299	0.548	0.506953174798669
MG_083	MG_408	346	0.148	0.101099222335713
MG_083	MG_525	853	0.12	0.0256890363514035
MG_083	MG_418	335	0.434	0.388431748235101
MG_083	MG_422	1024	0.12	0.013199155
MG_083	MG_434	432	0.08	0.023337703177234
MG_083	MG_441	325	0.08	0.0356622517543583
MG_083	MG_453	481	0.128	0.0662095665000496
MG_083	MG_458	364	0.088	0.0389636189771185
MG_083	MG_462	673	0.156	0.0762804339956716
MG_083	MG_465	317	0.09	0.0466603499426741
MG_083	MG_470	458	0.178	0.118582414841695
MG_090	MG_093	358	0.056	0.0076694955444352
MG_090	MG_101	430	0.098	0.0415530403562108
MG_090	MG_476	285	0.056	0.0167846252811132
MG_090	MG_106	401	0.17	0.116733617939587
MG_090	MG_108	468	0.682	0.62154358790523
MG_090	MG_117	422	0.162	0.106419438155148
MG_090	MG_120	728	0.14	0.0556345356879657
MG_090	MG_123	679	0.154	0.0737646043026988
MG_090	MG_124	310	0.226	0.183544067331334
MG_090	MG_134	308	0.104	0.061798386263253
MG_090	MG_135	488	0.11	0.0474987109659423
MG_090	MG_139	777	0.142	0.0536412740777676
MG_090	MG_140	1321	0.144	0.0177722560280736
MG_090	MG_142	827	0.384	0.291694311976993
MG_090	MG_146	632	0.102	0.0258686168755875
MG_090	MG_151	465	0.068	0.00785406056228133
MG_090	MG_153	314	0.04	-0.00296212118877223
MG_090	MG_159	408	0.058	0.00395563475897628
MG_090	MG_162	316	0.042	-0.00121400637827352
MG_090	MG_165	349	0.438	0.390739496004668
MG_090	MG_168	419	0.056	0.000746452129540921
MG_090	MG_171	422	0.102	0.0464194381551479
MG_090	MG_172	456	0.128	0.0687915367445535
MG_090	MG_174	245	0.044	0.0102809742639244
MG_090	MG_187	793	0.146	0.056364781896297
MG_090	MG_195	1014	0.182	0.0758993863997749
MG_090	MG_204	989	0.166	0.061665222355955
MG_090	MG_207	375	0.234	0.183684459009981
MG_090	MG_480	427	0.098	0.0418769872897419
MG_090	MG_481	270	0.04	0.00279754658839722
MG_090	MG_211	355	0.058	0.0100246520834585
MG_090	MG_212	476	0.192	0.130720492356527
MG_090	MG_214	415	0.158	0.103184297315511
MG_090	MG_218	2013	0.162	-0.00232055990948579
MG_090	MG_222	517	0.136	0.0706066826056926
MG_090	MG_223	619	0.12	0.0450305012851124
MG_090	MG_238	652	0.23	0.152104192615741
MG_090	MG_241	828	0.126	0.0336166079753241
MG_090	MG_246	489	0.154	0.0913975774422222
MG_090	MG_251	654	0.324	0.245929247871892
MG_090	MG_252	450	0.118	0.0594216692695215
MG_090	MG_254	867	0.136	0.0406219249177482
MG_090	MG_255	573	0.106	0.0352430308242999
MG_090	MG_264	406	0.386	0.332177230028562
MG_090	MG_265	486	0.26	0.19770128935369
MG_090	MG_281	764	0.21	0.122688133245788
MG_090	MG_286	404	0.154	0.100399371774792
MG_090	MG_505	346	0.086	0.039099222335713
MG_090	MG_294	682	0.218	0.137507544115083
MG_090	MG_301	545	0.104	0.0358903941768513
MG_090	MG_315	505	0.144	0.0797932861663355
MG_090	MG_319	386	0.06	0.00842392646055606
MG_090	MG_324	562	0.092	0.0222751794007
MG_090	MG_344	481	0.112	0.0502095665000496
MG_090	MG_345	1103	0.144	0.0317833796949094
MG_090	MG_348	530	0.124	0.0573366328200928
MG_090	MG_349	612	0.094	0.0196611872018187
MG_090	MG_351	392	0.05	-0.00225607061511324
MG_090	MG_354	345	0.288	0.241219477422006
MG_090	MG_355	922	0.15	0.0505108895665021
MG_090	MG_364	432	0.11	0.053337703177234
MG_090	MG_368	536	0.1	0.0327557122803931
MG_090	MG_382	421	0.264	0.208528313276823
MG_090	MG_385	444	0.234	0.176056016868746
MG_090	MG_386	1824	0.166	0.011327502489107
MG_090	MG_391	655	0.116	0.0378418758124234
MG_090	MG_393	318	0.046	0.00253490428397372
MG_090	MG_408	365	0.168	0.118846540058555
MG_090	MG_525	872	0.144	0.0482429041330536
MG_090	MG_418	354	0.054	0.0061433708442448
MG_090	MG_422	1043	0.128	0.0198780713612223
MG_090	MG_434	451	0.242	0.183316356742091
MG_090	MG_441	344	0.068	0.021339906917692
MG_090	MG_453	500	0.156	0.0922918613770348
MG_090	MG_458	383	0.14	0.0887659069072986
MG_090	MG_462	692	0.202	0.120654734921539
MG_090	MG_465	336	0.066	0.0203097141288635
MG_090	MG_470	477	0.152	0.0906180932956287
MG_093	MG_101	372	0.098	0.0480314388110422
MG_093	MG_476	227	0.07	0.0389005011709265
MG_093	MG_106	343	0.078	0.0314605115838309
MG_093	MG_108	410	0.188	0.133734581952712
MG_093	MG_117	364	0.116	0.0669636189771185
MG_093	MG_120	670	0.094	0.0145392111206673
MG_093	MG_123	621	0.132	0.0568509611041436
MG_093	MG_124	252	0.096	0.0612883772147122
MG_093	MG_134	250	0.078	0.0435705540530384
MG_093	MG_135	430	0.126	0.0695530403562108
MG_093	MG_139	719	0.104	0.0203824514885828
MG_093	MG_140	1263	0.168	0.0453793001844926
MG_093	MG_142	769	0.218	0.130284448937009
MG_093	MG_146	574	0.096	0.0251496923502312
MG_093	MG_151	407	0.084	0.030066364336177
MG_093	MG_153	256	0.048	0.012727363
MG_093	MG_159	350	0.078	0.0306199310544053
MG_093	MG_162	258	0.04	0.00444849953306437
MG_093	MG_165	291	0.136	0.095994332047291
MG_093	MG_168	361	0.178	0.129315824
MG_093	MG_171	364	0.162	0.112963618977119
MG_093	MG_172	398	0.122	0.0690691167577707
MG_093	MG_174	187	0.076	0.0511222251701454
MG_093	MG_187	735	0.178	0.0930560142139737
MG_093	MG_195	956	0.144	0.0420306634112822
MG_093	MG_204	931	0.136	0.0358499702505061
MG_093	MG_207	317	0.158	0.114660349942674
MG_093	MG_480	369	0.098	0.0483798205678241
MG_093	MG_481	212	0.038	0.00916391919708576
MG_093	MG_211	297	0.07	0.029212145028012
MG_093	MG_212	418	0.152	0.0968557167880559
MG_093	MG_214	357	0.16	0.111787715134639
MG_093	MG_218	1955	0.172	0.0105901312423241
MG_093	MG_222	459	0.168	0.108478025114889
MG_093	MG_223	561	0.134	0.0643695099860129
MG_093	MG_238	594	0.322	0.249299713098727
MG_093	MG_241	770	0.124	0.0362038697136407
MG_093	MG_246	431	0.4	0.343445309313881
MG_093	MG_251	596	0.164	0.091116439869279
MG_093	MG_252	392	0.554	0.501743929384887
MG_093	MG_254	809	0.174	0.0831011036585664
MG_093	MG_255	515	0.17	0.104803486059216
MG_093	MG_264	348	0.148	0.100859232374478
MG_093	MG_265	428	0.084	0.0277688789043459
MG_093	MG_281	706	0.162	0.0794710877662152
MG_093	MG_286	346	0.162	0.115099222335713
MG_093	MG_505	288	0.148	0.108388449615617
MG_093	MG_294	624	0.44	0.364582192052744
MG_093	MG_301	487	0.128	0.0655999481632691
MG_093	MG_315	447	0.092	0.0337383108938345
MG_093	MG_319	328	0.146	0.1012911370399
MG_093	MG_324	504	0.09	0.0258928030652864
MG_093	MG_344	423	0.082	0.026310691956192
MG_093	MG_345	1045	0.208	0.0997397124414611
MG_093	MG_348	472	0.28	0.219131168195886
MG_093	MG_349	554	0.234	0.165032191888342
MG_093	MG_351	334	0.116	0.0705539646181274
MG_093	MG_354	287	0.114	0.074520277901805
MG_093	MG_355	864	0.122	0.0268498621382538
MG_093	MG_364	374	0.164	0.113799964214175
MG_093	MG_368	478	0.146	0.0845158015151338
MG_093	MG_382	363	0.17	0.121080858829131
MG_093	MG_385	386	0.142	0.0904239264605561
MG_093	MG_386	1766	0.182	0.0303876143674852
MG_093	MG_391	597	0.112	0.039024918569229
MG_093	MG_393	260	0.088	0.0521707148537612
MG_093	MG_408	307	0.35	0.307925855372194
MG_093	MG_525	814	0.28	0.188708771756352
MG_093	MG_418	296	0.302	0.261341957126915
MG_093	MG_422	985	0.118	0.0139498184952596
MG_093	MG_434	393	0.094	0.0416311037920928
MG_093	MG_441	286	0.07	0.0306523360547522
MG_093	MG_453	442	0.116	0.0582684174865506
MG_093	MG_458	325	0.094	0.0496622517543583
MG_093	MG_462	634	0.642	0.565690929880645
MG_093	MG_465	278	0.056	0.0177172235383009
MG_093	MG_470	419	0.122	0.0667464521295409
MG_101	MG_476	299	0.108	0.0669531747986691
MG_101	MG_106	415	0.278	0.223184297315511
MG_101	MG_108	482	0.09	0.0281077004938731
MG_101	MG_117	436	0.292	0.234908519055862
MG_101	MG_120	742	0.132	0.0464802411071543
MG_101	MG_123	693	0.152	0.0705697938948795
MG_101	MG_124	324	0.206	0.161786337
MG_101	MG_134	322	0.17	0.126035083295297
MG_101	MG_135	502	0.21	0.14609213348635
MG_101	MG_139	791	0.282	0.192523634690299
MG_101	MG_140	1335	0.16	0.0329135235810007
MG_101	MG_142	841	0.164	0.070610694
MG_101	MG_146	646	0.13	0.052630642977461
MG_101	MG_151	479	0.068	0.0064136166785641
MG_101	MG_153	328	0.448	0.4032911370399
MG_101	MG_159	422	0.238	0.182419438155148
MG_101	MG_162	330	0.05	0.00504466939531537
MG_101	MG_165	363	0.102	0.0530808588291312
MG_101	MG_168	433	0.1	0.043230221512819
MG_101	MG_171	436	0.092	0.0349085190558615
MG_101	MG_172	470	0.102	0.0413371586776274
MG_101	MG_174	259	0.76	0.724309473127073
MG_101	MG_187	807	0.138	0.0472583757872026
MG_101	MG_195	1028	0.202	0.0949200202643303
MG_101	MG_204	1003	0.156	0.0506736408584085
MG_101	MG_207	389	0.14	0.0880832723912377
MG_101	MG_480	441	0.118	0.060374798
MG_101	MG_481	284	0.182	0.142917146798136
MG_101	MG_211	369	0.094	0.0443798205678241
MG_101	MG_212	490	0.116	0.0532965472742538
MG_101	MG_214	429	0.104	0.0476608967401944
MG_101	MG_218	2027	0.194	0.0289831657841246
MG_101	MG_222	531	0.158	0.091239585237776
MG_101	MG_223	633	0.562	0.485779738289831
MG_101	MG_238	666	0.182	0.102885150190372
MG_101	MG_241	842	0.11	0.0165336390885908
MG_101	MG_246	503	0.266	0.201992418740389
MG_101	MG_251	668	0.102	0.0227120511870876
MG_101	MG_252	464	0.114	0.0539577738902508
MG_101	MG_254	881	0.13	0.0335633949244232
MG_101	MG_255	587	0.168	0.0959436115235867
MG_101	MG_264	420	0.078	0.0226373177808353
MG_101	MG_265	500	0.168	0.104291861377035
MG_101	MG_281	778	0.19	0.101561110481878
MG_101	MG_286	418	0.088	0.0328557167880559
MG_101	MG_505	360	0.102	0.0534335506636461
MG_101	MG_294	696	0.134	0.0523153378635269
MG_101	MG_301	559	0.102	0.0325584237154518
MG_101	MG_315	519	0.098	0.0324102594497636
MG_101	MG_319	400	0.088	0.034845311
MG_101	MG_324	576	0.098	0.026963259
MG_101	MG_344	495	0.094	0.0307929357585755
MG_101	MG_345	1117	0.148	0.0348440975392923
MG_101	MG_348	544	0.128	0.0599861860068778
MG_101	MG_349	626	0.14	0.0644033714755213
MG_101	MG_351	406	0.124	0.0701772300285622
MG_101	MG_354	359	0.164	0.115551440950411
MG_101	MG_355	936	0.176	0.0754841728633787
MG_101	MG_364	446	0.086	0.0278440940944173
MG_101	MG_368	550	0.154	0.0854127478515224
MG_101	MG_382	435	0.104	0.0470156298793702
MG_101	MG_385	458	0.272	0.212582414841695
MG_101	MG_386	1838	0.19	0.0345961747887403
MG_101	MG_391	669	0.12	0.0406255988593822
MG_101	MG_393	332	0.116	0.0707989474975978
MG_101	MG_408	379	0.096	0.0452239711231676
MG_101	MG_525	886	0.14	0.0431873891378895
MG_101	MG_418	368	0.056	0.00649626231688275
MG_101	MG_422	1057	0.13	0.0209123248111604
MG_101	MG_434	465	0.534	0.473854060562281
MG_101	MG_441	358	0.128	0.0796694955444352
MG_101	MG_453	514	0.262	0.1969020310897
MG_101	MG_458	397	0.08	0.0271812305094968
MG_101	MG_462	706	0.252	0.169471087766215
MG_101	MG_465	350	0.092	0.0446199310544053
MG_101	MG_470	491	0.142	0.0791956201458028
MG_476	MG_106	270	0.158	0.120797546588397
MG_476	MG_108	337	0.202	0.156187861486282
MG_476	MG_117	291	0.086	0.045994332047291
MG_476	MG_120	597	0.204	0.131024918569229
MG_476	MG_123	548	0.226	0.157603544776058
MG_476	MG_124	179	0.172	0.148444183451413
MG_476	MG_134	177	0.102	0.0787792638893453
MG_476	MG_135	357	0.606	0.557787715134639
MG_476	MG_139	646	0.104	0.026630642977461
MG_476	MG_140	1190	0.168	0.0500390708614899
MG_476	MG_142	696	0.126	0.0443153378635269
MG_476	MG_146	501	0.266	0.202191947599347
MG_476	MG_151	334	0.06	0.0145539646181274
MG_476	MG_153	183	0.04	0.0157795920792754
MG_476	MG_159	277	0.132	0.093851406090784
MG_476	MG_162	185	0.05	0.0254500202715816
MG_476	MG_165	218	0.064	0.0342492375665268
MG_476	MG_168	288	0.072	0.0323884496156172
MG_476	MG_171	291	0.078	0.037994332047291
MG_476	MG_172	325	0.25	0.205662251754358
MG_476	MG_174	114	0.202	0.190523553872277
MG_476	MG_187	662	0.234	0.15523212968538
MG_476	MG_195	883	0.13	0.0334128648974886
MG_476	MG_204	858	0.124	0.029306926858264
MG_476	MG_207	244	0.14	0.106423925581227
MG_476	MG_480	296	0.084	0.0433419571269149
MG_476	MG_481	139	0.044	0.0275490000513935
MG_476	MG_211	224	0.076	0.0453470590435243
MG_476	MG_212	345	0.21	0.163219477422006
MG_476	MG_214	284	0.07	0.0309171467981361
MG_476	MG_218	1882	0.16	0.00231566906817973
MG_476	MG_222	386	0.13	0.0784239264605561
MG_476	MG_223	488	0.092	0.0294987109659423
MG_476	MG_238	521	0.218	0.152214214395283
MG_476	MG_241	697	0.208	0.126230641096319
MG_476	MG_246	358	0.104	0.0556694955444352
MG_476	MG_251	523	0.094	0.02801854526716
MG_476	MG_252	319	0.092	0.0484096557122978
MG_476	MG_254	736	0.126	0.0409735935605948
MG_476	MG_255	442	0.172	0.114268417486551
MG_476	MG_264	275	0.102	0.0641204997929695
MG_476	MG_265	355	0.094	0.0460246520834585
MG_476	MG_281	633	0.202	0.125779738289831
MG_476	MG_286	273	0.174	0.136390573809821
MG_476	MG_505	215	0.63	0.600704982948623
MG_476	MG_294	551	0.3	0.231317479478255
MG_476	MG_301	414	0.098	0.0432940879204461
MG_476	MG_315	374	0.068	0.0177999642141749
MG_476	MG_319	255	0.606	0.570867203227595
MG_476	MG_324	431	0.132	0.0754453093138813
MG_476	MG_344	350	0.19	0.142619931054405
MG_476	MG_345	972	0.146	0.042878769265851
MG_476	MG_348	399	0.106	0.052957143764217
MG_476	MG_349	481	0.092	0.0302095665000496
MG_476	MG_351	261	0.088	0.0520322231676881
MG_476	MG_354	214	0.08	0.0508576038496507
MG_476	MG_355	791	0.11	0.0205236346902991
MG_476	MG_364	301	0.26	0.218695069251791
MG_476	MG_368	405	0.22	0.166288232339331
MG_476	MG_382	290	0.154	0.114125477869103
MG_476	MG_385	313	0.154	0.11116412222561
MG_476	MG_386	1693	0.184	0.0363114799940503
MG_476	MG_391	524	0.216	0.149920851001455
MG_476	MG_393	187	0.066	0.0411222251701454
MG_476	MG_408	234	0.158	0.125869871931689
MG_476	MG_525	741	0.39	0.304562327621297
MG_476	MG_418	223	0.066	0.0354965754582254
MG_476	MG_422	912	0.196	0.0972490390370978
MG_476	MG_434	320	0.082	0.0382846033016279
MG_476	MG_441	213	0.176	0.147010581760098
MG_476	MG_453	369	0.076	0.0263798205678241
MG_476	MG_458	252	0.068	0.0332883772147122
MG_476	MG_462	561	0.108	0.0383695099860129
MG_476	MG_465	205	0.092	0.0642475658049492
MG_476	MG_470	346	0.146	0.099099222335713
MG_106	MG_108	453	0.088	0.029106081369863
MG_106	MG_117	407	0.404	0.350066364336177
MG_106	MG_120	713	0.106	0.0228836653333001
MG_106	MG_123	664	0.184	0.105058509297784
MG_106	MG_124	295	0.108	0.0674719886888389
MG_106	MG_134	293	0.296	0.255732714678712
MG_106	MG_135	473	0.302	0.241028336613029
MG_106	MG_139	762	0.124	0.0368499767176711
MG_106	MG_140	1306	0.138	0.0126973915505561
MG_106	MG_142	812	0.112	0.0208655595221246
MG_106	MG_146	617	0.286	0.211210331749885
MG_106	MG_151	450	0.092	0.0334216692695215
MG_106	MG_153	299	0.246	0.204953174798669
MG_106	MG_159	393	0.132	0.0796311037920928
MG_106	MG_162	301	0.116	0.0746950692517914
MG_106	MG_165	334	0.796	0.750553964618127
MG_106	MG_168	404	0.264	0.210399371774792
MG_106	MG_171	407	0.72	0.666066364336177
MG_106	MG_172	441	0.092	0.034374798
MG_106	MG_174	230	0.716	0.684456884499974
MG_106	MG_187	778	0.144	0.055561110481878
MG_106	MG_195	999	0.29	0.184956239803119
MG_106	MG_204	974	0.134	0.0307354511799303
MG_106	MG_207	360	0.188	0.139433550663646
MG_106	MG_480	412	0.12	0.0655140676453298
MG_106	MG_481	255	0.252	0.216867203227595
MG_106	MG_211	340	0.106	0.0598233842991884
MG_106	MG_212	461	0.122	0.062269586248366
MG_106	MG_214	400	0.092	0.038845311
MG_106	MG_218	1998	0.538	0.374428140467123
MG_106	MG_222	502	0.162	0.0980921334863502
MG_106	MG_223	604	0.122	0.0483864040975698
MG_106	MG_238	637	0.32	0.243424924056102
MG_106	MG_241	813	0.114	0.0227871415328712
MG_106	MG_246	474	0.362	0.300925613674302
MG_106	MG_251	639	0.1	0.0232479346972041
MG_106	MG_252	435	0.83	0.77301562987937
MG_106	MG_254	852	0.12	0.025765592520195
MG_106	MG_255	558	0.382	0.312653007311384
MG_106	MG_264	391	0.074	0.0218568989798894
MG_106	MG_265	471	0.226	0.165234108768324
MG_106	MG_281	749	0.64	0.553907177565948
MG_106	MG_286	389	0.136	0.0840832723912377
MG_106	MG_505	331	0.092	0.0469217156510192
MG_106	MG_294	667	0.648	0.568798568248873
MG_106	MG_301	530	0.094	0.0273366328200928
MG_106	MG_315	490	0.396	0.333296547274254
MG_106	MG_319	371	0.114	0.0641474094515399
MG_106	MG_324	547	0.708	0.639699073802105
MG_106	MG_344	466	0.534	0.473750458694191
MG_106	MG_345	1088	0.16	0.0487963926024249
MG_106	MG_348	515	0.136	0.0708034860592161
MG_106	MG_349	597	0.116	0.043024918569229
MG_106	MG_351	377	0.1	0.0494539097016428
MG_106	MG_354	330	0.09	0.0450446693953154
MG_106	MG_355	907	0.118	0.0196196313693268
MG_106	MG_364	417	0.094	0.0389651122242798
MG_106	MG_368	521	0.126	0.0602142143952829
MG_106	MG_382	406	0.092	0.0381772300285622
MG_106	MG_385	429	0.122	0.0656608967401944
MG_106	MG_386	1809	0.226	0.0721141892651112
MG_106	MG_391	640	0.114	0.0371595438848614
MG_106	MG_393	303	0.1	0.0584378197834543
MG_106	MG_408	350	0.312	0.264619931054405
MG_106	MG_525	857	0.162	0.0673832595048796
MG_106	MG_418	339	0.236	0.189944697369633
MG_106	MG_422	1028	0.116	0.00892002026433032
MG_106	MG_434	436	0.672	0.614908519055862
MG_106	MG_441	329	0.128	0.0831678095747233
MG_106	MG_453	485	0.158	0.0958027348583379
MG_106	MG_458	368	0.068	0.0184962623168828
MG_106	MG_462	677	0.198	0.117936293366817
MG_106	MG_465	321	0.094	0.0501597461331741
MG_106	MG_470	462	0.084	0.0241655363698466
MG_108	MG_117	474	0.53	0.468925613674303
MG_108	MG_120	780	0.136	0.0474009376984208
MG_108	MG_123	731	0.162	0.0773862588517275
MG_108	MG_124	362	0.314	0.265198260280067
MG_108	MG_134	360	0.162	0.113433550663646
MG_108	MG_135	540	0.136	0.0683702366119775
MG_108	MG_139	829	0.446	0.353538950882211
MG_108	MG_140	1373	0.2	0.070605116906475
MG_108	MG_142	879	0.13	0.0337140959112356
MG_108	MG_146	684	0.262	0.181336484643291
MG_108	MG_151	517	0.086	0.0206066826056925
MG_108	MG_153	366	0.104	0.0547296214125218
MG_108	MG_159	460	0.71	0.650373749040581
MG_108	MG_162	368	0.408	0.358496262316883
MG_108	MG_165	401	0.112	0.0587336179395871
MG_108	MG_168	471	0.356	0.295234108768324
MG_108	MG_171	474	0.162	0.100925613674302
MG_108	MG_172	508	0.106	0.0414953252011243
MG_108	MG_174	297	0.81	0.769212145028012
MG_108	MG_187	845	0.166	0.0723027484901453
MG_108	MG_195	1066	0.134	0.0242948619339703
MG_108	MG_204	1041	0.168	0.0600165629994632
MG_108	MG_207	427	0.134	0.0778769872897419
MG_108	MG_480	479	0.102	0.0404136166785641
MG_108	MG_481	322	0.19	0.146035083295297
MG_108	MG_211	407	0.084	0.030066364336177
MG_108	MG_212	528	0.15	0.0835310030373494
MG_108	MG_214	467	0.118	0.0576469679273961
MG_108	MG_218	2065	0.172	0.00510530743200957
MG_108	MG_222	569	0.114	0.0436172016908102
MG_108	MG_223	671	0.494	0.414452887826395
MG_108	MG_238	704	0.164	0.0816394570687513
MG_108	MG_241	880	0.148	0.051638724011434
MG_108	MG_246	541	0.27	0.202274090978823
MG_108	MG_251	706	0.11	0.0274710877662152
MG_108	MG_252	502	0.092	0.0280921334863502
MG_108	MG_254	919	0.196	0.096731912260899
MG_108	MG_255	625	0.106	0.030492746
MG_108	MG_264	458	0.5	0.440582414841695
MG_108	MG_265	538	0.114	0.0465627953213399
MG_108	MG_281	816	0.196	0.104552176486518
MG_108	MG_286	456	0.182	0.122791536744553
MG_108	MG_505	398	0.11	0.0570691167577707
MG_108	MG_294	734	0.148	0.0631384909549211
MG_108	MG_301	597	0.088	0.015024918569229
MG_108	MG_315	557	0.348	0.278747675697681
MG_108	MG_319	438	0.112	0.0546946652774279
MG_108	MG_324	614	0.096	0.0214806248223297
MG_108	MG_344	533	0.136	0.0690457638326137
MG_108	MG_345	1155	0.134	0.01832388606213
MG_108	MG_348	582	0.272	0.200405892589704
MG_108	MG_349	664	0.32	0.241058509297784
MG_108	MG_351	444	0.12	0.0620560168687461
MG_108	MG_354	397	0.114	0.0611812305094968
MG_108	MG_355	974	0.122	0.0187354511799303
MG_108	MG_364	484	0.11	0.047904285
MG_108	MG_368	588	0.102	0.0298513918734397
MG_108	MG_382	473	0.096	0.0350283366130293
MG_108	MG_385	496	0.2	0.136692519140127
MG_108	MG_386	1876	0.314	0.156625065545862
MG_108	MG_391	707	0.128	0.0453869925463124
MG_108	MG_393	370	0.298	0.248263536492305
MG_108	MG_408	417	0.118	0.0629651122242798
MG_108	MG_525	924	0.13	0.0303637408171367
MG_108	MG_418	406	0.318	0.264177230028562
MG_108	MG_422	1095	0.316	0.204322789984195
MG_108	MG_434	503	0.326	0.261992418740389
MG_108	MG_441	396	0.11	0.0572934855515635
MG_108	MG_453	552	0.166	0.097222297516264
MG_108	MG_458	435	0.712	0.65501562987937
MG_108	MG_462	744	0.13	0.0443162338545254
MG_108	MG_465	388	0.142	0.0901966773238382
MG_108	MG_470	529	0.12	0.053433772
MG_117	MG_120	734	0.108	0.0231384909549211
MG_117	MG_123	685	0.126	0.0452510486900877
MG_117	MG_124	316	0.636	0.592785993621726
MG_117	MG_134	314	0.11	0.0670378788112278
MG_117	MG_135	494	0.12	0.0568934538592834
MG_117	MG_139	783	0.142	0.0531610630617163
MG_117	MG_140	1327	0.238	0.111403673365477
MG_117	MG_142	833	0.172	0.0792287899021218
MG_117	MG_146	638	0.098	0.0213363947000384
MG_117	MG_151	471	0.07	0.00923410876832366
MG_117	MG_153	320	0.076	0.0322846033016279
MG_117	MG_159	414	0.114	0.0592940879204461
MG_117	MG_162	322	0.07	0.0260350832952969
MG_117	MG_165	355	0.278	0.230024652083458
MG_117	MG_168	425	0.07	0.0140935845015156
MG_117	MG_171	428	0.188	0.131768878904346
MG_117	MG_172	462	0.128	0.0681655363698466
MG_117	MG_174	251	0.354	0.319429325107143
MG_117	MG_187	799	0.172	0.0818894216559133
MG_117	MG_195	1020	0.128	0.0214788354551908
MG_117	MG_204	995	0.226	0.121239405080084
MG_117	MG_207	381	0.12	0.0689946384466094
MG_117	MG_480	433	0.084	0.027230221512819
MG_117	MG_481	276	0.466	0.427985831069429
MG_117	MG_211	361	0.068	0.019315824
MG_117	MG_212	482	0.356	0.294107700493873
MG_117	MG_214	421	0.184	0.128528313276823
MG_117	MG_218	2019	0.212	0.0473807412937418
MG_117	MG_222	523	0.152	0.08601854526716
MG_117	MG_223	625	0.136	0.060492746
MG_117	MG_238	658	0.254	0.1755801590499
MG_117	MG_241	834	0.25	0.157151366084115
MG_117	MG_246	495	0.106	0.0427929357585755
MG_117	MG_251	660	0.1	0.021406012538108
MG_117	MG_252	456	0.084	0.0247915367445535
MG_117	MG_254	873	0.142	0.0461672304857573
MG_117	MG_255	579	0.306	0.234684214804427
MG_117	MG_264	412	0.074	0.0195140676453298
MG_117	MG_265	492	0.118	0.0550947957422442
MG_117	MG_281	770	0.274	0.186203869713641
MG_117	MG_286	410	0.42	0.365734581952712
MG_117	MG_505	352	0.084	0.0363813124812179
MG_117	MG_294	688	0.134	0.0529951143216284
MG_117	MG_301	551	0.094	0.025317479478255
MG_117	MG_315	511	0.116	0.0511982427506377
MG_117	MG_319	392	0.08	0.0277439293848868
MG_117	MG_324	568	0.09	0.0197109497259066
MG_117	MG_344	487	0.136	0.0735999481632691
MG_117	MG_345	1109	0.154	0.0413801045529241
MG_117	MG_348	536	0.492	0.424755712280393
MG_117	MG_349	618	0.13	0.055120380144005
MG_117	MG_351	398	0.08	0.0270691167577707
MG_117	MG_354	351	0.114	0.066500536789558
MG_117	MG_355	928	0.122	0.0220699203007401
MG_117	MG_364	438	0.092	0.0346946652774279
MG_117	MG_368	542	0.174	0.106178034163862
MG_117	MG_382	427	0.148	0.0918769872897419
MG_117	MG_385	450	0.142	0.0834216692695215
MG_117	MG_386	1830	0.176	0.0210137338821788
MG_117	MG_391	661	0.14	0.0613190382291934
MG_117	MG_393	324	0.072	0.027786337
MG_117	MG_408	371	0.112	0.0621474094515399
MG_117	MG_525	878	0.166	0.0697895106969081
MG_117	MG_418	360	0.092	0.0434335506636461
MG_117	MG_422	1049	0.136	0.0274633912358834
MG_117	MG_434	457	0.088	0.0286869185934277
MG_117	MG_441	350	0.152	0.104619931054405
[truncated: 2,561 more rows]

## Sheet: high_iptm_pairs
protein_1	protein_2	pairs_sizes	pair_iptms	pair_iptms_corrected
MG_127	MG_177	473	0.608	0.547028358361592
MG_433	MG_451	692	0.85	0.768654761227432
MG_198	MG_417	256	0.594	0.558727379
MG_401	MG_402	694	0.384	0.302484940475034
MG_088	MG_417	287	0.642	0.602520294842879
MG_404	MG_405	394	0.38	0.327518441501662
MG_418	MG_446	241	0.042	0.00885456173027321
MG_178	MG_417	255	0.06	0.0248672191963148
MG_073	MG_206	1253	0.586	0.464009549374474
MG_358	MG_359	512	0.554	0.489099431781573
MG_213	MG_214	678	0.536	0.45585044321959
MG_064	MG_065	1797	0.574	0.420745932344778
MG_090	MG_463	467	0.104	0.0436469895375789
MG_048	MG_297	792	0.28	0.190444211364321
MG_417	MG_424	218	0.04	0.0102492523313499
MG_315	MG_419	894	0.58	0.482588009779348
MG_399	MG_400	755	0.588	0.501418135564711
MG_187	MG_189	903	0.68	0.581916871361526
MG_160	MG_165	226	0.442	0.411049039140927
MG_155	MG_341	1477	0.606	0.470445937015911
MG_198	MG_325	177	0.044	0.02077927719348
MG_072	MG_476	883	0.218	0.121412894612804
MG_249	MG_341	1887	0.636	0.478058258654989
MG_026	MG_082	416	0.754	0.699074659304997
MG_273	MG_274	684	0.738	0.657336510796685
MG_187	MG_188	914	0.72	0.621101116861338
MG_151	MG_418	403	0.582	0.528510668919246
MG_229	MG_231	1061	0.736	0.626637606200959
MG_054	MG_340	1608	0.596	0.452988597221315
MG_151	MG_161	379	0.58	0.52922399059109
MG_006	MG_285	557	0.104	0.0347476992985283
MG_345	MG_408	1052	0.452	0.343256528333038
MG_142	MG_261	1493	0.188	0.0515178566165423
MG_338	MG_348	1592	0.634	0.491882702415416
MG_181	MG_187	1005	0.406	0.300532584403419
MG_027	MG_100	628	0.542	0.466224861386669
MG_090	MG_421	1162	0.176	0.0598642165734075
MG_082	MG_329	674	0.444	0.364194329134315
MG_337	MG_340	1430	0.174	0.0412016361588792
MG_153	MG_380	298	0.372	0.331082568547336
MG_248	MG_360	629	0.12	0.0441357004417061
MG_044	MG_303	641	0.392	0.315071247418886
MG_409	MG_410	554	0.7	0.631032215425547
MG_302	MG_313	604	0.402	0.328386428673981
MG_189	MG_232	418	0.086	0.0308557372331042
MG_206	MG_353	706	0.122	0.0394711143368756
MG_053	MG_526	834	0.128	0.0351513949631727
MG_195	MG_346	972	0.478	0.374878800442766
MG_480	MG_328	975	0.44	0.33666387854092
MG_042	MG_078	935	0.65	0.549557284610211
MG_360	MG_442	681	0.298	0.217593194004672
MG_214	MG_376	311	0.154	0.111417233145839
MG_387	MG_430	797	0.134	0.044047704362897
MG_079	MG_189	720	0.348	0.264299146285257
MG_043	MG_180	589	0.216	0.1437592748774
MG_155	MG_285	434	0.314	0.257122884722354
MG_042	MG_189	877	0.518	0.421864998055926
MG_364	MG_464	609	0.506	0.431932609549694
MG_180	MG_290	549	0.186	0.11750812630259
MG_218	MG_377	1998	0.36	0.196428185166117
MG_077	MG_078	783	0.72	0.631161091043853
MG_119	MG_121	870	0.666	0.570394411208099
MG_065	MG_121	772	0.542	0.454042895871674
MG_120	MG_121	826	0.752	0.659772091712541
MG_179	MG_303	631	0.414	0.337957590924253
MG_072	MG_377	999	0.6	0.49495627141008
MG_245	MG_467	476	0.3	0.238720514173951
MG_195	MG_376	910	0.612	0.513397183929151
MG_172	MG_200	849	0.82	0.72599556012452
MG_159	MG_388	354	0.9	0.852143389659132
MG_261	MG_337	1012	0.19	0.0840398782208635
MG_098	MG_181	897	0.66	0.562363923182434
MG_181	MG_313	707	0.624	0.541387019135784
MG_179	MG_180	578	0.81	0.738777173080422
MG_079	MG_080	1250	0.626	0.504199103471208
MG_190	MG_371	642	0.842	0.764982994521593
MG_088	MG_505	293	0.77	0.729732731795955
MG_241	MG_242	1250	0.736	0.614199103471208
MG_109	MG_397	953	0.718	0.61624774478111
MG_063	MG_233	402	0.124	0.0706220841106578
MG_181	MG_521	644	0.64	0.56280669468498
MG_165	MG_468	1924	0.718	0.558163605863524
MG_129	MG_297	463	0.684	0.624061620556052
MG_473	MG_329	496	0.856	0.792692541411184
MG_119	MG_120	1084	0.698	0.587067739792104
MG_139	MG_423	1130	0.788	0.673977197231108
MG_208	MG_365	507	0.67	0.605594570041997
MG_150	MG_386	1722	0.534	0.384742788886282
MG_091	MG_376	264	0.782	0.745618348647228
MG_077	MG_180	711	0.422	0.339051231597173
MG_287	MG_368	412	0.754	0.699514087943113
MG_155	MG_466	135	0.028	0.0123129154249388
MG_070	MG_170	759	0.114	0.0270931682364647
MG_197	MG_417	191	0.04	0.0144718659431688
MG_153	MG_172	354	0.18	0.132143389659133
MG_290	MG_291	788	0.74	0.650762318977393
MG_166	MG_522	272	0.048	0.010525998293635
MG_088	MG_463	414	0.154	0.0992941082674361
MG_440	MG_468	2041	0.722	0.55628933703126
MG_293	MG_385	480	0.778	0.716311560360099
MG_087	MG_150	245	0.048	0.0142809899164002
MG_258	MG_444	478	0.126	0.0645158233783449
MG_156	MG_157	412	0.084	0.0295140879431129
MG_087	MG_163	319	0.076	0.0324096735728689
MG_150	MG_216	614	0.104	0.029480649601353
MG_161	MG_424	208	0.05	0.0217809300256917
MG_278	MG_418	866	0.1	0.00469788953860946
MG_505	MG_468	1921	0.684	0.52431654385518
MG_410	MG_411	983	0.706	0.602092364615701
MG_093	MG_163	330	0.058	0.0130446875612175
MG_168	MG_318	491	0.072	0.00919564230432253
MG_082	MG_087	365	0.058	0.00884655916352832
MG_155	MG_168	298	0.054	0.0130825685473358
MG_178	MG_481	185	0.044	0.0194500338730521
MG_092	MG_318	385	0.062	0.0105377914241042
MG_341	MG_399	1866	0.694	0.537141871088159
MG_411	MG_412	1031	0.746	0.638711057534837
MG_295	MG_337	505	0.79	0.72579330863854
MG_318	MG_417	412	0.062	0.0075140879431129
MG_337	MG_372	523	0.86	0.794018568136353
MG_002	MG_268	538	0.12	0.0525628185161669
MG_123	MG_130	955	0.702	0.600103006591128
MG_100	MG_172	725	0.434	0.349883351538638
MG_117	MG_310	482	0.14	0.0781077224483715
MG_072	MG_102	1121	0.674	0.560576847312418
MG_078	MG_079	778	0.61	0.521561138374529
MG_004	MG_204	1617	0.606	0.4624876172773
MG_084	MG_340	1582	0.212	0.0704438012217544
MG_091	MG_373	441	0.76	0.702374819
MG_042	MG_411	1213	0.596	0.476555910568062
MG_078	MG_092	481	0.082	0.0202095884317618
MG_078	MG_180	680	0.37	0.289678880668451
MG_046	MG_363	372	0.064	0.0140314580983437
MG_077	MG_080	1255	0.444	0.321883306018436
MG_044	MG_065	750	0.41	0.323825557700123
MG_042	MG_044	843	0.778	0.684456658955147
MG_100	MG_137	881	0.412	0.315563424606067
MG_042	MG_291	1102	0.574	0.461850731956784
MG_078	MG_080	1224	0.65	0.529851528496028
MG_121	MG_467	617	0.624	0.54921035658937
MG_112	MG_237	503	0.486	0.42199244116805
MG_029	MG_114	422	0.744	0.688419458697787
MG_007	MG_360	665	0.592	0.51297182294536
MG_043	MG_189	603	0.634	0.560477417627333
MG_042	MG_043	844	0.74	0.646379695466591
MG_043	MG_045	768	0.608	0.520365108282458
MG_044	MG_188	613	0.602	0.527570893951484
MG_044	MG_410	613	0.636	0.561570893951484
MG_042	MG_077	966	0.486	0.38330964156804
MG_041	MG_297	434	0.58	0.523122884722354
MG_473	MG_129	165	0.042	0.0208308046142866
MG_013	MG_349	677	0.112	0.031936319386041
MG_290	MG_432	643	0.14	0.0628948103303636
MG_521	MG_353	333	0.082	0.0366763823454543
MG_143	MG_211	259	0.094	0.0583094892205501
MG_239	MG_494	945	0.134	0.0328282219121053
MG_172	MG_269	588	0.102	0.029851416122151
MG_088	MG_136	645	0.126	0.0487186474258478
MG_233	MG_397	665	0.104	0.0249718229453598
MG_319	MG_428	349	0.072	0.0247395146862093
MG_477	MG_253	518	0.15	0.0845084463878981
MG_079	MG_450	692	0.16	0.0786547612274323
MG_138	MG_433	896	0.16	0.0624385770203076
MG_008	MG_271	899	0.186	0.0882147402416544
MG_284	MG_323	359	0.122	0.0735514598977064
MG_373	MG_403	489	0.114	0.0513975995555666
MG_187	MG_323	812	0.138	0.0468655880177383
MG_116	MG_127	396	0.126	0.0732935054513122
MG_194	MG_316	710	0.098	0.0151350897429036
MG_103	MG_440	538	0.118	0.0505628185161669
MG_473	MG_304	318	0.248	0.204534922116528
MG_061	MG_290	812	0.254	0.162865588017738
MG_142	MG_237	913	0.418	0.319175072792533
MG_398	MG_438	516	0.14	0.0747050593727989
MG_144	MG_231	1000	0.16	0.0548855687288534
MG_272	MG_470	653	0.124	0.0460167123090098
MG_438	MG_447	930	0.136	0.0359232780016281
MG_086	MG_226	874	0.146	0.0500916297307042
MG_008	MG_344	715	0.16	0.0767163872875747
MG_181	MG_400	699	0.146	0.0640614560789996
MG_169	MG_178	273	0.16	0.122390590332533
MG_178	MG_257	220	0.038	0.00794716233811398
MG_325	MG_417	185	0.04	0.0154500338730521
MG_168	MG_522	299	0.05	0.00895319209028561
MG_387	MG_463	549	0.55	0.48150812630259
MG_166	MG_341	1574	0.304	0.162893958323145
MG_402	MG_403	384	0.25	0.198651784688087
MG_311	MG_418	351	0.07	0.022500555524552
MG_169	MG_325	203	0.038	0.0105605795088691
MG_175	MG_177	452	0.064	0.00521118216483998
MG_001	MG_360	791	0.382	0.292523662815021
MG_175	MG_197	183	0.134	0.109779605607025
MG_232	MG_417	232	0.046	0.0141627608819162
MG_174	MG_198	161	0.052	0.0315311328424899
MG_002	MG_305	905	0.67	0.571768184321396
MG_400	MG_401	797	0.49	0.400047704362897
MG_166	MG_178	307	0.06	0.0179258728936099
MG_001	MG_419	977	0.62	0.516520780920097
MG_175	MG_311	329	0.39	0.34516782771308
MG_198	MG_426	188	0.038	0.0129589986821039
MG_481	MG_522	150	0.066	0.0475032045550544
MG_257	MG_417	229	0.03	-0.00139555136431098
MG_361	MG_362	284	0.21	0.170917163650436
MG_392	MG_393	653	0.428	0.35001671230901
MG_325	MG_522	141	0.542	0.525171182207792
MG_167	MG_361	277	0.074	0.035851422734101
MG_001	MG_007	634	0.16	0.0836909550600018
MG_481	MG_418	208	0.128	0.0997809300256917
MG_481	MG_325	115	0.376	0.364314670744096
MG_169	MG_232	250	0.04	0.00557056986442669
MG_052	MG_104	855	0.146	0.0515360877599981
MG_264	MG_364	422	0.142	0.0864194586977865
MG_336	MG_356	688	0.156	0.0749951405513825
MG_120	MG_329	968	0.13	0.0271658795746633
MG_038	MG_441	644	0.14	0.0628066946849799
MG_433	MG_445	529	0.1	0.033433795
MG_188	MG_294	803	0.232	0.141573534126805
MG_181	MG_517	761	0.142	0.054931005687279
MG_185	MG_444	820	0.202	0.110239589245541
MG_321	MG_374	1208	0.166	0.0468771398362443
MG_175	MG_327	392	0.2	0.147743949183877
MG_302	MG_417	449	0.098	0.0395271200656442
MG_065	MG_161	588	0.136	0.063851416122151
MG_148	MG_238	853	0.136	0.0416890655575672
MG_205	MG_322	901	0.138	0.0400657231519912
MG_124	MG_277	1072	0.168	0.0578846998364438
MG_013	MG_316	642	0.108	0.0309829945215935
MG_024	MG_430	874	0.528	0.432091629730704
MG_260	MG_417	897	0.252	0.154363923182434
MG_335	MG_338	1461	0.192	0.0573790580174594
MG_068	MG_382	687	0.142	0.0610803898759543
MG_048	MG_351	630	0.1	0.0240466103437729
MG_058	MG_082	558	0.102	0.0326530309334071
MG_042	MG_453	851	0.146	0.0518422228014182
MG_349	MG_443	799	0.104	0.0138894499225013
MG_264	MG_422	1033	0.116	0.00857189655841721
MG_231	MG_289	1089	0.28	0.168728675
MG_262	MG_279	509	0.18	0.115396223049742
MG_270	MG_447	883	0.132	0.0354128946128045
MG_080	MG_152	1059	0.118	0.008774916900802
MG_477	MG_421	1044	0.656	0.547808907646365
MG_150	MG_231	827	0.386	0.2936943407346
MG_179	MG_304	544	0.368	0.299986209330685
MG_341	MG_354	1527	0.73	0.591562055931884
MG_189	MG_410	647	0.704	0.626542757431048
MG_295	MG_385	603	0.75	0.676477417627333
MG_207	MG_306	560	0.284	0.214463948346783
MG_014	MG_015	1212	0.786	0.666620103380699
MG_188	MG_260	1094	0.7	0.588390387704183
MG_043	MG_044	569	0.808	0.737617225544531
MG_245	MG_338	1435	0.22	0.0869063452179592
MG_233	MG_315	396	0.082	0.0292935054513122
MG_411	MG_526	938	0.512	0.411338158175586
MG_191	MG_254	2103	0.754	0.585244695017459
MG_014	MG_050	846	0.1	0.00622590515157208
MG_298	MG_366	1649	0.158	0.0127175516569559
MG_144	MG_348	601	0.66	0.586659622156858
MG_304	MG_398	403	0.116	0.0625106689192465
MG_432	MG_443	793	0.558	0.468364810056553
MG_180	MG_411	958	0.398	0.295886183181112
MG_212	MG_456	602	0.586	0.51256848205891
MG_303	MG_304	627	0.644	0.568314093347951
MG_135	MG_456	614	0.828	0.753480649601353
MG_138	MG_340	1890	0.306	0.147903950078917
MG_182	MG_200	845	0.784	0.690302777559029
MG_259	MG_383	704	0.582	0.49963948360175
MG_241	MG_526	904	0.666	0.567842507281855
MG_286	MG_373	477	0.118	0.0566181151359583
MG_180	MG_304	574	0.662	0.591149716308528
MG_040	MG_097	836	0.158	0.0649966864882095
MG_088	MG_153	261	0.066	0.0300322393231826
MG_138	MG_165	739	0.39	0.304726694169658
MG_088	MG_150	261	0.048	0.0120322393231826
MG_082	MG_363	283	0.044	0.00504991865639785
MG_150	MG_341	1496	0.176	0.039344396106509
MG_082	MG_198	350	0.056	0.00861994976269227
MG_150	MG_417	238	0.368	0.335287870914886
MG_100	MG_113	933	0.264	0.163703564252313
MG_089	MG_166	872	0.1	0.00424293366269972
MG_089	MG_362	810	0.45	0.359022568955968
MG_151	MG_424	343	0.302	0.25546053010409
MG_093	MG_165	291	0.072	0.0319943491060131
MG_087	MG_311	344	0.102	0.055339925464929
MG_152	MG_167	326	0.098	0.0535383753181693
MG_081	MG_418	283	0.058	0.0190499186563978
MG_088	MG_197	214	0.054	0.0248576184783895
MG_152	MG_178	334	0.054	0.00855398289379427
MG_151	MG_164	318	0.148	0.104534922116528
MG_090	MG_446	303	0.046	0.00443783719034943
MG_088	MG_151	412	0.208	0.153514087943113
MG_090	MG_164	269	0.058	0.0209337225587834
MG_088	MG_156	299	0.052	0.0109531920902856
MG_150	MG_198	230	0.306	0.274456899665724
MG_151	MG_167	372	0.23	0.180031458098344
MG_087	MG_198	263	0.302	0.265756049666519
MG_092	MG_168	316	0.23	0.186786011398115
MG_087	MG_089	827	0.626	0.5336943407346
MG_152	MG_156	355	0.052	0.00402467092490214
MG_151	MG_160	342	0.086	0.0395813106802775
MG_141	MG_340	1823	0.382	0.227379890099241
MG_060	MG_525	961	0.154	0.051669699
MG_111	MG_230	586	0.182	0.110035933966343
MG_253	MG_326	723	0.248	0.164049496848275
MG_241	MG_274	978	0.14	0.0364492870345901
MG_223	MG_309	1636	0.224	0.0794345510411811
MG_042	MG_049	797	0.124	0.034047704362897
MG_357	MG_427	534	0.106	0.0389490126045869
MG_422	MG_457	1537	0.144	0.00499097394093811
MG_367	MG_443	657	0.156	0.0776673571855391
MG_001	MG_470	649	0.288	0.210367139081515
MG_381	MG_446	313	0.264	0.221164139917416
MG_231	MG_521	945	0.126	0.0248282219121052
MG_041	MG_280	353	0.21	0.162262276193945
MG_444	MG_447	666	0.154	0.0748851759973482
MG_401	MG_470	787	0.126	0.036841971954014
MG_315	MG_326	592	0.126	0.0534833194606058
MG_457	MG_465	830	0.108	0.015461369422524
MG_478	MG_292	1054	0.318	0.209118761990639
MG_328	MG_407	1214	0.122	0.0024917442103284
MG_206	MG_255	962	0.184	0.0815976127158015
MG_052	MG_184	447	0.086	0.027738332036209
MG_029	MG_371	510	0.118	0.0532971956837666
MG_053	MG_247	789	0.592	0.502682716525987
MG_081	MG_239	932	0.122	0.0217767628674617
MG_187	MG_438	968	0.128	0.0251658795746632
MG_201	MG_218	2022	0.172	0.00723160329909331
MG_160	MG_382	298	0.098	0.0570825685473358
MG_039	MG_236	524	0.096	0.0299208738925015
MG_176	MG_209	429	0.638	0.58166091745251
MG_154	MG_445	516	0.116	0.0507050593727989
MG_087	MG_167	254	0.054	0.0190073338589691
MG_198	MG_481	186	0.04	0.0152859160654444
MG_026	MG_088	345	0.098	0.0512194959961821
MG_163	MG_258	539	0.12	0.0524664945265309
MG_361	MG_418	308	0.086	0.0437984038131817
MG_257	MG_426	161	0.02	-0.000468867157510069
MG_153	MG_311	311	0.07	0.0274172331458393
MG_168	MG_361	373	0.172	0.121915643253796
MG_081	MG_088	292	0.16	0.119863428457026
MG_019	MG_161	511	0.166	0.101198265355947
MG_048	MG_165	587	0.098	0.0259436357516696
MG_160	MG_444	204	0.03	0.00240388802611609
MG_165	MG_257	238	0.042	0.00928787091488572
MG_175	MG_196	305	0.05	0.00818143539573014
MG_070	MG_173	354	0.062	0.0141433896591325
MG_082	MG_451	620	0.088	0.0129407198967924
MG_092	MG_151	362	0.062	0.0131982793063649
MG_082	MG_089	914	0.144	0.0451011168613383
MG_164	MG_238	505	0.086	0.0217933086385405
MG_158	MG_318	418	0.06	0.00485573723310416
MG_081	MG_161	259	0.068	0.0323094892205501
MG_122	MG_266	1501	0.376	0.239055681303851
MG_252	MG_335	433	0.12	0.063230242321471
MG_089	MG_361	850	0.15	0.0559188689133567
MG_059	MG_325	198	0.062	0.0353498911821607
MG_089	MG_158	826	0.11	0.0177720917125408
MG_159	MG_444	319	0.058	0.0144096735728689
MG_026	MG_169	340	0.05	0.00382340273827732
MG_005	MG_287	501	0.2	0.136191969982376
MG_176	MG_238	565	0.168	0.0979927138423301
MG_188	MG_340	1621	0.314	0.170265407113705
MG_024	MG_368	695	0.204	0.122400121860853
MG_498	MG_314	727	0.174	0.0897174352373349
MG_018	MG_173	1101	0.25	0.137918081558185
MG_477	MG_446	185	0.048	0.0234500338730521
MG_266	MG_435	975	0.29	0.18666387854092
MG_187	MG_411	1239	0.532	0.410896088684137
MG_125	MG_387	575	0.342	0.271056459125261
MG_340	MG_354	1429	0.178	0.0452607562637964
MG_303	MG_411	1011	0.294	0.188110160257663
MG_205	MG_387	633	0.288	0.211779763449322
MG_078	MG_121	682	0.246	0.165507570230213
MG_304	MG_411	924	0.314	0.214363771214505
MG_029	MG_414	1222	0.148	0.0279793618173481
MG_206	MG_266	1389	0.318	0.18764276145032
MG_008	MG_195	1248	0.442	0.320325599263804
MG_220	MG_279	311	0.128	0.0854172331458393
MG_123	MG_192	1524	0.174	0.0357337449316613
MG_080	MG_467	1159	0.212	0.0960610623232908
MG_295	MG_421	1321	0.154	0.0277722923736373
MG_311	MG_421	1159	0.254	0.138061062323291
MG_043	MG_158	423	0.078	0.0223107125231558
MG_012	MG_100	764	0.168	0.0806881608863377
MG_180	MG_298	1286	0.328	0.20393924582007
MG_091	MG_278	880	0.366	0.269638753676228
MG_032	MG_244	1369	0.214	0.084846627
MG_258	MG_340	1651	0.238	0.0926074952543986
MG_352	MG_359	473	0.574	0.513028358361592
MG_084	MG_122	999	0.13	0.0249562714100804
MG_003	MG_401	1168	0.136	0.0194712859140522
MG_220	MG_406	251	0.14	0.105429340950123
MG_200	MG_376	705	0.162	0.0795552691165948
MG_179	MG_206	871	0.322	0.226318650696366
MG_476	MG_191	1521	0.37	0.231905603
MG_327	MG_350	579	0.106	0.0346842388668458
MG_089	MG_242	1318	0.166	0.0399568975595009
MG_180	MG_444	423	0.368	0.312310712523156
MG_169	MG_273	476	0.09	0.0287205141739513
MG_189	MG_341	1708	0.194	0.0454984449074404
MG_242	MG_406	788	0.24	0.150762318977393
MG_174	MG_369	594	0.418	0.345299737470842
MG_002	MG_389	437	0.228	0.17080155190014
MG_040	MG_316	960	0.178	0.0757418227998367
MG_099	MG_516	550	0.156	0.0874127713036012
MG_050	MG_462	707	0.196	0.113387019135784
MG_402	MG_410	505	0.112	0.0477933086385405
MG_164	MG_365	372	0.082	0.0320314580983437
MG_142	MG_337	757	0.33	0.243255544579665
MG_040	MG_268	819	0.136	0.0443176715838538
MG_139	MG_253	997	0.12	0.0150977830125228
MG_150	MG_409	331	0.216	0.170921733844425
MG_268	MG_456	562	0.182	0.112275203107239
MG_123	MG_397	1037	0.174	0.0662939781663441
MG_242	MG_327	898	0.214	0.11628931094604
MG_141	MG_231	1252	0.234	0.112072708834833
MG_411	MG_467	965	0.368	0.265381578372982
MG_170	MG_407	933	0.168	0.067703564252313
MG_043	MG_119	849	0.268	0.17399556012452
MG_186	MG_236	390	0.136	0.0839700328783112
MG_249	MG_465	625	0.208	0.132492771
MG_297	MG_341	1736	0.2	0.0499901984447073
MG_236	MG_468	1923	0.242	0.0822145719371944
MG_059	MG_358	350	0.068	0.0206199497626923
MG_180	MG_467	615	0.294	0.219390478710233
MG_252	MG_337	380	0.148	0.0971092488399988
MG_179	MG_349	678	0.152	0.0718504432195898
MG_272	MG_343	730	0.112	0.0274689881119775
MG_079	MG_188	731	0.43	0.345386285888739
MG_042	MG_188	888	0.354	0.257037313777411
MG_400	MG_421	1233	0.242	0.121277566778187
MG_238	MG_315	741	0.156	0.0705623548426122
MG_384	MG_417	565	0.094	0.0239927138423301
MG_341	MG_525	2054	0.38	0.213647153426683
MG_521	MG_457	926	0.216	0.116216781663924
MG_505	MG_384	571	0.162	0.0914299763301634
MG_006	MG_083	399	0.406	0.352957163739201
MG_034	MG_450	503	0.114	0.0499924411680502
MG_192	MG_425	1502	0.202	0.0649979960767076
MG_033	MG_114	494	0.176	0.112893476085394
MG_146	MG_247	663	0.146	0.0671453125064953
MG_005	MG_191	1861	0.28	0.12340077145918
MG_189	MG_467	629	0.302	0.226135700441706
MG_197	MG_480	278	0.216	0.177717240211633
MG_268	MG_302	545	0.228	0.159890417522086
MG_007	MG_183	861	0.124	0.0290782247706072
MG_173	MG_359	377	0.37	0.319453929118131
MG_179	MG_205	617	0.118	0.0432103565893697
MG_214	MG_260	972	0.182	0.0788788004427656
MG_077	MG_188	736	0.292	0.206973620689915
MG_004	MG_335	1027	0.138	0.0309897850084315
MG_120	MG_179	794	0.322	0.232285458796897
MG_226	MG_267	607	0.172	0.0981139128134564
MG_206	MG_253	1025	0.436	0.329129352295328
MG_210	MG_397	747	0.45	0.364070663077697
MG_043	MG_187	870	0.45	0.354394411208099
MG_084	MG_239	1085	0.478	0.366999864376364
MG_259	MG_278	1176	0.138	0.0209489449541524
MG_386	MG_463	1875	0.578	0.420676723003841
MG_042	MG_064	1890	0.468	0.309903950078917
MG_130	MG_235	775	0.276	0.18780178401398
MG_050	MG_414	1259	0.142	0.0196311207233819
MG_170	MG_226	967	0.298	0.195237741987843
MG_191	MG_272	1828	0.558	0.403118308941972
MG_188	MG_304	599	0.36	0.286842130108379
MG_002	MG_384	743	0.158	0.0723982371467887
MG_242	MG_360	1041	0.426	0.318016595263995
MG_091	MG_170	635	0.142	0.0656022166812695
MG_306	MG_432	791	0.21	0.120523662815021
MG_104	MG_477	815	0.71	0.618630478651954
MG_028	MG_194	542	0.582	0.514178057444756
MG_340	MG_367	1554	0.392	0.252024381647798
MG_003	MG_426	714	0.09	0.00680001037140968
MG_189	MG_303	675	0.27	0.190108262202305
MG_102	MG_206	912	0.244	0.145249069236436
MG_188	MG_303	686	0.43	0.349165701267769
MG_266	MG_346	958	0.752	0.649886183181112
MG_140	MG_361	1275	0.3	0.17662636356529
MG_341	MG_395	1914	0.188	0.0286738642489247
MG_350	MG_377	504	0.42	0.355892825515231
MG_042	MG_467	870	0.146	0.0503944112080989
MG_273	MG_312	1465	0.382	0.247145300708469
MG_203	MG_245	798	0.124	0.0339685523534625
MG_089	MG_197	747	0.1	0.0140706630776974
MG_201	MG_305	812	0.406	0.314865588017738
MG_165	MG_197	200	0.06	0.0330329839884833
MG_091	MG_465	288	0.704	0.66438846658618
MG_159	MG_417	332	0.21	0.164798965718465
MG_090	MG_390	868	0.182	0.0865460629659139
MG_159	MG_466	248	0.05	0.0158538776222714
MG_157	MG_168	479	0.616	0.554413638564633
MG_127	MG_249	642	0.732	0.654982994521593
MG_157	MG_175	392	0.062	0.00974394918387661
MG_175	MG_417	256	0.1	0.064727379
MG_158	MG_197	197	0.054	0.0275089449886967
MG_007	MG_309	1479	0.192	0.0563296529863655
MG_198	MG_522	212	0.048	0.0191639337573055
MG_087	MG_232	239	0.514	0.481143132665266
MG_229	MG_230	493	0.672	0.608994095954155
MG_473	MG_159	248	0.07	0.0358538776222714
MG_289	MG_345	1263	0.228	0.105379335723204
MG_044	MG_179	558	0.264	0.194653030933407
MG_277	MG_364	1194	0.376	0.257780135459847
MG_164	MG_165	202	0.048	0.0207176574088764
MG_065	MG_179	740	0.238	0.152644496746104
MG_196	MG_206	778	0.198	0.109561138374529
MG_077	MG_526	691	0.21	0.128739763630857
MG_164	MG_526	345	0.164	0.117219495996182
MG_180	MG_188	633	0.354	0.277779763449322
MG_087	MG_160	224	0.486	0.455347074010154
MG_152	MG_311	416	0.072	0.0170746593049972
MG_180	MG_433	602	0.128	0.0545684820589095
MG_180	MG_410	633	0.21	0.133779763449322
MG_213	MG_298	1453	0.528	0.393847534602842
MG_032	MG_248	884	0.65	0.553337693544575
MG_173	MG_196	251	0.542	0.507429340950123
MG_140	MG_278	1833	0.176	0.020857085283028
MG_200	MG_305	1196	0.64	0.521650813180571
MG_043	MG_188	614	0.4	0.325480649601353
MG_119	MG_189	882	0.372	0.275488138275815
MG_003	MG_340	1942	0.276	0.11524847116133
MG_168	MG_311	416	0.618	0.563074659304997
MG_140	MG_419	1710	0.168	0.0193903049355869
MG_120	MG_311	725	0.198	0.113883351538638
MG_027	MG_338	1421	0.304	0.171734463754093
MG_178	MG_363	180	0.582	0.558277358642629
MG_298	MG_467	1293	0.228	0.103503518254188
MG_007	MG_315	551	0.708	0.639317502951644
MG_195	MG_282	967	0.144	0.0412377419878432
MG_212	MG_374	542	0.29	0.222178057444756
MG_019	MG_287	473	0.344	0.283028358361592
MG_282	MG_340	1453	0.846	0.711847534602842
MG_340	MG_341	2682	0.91	0.714736563642007
MG_272	MG_273	710	0.68	0.597135089742904
MG_191	MG_192	2497	0.84	0.652864126618767
MG_403	MG_405	500	0.514	0.450291883737715
MG_236	MG_409	365	0.11	0.0608465591635283
MG_336	MG_337	546	0.824	0.755794713555641
MG_015	MG_390	1249	0.31	0.188262338707798
MG_007	MG_419	851	0.386	0.291842222801418
MG_064	MG_526	1615	0.586	0.442598825425105
MG_077	MG_476	484	0.288	0.225904307
MG_028	MG_135	481	0.256	0.194209588431762
MG_194	MG_195	1147	0.794	0.678851004553545
MG_073	MG_421	1610	0.586	0.442877147428903
MG_198	MG_232	224	0.804	0.773347074010154
MG_188	MG_189	647	0.74	0.662542757431048
MG_399	MG_401	994	0.782	0.677310316816359
MG_482	MG_287	198	0.812	0.785349891182161
MG_249	MG_340	1789	0.774	0.621168238471098
MG_198	MG_418	270	0.716	0.678797563020074
MG_203	MG_398	766	0.158	0.0705265291493403
MG_141	MG_341	1921	0.45	0.29031654385518
MG_398	MG_400	412	0.836	0.781514087943113
MG_019	MG_305	984	0.62	0.516021089143826
MG_098	MG_179	751	0.57	0.483743964879804
MG_165	MG_168	352	0.778	0.730381331242881
MG_340	MG_343	1638	0.198	0.0533240585041612
MG_055	MG_170	598	0.664	0.590933498342178
MG_022	MG_340	1437	0.768	0.634788372911223
MG_152	MG_481	273	0.054	0.0163905903325327
MG_100	MG_179	751	0.138	0.0517439648798036
MG_042	MG_181	979	0.41	0.306377829690816
MG_027	MG_150	257	0.77	0.734587811663385
MG_009	MG_123	733	0.15	0.0652210509720693
MG_170	MG_408	632	0.344	0.267868642015198
MG_147	MG_181	795	0.446	0.356206157490835
MG_161	MG_444	241	0.74	0.706854561730273
MG_098	MG_100	954	0.704	0.602175356721468
MG_274	MG_304	628	0.194	0.118224861386669
MG_180	MG_425	753	0.222	0.135580942045051
MG_476	MG_170	552	0.736	0.667222321010944
MG_153	MG_159	306	0.606	0.564053549748014
MG_156	MG_363	201	0.55	0.522875124599151
MG_151	MG_444	376	0.678	0.627569127101048
MG_099	MG_100	954	0.9	0.798175356721468
MG_163	MG_257	277	0.526	0.487851422734101
MG_072	MG_170	1281	0.648	0.524251206273639
MG_377	MG_414	1229	0.242	0.121532401368656
MG_044	MG_187	869	0.468	0.372470215272882
MG_200	MG_465	729	0.412	0.327551747
MG_223	MG_464	796	0.164	0.0741269060441438
MG_176	MG_481	183	0.732	0.707779605607025
MG_287	MG_340	1376	0.14	0.0104242799298581
MG_169	MG_197	209	0.8	0.771626128744105
MG_150	MG_157	374	0.694	0.643799983553254
MG_098	MG_099	954	0.788	0.686175356721468
MG_065	MG_411	1120	0.372	0.258643623458364
MG_088	MG_143	267	0.762	0.725206803017559
MG_106	MG_314	636	0.558	0.481513548147811
MG_155	MG_175	211	0.766	0.737317633233296
MG_142	MG_173	689	0.678	0.596909953158782
MG_152	MG_169	361	0.634	0.585315843
MG_064	MG_467	1642	0.652	0.507103275612389
MG_177	MG_340	1620	0.73	0.586320933927886
MG_157	MG_164	329	0.766	0.72116782771308
MG_179	MG_188	603	0.198	0.124477417627333
MG_109	MG_140	1500	0.264	0.127113385749796
MG_150	MG_164	167	0.686	0.664483824016392
MG_046	MG_208	511	0.92	0.855198265355947
MG_147	MG_209	683	0.152	0.0714220092068048
MG_090	MG_092	313	0.446	0.403164139917416
MG_013	MG_291	816	0.256	0.164552205052232
MG_185	MG_188	1030	0.764	0.656780688639329
MG_177	MG_341	1718	0.78	0.630958376155061
MG_099	MG_482	591	0.21	0.1375752267449
MG_008	MG_252	684	0.126	0.0453365107966846
MG_163	MG_424	266	0.198	0.161343726789266
MG_162	MG_444	227	0.054	0.0229005162374457
MG_150	MG_446	201	0.04	0.0128751245991506
MG_368	MG_448	478	0.414	0.352515823378345
MG_046	MG_233	414	0.308	0.253294108267436
MG_167	MG_424	201	0.102	0.0748751245991506
MG_195	MG_277	1776	0.168	0.0158565048801072
MG_154	MG_462	769	0.12	0.0322844766678585
MG_152	MG_173	281	0.042	0.00331613419038377
MG_027	MG_143	263	0.588	0.551756049666519
MG_162	MG_178	231	0.046	0.0143096711072525
MG_161	MG_466	170	0.062	0.0399672258342254
MG_151	MG_232	357	0.06	0.011787734029083
MG_094	MG_250	1075	0.322	0.211680032939228
MG_341	MG_424	1476	0.202	0.0665041085543936
MG_143	MG_384	545	0.208	0.139890417522086
MG_165	MG_198	265	0.064	0.0274809081792891
MG_161	MG_362	244	0.086	0.0524239412017264
MG_175	MG_362	246	0.04	0.00613833007191281
MG_341	MG_361	1552	0.158	0.0181378230431076
MG_481	MG_444	181	0.036	0.0121109832540684
MG_048	MG_154	731	0.174	0.0893862858887392
MG_172	MG_176	369	0.614	0.564379839777197
MG_329	MG_442	718	0.468	0.384465868290379
MG_154	MG_156	429	0.112	0.0556609174525096
MG_155	MG_462	571	0.18	0.109429976330163
MG_089	MG_444	807	0.104	0.013258404194948
MG_481	MG_238	506	0.27	0.20569389024473
MG_158	MG_170	613	0.188	0.113570893951484
MG_103	MG_165	421	0.83	0.774528333795107
MG_087	MG_481	201	0.03	0.0028751245991506
MG_059	MG_417	277	0.142	0.103851422734101
MG_143	MG_158	250	0.046	0.0115705698644267
MG_150	MG_278	826	0.106	0.0137720917125408
MG_002	MG_116	561	0.38	0.310369533671451
MG_197	MG_257	156	0.02	0.000418894016367955
MG_278	MG_446	815	0.192	0.100630478651954
MG_279	MG_280	483	0.252	0.190005962080394
MG_162	MG_169	258	0.04	0.00444851559544277
MG_157	MG_158	406	0.084	0.0301772501780038
MG_160	MG_341	1475	0.176	0.040562299802022
MG_162	MG_417	240	0.052	0.0189986968999184
MG_156	MG_198	268	0.386	0.349070135418222
MG_165	MG_466	189	0.514	0.488796192094375
MG_154	MG_174	322	0.122	0.0780351012396553
MG_153	MG_154	391	0.086	0.0338569187536094
MG_164	MG_234	165	0.1	0.0788308046142866
MG_161	MG_165	263	0.124	0.087756049666519
MG_156	MG_418	290	0.054	0.0141254948984896
MG_152	MG_522	299	0.204	0.162953192090286
MG_157	MG_341	1658	0.302	0.156222821845144
MG_153	MG_417	238	0.044	0.0112878709148857
MG_155	MG_522	175	0.03	0.00711625607435007
MG_158	MG_418	284	0.106	0.0669171636504356
MG_153	MG_238	550	0.294	0.225412771303601
MG_154	MG_417	417	0.346	0.290965132644858
MG_155	MG_311	292	0.06	0.0198634284570261
MG_159	MG_311	405	0.064	0.0102882524639431
MG_154	MG_157	553	0.086	0.017127225246794
MG_154	MG_311	490	0.13	0.0672965694101974
MG_154	MG_446	380	0.088	0.0371092488399988
MG_161	MG_417	254	0.244	0.209007333858969
MG_154	MG_481	347	0.068	0.0209791595311815
MG_156	MG_197	203	0.042	0.0145605795088692
MG_152	MG_363	268	0.056	0.0190701354182219
MG_152	MG_198	335	0.056	0.0104317665381061
MG_164	MG_446	156	0.042	0.022418894016368
MG_163	MG_175	304	0.586	0.544309530864456
MG_155	MG_325	140	0.03	0.0133597596733915
MG_081	MG_178	260	0.122	0.0861707309782767
MG_162	MG_164	169	0.034	0.012138915
MG_070	MG_166	468	0.098	0.0375436095385376
MG_138	MG_176	719	0.1	0.0163824783027581
MG_070	MG_157	552	0.368	0.299222321010944
MG_473	MG_152	259	0.04	0.00430948922055007
MG_361	MG_424	248	0.072	0.0378538776222714
MG_153	MG_257	203	0.034	0.00656057950886915
MG_154	MG_297	631	0.302	0.225957590924253
MG_088	MG_157	423	0.156	0.100310712523156
MG_176	MG_198	245	0.05	0.0162809899164002
MG_070	MG_168	495	0.134	0.070792958007171
MG_163	MG_418	326	0.148	0.103538375318169
MG_156	MG_234	248	0.054	0.0198538776222714
MG_008	MG_209	750	0.234	0.147825557700123
MG_151	MG_426	321	0.06	0.0161597640496469
MG_048	MG_424	532	0.114	0.0471426520595461
MG_081	MG_155	224	0.042	0.0113470740101538
MG_081	MG_361	299	0.122	0.0809531920902856
MG_081	MG_169	287	0.05	0.0105202948428793
MG_142	MG_175	743	0.132	0.0463982371467887
MG_150	MG_165	247	0.112	0.0779959598929808
MG_081	MG_093	287	0.044	0.00452029484287935
MG_082	MG_165	367	0.102	0.0526128815398549
MG_048	MG_175	570	0.098	0.0275235598738993
MG_054	MG_341	1706	0.18	0.031606648211651
MG_151	MG_238	701	0.082	-0.000107513435321074
MG_048	MG_160	531	0.642	0.575239608281213
MG_088	MG_278	875	0.152	0.0560160426834788
MG_272	MG_295	751	0.26	0.173743964879804
MG_291	MG_526	827	0.396	0.3036943407346
MG_298	MG_384	1415	0.14	0.00809062006748923
MG_276	MG_525	844	0.6	0.506379695466591
MG_289	MG_421	1322	0.164	0.0377108039027035
MG_291	MG_412	920	0.54	0.440658228331449
MG_286	MG_338	1466	0.158	0.0230869112611824
MG_290	MG_298	1227	0.48	0.35965997417745
MG_284	MG_372	517	0.264	0.198606705343327
MG_285	MG_347	557	0.146	0.0767476992985283
MG_289	MG_411	1022	0.268	0.161338958781297
MG_272	MG_423	945	0.252	0.150828221912105
MG_302	MG_304	587	0.6	0.52794363575167
MG_270	MG_289	704	0.118	0.0356394836017496
MG_298	MG_303	1339	0.402	0.274669036013373
MG_269	MG_388	494	0.202	0.138893476085394
MG_284	MG_409	357	0.644	0.595787734029083
MG_272	MG_274	742	0.342	0.256480268346831
MG_279	MG_515	487	0.326	0.263599970231346
MG_298	MG_304	1252	0.202	0.0800727088348328
MG_290	MG_303	602	0.246	0.17256848205891
MG_287	MG_315	381	0.11	0.0589946579658307
MG_286	MG_389	323	0.106	0.06191063185563
MG_302	MG_303	674	0.384	0.304194329134315
MG_268	MG_414	1264	0.166	0.0433164517962306
MG_282	MG_315	458	0.57	0.51058243624263
MG_273	MG_465	454	0.134	0.0750011390604132
MG_268	MG_425	677	0.53	0.449936319386041
MG_268	MG_422	1063	0.136	0.0265004248565479
MG_291	MG_457	1245	0.476	0.354515533153012
MG_015	MG_042	1148	0.414	0.298785018685759
MG_005	MG_218	2222	0.298	0.12352415165622
MG_004	MG_388	990	0.478	0.373594194756475
MG_014	MG_410	952	0.35	0.248320170829771
MG_015	MG_050	812	0.122	0.0308655880177383
MG_011	MG_170	762	0.372	0.284850004322019
MG_007	MG_104	979	0.162	0.0583778296908161
MG_003	MG_399	1126	0.224	0.110243412451254
MG_004	MG_203	1469	0.52	0.384911862304847
MG_015	MG_303	946	0.326	0.224755528255031
MG_003	MG_198	774	0.098	0.00988210269739352
MG_001	MG_031	1831	0.548	0.392961531940583
MG_014	MG_171	837	0.38	0.286919401647516
MG_018	MG_107	1220	0.166	0.0461072997914603
MG_003	MG_204	1431	0.53	0.397142536721716
MG_005	MG_031	1868	0.186	0.0290384080751578
MG_003	MG_110	928	0.15	0.0500699507638325
MG_018	MG_153	1137	0.142	0.0275124518687516
MG_015	MG_410	918	0.304	0.204805696936979
MG_014	MG_042	1182	0.572	0.45455835419106
MG_015	MG_065	1055	0.286	0.177049927834998
MG_008	MG_379	1054	0.766	0.657118761990639
MG_014	MG_187	1208	0.312	0.192877139836244
MG_014	MG_055	746	0.2	0.114152474207005
MG_002	MG_374	584	0.286	0.214220766956988
MG_006	MG_429	782	0.134	0.0452409980976515
MG_003	MG_370	973	0.234	0.130807123003953
MG_003	MG_203	1283	0.32	0.196126349161602
MG_015	MG_180	893	0.276	0.178662788840429
MG_003	MG_004	1486	0.644	0.507923276790162
MG_187	MG_464	970	0.446	0.343022266019188
MG_188	MG_526	613	0.414	0.339570893951484
MG_194	MG_491	687	0.498	0.417080389875954
MG_181	MG_467	731	0.212	0.127386285888739
MG_197	MG_341	1449	0.386	0.25208225652747
MG_189	MG_204	1099	0.362	0.250052872580517
MG_192	MG_247	1292	0.246	0.12156569271126
MG_191	MG_284	1576	0.27	0.128781312003325
MG_187	MG_468	2368	0.482	0.300711067921212
MG_187	MG_467	896	0.202	0.104438577020308
MG_184	MG_209	625	0.15	0.074492771
MG_191	MG_515	1713	0.356	0.207228213483084
MG_191	MG_305	2039	0.444	0.278388315833562
MG_189	MG_304	588	0.43	0.357851416122151
MG_181	MG_410	749	0.22	0.133907204933812
MG_181	MG_304	690	0.526	0.444824827563371
MG_195	MG_304	1076	0.206	0.0956118741175668
MG_200	MG_464	986	0.168	0.0638786467690069
MG_189	MG_404	420	0.238	0.182637338274737
MG_195	MG_363	863	0.14	0.0449259585020173
MG_187	MG_302	902	0.44	0.341991276628734
MG_189	MG_526	602	0.416	0.34256848205891
MG_181	MG_303	777	0.306	0.217641301952487
MG_194	MG_363	398	0.1	0.047069136707708
MG_195	MG_257	903	0.336	0.237916871361526
MG_180	MG_526	588	0.11	0.037851416122151
MG_181	MG_341	1810	0.446	0.292061684791004
MG_191	MG_524	1593	0.306	0.16382668958044
MG_188	MG_410	658	0.346	0.26758018470141
MG_187	MG_290	830	0.198	0.105461369422524
MG_065	MG_291	1009	0.446	0.34025082868474
MG_065	MG_181	886	0.224	0.127187418903642
MG_073	MG_160	741	0.412	0.326562354842612
MG_065	MG_304	736	0.134	0.0489736206899148
MG_066	MG_104	1373	0.198	0.0686051539604896
MG_065	MG_189	784	0.282	0.193081235
MG_066	MG_338	1918	0.186	0.0264696013141407
MG_065	MG_298	1448	0.182	0.0481409876127298
MG_071	MG_267	989	0.216	0.111665253804325
MG_065	MG_078	842	0.274	0.180533668105827
MG_073	MG_140	1769	0.336	0.184228153392746
MG_072	MG_188	1135	0.236	0.121645089922708
MG_071	MG_170	1349	0.544	0.416059318897973
MG_071	MG_135	1154	0.222	0.106389705567263
MG_065	MG_303	823	0.23	0.138005627463231
MG_072	MG_295	1173	0.21	0.0931446139886388
MG_072	MG_411	1460	0.434	0.299437547327057
MG_072	MG_108	1066	0.192	0.0822948945836258
MG_070	MG_341	1674	0.66	0.513346606196333
MG_069	MG_277	1878	0.208	0.0505219218211688
MG_065	MG_410	795	0.2	0.110206157490835
MG_072	MG_294	1280	0.218	0.0943136713803433
MG_065	MG_467	777	0.552	0.463641301952487
MG_072	MG_127	951	0.152	0.0503926349273233
MG_065	MG_468	2249	0.656	0.48024769616446
MG_065	MG_526	750	0.12	0.0338255577001232
MG_073	MG_099	1133	0.27	0.155777844889957
MG_071	MG_076	1012	0.284	0.178039878220863
MG_070	MG_292	1184	0.188	0.0704283776631309
MG_314	MG_524	592	0.254	0.181483319460606
MG_340	MG_400	1571	0.312	0.171063062076208
MG_340	MG_421	2246	0.294	0.118389144779007
MG_304	MG_410	599	0.146	0.0728421301083789
MG_306	MG_524	542	0.212	0.144178057444756
MG_302	MG_410	646	0.292	0.214630668393991
MG_308	MG_433	708	0.314	0.23130298338696
MG_313	MG_405	579	0.26	0.188684238866846
MG_517	MG_388	495	0.286	0.222792958007171
MG_515	MG_524	418	0.254	0.198855737233104
MG_340	MG_404	1394	0.338	0.20734315176839
MG_328	MG_356	1036	0.178	0.0703634074411001
MG_314	MG_402	619	0.486	0.411030526164823
MG_339	MG_360	751	0.742	0.655743964879804
MG_321	MG_377	1127	0.232	0.118176814375365
MG_306	MG_403	601	0.494	0.420659622156858
MG_330	MG_386	1833	0.174	0.018857085283028
MG_336	MG_409	633	0.228	0.151779763449322
MG_341	MG_401	1908	0.202	0.0429806592719166
MG_305	MG_327	863	0.246	0.150925958502017
MG_308	MG_367	672	0.116	0.0363666547555171
MG_303	MG_467	668	0.26	0.180712077032784
MG_322	MG_341	1948	0.516	0.354944369462691
MG_302	MG_526	601	0.294	0.220659622156858
MG_340	MG_374	1566	0.19	0.0493452608680082
MG_340	MG_401	1810	0.188	0.0340616847910036
MG_515	MG_390	929	0.292	0.191996594647424
MG_326	MG_369	852	0.4	0.305765621709234
MG_327	MG_403	476	0.118	0.0567205141739513
MG_341	MG_376	1494	0.162	0.0254600170989718
MG_028	MG_242	831	0.244	0.151383805909575
MG_028	MG_109	588	0.28	0.207851416122151
MG_028	MG_515	470	0.164	0.103337180357111
MG_031	MG_040	2042	0.206	0.0402398658158286
MG_021	MG_252	754	0.146	0.059499511814408
MG_031	MG_335	1642	0.23	0.0851032756123885
MG_027	MG_076	289	0.398	0.358256867
MG_026	MG_100	667	0.314	0.234798594075216
MG_019	MG_078	765	0.16	0.072607318607416
MG_029	MG_046	501	0.104	0.0401919699823765
MG_029	MG_099	663	0.106	0.0271453125064953
MG_031	MG_091	1611	0.542	0.398821448491504
MG_028	MG_457	903	0.422	0.323916871361526
MG_026	MG_421	1144	0.346	0.231049134932573
MG_020	MG_141	839	0.374	0.280764970345517
MG_022	MG_305	740	0.328	0.242644496746104
MG_031	MG_106	1644	0.306	0.160992985011372
MG_028	MG_372	586	0.444	0.372035933966343
MG_029	MG_386	1802	0.672	0.518482468240564
MG_031	MG_469	1888	0.192	0.0340068088428941
MG_029	MG_073	842	0.452	0.358533668105827
MG_021	MG_308	922	0.17	0.070510919930955
MG_026	MG_048	636	0.276	0.199513548147811
MG_018	MG_332	1270	0.21	0.0869396694756296
MG_031	MG_190	1769	0.266	0.114228153392746
MG_022	MG_441	281	0.468	0.429316134190384
MG_031	MG_046	1766	0.212	0.060387656391288
MG_028	MG_464	586	0.18	0.108035933966343
MG_031	MG_426	1515	0.322	0.184249828346638
MG_027	MG_053	701	0.124	0.0418924865646789
MG_180	MG_302	621	0.656	0.580850986024015
MG_179	MG_189	592	0.29	0.217483319460606
MG_178	MG_297	469	0.216	0.155440339929339
MG_179	MG_181	694	0.754	0.672484940475034
MG_170	MG_194	816	0.194	0.102552205052232
MG_180	MG_268	532	0.602	0.535142652059546
MG_177	MG_379	940	0.272	0.171192268509452
MG_180	MG_181	724	0.686	0.601966395508137
MG_179	MG_341	1664	0.162	0.0158937476099943
MG_165	MG_341	1531	0.256	0.117333399400679
MG_170	MG_313	762	0.38	0.292850004322019
MG_180	MG_303	661	0.25	0.171319063939114
MG_166	MG_312	1323	0.396	0.269649338683226
MG_175	MG_340	1416	0.158	0.026031208318265
MG_179	MG_290	519	0.47	0.404410282231335
MG_173	MG_206	667	0.208	0.128798594075216
MG_176	MG_341	1511	0.518	0.380479690722616
MG_174	MG_253	465	0.33	0.26985408212614
MG_180	MG_468	2087	0.21	0.04202606375275
MG_170	MG_294	949	0.168	0.0665376775093767
MG_166	MG_505	322	0.076	0.0320351012396553
MG_165	MG_399	617	0.11	0.0352103565893697
MG_176	MG_369	678	0.378	0.29785044321959
MG_172	MG_222	557	0.144	0.0747476992985283
MG_165	MG_329	589	0.118	0.0457592748774004
MG_178	MG_340	1415	0.152	0.0200906200674892
MG_180	MG_291	847	0.398	0.30414907816357
MG_175	MG_302	441	0.128	0.070374819
MG_179	MG_302	591	0.684	0.6115752267449
MG_171	MG_183	821	0.126	0.0341615545039114
MG_086	MG_098	859	0.182	0.0872306679902985
MG_088	MG_341	1545	0.232	0.0925354446552569
MG_096	MG_175	774	0.212	0.123882102697394
MG_080	MG_290	1093	0.418	0.306457983220079
MG_098	MG_107	666	0.094	0.0148851759973482
MG_091	MG_094	628	0.104	0.0282248613866693
MG_099	MG_117	691	0.306	0.224739763630857
MG_087	MG_340	1431	0.49	0.357142536721716
MG_098	MG_208	673	0.56	0.480280459937915
MG_091	MG_482	274	0.106	0.0682554301450837
MG_090	MG_341	1598	0.536	0.393546888747721
MG_098	MG_144	756	0.154	0.0673368131887495
MG_099	MG_151	734	0.148	0.0631385180473555
MG_092	MG_399	581	0.096	0.0244986108907538
MG_088	MG_100	632	0.19	0.113868642015198
MG_084	MG_334	1127	0.372	0.258176814375365
MG_091	MG_365	471	0.504	0.443234130470858
MG_093	MG_341	1540	0.37	0.230820011848208
MG_098	MG_302	794	0.618	0.528285458796897
MG_084	MG_491	636	0.13	0.0535135481478107
MG_096	MG_134	750	0.266	0.179825557700123
MG_080	MG_411	1502	0.374	0.236997996076708
MG_080	MG_408	1005	0.254	0.148532584403419
MG_082	MG_206	823	0.238	0.146005627463231
MG_084	MG_141	821	0.144	0.0521615545039114
MG_091	MG_233	259	0.104	0.0683094892205501
MG_088	MG_189	473	0.112	0.0510283583615925
MG_080	MG_410	1177	0.226	0.108883777416227
MG_088	MG_392	698	0.134	0.0521460314851221

## Sheet: high_iptm_pairs_rerun
protein_1	protein_2	pairs_sizes	pair_iptms	pair_iptms_corrected
MG_052	MG_184	447	0.082	0.023738332036209
MG_357	MG_427	534	0.088	0.0209490126045869
MG_478	MG_292	1054	0.136	0.0271187619906389
MG_223	MG_309	1636	0.222	0.0774345510411811
MG_444	MG_447	666	0.178	0.0988851759973482
MG_401	MG_470	787	0.114	0.0248419719540141
MG_206	MG_255	962	0.172	0.0695976127158015
MG_111	MG_230	586	0.102	0.0300359339663434
MG_060	MG_525	961	0.146	0.043669699
MG_042	MG_049	797	0.124	0.034047704362897
MG_253	MG_326	723	0.196	0.112049496848275
MG_041	MG_280	353	0.268	0.220262276193945
MG_154	MG_445	516	0.114	0.0487050593727989
MG_231	MG_521	945	0.126	0.0248282219121052
MG_457	MG_465	830	0.106	0.013461369422524
MG_081	MG_239	932	0.122	0.0217767628674617
MG_241	MG_274	978	0.134	0.0304492870345901
MG_160	MG_382	298	0.1	0.0590825685473358
MG_201	MG_218	2022	0.182	0.0172316032990933
MG_029	MG_371	510	0.11	0.0452971956837666
MG_053	MG_247	789	0.634	0.544682716525987
MG_315	MG_326	592	0.112	0.0394833194606058
MG_367	MG_443	657	0.168	0.0896673571855391
MG_187	MG_438	968	0.128	0.0251658795746632
MG_001	MG_470	649	0.264	0.186367139081515
MG_381	MG_446	313	0.128	0.0851641399174164
MG_328	MG_407	1214	0.122	0.0024917442103284
MG_039	MG_236	524	0.098	0.0319208738925015
MG_422	MG_457	1537	0.156	0.0169909739409381
MG_176	MG_209	429	0.44	0.38366091745251
MG_197	MG_257	156	0.022	0.00241889401636795
MG_087	MG_481	201	0.032	0.0048751245991506
MG_150	MG_278	826	0.104	0.0117720917125409
MG_150	MG_446	201	0.044	0.0168751245991506
MG_154	MG_156	429	0.09	0.0336609174525096
MG_008	MG_252	684	0.128	0.0473365107966846
MG_089	MG_444	807	0.1	0.00925840419494796
MG_151	MG_232	357	0.058	0.00978773402908302
MG_162	MG_444	227	0.046	0.0149005162374457
MG_167	MG_424	201	0.094	0.0668751245991506
MG_059	MG_417	277	0.136	0.097851422734101
MG_161	MG_362	244	0.084	0.0504239412017264
MG_175	MG_362	246	0.042	0.00813833007191282
MG_163	MG_424	266	0.138	0.101343726789266
MG_152	MG_173	281	0.04	0.00131613419038377
MG_094	MG_250	1075	0.31	0.199680032939228
MG_341	MG_361	1552	0.148	0.00813782304310759
MG_172	MG_176	369	0.648	0.598379839777197
MG_155	MG_462	571	0.172	0.101429976330163
MG_154	MG_462	769	0.14	0.0522844766678585
MG_162	MG_178	231	0.048	0.0163096711072525
MG_048	MG_154	731	0.158	0.0733862858887391
MG_278	MG_446	815	0.128	0.0366304786519536
MG_165	MG_198	265	0.174	0.137480908179289
MG_481	MG_238	506	0.238	0.17369389024473
MG_161	MG_466	170	0.058	0.0359672258342254
MG_341	MG_424	1476	0.24	0.104504108554394
MG_158	MG_170	613	0.31	0.235570893951484
MG_481	MG_444	181	0.036	0.0121109832540684
MG_195	MG_277	1776	0.16	0.00785650488010717
MG_151	MG_418	403	0.568	0.514510668919246
MG_418	MG_446	241	0.042	0.00885456173027321
MG_187	MG_188	914	0.722	0.623101116861338
MG_026	MG_082	416	0.742	0.687074659304997
MG_073	MG_206	1253	0.58	0.458009549374474
MG_198	MG_325	177	0.042	0.01877927719348
MG_072	MG_476	883	0.278	0.181412894612804
MG_399	MG_400	755	0.62	0.533418135564711
MG_401	MG_402	694	0.306	0.224484940475034
MG_127	MG_177	473	0.562	0.501028358361593
MG_048	MG_297	792	0.306	0.216444211364321
MG_064	MG_065	1797	0.562	0.408745932344778
MG_088	MG_417	287	0.628	0.588520294842879
MG_358	MG_359	512	0.602	0.537099431781573
MG_417	MG_424	218	0.046	0.0162492523313499
MG_187	MG_189	903	0.688	0.589916871361526
MG_155	MG_341	1477	0.18	0.0444459370159108
MG_315	MG_419	894	0.606	0.508588009779348
MG_090	MG_463	467	0.098	0.0376469895375789
MG_178	MG_417	255	0.064	0.0288672191963148
MG_404	MG_405	394	0.39	0.337518441501662
MG_160	MG_165	226	0.442	0.411049039140927
MG_054	MG_340	1608	0.586	0.442988597221315
MG_213	MG_214	678	0.516	0.43585044321959
MG_273	MG_274	684	0.686	0.605336510796684
MG_229	MG_231	1061	0.742	0.632637606200959
MG_151	MG_161	379	0.602	0.55122399059109
MG_249	MG_341	1887	0.654	0.496058258654989
MG_433	MG_451	692	0.862	0.780654761227432
MG_198	MG_417	256	0.538	0.502727379
MG_187	MG_411	1239	0.54	0.418896088684137
MG_352	MG_359	473	0.538	0.477028358361593
MG_303	MG_411	1011	0.35	0.244110160257663
MG_498	MG_314	727	0.648	0.563717435237335
MG_080	MG_467	1159	0.238	0.122061062323291
MG_340	MG_354	1429	0.426	0.293260756263796
MG_206	MG_266	1389	0.308	0.17764276145032
MG_205	MG_387	633	0.328	0.251779763449322
MG_258	MG_340	1651	0.184	0.0386074952543986
MG_304	MG_411	924	0.294	0.194363771214505
MG_024	MG_368	695	0.21	0.128400121860853
MG_018	MG_173	1101	0.15	0.0379180815581851
MG_188	MG_340	1621	0.364	0.220265407113705
MG_008	MG_195	1248	0.31	0.188325599263804
MG_402	MG_410	505	0.21	0.14579330863854
MG_089	MG_242	1318	0.168	0.0419568975595008
MG_150	MG_409	331	0.076	0.0309217338444246
MG_040	MG_268	819	0.156	0.0643176715838538
MG_200	MG_376	705	0.412	0.329555269116595
MG_411	MG_467	965	0.336	0.233381578372982
MG_170	MG_407	933	0.168	0.067703564252313
MG_189	MG_341	1708	0.184	0.0354984449074404
MG_220	MG_406	251	0.15	0.115429340950123
MG_002	MG_389	437	0.092	0.0348015519001404
MG_476	MG_191	1521	0.372	0.233905603
MG_043	MG_119	849	0.254	0.15999556012452
MG_179	MG_206	871	0.158	0.0623186506963661
MG_099	MG_516	550	0.158	0.0894127713036012
MG_174	MG_369	594	0.426	0.353299737470842
MG_186	MG_236	390	0.124	0.0719700328783112
MG_249	MG_465	625	0.474	0.398492771
MG_040	MG_316	960	0.28	0.177741822799837
MG_169	MG_273	476	0.102	0.0407205141739513
MG_142	MG_337	757	0.252	0.165255544579665
MG_327	MG_350	579	0.214	0.142684238866846
MG_123	MG_397	1037	0.162	0.0542939781663441
MG_164	MG_365	372	0.086	0.0360314580983437
MG_141	MG_231	1252	0.272	0.150072708834833
MG_242	MG_406	788	0.354	0.264762318977393
MG_242	MG_327	898	0.278	0.18028931094604
MG_050	MG_462	707	0.122	0.039387019135784
MG_180	MG_444	423	0.796	0.740310712523156
MG_139	MG_253	997	0.128	0.0230977830125228
MG_268	MG_456	562	0.26	0.190275203107239
MG_100	MG_179	751	0.122	0.0357439648798036
MG_329	MG_442	718	0.426	0.342465868290379
MG_223	MG_464	796	0.156	0.0661269060441438
MG_044	MG_187	869	0.484	0.388470215272882
MG_368	MG_448	478	0.162	0.100515823378345
MG_147	MG_209	683	0.192	0.111422009206805
MG_099	MG_482	591	0.166	0.0935752267448997
MG_009	MG_123	733	0.138	0.0532210509720693
MG_027	MG_143	263	0.502	0.465756049666519
MG_042	MG_181	979	0.322	0.218377829690816
MG_279	MG_280	483	0.268	0.206005962080394
MG_200	MG_465	729	0.34	0.255551747
MG_046	MG_233	414	0.324	0.269294108267436
MG_180	MG_425	753	0.234	0.147580942045051
MG_002	MG_116	561	0.238	0.168369533671451
MG_098	MG_179	751	0.556	0.469743964879804
MG_109	MG_140	1500	0.33	0.193113385749796
MG_143	MG_384	545	0.112	0.0438904175220863
MG_274	MG_304	628	0.154	0.0782248613866693
MG_065	MG_411	1120	0.396	0.282643623458364
MG_340	MG_343	1638	0.48	0.335324058504161
MG_170	MG_408	632	0.372	0.295868642015198
MG_147	MG_181	795	0.512	0.422206157490835
MG_179	MG_188	603	0.334	0.260477417627333
MG_013	MG_291	816	0.25	0.158552205052232
MG_106	MG_314	636	0.628	0.551513548147811
MG_287	MG_340	1376	0.144	0.0144242799298581
MG_377	MG_414	1229	0.27	0.149532401368656
MG_103	MG_165	421	0.81	0.754528333795108
MG_143	MG_158	250	0.046	0.0115705698644267
MG_198	MG_522	212	0.152	0.123163933757306
MG_089	MG_197	747	0.1	0.0140706630776974
MG_175	MG_417	256	0.068	0.032727379
MG_200	MG_305	1196	0.656	0.537650813180571
MG_152	MG_311	416	0.082	0.0270746593049972
MG_073	MG_421	1610	0.594	0.450877147428903
MG_473	MG_159	248	0.07	0.0358538776222714
MG_213	MG_298	1453	0.544	0.409847534602842
MG_087	MG_232	239	0.042	0.00914313266526596
MG_158	MG_197	197	0.058	0.0315089449886967
MG_229	MG_230	493	0.652	0.588994095954155
MG_141	MG_341	1921	0.444	0.28431654385518
MG_127	MG_249	642	0.756	0.678982994521593
MG_165	MG_197	200	0.092	0.0650329839884833
MG_168	MG_311	416	0.606	0.551074659304997
MG_164	MG_165	202	0.052	0.0247176574088764
MG_157	MG_175	392	0.068	0.0157439491838766
MG_157	MG_168	479	0.626	0.564413638564633
MG_178	MG_363	180	0.58	0.556277358642629
MG_019	MG_305	984	0.648	0.544021089143826
MG_064	MG_526	1615	0.58	0.436598825425105
MG_019	MG_287	473	0.316	0.255028358361592
MG_201	MG_305	812	0.562	0.470865588017738
MG_007	MG_315	551	0.744	0.675317502951644
MG_159	MG_466	248	0.052	0.0178538776222714
MG_159	MG_417	332	0.128	0.0827989657184649
MG_087	MG_160	224	0.48	0.449347074010154
MG_173	MG_196	251	0.512	0.477429340950123
MG_007	MG_419	851	0.338	0.243842222801418
MG_242	MG_360	1041	0.37	0.262016595263995
MG_386	MG_463	1875	0.484	0.326676723003841
MG_028	MG_194	542	0.612	0.544178057444756
MG_042	MG_467	870	0.182	0.0863944112080989
MG_102	MG_206	912	0.266	0.167249069236436
MG_189	MG_303	675	0.17	0.0901082622023047
MG_259	MG_278	1176	0.224	0.106948944954152
MG_266	MG_346	958	0.588	0.485886183181112
MG_084	MG_239	1085	0.288	0.176999864376364
MG_104	MG_477	815	0.18	0.0886304786519536
MG_210	MG_397	747	0.75	0.664070663077697
MG_170	MG_226	967	0.318	0.215237741987843
MG_130	MG_235	775	0.238	0.14980178401398
MG_340	MG_367	1554	0.146	0.0060243816477977
MG_188	MG_304	599	0.514	0.440842130108379
MG_306	MG_432	791	0.346	0.256523662815021
MG_043	MG_187	870	0.438	0.342394411208099
MG_140	MG_361	1275	0.47	0.34662636356529
MG_042	MG_064	1890	0.468	0.309903950078917
MG_002	MG_384	743	0.38	0.294398237146789
MG_188	MG_303	686	0.302	0.221165701267769
MG_003	MG_426	714	0.088	0.00480001037140967
MG_206	MG_253	1025	0.376	0.269129352295328
MG_120	MG_179	794	0.256	0.166285458796897
MG_091	MG_170	635	0.176	0.0996022166812695
MG_341	MG_395	1914	0.326	0.166673864248925
MG_191	MG_272	1828	0.402	0.247118308941972
MG_226	MG_267	607	0.21	0.136113912813456
MG_350	MG_377	504	0.388	0.323892825515231
MG_050	MG_414	1259	0.132	0.00963112072338186
MG_172	MG_200	849	0.816	0.72199556012452
MG_079	MG_080	1250	0.642	0.520199103471208
MG_261	MG_337	1012	0.186	0.0800398782208635
MG_139	MG_423	1130	0.778	0.663977197231108
MG_179	MG_303	631	0.422	0.345957590924253
MG_088	MG_505	293	0.176	0.135732731795955
MG_119	MG_120	1084	0.686	0.575067739792104
MG_120	MG_121	826	0.712	0.619772091712541
MG_195	MG_376	910	0.12	0.0213971839291506
MG_119	MG_121	870	0.684	0.588394411208099
MG_065	MG_121	772	0.572	0.484042895871673
MG_150	MG_386	1722	0.51	0.360742788886282
MG_179	MG_180	578	0.81	0.738777173080422
MG_245	MG_467	476	0.248	0.186720514173951
MG_109	MG_397	953	0.754	0.65224774478111
MG_190	MG_371	642	0.84	0.762982994521593
MG_165	MG_468	1924	0.694	0.534163605863524
MG_098	MG_181	897	0.596	0.498363923182434
MG_063	MG_233	402	0.09	0.0366220841106577
MG_181	MG_521	644	0.648	0.57080669468498
MG_241	MG_242	1250	0.736	0.614199103471208
MG_072	MG_377	999	0.646	0.54095627141008
MG_473	MG_329	496	0.858	0.794692541411184
MG_077	MG_078	783	0.72	0.631161091043853
MG_077	MG_180	711	0.496	0.413051231597173
MG_003	MG_340	1942	0.266	0.10524847116133
MG_277	MG_364	1194	0.362	0.243780135459847
MG_180	MG_188	633	0.206	0.129779763449322
MG_140	MG_278	1833	0.262	0.106857085283028
MG_289	MG_345	1263	0.204	0.0813793357232039
MG_091	MG_465	288	0.458	0.41838846658618
MG_273	MG_312	1465	0.158	0.0231453007084685
MG_077	MG_526	691	0.262	0.180739763630857
MG_159	MG_388	354	0.906	0.858143389659133
MG_065	MG_179	740	0.154	0.0686444967461042
MG_208	MG_365	507	0.798	0.733594570041997
MG_181	MG_313	707	0.682	0.599387019135784
MG_212	MG_374	542	0.456	0.388178057444756
MG_129	MG_297	463	0.71	0.650061620556052
MG_044	MG_179	558	0.214	0.144653030933407
MG_091	MG_376	264	0.79	0.753618348647228
MG_090	MG_390	868	0.198	0.102546062965914
MG_120	MG_311	725	0.274	0.189883351538638
MG_140	MG_419	1710	0.166	0.0173903049355869
MG_043	MG_188	614	0.394	0.319480649601353
MG_195	MG_282	967	0.128	0.0252377419878432
MG_180	MG_433	602	0.148	0.0745684820589095
MG_007	MG_309	1479	0.188	0.0523296529863655
MG_164	MG_526	345	0.078	0.0312194959961821
MG_298	MG_467	1293	0.208	0.0835035182541884
MG_203	MG_245	798	0.134	0.0439685523534625
MG_077	MG_476	484	0.314	0.251904307
MG_119	MG_189	882	0.27	0.173488138275815
MG_236	MG_409	365	0.114	0.0648465591635283
MG_032	MG_248	884	0.496	0.399337693544575
MG_180	MG_410	633	0.22	0.143779763449322
MG_015	MG_390	1249	0.486	0.364262338707798
MG_203	MG_398	766	0.15	0.0625265291493403
MG_196	MG_206	778	0.234	0.145561138374529
MG_027	MG_338	1421	0.338	0.205734463754093
MG_028	MG_135	481	0.208	0.146209588431762
MG_088	MG_150	261	0.048	0.0120322393231826
MG_141	MG_340	1823	0.398	0.243379890099241
MG_138	MG_165	739	0.662	0.576726694169658
MG_082	MG_198	350	0.06	0.0126199497626923
MG_152	MG_178	334	0.056	0.0105539828937943
MG_100	MG_113	933	0.186	0.085703564252313
MG_089	MG_362	810	0.44	0.349022568955968
MG_087	MG_198	263	0.342	0.305756049666519
MG_150	MG_198	230	0.224	0.192456899665724
MG_151	MG_160	342	0.11	0.0635813106802775
MG_087	MG_089	827	0.654	0.5616943407346
MG_151	MG_167	372	0.236	0.186031458098344
MG_093	MG_165	291	0.172	0.131994349106013
MG_088	MG_197	214	0.056	0.0268576184783895
MG_087	MG_311	344	0.088	0.041339925464929
MG_090	MG_446	303	0.044	0.00243783719034944
MG_088	MG_151	412	0.156	0.101514087943113
MG_151	MG_424	343	0.166	0.11946053010409
MG_152	MG_156	355	0.056	0.00802467092490213
MG_082	MG_363	283	0.044	0.00504991865639785
MG_088	MG_153	261	0.062	0.0260322393231825
MG_150	MG_341	1496	0.174	0.037344396106509
MG_090	MG_164	269	0.04	0.0029337225587834
MG_089	MG_166	872	0.1	0.00424293366269972
MG_081	MG_418	283	0.518	0.479049918656398
MG_088	MG_156	299	0.052	0.0109531920902856
MG_092	MG_168	316	0.312	0.268786011398115
MG_152	MG_167	326	0.066	0.0215383753181693
MG_150	MG_417	238	0.33	0.297287870914886
MG_151	MG_164	318	0.118	0.0745349221165282
