# Supplementary material for: Predicting the protein interaction landscape of a free-living bacterium with pooled-AlphaFold3
Source: Mol Syst Biol. 2026 Jan 20;22(4):497–518. doi: 10.1038/s44320-026-00189-7 (PMC13047044; doi:10.1038/s44320-026-00189-7)
Supplement: Supplementary file 7 — Dataset EV4 [file 44320_2026_189_MOESM7_ESM.xlsx]

## Sheet: AUROC summary
iptm_calculation_method	STRING_exp > 800	STRING_exp = 999
size_corrected ipTM (mean)	0.80615378615062	0.876713436380255
size_corrected ipTM (min)	0.799057119242813	0.870486653778431
size_corrected ipTM (max)	0.800405161235919	0.870791962859747
raw ipTM (mean)	0.627129588337051	0.663812789189995
size_corrected ipTM (mean) correlation	0.816072352256471	0.904138373605767
size_corrected ipTM (mean) correlation*0.2 + size_corrected ipTM (mean)	0.831009997005502	0.915172455626729
ipTM-ratio	0.830234949434399	0.909651469330303
ipTM-ratio correlation	0.834307258117443	0.921263874831028
ipTM-ratio + 2*ipTM-ratio correlation	0.85562336400109	0.94036253748982

## Sheet: STRING_experimental enrichment
bin	number of gene pairs	number of gene pairs STRING>800	number of gene pairs STRING=999	enrichment STRING>800	enrichment STRING=999
0.05 to 0	116856	3984	2316	1.46690288989684	1.50994274608046
0.1 to 0.05	3052	338	256	4.76502541838416	6.39040491599983
0.15 to 0.1	1008	128	106	5.46364518715449	8.01158185758051
0.2 to 0.15	414	64	48	6.65139414088373	8.83311404149976
0.25 to 0.2	220	40	28	7.8229465179712	9.69635018646451
0.3 to 0.25	132	36	24	11.7344197769568	13.8519288378064
0.35 to 0.3	94	26	14	11.9008654475519	11.3467927713946
0.4 to 0.35	88	26	16	12.7122880917032	13.8519288378064
0.45 to 0.4	58	12	6	8.90197362389827	7.88126985599332
0.5 to 0.45	40	12	10	12.9078617546525	19.0464021519839
0.55 to 0.5	38	20	20	22.6453714993903	40.0976887410187
0.6 to 0.55	30	22	16	31.5525509558172	40.6323245908989
0.65 to 0.6	20	12	6	25.815723509305	22.8556825823806
0.7 to 0.65	12	10	8	35.8551715407014	50.7904057386236

## Sheet: STRING_experimental channel
	MG_001	MG_002	MG_003	MG_004	MG_005	MG_006	MG_007	MG_008	MG_009	MG_010	MG_011	MG_012	MG_013	MG_014	MG_015	MG_018	MG_019	MG_020	MG_021	MG_022	MG_023	MG_024	MG_025	MG_026	MG_027	MG_028	MG_029	MG_030	MG_031	MG_032	MG_033	MG_034	MG_035	MG_036	MG_037	MG_038	MG_039	MG_040	MG_041	MG_042	MG_043	MG_044	MG_045	MG_046	MG_047	MG_048	MG_049	MG_050	MG_051
MG_001	0	0	191	0	0	0	984	0	0	0	0	0	0	0	0	873	0	124	0	0	0	0	0	106	0	0	0	0	112	0	0	0	0	0	0	0	0	0	0	0	0	0	0	0	225	0	0	0	0
MG_002	0	0	0	0	221	0	96	764	0	0	0	0	0	212	212	154	0	0	0	0	662	208	205	0	0	0	456	0	0	0	511	0	0	0	0	136	0	208	0	0	0	0	0	0	190	0	0	0	0
MG_003	191	0	0	778	0	0	283	0	0	204	0	0	0	0	0	448	0	0	0	0	0	237	0	0	0	0	0	0	0	0	0	0	0	0	0	303	0	0	0	0	0	0	0	0	0	111	0	0	0
MG_004	0	0	778	0	0	0	0	0	0	0	0	0	0	0	0	0	0	0	0	0	0	214	0	0	0	0	0	0	0	0	0	0	0	0	0	0	0	0	0	0	0	0	0	0	249	189	0	0	0
MG_005	0	221	0	0	0	0	0	0	0	0	0	0	225	0	0	134	221	156	0	0	0	0	0	0	0	0	0	0	0	0	0	0	334	0	0	77	0	0	0	0	0	0	0	0	0	0	0	0	0
MG_006	0	0	0	0	0	0	126	0	0	0	0	0	0	0	0	0	0	0	0	0	0	0	193	0	0	0	0	0	0	0	0	0	0	0	0	0	0	0	0	0	0	0	0	0	0	0	0	0	0
MG_007	984	96	283	0	0	126	0	0	0	0	0	0	0	0	0	331	0	0	0	0	0	0	0	0	225	0	0	0	0	0	0	0	0	0	0	0	0	0	0	0	0	0	0	0	0	0	0	0	0
MG_008	0	764	0	0	0	0	0	0	0	0	0	0	0	0	0	123	764	0	0	0	0	0	0	0	0	0	0	0	0	0	0	0	0	0	0	0	0	0	0	0	0	0	0	106	0	0	0	0	0
MG_009	0	0	0	0	0	0	0	0	0	0	0	0	0	0	0	0	0	0	114	0	0	157	0	0	0	0	0	0	0	0	0	0	0	0	0	0	0	0	0	0	0	0	0	0	0	0	0	0	0
MG_010	0	0	204	0	0	0	0	0	0	0	0	0	0	0	0	0	0	0	0	0	0	0	0	0	0	0	0	0	106	0	0	0	0	0	0	0	0	0	0	0	0	0	0	0	0	0	0	0	0
MG_011	0	0	0	0	0	0	0	0	0	0	0	0	0	0	0	0	0	0	0	0	0	0	0	0	0	0	0	0	0	0	0	0	0	0	0	0	0	0	0	0	0	0	0	0	0	0	0	0	0
MG_012	0	0	0	0	0	0	0	0	0	0	0	0	0	0	0	0	0	0	0	0	0	0	0	0	0	0	0	0	0	0	0	0	0	0	0	0	0	0	0	0	0	0	0	0	0	0	0	0	0
MG_013	0	0	0	0	225	0	0	0	0	0	0	0	0	0	0	0	0	0	0	0	0	107	0	0	0	0	0	0	0	0	0	0	0	0	0	131	0	0	0	0	0	0	0	0	0	0	0	0	0
MG_014	0	212	0	0	0	0	0	0	0	0	0	0	0	0	0	196	212	0	103	0	113	0	0	0	0	0	142	0	0	0	185	0	0	0	0	232	0	0	0	0	0	0	0	0	0	0	0	0	0
MG_015	0	212	0	0	0	0	0	0	0	0	0	0	0	0	0	196	212	0	103	0	113	0	0	0	0	0	142	0	0	0	185	0	0	0	0	232	0	0	0	0	0	0	0	0	0	0	0	0	0
MG_018	873	154	448	0	134	0	331	123	0	0	0	0	0	196	196	0	154	128	181	0	0	0	0	0	0	0	181	0	0	0	0	0	177	142	0	292	0	0	0	0	0	0	0	0	0	0	0	221	0
MG_019	0	0	0	0	221	0	0	764	0	0	0	0	0	212	212	154	0	130	0	0	662	208	205	123	0	0	456	0	0	0	511	0	0	0	0	136	0	208	0	0	0	0	0	0	190	0	0	0	0
MG_020	124	0	0	0	156	0	0	0	0	0	0	0	0	0	0	128	130	0	0	0	0	0	175	0	0	0	0	0	0	0	0	0	0	0	0	0	0	0	0	0	0	0	0	0	0	0	0	152	0
MG_021	0	0	0	0	0	0	0	0	114	0	0	0	0	103	103	181	0	0	0	0	0	0	0	0	0	0	250	0	0	0	0	0	165	101	0	0	0	0	0	0	0	0	0	0	0	0	0	0	0
MG_022	0	0	0	0	0	0	0	0	0	0	0	0	0	0	0	0	0	0	0	0	0	0	0	0	0	0	0	0	0	0	0	0	0	0	0	0	0	0	0	0	0	0	0	0	0	0	0	0	0
MG_023	0	662	0	0	0	0	0	0	0	0	0	0	0	113	113	0	662	0	0	0	0	0	0	0	0	0	221	0	0	0	0	0	0	0	0	0	0	0	0	0	0	0	0	0	0	0	0	0	0
MG_024	0	208	237	214	0	0	0	0	157	0	0	0	107	0	0	0	208	0	0	0	0	0	0	0	0	0	0	0	0	0	0	0	0	0	0	137	0	0	0	0	0	0	0	0	292	0	0	0	0
MG_025	0	205	0	0	0	193	0	0	0	0	0	0	0	0	0	0	205	175	0	0	0	0	0	0	0	0	0	0	0	0	0	0	0	0	0	0	0	0	0	0	0	0	0	0	0	0	0	0	0
MG_026	106	0	0	0	0	0	0	0	0	0	0	0	0	0	0	0	123	0	0	0	0	0	0	0	0	0	0	0	0	0	0	0	129	0	0	190	0	0	0	0	0	0	0	0	0	137	0	0	0
MG_027	0	0	0	0	0	0	225	0	0	0	0	0	0	0	0	0	0	0	0	0	0	0	0	0	0	0	0	0	0	0	0	0	0	0	0	0	0	0	0	0	0	0	0	0	0	0	0	0	0
MG_028	0	0	0	0	0	0	0	0	0	0	0	0	0	0	0	0	0	0	0	0	0	0	0	0	0	0	0	0	0	0	0	0	0	0	0	0	0	0	0	0	0	0	0	0	0	0	0	0	0
MG_029	0	456	0	0	0	0	0	0	0	0	0	0	0	142	142	181	456	0	250	0	221	0	0	0	0	0	0	0	0	0	0	0	0	0	0	158	0	0	0	0	0	0	225	208	0	0	0	0	0
MG_030	0	0	0	0	0	0	0	0	0	0	0	0	0	0	0	0	0	0	0	0	0	0	0	0	0	0	0	0	0	0	0	0	0	0	0	0	0	0	0	0	0	0	0	0	0	0	0	0	0
MG_031	112	0	0	0	0	0	0	0	0	106	0	0	0	0	0	0	0	0	0	0	0	0	0	0	0	0	0	0	0	0	0	0	0	0	0	0	0	0	0	0	0	0	0	0	0	0	0	0	0
MG_032	0	0	0	0	0	0	0	0	0	0	0	0	0	0	0	0	0	0	0	0	0	0	0	0	0	0	0	0	0	0	0	0	0	0	0	0	0	0	0	0	0	0	0	0	0	0	0	0	0
MG_033	0	511	0	0	0	0	0	0	0	0	0	0	0	185	185	0	511	0	0	0	0	0	0	0	0	0	0	0	0	0	0	0	0	0	0	113	0	0	0	0	0	0	0	0	0	0	0	0	0
MG_034	0	0	0	0	0	0	0	0	0	0	0	0	0	0	0	0	0	0	0	0	0	0	0	0	0	0	0	0	0	0	0	0	0	0	0	0	0	0	0	0	0	0	0	0	0	0	0	0	0
MG_035	0	0	0	0	334	0	0	0	0	0	0	0	0	0	0	177	0	0	165	0	0	0	0	129	0	0	0	0	0	0	0	0	0	0	0	0	0	0	0	0	0	0	0	129	0	0	0	0	0
MG_036	0	0	0	0	0	0	0	0	0	0	0	0	0	0	0	142	0	0	101	0	0	0	0	0	0	0	0	0	0	0	0	0	0	0	0	0	0	0	0	0	0	0	0	0	0	0	0	0	0
MG_037	0	0	0	0	0	0	0	0	0	0	0	0	0	0	0	0	0	0	0	0	0	0	0	0	0	0	0	0	0	0	0	0	0	0	0	0	0	0	0	0	0	0	0	0	0	0	0	0	0
MG_038	0	136	303	0	77	0	0	0	0	0	0	0	131	232	232	292	136	0	0	0	0	137	0	190	0	0	158	0	0	0	113	0	0	0	0	0	0	0	0	0	0	0	0	0	116	0	0	0	0
MG_039	0	0	0	0	0	0	0	0	0	0	0	0	0	0	0	0	0	0	0	0	0	0	0	0	0	0	0	0	0	0	0	0	0	0	0	0	0	0	0	0	0	0	0	0	0	0	0	0	0
MG_040	0	208	0	0	0	0	0	0	0	0	0	0	0	0	0	0	208	0	0	0	0	0	0	0	0	0	0	0	0	0	0	0	0	0	0	0	0	0	0	0	0	0	0	0	0	0	0	0	0
MG_041	0	0	0	0	0	0	0	0	0	0	0	0	0	0	0	0	0	0	0	0	0	0	0	0	0	0	0	0	0	0	0	0	0	0	0	0	0	0	0	0	0	0	0	0	0	0	0	0	0
MG_042	0	0	0	0	0	0	0	0	0	0	0	0	0	0	0	0	0	0	0	0	0	0	0	0	0	0	0	0	0	0	0	0	0	0	0	0	0	0	0	0	0	0	0	0	0	0	0	0	0
MG_043	0	0	0	0	0	0	0	0	0	0	0	0	0	0	0	0	0	0	0	0	0	0	0	0	0	0	0	0	0	0	0	0	0	0	0	0	0	0	0	0	0	0	0	0	0	0	0	0	0
MG_044	0	0	0	0	0	0	0	0	0	0	0	0	0	0	0	0	0	0	0	0	0	0	0	0	0	0	0	0	0	0	0	0	0	0	0	0	0	0	0	0	0	0	0	0	0	0	0	0	0
MG_045	0	0	0	0	0	0	0	0	0	0	0	0	0	0	0	0	0	0	0	0	0	0	0	0	0	0	225	0	0	0	0	0	0	0	0	0	0	0	0	0	0	0	0	0	0	0	0	0	0
MG_046	0	0	0	0	0	0	0	106	0	0	0	0	0	0	0	0	0	0	0	0	0	0	0	0	0	0	208	0	0	0	0	0	129	0	0	0	0	0	0	0	0	0	0	0	0	0	0	0	0
MG_047	225	190	0	249	0	0	0	0	0	0	0	0	0	0	0	0	190	0	0	0	0	292	0	0	0	0	0	0	0	0	0	0	0	0	0	116	0	0	0	0	0	0	0	0	0	254	0	0	0
MG_048	0	0	111	189	0	0	0	0	0	0	0	0	0	0	0	0	0	0	0	0	0	0	0	137	0	0	0	0	0	0	0	0	0	0	0	0	0	0	0	0	0	0	0	0	254	0	0	0	0
MG_049	0	0	0	0	0	0	0	0	0	0	0	0	0	0	0	0	0	0	0	0	0	0	0	0	0	0	0	0	0	0	0	0	0	0	0	0	0	0	0	0	0	0	0	0	0	0	0	0	0
MG_050	0	0	0	0	0	0	0	0	0	0	0	0	0	0	0	221	0	152	0	0	0	0	0	0	0	0	0	0	0	0	0	0	0	0	0	0	0	0	0	0	0	0	0	0	0	0	0	0	171
MG_051	0	0	0	0	0	0	0	0	0	0	0	0	0	0	0	0	0	0	0	0	0	0	0	0	0	0	0	0	0	0	0	0	0	0	0	0	0	0	0	0	0	0	0	0	0	0	0	171	0
MG_052	0	0	0	0	0	0	0	0	0	0	0	0	0	0	0	0	0	0	0	0	0	0	0	0	0	0	0	0	0	0	0	0	0	0	0	0	0	0	0	0	0	0	0	0	0	0	0	0	0
MG_053	0	0	0	0	0	0	0	0	0	0	0	0	0	0	0	0	0	0	0	0	0	0	0	0	0	0	0	0	0	0	0	0	121	0	214	0	0	0	0	0	0	0	0	0	169	0	0	0	0
MG_054	0	0	0	0	0	0	0	0	0	108	0	0	0	0	0	230	0	0	0	0	0	0	0	0	562	0	0	0	0	0	0	0	0	0	0	0	0	0	0	0	0	0	0	0	0	0	0	0	0
MG_055	0	0	0	0	0	0	0	0	0	0	0	0	0	0	0	0	0	0	0	0	0	0	0	0	0	0	0	0	0	0	0	0	0	0	0	0	0	0	0	0	0	0	0	0	0	656	0	0	0
MG_473	0	596	0	0	0	0	0	0	0	0	0	0	0	0	0	0	596	0	0	0	562	0	0	881	0	0	214	0	0	0	0	0	0	0	0	0	0	0	0	0	0	0	0	0	0	819	0	0	0
MG_474	0	0	0	0	0	0	0	0	0	0	0	0	0	0	0	0	0	0	0	0	0	0	0	0	0	0	0	0	0	0	0	0	0	0	0	0	0	0	0	0	0	0	0	0	0	0	0	0	0
MG_056	0	0	0	0	0	0	0	0	0	0	0	0	0	0	0	0	0	0	0	0	0	0	0	0	0	0	0	0	0	0	0	0	0	0	0	0	0	0	0	0	0	0	0	0	0	0	0	0	0
MG_057	0	0	0	0	0	0	0	0	0	0	0	0	0	0	0	0	0	0	0	0	0	0	0	0	0	0	0	0	0	0	0	0	0	0	0	0	0	0	0	0	0	0	0	0	0	0	0	0	0
MG_058	0	389	0	0	0	0	225	0	0	0	0	0	0	0	0	0	389	128	118	0	0	0	0	0	0	0	161	0	0	0	0	0	0	225	0	124	0	0	0	0	0	0	0	0	0	0	0	0	0
MG_059	0	193	240	188	0	0	0	0	0	0	0	0	0	0	0	0	193	0	0	0	0	0	0	0	0	0	0	0	0	0	0	0	0	0	0	0	0	0	0	0	0	0	0	0	0	0	0	0	0
MG_060	0	205	0	0	0	193	0	0	0	0	0	0	0	0	0	0	205	175	0	0	0	0	0	0	0	0	0	0	0	0	0	0	0	0	0	0	0	0	0	0	0	0	0	0	0	0	0	0	0
MG_061	0	197	0	0	0	0	0	0	0	0	0	0	0	183	183	0	197	0	185	0	0	0	0	0	0	0	0	0	0	0	0	0	0	0	0	0	0	0	0	0	0	0	0	0	0	0	0	0	0
MG_062	0	0	0	0	0	0	0	0	0	0	0	0	0	0	0	0	0	0	0	0	0	0	192	0	0	0	214	0	0	0	0	0	0	0	0	0	0	0	0	0	0	0	0	0	0	0	0	0	0
MG_063	0	0	0	0	0	0	0	0	0	0	0	0	0	0	0	0	0	0	0	0	0	0	0	0	0	0	0	0	0	0	0	0	0	0	0	0	0	0	0	0	0	0	0	0	0	0	0	0	0
MG_064	0	198	0	0	0	0	214	0	0	0	0	0	0	0	0	0	198	0	0	0	0	0	0	0	0	0	0	0	0	0	0	0	0	0	0	0	0	0	0	0	0	0	0	0	0	0	0	0	0
MG_065	0	0	0	0	0	0	0	0	189	0	0	0	0	0	0	0	0	0	0	0	0	0	159	0	0	0	0	0	0	0	0	0	0	0	0	0	0	0	0	0	0	0	0	0	0	0	0	0	0
MG_066	106	258	0	0	0	0	0	0	0	0	0	0	0	0	0	0	258	113	0	0	0	211	0	0	0	0	180	0	0	0	0	0	115	0	0	0	0	0	0	0	0	0	0	0	101	0	0	150	0
MG_067	0	0	0	0	0	0	0	0	0	0	0	0	0	0	0	0	0	0	0	0	0	0	0	0	0	0	0	0	0	0	0	0	0	0	0	0	0	0	0	0	0	0	0	0	0	0	0	0	0
MG_068	0	0	0	0	0	0	0	0	0	0	0	0	0	0	0	0	0	0	0	0	0	0	0	0	0	0	0	0	0	0	0	0	0	0	0	0	0	0	0	0	0	0	0	0	0	0	0	0	0
MG_069	0	0	0	0	0	0	0	0	0	0	0	0	0	0	0	0	0	0	0	0	0	0	0	0	0	0	0	0	0	0	0	0	0	0	0	855	0	0	663	0	0	0	0	0	0	0	0	0	0
MG_070	134	646	0	0	0	0	177	0	0	0	0	0	0	198	198	189	646	0	299	0	562	0	0	999	0	0	561	0	0	0	122	0	0	0	0	212	0	0	0	0	0	0	0	0	167	964	0	0	0
MG_071	0	0	0	0	0	0	0	0	0	0	0	0	0	248	248	0	0	137	0	0	0	0	0	0	0	0	0	0	0	0	170	0	0	0	0	0	0	0	0	0	0	0	0	0	0	0	0	0	0
MG_072	0	0	0	0	0	0	0	0	0	0	0	0	0	0	0	0	0	0	0	0	0	0	0	0	0	0	245	0	0	0	0	0	0	0	0	0	0	0	0	0	0	0	0	0	0	0	0	0	0
MG_073	0	0	0	0	0	0	0	0	0	0	0	0	0	0	0	0	0	0	0	0	0	0	193	0	0	0	0	0	0	0	0	0	0	0	0	0	0	0	0	0	0	0	0	0	0	0	0	0	0
MG_074	0	0	0	0	0	0	0	0	0	0	0	0	0	0	0	0	0	0	0	0	0	0	0	0	0	0	0	0	0	0	0	0	0	0	0	0	0	0	0	0	0	0	0	0	0	0	0	0	0
MG_075	0	0	0	0	0	0	0	0	0	0	0	0	0	0	0	0	0	0	0	0	0	0	0	0	0	0	0	0	0	0	0	0	0	0	0	0	0	0	0	0	0	0	0	0	0	0	0	0	0
MG_076	0	0	0	0	0	0	0	0	0	0	0	0	0	0	0	0	0	0	0	0	0	0	0	0	0	0	0	0	0	0	0	0	0	0	0	0	0	0	0	0	0	0	0	0	0	0	0	0	0
MG_077	0	0	0	0	0	0	0	0	0	0	0	0	0	0	0	0	0	0	0	0	0	0	0	0	0	0	0	0	0	0	0	0	0	0	0	0	0	0	0	0	0	0	0	0	0	0	0	0	0
MG_078	0	0	0	0	0	0	0	0	0	0	0	0	0	0	0	0	0	0	0	0	0	0	0	0	0	0	0	0	0	0	0	0	0	0	0	0	0	0	0	0	0	0	0	0	0	0	0	0	0
MG_079	0	0	0	0	0	0	0	0	0	0	0	0	0	0	0	0	0	0	0	0	0	0	0	0	0	0	0	0	0	0	0	0	0	0	0	0	0	0	0	0	0	0	0	0	0	0	0	0	0
MG_080	0	0	0	0	0	0	0	0	0	0	0	0	0	0	0	0	0	0	0	0	0	0	0	0	0	0	0	0	0	0	0	0	0	0	0	0	0	0	0	0	0	0	0	0	0	0	0	0	0
MG_081	0	809	0	0	0	0	225	983	0	0	0	0	0	177	177	117	809	0	0	0	656	181	0	441	0	0	419	0	0	0	0	0	0	0	0	129	0	0	0	0	0	0	0	0	0	995	0	0	0
MG_082	166	182	102	0	0	0	117	830	0	0	0	0	0	0	0	227	182	0	171	0	0	0	0	999	0	0	245	0	0	0	0	0	0	0	0	129	0	0	0	0	0	0	0	0	0	0	0	0	0
MG_083	0	0	0	0	0	0	0	0	0	0	0	0	0	0	0	142	0	0	0	0	0	0	0	0	0	0	0	0	0	0	0	0	0	0	0	0	0	0	0	0	0	0	0	0	0	0	0	0	0
MG_084	0	0	0	0	0	0	0	0	0	0	0	0	0	0	0	0	0	0	0	0	0	0	0	0	0	0	0	266	0	0	0	0	137	0	0	0	0	0	0	0	0	0	0	0	0	0	0	0	0
MG_085	0	0	0	0	0	0	0	0	0	0	0	0	0	0	0	0	0	0	0	0	0	0	0	0	0	0	0	0	0	0	0	0	0	0	0	0	0	0	112	0	0	0	0	0	0	0	0	0	0
MG_086	0	0	0	0	0	0	0	0	0	0	0	0	0	0	0	0	0	0	0	0	0	0	0	0	0	0	0	0	0	0	0	0	0	0	0	0	0	0	0	0	0	0	0	0	0	0	0	0	0
MG_087	0	664	0	0	0	0	0	0	0	0	0	0	0	0	0	193	664	0	0	0	562	0	0	999	0	0	245	0	0	0	0	0	0	0	0	158	0	0	0	0	0	0	0	0	0	950	0	0	0
MG_088	0	652	104	0	0	0	0	0	0	0	0	0	0	0	0	0	652	0	161	0	562	143	0	999	0	0	250	0	0	0	0	0	0	0	0	218	0	0	0	0	0	0	0	0	0	949	0	0	0
MG_089	0	307	69	0	127	0	57	0	0	0	0	0	0	128	128	364	307	0	213	0	0	188	0	972	0	0	182	0	0	0	0	0	441	101	0	164	0	0	0	0	0	0	0	183	121	0	0	0	0
MG_090	0	692	0	214	0	0	0	0	0	0	0	0	0	0	0	0	692	0	0	0	656	0	0	993	0	0	0	0	0	0	0	0	0	0	0	0	0	0	0	0	0	0	0	0	0	656	0	0	0
MG_091	0	211	0	176	0	0	129	0	0	225	0	0	0	0	0	134	211	0	0	0	0	0	0	0	0	0	0	0	0	0	0	0	0	0	0	0	0	0	0	0	0	0	0	0	0	0	0	0	0
MG_092	0	0	0	0	0	0	0	0	0	0	0	0	0	0	0	0	0	0	0	0	0	0	0	993	0	0	0	0	0	0	0	0	0	0	0	0	0	0	0	0	0	0	0	0	0	656	0	0	0
MG_093	0	208	0	0	0	0	0	0	0	0	0	0	0	0	0	0	208	0	0	0	0	225	0	993	0	0	0	0	0	0	0	0	0	0	0	0	0	0	0	0	0	0	0	0	0	656	0	0	0
MG_094	0	208	0	214	0	0	0	0	0	877	0	0	0	0	0	0	208	0	0	0	0	0	0	0	0	0	0	0	0	0	0	0	0	0	0	0	0	0	0	0	0	0	0	0	0	0	0	0	0
MG_095	0	0	0	0	0	0	0	0	0	0	0	0	0	0	0	0	0	0	0	0	0	0	0	0	0	0	0	0	0	0	0	0	0	0	0	0	0	0	0	0	0	0	0	0	0	0	0	0	0
MG_096	0	0	0	0	0	0	0	0	0	0	0	0	0	0	0	0	0	0	0	0	0	0	0	0	0	0	0	0	0	0	0	0	0	0	0	0	0	0	0	0	0	0	0	0	0	0	0	0	0
MG_097	695	0	0	0	0	0	0	0	0	0	0	0	0	0	0	0	0	0	0	0	0	0	0	0	0	0	0	0	0	0	0	0	0	0	0	0	0	0	0	0	0	0	0	0	0	0	0	0	0
MG_098	0	208	0	0	0	0	0	0	0	0	0	0	0	0	0	0	208	0	0	0	0	0	0	0	0	0	0	0	0	0	0	0	0	894	0	0	0	0	0	0	0	0	0	0	0	0	0	0	0
MG_099	0	0	0	0	0	0	0	0	0	0	0	0	0	0	0	192	0	0	0	0	0	0	110	0	0	0	0	0	0	0	0	0	0	656	0	0	0	0	0	0	0	0	0	0	0	0	0	0	0
MG_100	0	0	0	0	0	0	0	0	0	0	0	0	0	0	0	199	0	0	0	0	0	0	193	0	0	0	0	0	0	0	0	0	0	830	0	161	0	0	0	0	0	225	0	0	0	0	0	0	0
MG_101	0	0	0	0	0	0	0	0	0	0	0	0	0	0	0	0	0	0	0	0	0	0	0	0	0	0	0	0	0	0	0	0	0	0	0	0	0	0	0	0	0	0	0	0	0	0	0	0	0
MG_102	0	193	0	214	0	0	0	0	0	0	0	0	0	0	0	0	193	0	0	0	0	0	0	0	0	0	0	0	0	0	0	0	0	0	0	0	0	0	0	0	0	0	0	0	0	0	0	0	0
MG_103	0	0	0	0	0	0	0	0	0	0	0	0	0	0	0	0	0	0	0	0	0	0	0	0	0	0	0	0	0	0	0	0	0	0	0	0	0	0	0	0	0	0	0	0	0	0	0	0	0
MG_476	0	0	0	0	0	0	0	0	0	0	0	0	0	0	0	0	0	0	0	0	0	0	0	0	0	0	0	0	0	0	0	0	0	0	0	0	0	0	0	0	0	0	0	0	0	656	0	0	0
MG_104	0	0	125	0	0	0	0	0	0	0	0	0	0	0	0	156	0	0	0	0	0	0	0	391	0	0	0	0	0	0	0	0	125	0	0	0	0	0	0	0	0	0	0	156	0	0	0	0	0
MG_105	0	0	0	0	0	0	0	0	0	0	0	0	0	0	0	0	0	0	0	0	0	0	0	0	0	0	0	0	0	0	0	0	0	0	0	0	0	0	0	0	0	0	0	0	0	0	0	0	0
MG_106	0	208	0	0	0	0	0	0	0	0	0	0	0	0	0	0	208	0	0	0	0	0	0	0	0	0	0	0	0	0	0	0	0	225	0	0	0	225	0	0	0	0	0	0	0	0	0	0	0
MG_107	0	0	116	0	0	0	0	0	0	0	0	0	0	134	134	656	0	0	0	0	0	0	0	106	0	0	120	0	0	0	0	0	0	0	0	0	0	0	0	0	0	0	0	0	0	0	0	0	0
MG_108	0	623	0	0	142	0	0	0	0	0	0	0	0	0	0	154	623	0	0	0	0	0	0	0	0	0	0	0	0	0	843	0	0	123	0	0	0	0	0	0	0	0	0	0	0	0	0	0	0
MG_109	0	0	0	0	0	0	0	0	0	0	0	0	0	0	0	0	0	0	0	0	0	0	184	0	0	0	0	0	0	0	0	0	0	0	0	0	0	0	0	0	0	0	0	0	0	0	0	0	0
MG_110	0	0	0	0	0	0	0	0	0	0	0	0	0	0	0	0	0	0	0	0	0	0	0	0	0	0	0	0	0	0	0	0	0	0	0	0	0	0	0	0	0	0	0	0	0	0	0	0	0
MG_111	182	0	0	0	0	0	0	0	0	0	0	0	0	0	0	0	0	124	0	0	0	0	0	0	0	0	0	0	0	0	0	0	0	0	0	0	0	0	0	0	0	0	0	0	0	0	0	0	0
MG_112	200	0	0	0	0	225	0	0	0	0	0	0	0	0	0	0	0	0	0	0	0	0	0	0	0	0	0	0	0	0	0	0	0	0	0	0	0	0	0	0	0	0	0	0	180	0	0	0	0
MG_113	161	0	0	0	107	0	0	0	0	0	0	0	0	192	192	0	0	0	730	0	0	0	0	0	0	0	0	0	0	0	0	0	155	165	0	167	0	0	0	0	0	0	0	0	124	0	0	0	0
MG_114	185	178	0	0	0	0	0	0	0	0	0	0	0	0	0	0	178	0	0	0	0	0	0	0	0	0	0	0	0	0	0	0	0	0	0	0	0	0	0	0	0	0	0	0	133	0	0	0	0
MG_115	0	0	0	0	0	0	0	0	0	0	0	0	0	0	0	0	0	0	0	0	0	0	0	0	0	0	0	0	0	0	0	0	0	0	0	0	0	0	0	0	0	0	0	0	0	0	0	0	0
MG_116	0	0	0	0	0	0	0	0	0	214	0	0	0	0	0	0	0	0	0	0	0	0	0	0	0	0	0	0	0	0	0	0	0	0	0	0	0	0	0	0	0	0	0	0	0	0	0	0	0
MG_117	0	0	0	0	0	0	0	0	0	0	0	0	0	0	0	0	0	0	0	0	0	0	0	0	0	0	0	0	0	0	0	0	0	0	0	0	0	0	0	0	0	0	0	0	0	0	0	0	0
MG_118	0	0	0	0	0	0	0	0	0	0	0	0	0	131	131	114	0	0	0	0	0	0	0	0	0	0	260	0	0	0	0	0	0	0	0	0	0	0	0	0	0	0	0	0	0	0	0	0	0
MG_119	0	0	0	0	0	0	0	0	0	0	0	0	0	0	0	0	0	0	0	0	0	0	0	0	0	0	0	0	0	0	0	0	0	0	0	0	0	0	0	0	0	0	0	0	0	0	0	0	0
MG_120	0	0	0	0	0	0	0	0	0	0	0	0	0	0	0	0	0	0	0	0	0	0	0	0	0	0	0	0	0	0	0	0	0	0	0	0	0	0	0	0	0	0	0	0	0	0	0	0	0
MG_121	0	0	0	0	0	0	0	0	0	0	0	0	0	0	0	0	0	0	0	0	0	0	0	0	0	0	0	0	0	0	0	0	0	0	0	0	0	0	0	0	0	0	0	0	0	0	0	0	0
MG_122	110	0	0	0	0	112	235	0	0	0	0	0	0	0	0	658	0	0	0	0	0	0	0	0	0	0	0	0	0	0	0	0	0	0	0	0	0	0	0	0	0	0	0	0	0	0	0	198	0
MG_123	0	0	0	0	0	0	0	0	0	0	0	0	0	0	0	0	0	0	0	0	0	0	0	0	0	0	0	0	0	0	0	0	0	0	0	0	0	0	0	0	0	0	0	0	0	0	0	0	0
MG_124	136	624	0	214	119	0	0	0	0	0	0	0	0	224	224	183	624	0	0	0	0	0	0	0	0	0	170	0	0	0	0	0	0	0	0	77	0	0	0	0	0	0	0	165	120	0	0	0	0
MG_125	0	0	0	0	0	0	0	0	0	0	0	0	0	0	0	0	0	0	0	0	0	0	0	0	0	0	0	0	0	0	0	0	0	0	0	0	0	0	0	0	0	0	0	0	0	0	0	0	0
MG_126	0	0	0	0	159	0	0	0	124	0	0	0	0	0	0	0	0	0	113	0	0	0	0	0	0	0	0	0	0	0	0	0	123	0	0	0	0	0	0	0	0	0	0	0	0	0	0	0	0
MG_127	0	0	0	0	0	0	0	0	0	0	0	0	0	0	0	0	0	0	0	656	0	0	0	0	0	0	0	0	0	0	0	0	0	0	0	0	0	0	0	0	0	0	0	0	0	0	0	0	0
MG_128	0	0	0	0	0	0	0	130	0	0	0	0	0	0	0	0	0	0	0	0	0	0	0	0	0	0	0	0	0	0	0	0	0	0	0	0	0	0	0	0	0	0	0	0	0	0	0	0	0
MG_129	0	0	0	0	0	0	0	0	0	0	0	0	0	0	0	0	0	0	0	0	0	0	0	0	0	0	0	0	0	0	0	0	0	0	0	0	0	0	0	0	0	0	0	0	0	0	0	0	0
MG_130	0	0	0	0	0	0	0	0	0	0	0	0	0	0	0	0	0	0	0	0	0	0	0	0	0	0	0	0	0	0	0	0	0	0	0	0	0	0	0	0	0	0	0	0	0	0	0	0	0
MG_132	0	184	0	204	0	0	0	204	0	0	0	0	0	0	0	0	184	0	45	0	0	0	77	106	0	0	173	0	0	0	0	0	214	0	0	0	0	0	0	0	0	0	0	0	0	0	0	0	0
MG_133	0	0	0	0	0	0	0	0	0	0	0	0	0	0	0	0	0	0	0	0	0	0	0	0	0	0	0	0	0	0	0	0	0	0	0	0	0	0	0	0	0	0	0	0	0	0	0	0	0
MG_134	0	0	0	0	0	0	0	0	0	0	0	0	0	0	0	0	0	0	0	0	0	0	0	0	0	0	0	0	0	0	0	0	0	0	0	0	0	0	0	0	0	0	0	0	0	0	0	0	0
MG_135	0	0	0	0	0	0	0	0	0	0	0	0	0	0	0	0	0	0	0	0	0	0	0	0	0	0	0	0	0	0	0	0	0	0	0	0	0	0	0	0	0	0	0	0	0	0	0	0	0
MG_136	0	0	0	214	225	0	0	0	0	0	0	0	0	0	0	0	0	124	814	0	0	0	0	0	0	0	0	0	0	0	0	0	458	255	0	0	0	0	0	0	0	0	0	0	225	0	0	0	0
MG_137	0	0	0	0	0	0	0	0	0	0	0	0	0	0	0	0	0	0	0	0	0	0	0	0	0	0	0	0	0	0	0	0	0	0	0	0	0	0	0	0	0	0	0	0	0	0	0	0	0
MG_138	0	0	0	0	82	0	0	0	0	0	0	0	0	0	0	178	0	0	0	0	0	0	0	0	225	0	0	0	0	0	0	0	0	0	0	0	0	0	0	0	0	0	0	0	0	0	0	0	0
MG_139	0	0	0	0	0	0	0	0	0	0	0	0	0	0	0	0	0	0	0	0	0	0	0	0	0	0	0	0	0	0	0	0	0	0	0	0	0	0	0	0	0	0	0	0	0	0	0	0	0
MG_140	0	0	0	0	0	0	0	0	0	0	0	0	0	0	0	0	0	0	0	0	0	0	0	0	0	0	0	0	0	0	0	0	0	0	0	0	0	0	0	0	0	0	0	0	0	0	0	0	0
MG_141	0	0	0	0	0	0	0	0	0	0	0	0	0	0	0	297	0	0	0	0	0	0	0	0	830	0	0	0	0	0	0	0	0	0	0	0	0	0	0	0	0	0	0	0	0	0	0	0	0
MG_477	0	0	0	0	225	0	0	0	0	0	0	0	0	0	0	0	0	0	0	0	0	0	0	0	0	0	0	0	0	0	0	0	225	0	0	0	0	0	0	0	0	0	0	0	0	0	0	0	0
MG_142	0	116	0	0	0	0	0	0	0	0	0	0	0	475	475	102	0	0	0	0	0	0	0	293	0	0	0	0	0	0	0	0	122	0	0	0	0	0	0	0	0	0	0	0	0	0	0	0	0
MG_143	0	0	0	0	0	0	0	0	0	0	0	0	0	0	0	0	0	0	0	0	0	0	0	0	0	0	0	0	0	0	0	0	0	0	0	0	0	0	0	0	0	0	0	0	0	0	0	0	0
MG_144	0	0	0	0	0	0	0	0	0	0	0	0	0	0	0	0	0	0	0	0	0	0	0	0	0	0	0	0	0	0	0	0	0	0	0	0	0	0	0	0	0	0	0	0	0	0	0	0	0
MG_145	0	0	0	0	0	0	0	0	0	0	0	0	0	0	0	0	0	0	0	0	0	0	0	0	0	0	0	0	0	0	0	0	0	0	0	0	0	0	241	0	0	0	0	0	0	0	0	0	0
MG_146	0	0	0	0	0	0	0	0	0	0	0	0	0	112	112	142	0	0	0	0	0	0	0	0	0	0	0	0	0	0	0	0	0	0	0	0	0	0	0	0	0	0	0	0	0	0	0	0	0
MG_147	0	0	0	0	0	0	0	0	0	0	0	0	0	0	0	0	0	0	0	0	0	0	0	0	0	0	0	0	0	0	0	0	0	0	0	0	0	0	0	0	0	0	0	0	0	0	0	0	0
MG_148	0	0	0	0	0	0	0	0	0	0	0	0	0	0	0	0	0	0	0	0	0	0	0	0	0	0	0	0	0	0	0	0	0	0	0	0	0	0	0	0	0	0	0	0	0	0	0	0	0
MG_149	0	0	0	0	0	0	0	0	0	0	0	0	0	0	0	0	0	0	0	0	0	0	0	0	0	0	0	0	0	0	0	0	0	0	0	0	0	0	0	0	0	0	0	0	0	0	0	0	0
MG_478	0	0	0	0	0	0	0	0	0	0	0	0	0	0	0	0	0	0	0	0	0	0	0	0	0	0	0	0	0	0	0	0	0	0	0	0	0	0	0	0	0	0	0	0	0	0	0	0	0
MG_150	139	641	105	0	0	0	149	214	0	0	0	0	0	0	0	196	641	204	156	0	668	152	0	999	991	0	791	0	0	0	0	0	0	0	0	157	0	0	0	0	0	0	0	0	161	950	0	0	0
MG_151	0	814	102	0	0	0	0	873	0	0	0	0	0	128	128	173	814	0	161	0	562	0	0	999	0	0	166	0	0	0	0	0	0	0	0	158	0	0	0	0	0	0	0	0	0	999	0	0	0
MG_152	102	633	108	0	0	0	100	0	0	0	0	0	0	203	203	181	633	0	196	0	511	0	0	999	0	0	239	0	0	0	117	0	0	0	0	150	0	0	0	0	0	0	0	0	0	998	0	0	0
MG_153	0	204	0	0	0	0	158	0	0	0	0	0	0	0	0	205	204	0	166	0	182	0	0	999	0	0	244	0	0	0	0	0	0	0	0	216	0	0	0	0	0	0	0	0	171	999	0	0	0
MG_154	166	662	147	0	0	0	0	0	0	0	0	0	0	140	140	174	662	0	234	0	562	166	0	999	0	0	437	0	0	0	0	166	0	0	0	195	0	0	0	0	0	0	0	0	0	998	0	0	0
MG_155	0	204	0	321	0	0	158	0	0	0	0	0	0	0	0	205	204	0	166	0	182	161	0	999	0	0	668	0	0	0	0	0	0	0	0	217	0	0	0	0	0	0	0	0	171	965	0	0	0
MG_156	0	644	102	0	0	0	0	0	0	0	0	0	0	0	0	0	644	0	0	0	562	0	0	999	0	0	250	0	0	0	0	0	0	0	0	165	0	0	0	0	0	0	0	0	0	999	0	0	0
MG_157	0	204	211	0	171	0	158	0	0	0	0	0	0	204	204	222	204	0	241	0	182	161	0	999	0	0	479	0	0	0	0	0	159	0	0	227	0	0	0	0	0	0	0	0	225	965	0	0	0
MG_158	0	655	113	0	0	0	245	0	0	0	0	0	0	0	0	232	655	0	0	0	562	0	0	999	0	0	0	0	0	0	0	0	0	0	0	149	0	0	0	0	0	0	0	0	0	997	0	0	0
MG_159	0	123	0	0	0	0	0	0	0	214	0	0	0	0	0	0	123	0	0	0	0	0	0	999	0	0	182	0	0	0	0	0	0	0	0	165	0	0	0	0	0	0	0	0	0	999	0	0	0
MG_160	0	773	0	0	0	0	0	0	0	0	0	0	0	475	475	0	773	0	77	0	562	0	0	999	0	0	182	0	0	0	0	0	0	0	0	152	0	0	0	0	0	0	0	0	0	959	0	0	0
MG_161	0	810	0	0	0	0	0	886	0	0	0	0	0	0	0	0	810	0	0	0	562	0	0	999	0	0	756	0	0	0	0	0	0	0	0	109	0	0	0	0	0	0	0	0	0	998	0	0	0
MG_162	0	751	0	0	225	0	197	886	0	0	0	0	0	169	169	193	751	0	156	0	171	212	0	999	0	0	256	0	0	0	0	0	0	0	0	208	0	0	0	0	0	0	0	0	161	999	0	0	0
MG_163	0	664	0	0	0	0	0	656	0	0	0	0	0	0	0	0	664	0	0	0	562	0	0	999	0	0	668	0	0	0	0	0	0	0	0	135	0	0	0	0	0	0	0	0	0	995	0	0	0
MG_164	0	644	0	0	0	0	0	0	0	0	0	0	0	0	0	0	644	0	0	0	562	0	0	999	0	0	0	0	0	0	0	0	0	0	0	0	0	0	0	0	0	0	0	0	0	949	0	0	0
MG_165	0	631	103	0	0	0	144	0	0	0	0	0	0	187	187	191	631	0	150	0	663	147	0	999	0	0	348	0	0	0	0	0	236	0	0	192	0	0	0	0	0	0	0	0	156	949	0	0	0
MG_166	0	731	105	0	0	0	0	656	0	0	0	0	0	0	0	126	731	0	171	0	728	0	0	999	0	0	348	0	0	0	0	0	0	0	0	131	0	0	0	0	0	0	0	0	225	997	0	0	0
MG_167	0	196	0	0	0	0	0	0	0	0	0	0	0	0	0	0	196	0	210	0	0	0	0	999	0	0	171	0	0	0	0	0	0	0	0	139	0	0	0	0	0	0	0	0	0	998	0	0	0
MG_168	0	653	0	0	161	0	149	0	0	0	0	0	0	0	0	196	653	0	230	0	668	152	0	999	0	0	182	0	0	0	0	0	0	0	0	244	0	0	0	0	0	0	0	0	161	962	0	0	0
MG_169	0	812	0	0	0	0	0	978	0	0	0	0	0	0	0	158	812	0	101	0	562	117	0	999	0	0	166	0	0	0	0	0	0	0	0	129	0	0	0	0	0	0	0	0	0	996	0	0	0
MG_170	0	218	0	0	0	0	0	0	0	0	0	0	0	0	0	0	218	0	0	0	0	0	0	132	0	0	0	0	0	0	0	0	0	0	0	252	0	0	0	0	0	0	0	0	0	746	0	0	0
MG_171	0	0	0	0	0	203	0	0	96	0	0	0	53	121	121	656	0	121	0	0	0	0	0	0	0	0	0	0	0	0	0	0	168	0	0	0	0	0	0	0	0	0	0	0	0	0	0	0	0
MG_172	0	0	0	0	0	225	0	0	0	0	0	0	0	0	0	189	0	0	0	0	0	0	0	656	0	0	0	0	0	0	0	0	0	0	0	187	0	0	0	0	0	0	0	0	0	111	0	0	0
MG_173	0	208	0	0	0	225	0	0	0	214	0	0	0	0	0	0	208	0	0	0	0	0	0	0	0	0	225	0	0	296	0	0	0	0	0	0	0	0	0	0	0	0	0	0	0	0	0	0	0
MG_174	0	692	0	250	0	0	0	0	0	0	0	0	0	0	0	0	692	0	0	0	656	0	0	981	0	0	0	0	0	0	0	0	0	0	0	0	0	0	0	0	0	0	0	0	137	910	0	0	0
MG_175	0	653	111	0	0	0	144	0	0	0	0	0	0	197	197	198	653	0	233	0	663	147	0	999	0	0	171	0	0	296	0	0	0	0	0	150	0	0	0	0	0	0	0	0	156	951	0	0	0
MG_176	0	631	103	0	0	0	144	0	0	0	0	0	0	0	0	191	631	0	227	0	663	147	0	999	0	0	360	0	0	0	0	0	0	0	0	200	0	0	0	0	0	0	0	0	156	949	0	0	0
MG_177	0	0	0	0	0	0	0	0	0	0	0	0	0	0	0	980	0	0	0	656	0	0	0	0	656	0	245	0	0	0	0	0	0	0	0	145	0	0	0	0	0	0	0	195	0	0	0	0	0
MG_178	0	817	0	0	0	0	0	930	0	0	0	0	0	0	0	0	817	0	0	0	656	0	0	993	0	0	0	0	0	0	0	0	0	0	0	0	0	0	0	0	0	0	0	0	0	930	0	0	0
MG_179	0	0	0	0	0	0	0	0	0	0	0	0	0	0	0	0	0	0	0	0	0	0	0	0	0	0	0	0	0	0	0	0	0	0	0	0	0	0	0	0	0	0	0	0	0	0	0	0	0
MG_180	0	0	0	0	0	0	0	0	0	0	0	0	0	0	0	0	0	0	0	0	0	0	0	0	0	0	0	0	0	0	0	0	0	0	0	0	0	0	0	0	0	0	0	0	0	0	0	0	0
MG_181	0	0	0	0	0	0	0	0	0	0	0	0	0	0	0	0	0	0	0	0	0	0	0	0	0	0	0	0	0	0	0	0	0	0	0	0	0	0	0	0	0	0	0	0	0	0	0	0	0
MG_182	122	0	0	0	0	0	0	0	0	0	0	0	0	0	0	0	0	0	77	0	171	0	0	0	0	0	0	0	0	0	0	0	87	0	0	0	0	0	0	0	0	0	0	125	0	0	0	0	0
MG_183	0	193	0	0	225	0	0	0	0	0	0	0	0	0	0	0	193	0	0	0	225	0	0	0	0	0	0	0	0	0	0	0	225	0	0	0	0	0	0	0	0	0	0	0	225	0	0	0	0
MG_184	0	0	0	0	0	0	0	313	0	0	0	0	0	0	0	0	0	0	0	0	0	0	0	0	0	0	0	0	0	0	0	0	0	0	0	0	0	0	0	0	0	0	0	0	0	0	0	0	0
MG_185	0	0	0	0	0	0	245	0	0	0	0	0	0	0	0	0	0	0	0	0	0	0	0	0	0	0	225	0	0	0	0	0	0	0	0	0	0	0	0	0	0	0	0	0	0	0	0	0	0
MG_186	0	0	0	0	0	0	0	0	0	0	0	0	0	0	0	158	0	0	0	0	0	0	0	0	0	0	0	0	0	0	0	0	0	0	0	0	0	0	0	0	0	0	0	0	0	0	0	0	0
MG_187	0	0	0	212	0	0	0	0	0	0	0	0	0	0	0	0	0	0	0	0	0	0	0	0	0	0	0	0	0	0	0	0	0	0	0	0	0	0	0	0	0	0	0	0	0	0	0	0	0
MG_188	0	0	0	0	0	0	0	0	0	0	0	0	0	0	0	0	0	0	0	0	0	0	0	0	0	0	0	0	0	0	0	0	0	0	0	0	0	0	0	0	0	0	0	0	0	0	0	0	0
MG_189	0	0	0	0	0	0	0	0	0	0	0	0	0	0	0	0	0	0	0	0	0	0	0	0	0	0	0	0	0	0	0	0	0	0	0	0	0	0	0	0	0	0	0	0	0	0	0	0	0
MG_190	0	198	0	0	0	0	0	0	0	0	0	0	0	0	0	0	198	0	0	0	0	0	0	0	0	0	0	0	0	0	0	0	0	0	0	0	0	0	0	0	0	0	0	0	0	0	0	0	0
MG_191	0	0	0	0	0	0	0	0	0	0	0	0	0	0	0	0	0	0	0	0	0	0	0	0	0	0	0	0	0	0	0	0	0	0	0	0	0	0	0	0	0	0	0	0	0	0	0	0	0
MG_192	0	0	0	0	0	0	0	0	0	0	0	0	0	0	0	0	0	0	0	0	0	0	0	0	0	0	0	0	0	0	0	0	0	0	0	0	0	0	0	0	0	0	0	0	0	0	0	0	0
MG_194	0	0	0	0	0	0	0	0	0	0	0	0	0	0	0	0	0	0	83	0	0	0	0	0	0	0	245	0	0	0	0	0	0	0	0	0	0	0	0	0	0	0	0	0	0	0	0	0	0
MG_195	0	208	0	0	0	0	0	0	0	0	0	0	0	0	0	0	208	0	0	0	0	0	0	0	0	0	0	0	0	0	0	0	0	0	120	0	0	0	0	0	0	0	0	0	0	0	0	0	0
MG_196	0	0	0	0	0	0	0	0	0	0	0	0	0	0	0	0	77	0	0	0	0	0	0	0	0	0	0	0	0	296	0	0	0	0	0	0	0	0	0	0	0	0	0	0	0	0	0	0	0
MG_197	0	0	0	0	0	0	0	0	0	0	0	0	0	0	0	0	0	0	0	0	0	0	0	996	0	0	0	0	0	0	0	0	0	0	0	0	0	0	0	0	0	0	0	0	0	930	0	0	0
MG_198	0	0	0	0	0	0	0	0	0	0	0	0	0	0	0	0	0	0	0	0	0	0	0	993	0	0	0	0	0	0	0	0	0	0	0	0	0	0	0	0	0	0	0	0	0	930	0	0	0
MG_200	0	0	0	0	221	0	0	764	0	0	0	0	0	212	212	154	0	0	0	0	662	208	205	0	0	0	456	0	0	0	511	0	0	0	0	136	0	208	0	0	0	0	0	0	190	0	0	0	0
MG_201	0	487	0	0	0	0	0	0	0	0	0	0	0	0	0	0	487	0	0	0	0	0	0	0	0	0	0	0	0	160	0	0	0	0	0	0	0	0	0	0	0	0	0	0	0	0	0	0	0
MG_202	0	0	0	0	0	0	0	0	0	0	0	0	0	0	0	0	0	0	0	0	0	0	0	0	0	0	0	0	0	0	0	0	0	0	0	0	0	0	0	0	0	0	0	0	0	0	0	0	0
MG_203	191	0	0	778	0	0	283	0	0	204	0	0	0	0	0	448	0	0	0	0	0	237	0	0	0	0	0	0	0	0	0	0	0	0	0	303	0	0	0	0	0	0	0	0	0	111	0	0	0
MG_204	0	0	778	0	0	0	0	0	0	0	0	0	0	0	0	0	0	0	0	0	0	214	0	0	0	0	0	0	0	0	0	0	0	0	0	0	0	0	0	0	0	0	0	0	249	189	0	0	0
MG_205	0	0	0	0	0	0	0	118	0	0	0	0	0	0	0	0	0	0	0	0	0	0	0	0	0	0	0	0	0	0	0	0	0	0	0	0	0	0	0	0	0	0	0	0	0	0	0	0	0
MG_206	0	0	0	0	0	0	0	0	0	0	0	0	0	0	0	0	0	0	0	0	0	0	0	0	0	0	0	0	0	0	0	0	0	0	0	0	0	0	0	0	0	0	0	0	0	0	0	0	0
MG_207	0	0	0	0	0	0	0	0	0	0	0	0	0	0	0	0	0	0	0	0	0	0	125	0	0	0	0	0	0	0	0	0	0	0	0	0	0	0	0	0	0	0	0	0	0	0	0	0	0
MG_208	0	208	0	0	0	0	0	0	0	0	0	0	0	0	0	0	208	0	0	0	0	0	0	0	0	0	0	0	0	0	0	0	0	0	0	0	0	0	0	0	0	0	0	998	0	0	0	0	0
MG_209	0	670	0	0	0	0	0	820	0	0	0	0	0	0	0	175	670	181	0	0	0	0	0	0	0	0	211	0	0	0	0	0	118	0	0	218	0	0	0	0	0	0	0	0	0	0	0	0	0
MG_210	0	0	0	0	0	0	0	0	0	0	0	0	0	0	0	0	0	0	0	0	0	0	0	0	0	0	0	0	0	0	0	0	0	0	0	0	0	0	0	0	0	0	0	0	0	0	0	0	0
MG_480	0	0	0	0	0	0	0	0	0	0	0	0	0	0	0	0	0	0	0	0	0	0	0	0	0	0	0	0	0	0	0	0	0	0	0	0	0	0	0	0	0	0	0	0	0	0	0	0	0
MG_481	0	0	0	0	0	0	0	0	0	0	0	0	0	0	0	0	0	0	0	0	0	0	0	975	0	0	0	0	0	0	0	0	0	0	0	0	0	0	0	0	0	0	0	0	0	0	0	0	0
MG_211	0	0	0	0	0	0	0	0	0	0	0	0	0	0	0	0	0	0	0	0	0	0	0	0	0	0	0	0	0	0	0	0	0	0	0	0	0	0	0	0	0	0	0	0	0	0	0	0	0
MG_482	0	0	0	0	0	0	0	0	0	0	0	0	0	0	0	0	0	0	0	0	0	0	0	0	0	0	0	0	0	0	0	0	0	0	0	0	0	0	0	0	0	0	0	0	0	0	0	0	0
MG_212	0	0	0	0	0	0	0	0	0	0	0	0	0	229	229	126	0	154	0	0	0	0	0	0	0	0	0	0	0	0	0	0	0	0	0	113	0	0	0	0	0	0	0	0	107	0	0	120	0
MG_213	0	208	0	0	94	0	0	0	0	0	0	0	0	0	0	0	208	0	118	0	0	0	0	0	0	0	0	0	0	0	0	0	0	0	0	0	0	0	0	0	0	0	0	0	0	0	0	0	0
MG_214	0	0	0	0	0	0	0	0	0	0	0	0	0	0	0	0	0	0	0	0	0	0	0	0	0	0	0	0	0	0	0	0	0	0	0	0	0	0	0	0	0	0	0	0	0	0	0	0	0
MG_215	166	162	0	0	91	0	0	183	229	0	0	0	0	124	124	134	162	0	0	0	0	0	0	0	0	0	182	0	0	0	0	0	0	0	0	103	0	0	0	0	0	0	0	0	101	0	0	0	0
MG_216	161	250	0	214	225	0	0	0	0	0	0	0	0	230	230	189	250	143	0	0	225	0	0	0	0	0	0	0	0	0	113	0	225	0	0	74	0	0	0	0	0	0	0	0	304	0	0	0	0
MG_217	0	0	0	0	0	0	0	0	0	0	0	0	0	0	0	0	0	0	0	0	0	0	0	0	0	0	0	0	0	0	0	0	0	0	0	0	0	0	0	0	0	0	0	0	0	0	0	0	0
MG_218	0	145	365	0	0	0	222	0	0	0	0	0	0	187	187	251	145	185	129	0	0	0	0	0	0	0	0	0	0	0	0	0	0	0	0	289	0	0	0	0	0	0	0	0	0	246	0	0	0
MG_491	0	0	0	0	0	0	0	0	0	0	0	0	0	224	224	0	0	0	0	0	0	0	0	0	0	0	0	0	0	0	202	0	0	0	0	0	0	0	0	0	0	0	0	0	0	0	0	0	0
MG_219	0	0	0	0	0	0	0	0	0	0	0	0	0	0	0	0	0	0	0	0	0	0	0	0	0	0	0	0	0	0	0	0	0	0	0	0	0	0	0	0	0	0	0	0	0	0	0	0	0
MG_220	0	0	0	0	0	0	0	0	0	0	0	0	0	0	0	0	0	0	0	0	0	0	0	0	0	0	0	0	0	0	0	0	0	0	0	0	0	0	0	0	0	0	0	0	0	0	0	0	0
MG_221	0	208	0	0	0	0	0	0	0	0	0	0	0	0	0	0	208	0	225	0	0	0	0	0	0	0	0	0	0	0	0	0	225	225	0	0	0	225	0	0	0	0	0	0	0	0	0	0	0
MG_222	0	0	0	0	0	0	0	0	0	0	0	0	0	0	0	0	0	0	0	0	0	0	0	0	0	0	0	0	0	0	0	0	0	0	0	0	0	0	0	0	0	0	0	0	0	0	0	0	0
MG_223	0	0	0	0	0	0	0	0	0	0	0	0	0	0	0	0	0	0	0	0	0	0	0	0	0	0	0	0	0	0	0	0	0	0	0	0	0	0	0	0	0	0	0	0	0	0	0	0	0
MG_224	0	246	0	381	0	0	0	0	0	0	0	0	0	0	0	0	246	0	0	0	265	0	0	0	0	0	0	0	0	0	0	0	0	0	0	0	0	0	0	0	0	0	0	0	0	0	0	0	0
MG_225	0	200	0	0	0	0	0	0	0	0	0	0	0	181	181	137	200	0	0	0	0	0	0	0	0	0	104	0	0	0	0	0	105	0	0	0	0	0	0	0	0	0	0	0	0	0	0	0	0
MG_226	0	200	0	0	0	0	0	0	0	0	0	0	0	181	181	137	200	0	0	0	0	0	0	0	0	0	104	0	0	0	0	0	105	0	0	0	0	0	0	0	0	0	0	0	0	0	0	0	0
MG_227	145	0	0	0	0	0	0	0	0	0	0	0	0	0	0	0	0	0	0	0	0	0	0	0	0	0	0	0	0	0	0	0	0	0	0	0	0	0	0	0	0	0	0	0	0	0	0	0	0
MG_228	0	0	0	0	0	0	0	0	0	0	0	0	0	0	0	0	0	0	0	0	0	0	0	0	0	0	0	0	0	0	0	0	0	0	0	0	0	0	0	0	0	0	0	0	0	0	0	0	0
MG_229	0	0	0	0	0	0	0	0	0	0	0	0	0	0	0	0	0	0	0	0	0	0	0	0	0	0	0	0	0	0	0	0	0	0	0	0	0	0	0	0	0	0	0	0	0	0	0	0	0
MG_230	0	0	0	0	0	0	0	0	0	0	0	0	0	0	0	0	0	0	0	0	0	0	0	0	0	0	0	0	0	0	0	0	0	0	0	0	0	0	0	0	0	0	0	0	0	0	0	0	0
MG_231	150	211	0	0	0	0	127	0	0	0	0	0	0	0	0	134	211	0	0	0	0	0	0	0	0	0	0	0	0	0	0	0	0	0	0	0	0	0	0	0	0	0	0	0	0	0	0	0	0
MG_232	0	763	0	0	0	0	0	939	0	0	0	0	0	0	0	0	763	0	0	0	0	0	0	993	0	0	0	0	0	0	0	0	0	0	0	0	0	0	0	0	0	0	0	0	0	969	0	0	0
MG_233	0	0	0	0	0	0	0	0	0	0	0	0	0	0	0	0	0	0	0	0	0	0	0	0	0	0	0	0	0	0	0	0	0	0	0	0	0	0	0	0	0	0	0	0	0	0	0	0	0
MG_234	0	692	0	263	0	0	0	0	0	0	0	0	0	0	0	0	692	0	0	0	656	0	0	993	0	0	561	0	0	0	0	0	0	0	0	139	0	0	0	0	0	0	0	0	0	969	0	0	0
MG_235	0	0	0	0	0	167	0	0	0	0	0	0	0	0	0	250	0	0	0	0	0	0	0	0	0	0	0	0	0	0	0	0	0	0	0	0	0	0	0	0	0	0	0	0	0	0	0	0	0
MG_236	0	0	0	0	0	0	214	0	0	0	0	0	0	0	0	0	0	0	0	0	0	0	0	0	0	0	245	0	0	0	0	0	0	0	0	0	0	0	0	0	0	0	0	0	0	0	0	0	0
MG_237	0	0	0	0	0	0	0	0	0	0	0	0	0	0	0	0	0	0	0	0	0	0	0	0	0	0	0	0	0	0	0	0	0	0	0	0	0	0	0	0	0	0	0	0	0	0	0	0	0
MG_238	0	233	0	0	0	0	0	0	0	0	0	0	0	0	0	0	233	0	0	0	0	0	0	0	0	0	0	0	0	0	0	266	0	0	0	0	0	0	0	0	0	0	0	0	256	0	0	0	0
MG_239	0	0	0	0	0	0	0	0	0	0	0	0	0	0	0	228	0	0	0	0	0	0	0	0	0	0	0	150	0	0	0	0	0	0	0	106	0	0	0	0	0	0	0	0	392	0	0	0	0
MG_240	0	0	0	0	0	0	0	0	0	0	0	0	0	0	0	0	0	0	0	0	0	0	0	0	0	0	0	0	0	0	0	0	0	0	0	0	0	0	0	0	0	0	225	0	0	0	0	0	0
MG_241	0	0	0	0	0	0	0	0	0	0	0	0	0	0	0	0	0	0	0	0	0	0	0	0	0	0	0	0	0	0	0	0	0	0	0	0	0	0	0	0	0	0	0	0	0	0	0	0	0
MG_242	0	0	0	0	0	0	0	0	0	0	0	0	0	0	0	0	0	0	0	0	0	0	0	0	0	0	0	0	0	0	0	0	0	0	0	0	0	0	0	0	0	0	0	0	0	0	0	0	0
MG_244	904	0	132	0	0	0	0	0	0	0	0	0	0	0	0	609	0	0	173	0	0	122	0	0	0	0	0	0	0	0	0	0	0	0	0	0	0	0	0	0	0	0	0	0	0	0	0	0	0
MG_245	0	0	0	0	0	0	225	0	0	0	0	0	0	0	0	0	0	0	0	0	0	0	0	0	0	0	0	0	0	0	0	0	0	0	0	0	0	0	0	0	0	0	0	0	0	0	0	0	0
MG_246	0	0	0	0	0	0	0	0	0	0	0	0	0	0	0	0	0	0	0	0	0	0	0	0	0	0	0	0	0	0	0	0	0	0	0	0	0	0	0	0	0	0	0	0	0	0	0	0	0
MG_247	0	0	0	0	0	0	0	0	0	0	0	0	0	0	0	0	0	0	0	0	0	0	0	0	0	0	0	0	0	0	0	0	0	0	0	0	0	0	0	0	0	0	0	0	0	0	0	0	0
MG_248	0	0	0	0	0	0	0	0	0	0	0	0	0	0	0	0	0	0	0	0	0	0	0	0	0	0	0	0	0	0	0	0	0	0	0	0	0	0	0	0	0	0	0	0	0	0	0	0	0
MG_249	0	413	204	0	0	0	0	0	0	0	0	0	0	0	0	0	413	0	0	656	0	0	0	0	0	0	0	0	0	0	0	0	0	0	0	0	0	0	0	0	0	0	0	0	0	274	0	0	0
MG_250	0	0	204	0	0	0	0	0	0	0	0	0	0	0	0	0	0	0	0	0	0	0	0	0	0	0	0	0	106	0	0	0	0	0	0	0	0	0	0	0	0	0	0	0	0	0	0	0	0
MG_251	0	0	0	0	0	0	0	0	0	0	0	0	0	0	0	0	0	0	102	0	0	0	0	0	0	0	256	0	0	0	0	0	123	0	0	0	0	0	0	0	0	0	0	0	0	0	0	0	0
MG_252	0	766	0	0	123	0	0	927	0	0	0	0	130	0	0	146	766	0	0	0	0	0	0	0	0	0	0	0	0	0	0	0	123	186	0	0	0	0	0	0	0	0	0	0	0	0	0	0	0
MG_253	0	0	0	0	171	0	0	0	0	0	0	0	0	0	0	0	0	0	0	0	0	0	0	0	0	0	0	0	0	0	0	0	0	0	0	0	0	0	0	0	0	0	0	0	0	0	0	0	0
MG_254	0	0	0	0	0	0	0	0	0	0	0	0	0	0	0	0	0	0	0	0	0	0	0	0	0	0	0	0	0	0	0	0	0	0	0	0	0	0	0	0	0	0	0	0	0	0	0	0	0
MG_255	0	0	0	0	0	0	0	0	0	0	0	0	0	0	0	0	0	0	0	0	0	0	0	0	0	0	0	0	0	0	0	0	0	0	0	0	0	0	0	0	0	0	0	0	0	0	0	0	0
MG_494	0	0	0	0	0	0	0	0	0	0	0	0	0	0	0	0	0	0	0	0	0	0	0	0	0	0	0	0	0	0	0	0	0	0	0	0	0	0	0	0	0	0	0	0	0	0	0	0	0
MG_256	0	0	0	0	0	0	0	0	0	0	0	0	0	0	0	0	0	0	0	0	0	0	0	0	0	0	0	0	0	0	0	0	0	0	0	0	0	0	0	0	0	0	0	0	0	0	0	0	0
MG_257	0	0	0	0	0	0	0	0	0	0	0	0	0	0	0	0	0	0	0	0	0	0	0	981	0	0	0	0	0	0	0	0	225	0	0	0	0	0	0	0	0	0	0	0	0	886	0	0	0
MG_258	0	0	0	0	0	0	0	0	0	0	0	0	0	0	0	0	0	0	0	0	0	0	0	0	0	0	158	0	0	0	0	0	0	0	0	0	0	0	0	0	0	0	0	0	0	0	0	0	0
MG_259	0	0	0	0	0	225	0	0	0	0	0	0	0	0	0	0	0	0	156	0	0	0	0	0	0	0	0	0	0	0	0	0	0	0	0	145	0	0	0	0	0	0	0	0	0	0	0	0	0
MG_260	0	193	0	0	0	0	0	0	0	0	0	0	0	0	0	0	193	0	0	0	0	0	0	0	0	0	0	0	0	0	0	0	0	208	0	0	0	0	0	0	0	0	0	0	0	0	0	0	0
MG_261	999	0	0	112	0	0	999	0	0	0	0	0	0	0	0	0	0	0	0	0	0	0	0	0	0	0	0	0	0	0	0	0	0	0	0	0	0	0	0	0	0	0	0	0	0	0	0	0	0
MG_262	996	0	101	0	0	93	401	0	0	0	0	0	0	0	0	659	77	0	0	0	0	0	0	0	0	0	0	0	112	0	0	0	0	0	0	0	0	0	0	0	0	0	0	0	0	0	0	0	0
MG_498	0	0	0	0	0	0	0	0	0	0	0	0	0	0	0	0	0	0	0	0	0	0	0	0	0	0	0	0	0	0	0	0	0	0	0	0	0	0	0	0	0	0	0	0	0	0	0	0	0
MG_263	0	0	0	0	0	0	0	0	0	0	0	0	0	0	0	0	0	0	0	0	0	0	0	0	0	0	0	0	0	0	0	0	0	0	0	0	0	0	0	0	0	0	0	0	0	0	0	0	0
MG_264	0	0	0	0	105	0	0	0	0	0	0	0	0	0	0	0	0	0	0	0	0	0	0	0	0	0	0	0	0	0	0	0	0	0	0	0	0	0	0	0	0	0	0	0	0	0	0	0	0
MG_265	0	0	0	0	0	0	0	0	0	0	0	0	0	0	0	0	0	0	0	0	0	0	0	0	0	0	0	0	0	0	0	0	0	0	0	0	0	0	0	0	0	0	0	0	0	0	0	0	0
MG_266	0	208	0	0	0	0	0	0	0	0	0	0	0	102	102	0	208	0	835	0	0	266	0	0	0	0	245	0	0	0	0	0	190	0	0	266	0	0	0	0	0	0	0	266	0	0	0	0	0
MG_267	0	0	0	0	0	0	0	0	0	0	0	0	0	0	0	0	0	0	0	0	0	0	0	0	0	0	0	0	0	0	0	0	0	0	0	0	0	0	0	0	0	0	0	0	0	0	0	0	0
MG_268	0	0	0	0	0	0	0	0	0	0	0	0	0	134	134	0	0	0	0	0	0	0	0	0	0	0	179	0	0	0	0	0	0	0	0	126	0	0	0	0	0	0	0	0	0	0	0	0	0
MG_269	0	145	365	0	0	0	222	0	0	0	0	0	0	187	187	251	145	185	129	0	0	0	0	0	0	0	0	0	0	0	0	0	0	0	0	289	0	0	0	0	0	0	0	0	0	246	0	0	0
MG_270	0	0	0	0	0	0	0	0	0	0	0	0	0	0	0	0	0	0	0	0	0	0	0	0	0	0	0	0	0	0	0	0	0	0	0	0	0	0	0	0	0	0	0	0	0	0	0	0	0
MG_271	0	0	0	0	0	0	0	0	0	0	0	0	0	258	258	176	0	0	0	0	0	85	0	0	0	0	161	0	0	0	0	0	0	0	184	0	0	0	0	0	0	0	0	0	0	0	0	0	0
MG_272	0	115	0	0	0	0	0	0	0	0	0	0	0	128	128	0	115	0	0	0	0	0	0	0	0	0	166	0	0	0	0	0	85	0	0	161	0	0	0	0	0	0	0	0	262	0	0	0	0
MG_273	0	0	0	0	0	0	0	0	0	0	0	0	0	0	0	0	0	0	0	0	0	0	0	0	0	0	0	0	0	0	0	0	0	0	0	0	0	0	0	0	0	0	0	0	0	0	0	0	0
MG_274	0	122	0	0	0	0	0	0	0	0	0	0	0	0	0	0	122	0	0	0	0	0	0	0	0	0	0	0	0	0	0	0	0	0	0	0	0	0	0	0	0	0	0	0	0	0	0	0	0
MG_275	0	331	0	0	0	0	0	0	0	0	0	0	0	0	0	0	331	475	0	0	0	0	0	0	0	0	182	499	0	0	0	0	0	0	0	0	0	0	0	0	0	0	0	0	0	0	0	0	0
MG_276	0	0	0	0	0	0	0	0	0	0	0	0	0	0	0	0	0	0	0	0	0	0	0	0	0	0	0	0	0	0	0	0	0	0	268	0	0	0	0	0	0	0	0	0	0	0	0	0	0
MG_277	0	0	0	0	0	0	0	0	0	0	0	0	0	0	0	0	0	0	0	0	0	0	0	225	0	0	0	0	0	0	0	0	0	0	0	0	0	0	0	0	0	0	0	0	0	0	0	0	0
MG_278	0	193	0	0	0	0	0	0	0	0	0	0	0	0	0	0	193	0	0	0	0	0	0	0	0	0	0	0	0	0	0	0	0	0	0	0	0	0	0	0	0	0	0	0	0	0	0	0	0
MG_279	0	0	0	0	0	0	0	0	0	0	0	0	0	0	0	0	0	0	0	0	0	0	0	0	0	0	0	0	0	0	0	0	0	0	0	0	0	0	0	0	0	0	0	0	0	0	0	0	0
MG_280	0	0	0	0	0	0	0	0	0	0	0	0	0	0	0	0	0	0	0	0	0	0	0	0	0	0	0	0	0	0	0	0	0	0	0	0	0	0	0	0	0	0	0	0	0	0	0	0	0
MG_281	0	0	0	0	0	0	0	0	0	0	0	0	0	0	0	0	0	0	0	0	0	0	0	0	0	0	0	0	0	0	0	0	0	0	0	0	0	0	0	0	0	0	0	0	0	0	0	0	0
MG_282	0	198	0	0	0	0	0	0	0	0	0	0	0	0	0	0	198	0	0	0	0	0	0	0	0	0	0	0	0	0	0	0	0	0	0	0	0	0	0	0	0	0	0	0	0	0	0	0	0
MG_283	0	214	0	0	135	0	0	0	0	214	0	0	0	0	0	196	214	183	717	0	0	0	0	0	0	0	0	0	0	0	0	0	0	0	0	194	0	0	0	0	0	0	0	120	0	0	0	0	0
MG_284	0	0	0	0	0	0	0	0	0	0	0	0	0	0	0	0	0	0	0	0	0	0	0	0	0	0	0	0	0	0	0	0	0	0	0	0	0	0	0	0	0	0	0	0	0	0	0	0	0
MG_285	0	0	0	0	0	0	0	0	0	0	0	0	0	0	0	0	0	0	0	0	0	0	0	0	0	0	0	0	0	0	0	0	0	0	0	0	0	0	0	0	0	0	0	0	0	0	0	0	0
MG_286	0	0	0	0	0	0	0	0	0	0	0	0	0	0	0	0	0	0	0	0	0	0	0	0	0	0	0	0	0	0	0	0	0	0	0	0	0	0	0	0	0	0	0	0	0	0	0	0	0
MG_287	119	815	0	0	991	0	0	930	0	0	0	0	0	608	608	0	815	749	0	0	0	0	70	0	0	0	259	0	0	0	0	0	0	214	0	0	0	0	0	0	0	0	0	0	0	0	0	0	0
MG_289	0	0	0	0	0	0	0	0	0	0	0	0	0	0	0	0	0	0	0	0	0	0	0	0	0	0	0	0	0	0	0	0	0	0	0	0	0	0	0	0	0	0	0	0	0	0	0	0	0
MG_290	0	0	0	0	0	0	0	0	0	0	0	0	0	0	0	0	0	0	0	0	0	0	0	0	0	0	0	0	0	0	0	0	0	0	0	0	0	0	0	0	0	0	0	0	0	0	0	0	0
MG_291	0	0	0	0	0	0	0	0	0	0	0	0	0	0	0	0	0	0	0	0	0	0	0	0	0	0	0	0	0	0	0	0	0	0	0	0	0	0	0	0	0	0	0	0	0	0	0	0	0
MG_505	0	0	0	0	0	0	0	0	0	0	0	0	0	0	0	0	0	0	0	0	0	0	0	0	0	0	0	0	0	0	0	0	0	0	0	0	0	0	0	0	0	0	0	0	0	0	0	0	0
MG_292	0	0	122	0	77	0	0	0	0	0	0	0	0	0	0	196	0	0	0	0	0	0	0	77	0	0	245	0	0	0	0	0	119	0	0	165	0	0	0	0	0	0	0	202	123	0	0	0	0
MG_293	0	0	0	0	0	0	0	0	0	0	0	0	0	0	0	162	0	0	0	0	0	0	0	0	0	0	0	0	0	0	113	0	0	0	0	0	0	0	0	0	0	0	0	0	0	0	0	0	0
MG_294	0	0	0	0	0	0	0	0	0	0	0	0	0	0	0	0	0	0	0	0	0	0	0	0	0	0	0	0	0	0	0	0	0	0	0	0	0	0	0	0	0	0	0	0	0	0	0	0	0
MG_295	0	0	0	0	0	0	0	184	85	0	0	0	0	0	0	167	0	0	0	0	0	0	0	0	0	0	0	0	0	0	0	0	0	0	0	0	0	0	0	0	0	0	0	0	0	0	0	0	0
MG_296	0	0	0	0	0	0	0	0	0	0	0	0	0	0	0	0	0	0	0	0	0	0	0	0	0	0	0	0	0	0	0	0	0	0	0	0	0	0	0	0	0	0	0	0	0	0	0	0	0
MG_297	0	264	0	0	0	0	0	0	0	0	0	0	0	0	0	0	264	0	0	0	0	0	0	0	0	0	0	0	0	0	0	0	0	0	0	0	0	0	0	0	0	0	0	0	0	999	0	0	0
MG_298	0	145	365	0	0	0	222	0	0	0	0	0	0	187	187	251	145	185	129	0	0	0	0	0	0	0	0	0	0	0	0	0	0	0	0	289	0	0	0	0	0	0	0	0	0	246	0	0	0
MG_299	225	299	0	214	0	0	0	0	0	0	0	0	0	0	0	0	299	0	0	0	0	0	0	0	0	0	225	0	0	0	0	0	225	0	0	0	0	0	0	0	0	0	0	0	225	0	0	0	0
MG_300	139	0	0	0	0	0	0	0	0	0	0	0	0	179	179	0	0	0	0	0	322	0	0	0	0	0	0	150	0	0	0	0	225	0	0	161	0	0	0	0	0	0	0	0	225	0	0	0	0
MG_301	143	146	0	0	0	0	0	0	0	0	0	0	0	224	224	0	146	146	0	0	166	130	0	0	0	0	436	0	0	0	104	0	0	106	0	140	0	0	0	0	0	0	0	0	0	0	0	0	101
MG_302	0	0	0	0	0	0	0	0	0	0	0	0	0	0	0	0	0	0	0	0	0	0	0	0	0	0	0	0	0	0	0	0	0	0	0	0	0	0	0	0	0	0	0	0	0	0	0	0	0
MG_303	0	0	0	0	0	0	0	0	0	0	0	0	0	0	0	0	0	0	0	0	0	0	0	0	0	0	0	0	0	0	0	0	0	0	0	0	0	0	0	0	0	0	0	0	0	0	0	0	0
MG_304	0	0	0	0	0	0	0	0	0	0	0	0	0	0	0	0	0	0	0	0	0	0	0	0	0	0	0	0	0	0	0	0	0	0	0	0	0	0	0	0	0	0	0	0	0	0	0	0	0
MG_305	0	805	118	326	117	0	0	0	102	0	0	0	0	344	344	745	805	125	0	0	0	244	188	179	0	0	512	0	0	0	167	0	210	0	0	340	0	0	0	0	0	0	0	220	196	153	0	0	0
MG_306	0	0	0	0	0	0	0	0	0	0	0	0	0	0	0	0	0	0	0	0	0	0	0	0	0	0	0	0	0	0	0	0	0	0	0	0	0	0	0	0	0	0	0	0	0	0	0	0	0
MG_307	0	0	0	0	0	0	0	0	0	0	0	0	0	0	0	0	0	0	0	0	0	0	0	0	0	0	0	0	0	0	0	0	0	0	0	0	0	0	0	0	0	0	0	0	0	0	0	0	0
MG_308	0	567	152	0	0	0	0	562	0	0	0	0	0	214	214	523	567	0	198	0	0	189	0	211	0	0	0	0	0	0	150	0	0	0	0	184	0	0	0	0	0	0	0	140	185	194	0	0	0
MG_309	0	0	0	0	0	0	0	0	0	0	0	0	0	0	0	0	0	0	0	0	0	0	0	0	0	0	0	0	0	0	0	0	0	0	0	0	0	0	0	0	0	0	0	0	0	0	0	0	0
MG_310	124	0	0	0	156	0	0	0	0	0	0	0	0	0	0	0	0	0	0	0	0	0	175	0	0	0	0	0	0	0	0	0	0	0	0	0	0	0	0	0	0	0	0	0	0	0	0	152	0
MG_311	0	625	105	0	0	0	140	0	0	0	0	0	0	0	0	237	625	0	147	0	659	0	0	999	680	0	341	0	0	0	122	0	0	0	0	224	0	0	0	0	0	0	0	0	152	961	0	0	0
MG_312	0	0	0	0	0	204	0	0	0	0	0	0	0	0	0	0	0	0	0	0	0	0	0	0	0	0	0	0	0	0	0	0	0	0	0	0	0	0	0	0	0	0	0	0	0	0	0	0	0
MG_313	0	0	0	0	0	0	0	0	0	0	0	0	0	0	0	0	0	0	0	0	0	0	0	0	0	0	0	0	0	0	0	0	0	0	0	0	0	0	0	0	0	0	0	0	0	0	0	0	0
MG_314	0	0	0	0	0	0	0	0	0	0	0	0	0	0	0	0	0	0	0	0	0	0	0	0	0	0	0	0	0	0	0	0	0	0	0	0	0	0	0	0	0	0	0	0	0	0	0	0	0
MG_315	999	0	0	0	0	0	999	0	0	0	0	0	0	0	0	0	0	0	0	0	0	0	0	0	0	0	0	0	0	0	0	0	0	0	0	0	0	0	0	0	0	0	0	0	0	0	0	0	0
MG_316	0	0	0	0	0	0	0	0	0	0	0	0	0	0	0	0	0	0	0	0	0	0	0	0	0	0	0	0	0	0	0	0	0	0	0	0	0	0	0	0	0	0	0	0	0	0	0	0	0
MG_317	273	0	0	0	0	0	0	0	0	0	0	0	0	0	0	248	0	0	0	0	0	0	0	0	0	0	0	0	0	0	0	0	0	0	0	0	0	0	0	0	0	0	0	0	0	0	0	0	0
MG_318	0	0	0	0	0	0	0	0	0	0	0	0	0	475	475	102	0	0	0	0	0	0	0	293	0	0	0	0	0	0	0	0	122	0	0	0	0	0	0	0	0	0	0	0	0	0	0	0	0
MG_319	0	0	0	0	0	0	0	0	0	0	0	0	0	0	0	0	0	0	0	0	0	0	0	0	0	0	0	0	0	0	0	0	0	0	0	0	0	0	0	0	0	0	0	0	0	0	0	0	0
MG_320	0	0	0	0	0	0	0	0	0	0	0	0	0	0	0	0	0	0	0	0	0	0	0	0	0	0	0	0	0	0	0	0	0	0	0	0	0	0	0	0	0	0	0	0	0	0	0	0	0
MG_321	0	0	0	0	0	0	0	0	0	0	0	0	0	0	0	0	0	0	0	0	0	0	0	0	0	0	0	0	0	0	0	0	0	0	0	0	0	0	0	0	0	0	0	0	0	0	0	0	0
MG_322	0	0	0	0	0	0	0	0	0	0	0	0	0	0	0	0	0	0	0	0	0	0	0	0	0	0	0	0	0	0	0	0	0	0	0	0	0	0	0	0	0	0	0	0	0	0	0	0	0
MG_323	0	198	0	0	0	0	0	0	0	204	0	0	0	0	0	0	198	0	0	0	0	0	0	0	225	0	0	0	0	0	0	0	0	0	0	0	0	0	0	0	0	0	0	0	0	0	0	0	0
MG_515	0	0	0	0	0	0	0	0	0	0	0	0	0	0	0	0	0	0	0	0	0	0	0	0	0	0	0	0	0	0	0	0	0	0	0	0	0	0	0	0	0	0	0	0	0	0	0	0	0
MG_324	0	194	0	214	0	0	0	0	0	0	0	0	0	135	135	0	194	101	80	0	0	0	0	122	0	0	0	0	0	0	0	0	0	0	0	0	0	0	0	0	0	0	0	0	0	0	0	0	0
MG_325	0	596	0	0	0	0	0	0	0	0	0	0	0	0	0	0	596	0	0	0	562	0	0	881	0	0	214	0	0	0	0	0	0	0	0	0	0	0	0	0	0	0	0	0	0	819	0	0	0
MG_326	0	0	0	0	0	0	0	0	0	0	0	0	0	0	0	0	0	0	0	0	0	0	0	0	0	0	0	0	0	0	0	0	0	0	0	0	0	0	0	0	0	0	0	0	0	0	0	0	0
MG_327	124	130	0	0	156	0	0	0	0	0	0	0	0	0	0	0	0	0	0	0	0	0	175	0	0	0	0	0	0	0	0	0	0	0	0	0	0	0	0	0	0	0	0	0	0	0	0	152	0
MG_328	0	0	0	0	0	0	0	0	0	0	0	0	0	0	0	0	0	0	0	0	0	0	0	0	0	0	0	0	0	0	0	0	0	0	0	0	0	0	0	0	0	0	0	0	0	0	0	0	0
MG_329	0	0	0	0	0	0	0	0	0	0	0	0	0	0	0	0	0	0	0	0	0	0	0	0	0	0	0	0	0	0	0	0	0	0	0	0	0	0	0	0	0	0	0	0	0	0	0	0	0
MG_330	0	0	0	0	0	0	0	0	0	0	0	0	0	0	0	0	0	0	0	0	0	0	0	0	0	0	0	0	0	0	0	0	0	0	0	0	0	0	0	0	0	0	0	0	0	0	0	0	0
MG_331	0	0	0	0	0	0	0	0	0	0	0	0	0	0	0	0	0	0	0	0	0	0	0	0	0	0	0	0	0	0	0	0	0	0	0	0	0	0	0	0	0	0	0	0	0	0	0	0	0
MG_332	0	0	0	0	0	0	0	0	0	0	0	0	0	0	0	0	0	0	225	0	0	0	0	0	0	0	0	0	0	0	0	0	0	0	0	0	0	0	0	0	0	0	0	0	225	0	0	0	0
MG_334	0	0	0	0	0	0	0	0	0	0	0	0	0	0	0	0	0	0	210	0	0	0	0	0	0	0	0	0	0	0	0	0	222	0	0	0	0	0	0	0	0	0	0	0	0	0	0	0	0
MG_335	0	758	0	0	0	0	0	930	0	0	0	0	0	0	0	0	758	0	0	0	0	0	0	0	0	0	0	0	0	0	0	0	0	0	0	0	0	0	0	0	0	0	0	0	0	0	0	0	0
MG_516	0	0	0	0	0	0	0	0	0	0	0	0	0	0	0	0	0	0	0	0	0	0	0	0	0	0	0	0	0	0	0	0	0	0	0	0	0	0	0	0	0	0	0	0	0	0	0	0	0
MG_517	0	205	0	0	0	193	0	0	0	0	0	0	0	0	0	0	205	175	0	0	0	0	0	0	0	0	0	0	0	0	0	0	0	0	0	0	0	0	0	0	0	0	0	0	0	0	0	0	0
MG_336	0	0	0	0	0	0	0	0	0	0	240	240	0	0	0	0	0	0	0	0	0	0	0	0	0	0	0	0	0	0	0	0	0	0	0	0	0	0	0	0	0	0	0	0	0	0	0	0	0
MG_337	0	284	0	0	0	0	0	0	0	0	0	0	0	0	0	0	284	0	0	0	0	0	0	0	0	0	0	0	0	0	0	0	0	0	0	0	0	0	0	0	0	0	0	0	0	0	0	0	0
MG_338	0	0	0	0	0	0	0	0	0	0	0	0	0	0	0	0	0	0	0	0	0	0	0	0	0	0	0	0	0	0	0	0	0	0	0	0	0	0	0	0	0	0	0	0	0	0	0	0	0
MG_339	619	237	120	241	77	129	261	0	0	0	0	0	0	181	181	900	237	0	0	0	0	0	0	260	0	0	0	0	0	0	0	0	0	0	0	218	0	0	0	0	0	0	0	0	358	0	0	0	0
MG_340	0	0	0	0	0	0	0	0	0	112	0	0	0	0	0	947	0	0	0	830	348	0	0	286	656	0	0	0	0	0	0	0	0	0	0	145	0	0	0	0	0	0	0	0	0	0	0	0	0
MG_341	0	203	0	0	0	0	0	0	0	0	0	0	0	0	0	987	203	0	0	656	219	0	0	277	656	0	245	0	0	0	0	0	0	0	0	232	0	0	0	0	0	0	0	201	0	0	0	0	0
MG_342	0	0	0	0	0	0	0	0	0	0	0	0	0	0	0	0	0	0	0	0	0	0	0	0	0	0	0	0	0	0	0	0	0	0	0	0	0	0	0	0	0	0	0	0	0	0	0	0	0
MG_343	0	0	0	0	0	0	0	0	0	0	0	0	0	0	0	0	0	0	0	0	0	0	0	0	0	0	0	0	0	0	0	0	0	0	0	0	0	0	0	0	0	0	0	0	0	0	0	0	0
MG_344	124	130	0	0	156	0	0	0	0	0	0	0	0	0	0	0	0	0	0	0	0	0	175	0	0	0	0	0	0	0	0	0	0	0	0	0	0	0	0	0	0	0	0	0	0	0	0	152	0
MG_345	0	130	0	0	0	0	0	0	0	0	0	0	0	102	102	216	130	0	810	0	0	0	0	0	0	0	245	0	0	0	0	0	0	0	0	0	0	0	0	0	0	0	0	0	0	0	0	0	0
MG_346	0	0	0	0	0	0	225	0	0	0	0	0	0	0	0	0	0	0	0	0	0	0	0	0	0	0	0	0	0	0	0	0	0	0	0	0	0	0	0	0	0	0	0	0	0	0	0	0	0
MG_347	0	0	0	0	669	0	0	0	0	0	0	0	0	0	0	0	0	0	0	0	0	0	0	0	0	0	0	0	0	0	0	0	0	0	0	0	0	0	0	0	0	0	0	0	0	0	0	0	0
MG_348	0	0	0	0	0	0	0	0	0	0	0	0	0	0	0	0	0	0	0	0	0	0	0	0	0	0	0	0	0	0	0	0	0	0	0	0	0	0	0	0	0	0	0	0	0	0	0	0	0
MG_349	0	0	0	0	0	0	0	0	0	0	0	0	0	0	0	0	0	0	0	0	0	0	0	0	0	0	0	0	0	0	0	0	0	0	0	0	0	0	0	0	0	0	0	0	0	0	0	0	0
MG_350	0	0	0	0	0	0	0	0	0	0	0	0	0	0	0	0	0	0	0	0	0	0	0	0	0	0	0	0	0	0	0	0	0	0	0	0	0	0	0	0	0	0	0	0	0	0	0	0	0
MG_521	0	0	0	0	0	0	0	0	0	0	0	0	0	0	0	0	0	0	0	0	0	0	0	0	0	0	0	0	0	0	0	0	0	0	0	0	0	0	0	0	0	0	0	0	0	0	0	0	0
MG_351	0	0	0	0	0	0	0	0	0	0	0	0	0	105	105	318	0	0	0	0	0	0	0	0	0	0	0	0	0	0	0	0	0	0	0	0	0	0	0	0	0	0	0	0	0	0	0	0	0
MG_352	0	0	0	0	0	0	0	0	0	0	0	0	0	0	0	0	0	0	0	0	0	0	0	0	0	0	0	0	0	0	0	0	0	0	0	0	0	0	0	0	0	0	0	0	0	0	0	0	0
MG_353	0	193	0	0	0	0	0	0	0	0	0	0	0	0	0	0	193	0	225	0	0	0	0	0	0	0	0	0	0	0	0	0	225	0	0	0	0	0	0	0	0	0	0	0	0	0	0	0	0
MG_354	0	0	0	0	0	0	0	0	0	0	0	0	0	0	0	0	0	0	0	0	0	0	0	0	0	0	0	0	0	0	0	0	0	0	0	0	0	0	0	0	0	0	0	0	0	0	0	0	0
MG_355	0	432	0	0	0	0	0	0	0	0	0	0	0	0	0	0	432	0	0	0	0	0	0	0	0	0	233	0	0	327	0	0	0	0	0	101	0	0	0	0	0	0	0	0	0	243	0	0	0
MG_356	0	0	0	0	0	0	0	0	125	0	0	0	0	0	0	0	0	0	0	0	0	0	0	0	0	0	0	0	0	0	0	0	0	0	0	0	0	0	0	0	0	0	0	0	0	0	0	0	0
MG_357	0	0	0	0	0	0	0	0	0	0	0	0	0	0	0	0	0	0	0	0	0	0	0	0	0	0	0	0	0	0	0	0	0	0	0	0	0	0	0	0	0	0	0	0	0	0	0	0	0
MG_358	0	0	0	0	0	0	0	0	0	0	0	0	0	0	0	0	0	0	0	0	0	0	0	0	0	0	0	0	0	0	0	0	0	0	0	0	0	0	0	0	0	0	0	0	0	0	0	0	0
MG_359	0	233	0	0	0	0	0	0	0	0	0	0	0	0	0	0	233	0	0	0	0	0	0	0	0	0	0	0	0	0	0	0	0	0	0	0	0	0	0	0	0	0	0	0	0	0	0	0	0
MG_360	999	120	125	0	0	0	0	0	0	0	0	0	0	0	0	521	120	0	0	0	0	0	0	0	0	0	0	0	0	0	0	0	0	0	0	0	0	0	0	0	0	0	0	0	0	0	0	0	0
MG_361	0	220	0	0	0	0	0	0	0	0	0	0	0	205	205	126	220	0	104	0	171	0	0	861	0	0	245	0	0	0	118	0	0	0	0	167	0	0	0	0	0	0	0	0	123	996	0	0	0
MG_362	0	211	0	0	0	0	0	0	0	0	0	0	0	0	0	0	211	0	0	0	0	225	0	111	0	0	245	0	0	296	0	0	101	138	0	139	0	0	0	0	0	0	0	0	0	0	0	0	0
MG_363	0	692	0	0	0	0	0	0	0	0	0	0	0	0	0	0	692	0	0	0	656	0	0	993	0	0	425	0	0	0	0	0	0	0	0	0	0	0	0	0	0	0	0	0	0	930	0	0	0
MG_522	0	0	0	0	0	0	0	0	0	0	0	0	0	0	0	0	0	0	0	0	0	0	0	993	0	0	0	0	0	0	0	0	0	0	0	0	0	0	0	0	0	0	0	0	0	656	0	0	0
MG_364	0	0	0	0	0	0	0	0	0	0	0	0	0	0	0	0	0	0	0	0	0	0	0	0	0	0	0	0	0	0	0	0	0	0	0	0	0	0	0	0	0	0	0	0	0	0	0	0	0
MG_365	0	109	0	0	0	0	0	0	0	0	0	0	0	0	0	0	109	0	0	0	0	0	0	0	0	0	0	0	0	0	0	0	0	0	0	0	0	0	0	0	0	0	0	0	0	0	225	0	0
MG_366	0	0	0	0	0	0	0	0	0	0	0	0	0	0	0	0	0	0	0	0	0	0	0	0	0	0	0	0	0	0	0	0	0	0	0	0	0	0	0	0	0	0	0	0	0	0	0	0	0
MG_367	0	688	0	0	0	0	0	0	0	0	0	0	0	0	0	0	688	0	0	0	656	0	0	0	0	0	0	0	0	0	0	0	0	0	0	0	0	0	0	0	0	0	0	0	0	0	0	0	0
MG_368	0	0	0	0	0	0	0	0	0	0	0	0	0	0	0	0	0	0	0	0	0	0	0	0	0	0	0	0	0	0	0	0	0	0	0	0	0	0	0	0	0	0	0	0	0	0	0	0	0
MG_369	0	0	0	0	0	0	0	0	0	0	0	0	0	0	0	0	0	0	0	0	0	0	0	0	0	0	0	0	0	0	0	0	0	0	0	0	0	0	0	0	0	0	0	0	0	0	0	0	0
MG_370	0	670	0	0	0	0	0	820	0	0	0	0	0	0	0	175	670	181	0	0	0	0	0	0	0	0	211	0	0	0	0	0	118	0	0	218	0	0	0	0	0	0	0	0	0	0	0	0	0
MG_371	0	198	0	0	0	0	0	0	0	0	0	0	0	0	0	0	198	0	0	0	0	0	0	0	0	0	0	0	0	0	0	0	0	0	0	0	0	0	0	0	0	0	0	0	0	0	0	0	0
MG_372	0	0	0	0	0	0	0	0	0	0	0	0	0	0	0	0	0	0	0	0	0	0	0	0	0	0	0	0	0	0	0	0	0	0	0	0	0	0	0	0	0	0	0	0	0	0	0	0	0
MG_373	0	0	0	0	0	0	0	0	0	0	0	0	0	0	0	0	0	0	0	0	0	0	0	0	0	0	0	0	0	0	0	0	0	0	0	0	0	0	0	0	0	0	0	0	0	0	0	0	0
MG_374	0	0	0	0	0	0	0	0	0	0	0	0	0	0	0	0	0	0	0	0	0	0	0	0	0	0	0	0	0	0	0	0	0	0	0	0	0	0	0	0	0	0	0	0	0	0	0	0	0
MG_375	0	161	0	0	195	0	0	656	0	0	0	0	0	167	167	122	161	0	504	0	0	0	0	0	0	0	245	0	0	0	320	0	279	0	0	0	0	0	0	0	0	0	0	0	0	0	0	0	0
MG_376	0	0	0	0	0	0	0	0	0	0	0	0	0	0	0	0	0	0	0	0	0	0	0	0	0	0	0	0	0	0	0	0	0	0	0	0	0	0	0	0	0	0	0	0	0	0	0	0	0
MG_377	0	0	0	0	0	0	0	0	0	0	0	0	0	0	0	0	0	0	0	0	0	0	0	0	0	0	0	0	0	0	0	0	0	0	0	0	0	0	0	0	0	0	0	0	0	0	0	0	0
MG_378	0	187	0	0	346	0	0	0	0	0	0	0	0	0	0	134	187	0	866	0	0	0	0	0	0	0	0	0	0	0	0	0	0	0	0	0	0	0	0	0	0	0	0	0	0	0	0	0	0
MG_379	0	258	0	0	0	0	0	528	0	0	0	0	0	0	0	0	258	0	0	0	0	0	0	225	0	0	0	0	0	0	0	0	0	0	184	0	0	0	0	0	0	0	0	0	0	0	0	0	0
MG_380	0	208	0	263	0	0	0	0	0	0	0	0	0	0	0	0	208	0	0	0	0	0	0	0	0	0	0	0	0	0	0	0	0	0	0	0	0	0	0	0	0	0	0	0	0	0	0	0	0
MG_381	0	0	0	0	0	0	0	0	0	0	0	0	0	0	0	0	0	0	0	0	0	0	0	0	0	0	0	0	0	0	0	0	0	0	0	0	0	0	0	0	0	0	0	0	0	0	0	0	0
MG_382	0	191	233	0	0	0	0	0	0	0	0	0	0	203	203	239	191	0	0	0	0	0	0	0	0	0	0	810	0	0	0	0	0	0	225	0	0	0	0	0	0	0	0	0	0	0	0	0	0
MG_383	0	193	0	0	0	0	0	0	0	0	0	0	0	0	0	0	193	0	0	0	0	225	0	0	0	0	0	0	0	0	0	0	0	0	0	0	0	0	0	0	0	0	0	0	0	0	0	0	0
MG_384	0	0	0	0	0	0	0	0	0	0	0	0	0	0	0	0	0	0	0	0	0	0	0	0	0	0	0	0	0	0	0	0	77	194	0	0	0	0	0	0	0	0	0	0	0	0	0	0	0
MG_524	0	0	0	0	0	0	0	0	0	0	0	0	0	0	0	0	0	0	0	0	0	0	0	0	0	0	0	0	0	0	0	0	0	0	0	0	0	0	0	0	0	0	0	0	0	0	0	0	0
MG_385	0	0	0	0	0	0	0	0	0	0	0	0	0	0	0	162	0	0	0	0	0	0	0	0	0	0	0	0	0	0	113	0	0	0	0	0	0	0	0	0	0	0	0	0	0	0	0	0	0
MG_386	0	0	0	0	0	0	0	0	0	0	0	0	0	0	0	0	0	0	0	0	0	0	0	0	0	0	0	0	0	0	0	0	0	0	0	0	0	0	0	0	0	0	0	0	0	0	0	0	0
MG_387	0	0	0	0	0	0	0	683	0	0	0	0	0	0	0	0	0	0	0	0	0	0	0	0	0	0	0	0	0	0	0	0	0	0	0	0	0	0	0	0	0	0	0	0	0	0	0	0	0
MG_388	0	627	0	0	0	0	0	0	0	0	0	0	0	562	562	0	627	0	0	0	0	0	0	0	0	0	182	0	0	0	0	0	101	145	0	0	0	0	0	0	0	0	0	0	0	0	0	0	0
MG_389	0	0	0	0	0	0	0	0	0	0	0	0	0	0	0	0	0	0	0	0	0	0	0	0	0	0	0	0	0	0	0	0	0	0	0	0	0	0	0	0	0	0	0	0	0	0	0	0	0
MG_390	0	0	0	0	0	0	0	0	0	0	0	0	0	866	866	0	0	0	0	0	0	0	0	0	0	0	0	0	0	0	0	0	0	0	0	0	0	0	0	0	0	0	0	0	0	0	0	0	0
MG_391	0	0	0	0	0	0	0	0	0	0	0	0	0	0	0	0	0	0	0	0	0	0	0	0	0	0	0	0	0	0	0	0	0	0	0	0	0	0	0	0	0	0	0	0	0	0	0	0	0
MG_392	0	197	0	0	223	0	225	0	0	0	0	0	109	224	224	173	197	0	201	0	550	0	0	151	0	0	327	0	0	0	108	0	134	220	0	230	0	0	0	0	0	0	0	0	266	0	0	0	0
MG_393	106	227	0	0	0	0	0	0	0	0	0	0	0	0	0	0	227	144	0	0	0	225	0	0	0	0	0	0	0	0	0	0	0	0	0	0	0	0	0	0	0	0	0	0	0	0	0	188	0
MG_394	234	0	0	0	117	0	0	0	0	0	0	0	104	0	0	0	0	0	0	0	0	0	0	0	0	0	0	0	0	0	122	0	0	0	127	131	0	0	0	0	0	0	0	0	159	0	0	0	0
MG_395	0	0	0	0	0	0	0	0	0	0	0	0	0	0	0	0	0	0	0	0	0	0	0	0	0	0	0	0	0	0	0	0	0	0	0	0	0	0	0	0	0	0	0	0	0	0	0	0	0
MG_396	0	0	0	0	0	0	0	0	0	0	0	0	0	0	0	0	0	0	0	0	0	0	0	0	0	0	0	0	0	0	0	0	0	0	0	0	0	0	0	0	0	0	0	0	0	0	0	0	0
MG_397	0	0	0	0	0	0	0	0	0	0	0	0	0	0	0	0	0	0	0	0	0	0	0	0	0	0	0	0	0	0	0	0	0	0	0	0	0	0	0	0	0	0	0	0	0	0	0	0	0
MG_398	0	0	0	0	0	0	0	0	0	0	0	0	0	0	0	0	0	0	0	0	0	0	0	0	0	0	0	0	0	0	0	0	0	0	0	0	0	0	0	0	0	0	0	0	0	0	0	0	0
MG_399	149	192	0	0	0	0	0	0	0	0	0	0	0	234	234	361	192	475	0	0	0	0	0	107	0	0	171	0	0	0	0	0	155	0	0	205	0	0	0	0	0	0	0	0	0	0	0	0	0
MG_400	0	105	0	0	0	0	0	0	0	0	0	0	0	0	0	0	105	475	0	0	0	0	0	0	0	0	0	0	0	0	0	0	0	0	0	0	0	0	0	0	0	0	0	0	0	0	0	0	0
MG_401	0	0	0	0	0	0	0	0	0	0	0	0	0	230	230	134	0	475	0	0	0	0	0	0	0	0	182	0	0	0	0	0	0	0	0	129	0	0	0	0	0	0	0	0	0	0	0	0	0
MG_402	0	137	0	0	0	0	0	0	0	0	0	0	0	210	210	0	0	475	0	0	0	0	0	0	0	0	0	0	0	0	0	0	0	0	0	0	0	0	0	0	0	0	0	0	0	0	0	0	0
MG_403	0	0	0	0	0	0	0	0	0	0	0	0	0	0	0	0	0	0	0	0	0	0	0	0	0	0	0	0	0	0	0	0	0	0	0	0	0	0	0	0	0	0	0	0	0	0	0	0	0
MG_404	0	0	0	0	0	0	0	0	0	0	0	0	0	0	0	0	0	0	0	0	0	0	0	0	0	0	0	0	0	0	215	0	0	0	0	0	0	0	0	0	0	0	0	0	0	0	0	0	0
MG_405	0	0	0	0	0	0	0	0	0	0	0	0	0	0	0	0	0	0	0	0	0	0	0	0	0	0	0	0	0	0	0	0	0	0	0	0	0	0	0	0	0	0	0	0	0	0	0	0	0
MG_406	0	0	0	0	0	0	0	0	0	0	0	0	0	0	0	0	0	0	0	0	0	0	0	0	0	0	0	0	0	0	0	0	0	0	0	0	0	0	0	0	0	0	0	0	0	0	0	0	0
MG_407	134	114	0	0	142	0	0	0	0	0	0	0	0	202	202	751	114	0	0	0	131	0	0	0	0	0	133	0	0	0	0	0	0	0	0	107	0	0	0	0	0	0	0	111	133	0	0	0	0
MG_408	0	130	0	0	0	0	0	0	0	0	0	0	0	0	0	0	130	0	0	0	0	0	0	0	0	0	0	0	0	0	0	0	0	0	0	0	0	0	0	0	0	0	0	0	151	0	0	210	0
MG_409	0	0	0	0	0	229	0	0	0	0	0	0	0	0	0	0	0	0	0	0	0	0	0	0	0	0	0	0	0	0	0	0	0	0	0	0	0	0	0	0	0	0	0	0	0	0	0	0	0
MG_410	0	0	0	0	0	0	0	0	0	0	0	0	0	0	0	0	0	0	0	0	344	0	0	0	0	0	0	0	0	0	0	0	0	0	0	0	0	0	0	0	0	0	0	0	280	0	0	0	0
MG_411	0	0	0	0	0	0	0	0	0	0	0	0	0	0	0	0	0	0	0	0	0	0	0	0	0	0	0	0	0	0	0	0	0	0	0	0	0	0	0	0	0	0	0	0	0	0	0	0	0
MG_412	0	0	0	0	0	0	0	0	0	0	0	0	0	0	0	0	0	0	0	0	0	0	0	0	0	0	0	0	0	0	0	0	0	0	0	0	0	0	0	0	0	0	0	0	0	0	0	0	0
MG_414	0	0	0	0	0	0	0	0	0	0	0	0	0	0	0	0	0	0	0	0	0	0	0	0	0	0	0	0	0	0	0	0	0	0	0	0	0	0	0	0	0	0	0	0	0	0	0	0	0
MG_525	0	0	0	0	0	0	0	0	0	0	0	0	0	0	0	0	0	0	0	0	0	0	0	0	0	0	0	0	0	0	0	0	0	0	0	0	0	0	0	0	0	0	0	0	0	0	0	0	0
MG_417	0	702	0	0	0	0	0	0	0	0	0	0	0	0	0	0	702	0	0	0	656	0	0	993	0	0	0	0	0	0	0	0	0	0	0	139	0	0	0	0	0	0	0	0	0	656	0	0	0
MG_418	0	813	0	0	0	0	0	886	0	0	0	0	0	0	0	0	813	0	161	0	562	0	0	999	0	0	561	0	0	0	118	0	156	0	0	127	0	0	0	0	0	0	0	0	0	998	0	0	0
MG_419	998	198	0	0	0	0	999	0	0	0	0	0	0	0	0	0	198	0	0	0	0	0	0	0	0	0	0	0	112	0	0	0	0	0	0	0	0	0	0	0	0	0	0	0	0	0	0	0	0
MG_421	0	245	0	0	0	0	0	0	0	0	0	0	0	0	0	0	245	0	0	0	0	0	0	0	0	0	0	0	0	0	0	0	0	0	0	0	0	0	0	0	0	0	0	0	0	0	0	0	0
MG_422	0	0	0	0	0	0	0	0	0	0	0	0	0	0	0	0	0	0	0	0	0	0	0	0	0	0	0	0	0	0	0	0	0	0	0	0	0	0	0	0	0	0	0	0	0	0	0	0	0
MG_423	0	0	0	0	0	0	0	0	0	0	0	0	0	0	0	0	0	0	0	0	0	0	0	0	0	0	0	0	0	0	0	0	0	0	0	0	0	0	0	0	0	0	0	0	0	0	0	0	0
MG_424	0	641	0	0	0	0	0	0	0	0	0	0	0	195	195	193	641	0	156	0	562	0	0	999	225	0	182	0	0	0	122	0	0	0	0	241	0	0	0	0	0	0	0	0	161	962	0	0	0
MG_425	0	567	152	0	0	0	0	562	0	0	0	0	0	214	214	523	567	0	198	0	0	189	0	211	0	0	0	0	0	0	150	0	0	0	0	184	0	0	0	0	0	0	0	140	185	194	0	0	0
MG_426	0	692	0	0	0	0	0	0	0	0	0	0	0	0	0	0	692	0	0	0	656	0	0	996	0	0	561	0	0	0	0	0	0	0	0	0	0	0	0	0	0	0	0	0	0	930	0	0	0
MG_427	0	0	0	0	0	0	0	0	0	0	0	0	0	0	0	0	0	0	0	0	0	0	0	0	0	0	0	0	0	0	0	0	0	0	0	0	0	0	0	0	0	0	0	0	0	0	0	0	0
MG_428	0	0	0	0	0	0	0	0	0	214	0	0	0	0	0	0	0	0	0	0	0	0	0	0	0	0	0	0	0	0	0	0	0	0	0	0	0	0	0	0	0	0	0	0	0	0	0	0	0
MG_429	0	0	0	0	0	0	0	0	0	0	0	0	0	0	0	0	0	0	0	0	0	0	0	0	0	0	233	0	0	0	0	0	0	0	0	0	0	0	718	0	0	0	0	0	0	0	0	0	0
MG_430	0	0	0	0	191	0	0	0	0	0	0	0	0	0	0	185	0	0	0	0	0	0	0	225	0	0	0	0	0	0	0	0	0	0	0	135	0	0	0	0	0	0	0	0	182	0	0	0	0
MG_431	151	138	0	0	0	0	0	0	0	0	0	0	0	113	113	0	138	0	0	0	0	0	0	0	0	0	294	0	0	0	0	0	0	0	0	0	0	0	0	0	0	0	0	0	0	0	0	152	0
MG_432	0	0	0	0	0	0	0	0	0	0	0	0	0	0	0	0	0	0	0	0	0	0	0	0	0	0	0	0	0	0	0	0	0	0	0	0	0	0	0	0	0	0	0	0	0	0	0	0	0
MG_433	0	0	0	0	0	0	0	0	0	0	0	0	0	0	0	0	0	0	0	0	0	0	0	0	0	0	0	0	0	0	0	0	0	0	0	0	0	0	0	0	0	0	0	0	0	0	0	0	0
MG_434	0	0	0	0	0	0	0	214	0	0	0	0	0	0	0	0	0	0	0	0	0	225	0	0	0	0	0	0	0	0	0	0	0	0	0	0	0	0	0	0	0	0	0	0	0	0	0	0	0
MG_435	0	208	0	0	0	0	0	0	0	0	0	0	0	0	0	0	208	0	0	0	0	0	0	0	0	0	0	0	0	0	0	0	0	0	0	148	0	0	0	0	0	0	0	0	0	0	0	0	0
MG_437	0	0	0	0	0	0	0	0	0	0	0	0	0	0	0	0	0	0	0	0	0	0	0	0	0	0	0	0	0	0	0	0	0	0	0	0	0	0	0	0	0	0	0	0	0	0	0	0	0
MG_438	0	260	0	0	0	0	0	208	0	0	0	0	0	0	0	0	260	0	208	0	0	208	0	0	0	0	0	0	0	0	0	0	0	0	0	0	0	0	0	0	0	0	0	0	208	0	0	0	0
MG_439	0	0	0	0	0	0	0	0	0	0	0	0	0	0	0	0	0	0	0	0	0	0	0	0	0	0	0	0	0	0	0	0	0	0	0	0	0	0	0	0	0	0	0	0	0	0	0	0	0
MG_440	0	0	0	0	0	0	0	0	0	0	0	0	0	0	0	0	0	0	0	0	0	0	0	0	0	0	0	0	0	0	0	0	0	0	0	0	0	0	0	0	0	0	0	0	0	0	0	0	0
MG_441	0	0	0	0	0	0	0	0	0	0	0	0	0	0	0	0	0	0	0	0	0	0	0	0	0	0	0	0	0	0	0	0	0	0	0	0	0	0	0	0	0	0	0	0	0	0	0	0	0
MG_442	0	768	0	0	0	0	0	930	0	0	0	0	128	119	119	114	768	0	0	0	0	127	0	0	0	0	0	0	0	0	0	0	0	0	0	137	0	0	0	0	0	0	0	0	0	0	0	0	0
MG_443	0	0	0	0	0	0	0	0	0	0	0	0	0	0	0	0	0	0	0	0	0	0	0	0	0	0	0	0	0	0	0	0	0	0	0	0	0	0	0	0	0	0	0	0	0	0	0	0	0
MG_444	0	722	0	0	0	0	0	0	0	0	0	0	0	0	0	0	722	0	0	0	656	0	0	993	0	0	0	0	0	0	0	0	0	0	0	0	0	0	0	0	0	0	0	0	0	930	0	0	0
MG_445	0	0	0	0	0	0	0	0	0	0	0	0	0	0	0	0	0	0	0	0	0	0	0	0	0	0	0	0	0	0	0	0	0	0	0	0	0	0	0	0	0	0	0	0	0	0	0	0	0
MG_446	0	692	0	0	0	0	0	0	0	0	0	0	0	0	0	0	692	0	0	0	656	0	0	993	0	0	0	0	0	0	0	0	0	0	0	195	0	0	0	0	0	0	0	0	0	656	0	0	0
MG_447	0	0	0	0	187	0	0	0	0	0	0	0	0	0	0	0	0	0	0	0	0	0	0	0	0	0	0	0	0	0	171	0	0	0	0	0	0	0	0	0	0	0	0	0	0	0	0	0	0
MG_448	0	0	0	0	0	0	0	0	0	0	0	0	0	0	0	0	0	0	0	0	0	0	0	0	0	0	166	0	0	0	0	0	0	0	0	0	0	0	0	0	0	0	0	0	150	0	0	0	0
MG_450	0	0	0	0	0	0	0	0	0	0	0	0	0	0	0	0	0	0	0	0	0	0	0	0	0	0	0	0	0	0	0	0	0	0	0	0	0	0	0	0	0	0	0	0	0	0	0	0	0
MG_451	0	0	0	0	171	0	0	0	0	0	0	0	0	0	0	0	0	0	0	0	0	0	0	0	0	0	613	0	0	0	0	0	0	0	0	0	0	0	0	0	0	0	0	0	0	0	0	0	0
MG_452	0	0	0	0	0	0	0	0	0	0	0	0	0	0	0	0	0	0	0	0	0	0	0	0	0	0	0	0	0	0	0	0	0	0	0	0	0	0	0	0	0	0	0	0	0	0	0	0	0
MG_453	225	0	0	0	0	0	0	0	0	0	0	0	0	0	0	0	0	0	0	0	0	0	0	0	0	0	0	0	0	0	0	0	225	0	0	0	0	0	0	0	0	0	0	0	0	0	0	0	0
MG_454	0	0	0	0	0	0	0	0	0	0	0	0	0	0	0	0	0	0	0	0	0	0	0	0	0	0	0	0	0	0	0	0	0	0	0	0	0	0	0	0	0	0	0	0	0	0	0	0	0
MG_455	0	0	0	0	0	0	0	0	121	0	0	0	225	0	0	0	0	0	242	0	0	0	0	0	0	0	182	0	0	0	0	0	0	106	0	0	0	0	0	0	0	0	0	0	0	0	0	0	0
MG_456	0	0	0	0	0	0	0	0	0	0	0	0	0	0	0	0	0	0	0	0	0	0	0	0	0	0	0	0	0	0	0	0	0	0	0	0	0	0	0	0	0	0	0	0	0	0	0	0	0
MG_457	0	311	0	0	0	0	0	0	0	0	0	0	0	0	0	151	311	0	0	0	0	0	0	0	0	0	0	0	0	0	0	0	68	0	0	0	0	0	0	0	0	0	0	0	0	0	0	0	0
MG_458	0	0	0	0	0	0	0	0	0	0	0	0	0	0	0	0	0	0	0	0	0	0	0	0	0	0	0	0	0	0	0	0	0	0	0	0	0	0	0	0	0	0	0	0	0	0	0	0	0
MG_459	0	0	0	0	0	0	0	0	0	214	0	0	0	0	0	0	0	0	0	0	0	0	0	0	0	0	0	0	0	0	0	0	0	0	0	0	0	0	0	0	0	0	0	0	0	0	0	0	0
MG_460	158	0	0	0	179	197	0	0	0	0	0	0	0	191	191	206	0	105	0	0	0	0	0	0	0	0	167	0	0	0	0	0	180	0	0	124	123	0	0	0	0	0	0	0	140	0	0	0	0
MG_461	0	0	0	0	0	0	0	0	0	0	0	0	0	0	0	0	0	0	0	0	0	0	0	0	0	0	0	0	0	0	0	0	0	0	0	0	0	0	0	0	0	0	0	0	0	0	0	0	0
MG_462	0	0	0	0	0	0	0	0	0	0	0	0	0	184	184	0	0	0	969	0	0	0	0	975	0	0	161	0	0	0	0	0	152	0	0	0	0	0	0	0	0	0	0	0	0	824	0	0	0
MG_463	0	184	0	0	214	0	0	0	0	0	0	0	0	0	0	0	184	0	0	0	0	0	0	0	0	0	0	0	0	0	0	0	0	0	0	0	0	0	0	0	0	0	0	0	0	0	0	0	0
MG_464	0	128	0	0	0	0	0	0	0	0	0	0	0	0	0	0	128	0	0	0	0	0	0	0	0	0	0	0	0	0	0	0	0	0	0	0	0	0	0	0	0	0	0	0	0	256	0	0	0
MG_465	0	0	0	0	0	0	0	0	0	0	0	0	0	0	0	0	0	0	0	0	0	0	0	0	0	0	0	0	0	0	0	0	0	0	0	0	0	0	0	0	0	0	0	0	0	0	0	0	0
MG_466	0	0	0	0	0	0	0	0	0	0	0	0	0	0	0	0	0	0	0	0	0	0	0	959	0	0	0	0	0	0	0	0	0	0	0	0	0	0	0	0	0	0	0	0	0	930	0	0	0
MG_467	0	0	0	0	0	0	0	0	189	0	0	0	0	0	0	0	0	0	0	0	0	0	159	0	0	0	0	0	0	0	0	0	0	0	0	0	0	0	0	0	0	0	0	0	0	0	0	0	0
MG_468	0	0	0	0	0	0	0	0	0	0	0	0	0	0	0	0	0	0	0	0	0	0	0	0	0	0	0	0	0	0	0	0	0	0	0	0	0	0	0	0	0	0	0	0	0	0	0	0	0
MG_526	0	0	0	0	0	0	0	0	189	0	0	0	0	0	0	0	0	0	0	0	0	0	159	0	0	0	0	0	0	0	0	0	0	0	0	0	0	0	0	0	0	0	0	0	0	0	0	0	0
MG_469	861	0	0	0	0	0	0	0	0	0	0	0	0	0	0	0	0	0	0	0	0	0	0	0	0	0	0	0	0	0	0	0	0	0	0	0	0	0	0	0	0	0	0	0	0	0	0	0	0
MG_470	0	0	0	0	0	0	0	0	0	0	0	0	0	0	0	0	0	0	0	0	0	0	0	0	0	0	0	0	0	0	0	0	0	0	0	0	0	0	0	0	0	0	0	0	0	0	0	0	0
[truncated: 427 more columns]

## Sheet: raw ipTM
	MG_001	MG_002	MG_003	MG_004	MG_005	MG_006	MG_007	MG_008	MG_009	MG_010	MG_011	MG_012	MG_013	MG_014	MG_015	MG_018	MG_019	MG_020	MG_021	MG_022	MG_023	MG_024	MG_025	MG_026	MG_027	MG_028	MG_029	MG_030	MG_031	MG_032	MG_033	MG_034	MG_035	MG_036	MG_037	MG_038	MG_039	MG_040	MG_041	MG_042	MG_043	MG_044	MG_045	MG_046	MG_047	MG_048	MG_049	MG_050	MG_051
MG_001		0.082	0.11	0.12	0.091	0.07	0.328	0.094	0.072	0.076	0.08	0.0795	0.08	0.105	0.1	0.13	0.09	0.08	0.098	0.0616	0.08	0.087	0.08	0.104	0.062	0.07	0.07	0.078	0.311	0.106	0.078	0.0745	0.092	0.1	0.092	0.1	0.09	0.1	0.065	0.1	0.08	0.08	0.09	0.08	0.085	0.096	0.074	0.07	0.092
MG_002	0.082		0.1	0.116	0.08	0.062	0.074	0.082	0.072	0.066	0.07	0.07	0.072	0.1	0.094	0.138	0.082	0.078	0.09	0.065	0.07	0.08	0.07	0.062	0.121	0.066	0.062	0.06	0.162	0.108	0.07	0.06	0.08	0.094	0.088	0.1	0.08	0.186	0.064	0.098	0.07	0.07	0.093	0.0726666666666667	0.08	0.087	0.07	0.067	0.08
MG_003	0.11	0.1		0.411	0.11	0.09	0.099	0.128	0.098	0.091	0.1	0.1	0.1	0.12	0.12	0.15	0.11	0.1	0.122	0.09	0.1	0.122	0.102	0.103	0.09	0.098	0.092	0.094	0.176	0.12	0.1	0.09	0.118	0.121	0.116	0.116	0.11	0.12	0.085	0.126	0.1	0.1	0.11	0.1	0.11	0.132	0.096	0.0946666666666667	0.117333333333333
MG_004	0.12	0.116	0.411		0.133	0.11	0.113	0.128	0.116	0.11	0.11	0.11	0.11	0.138	0.13	0.166	0.12	0.11	0.128	0.106	0.12	0.122	0.11	0.168	0.106	0.11	0.102	0.114	0.182	0.148	0.11	0.11	0.136	0.13	0.12	0.127333333333333	0.12	0.13	0.104	0.13	0.118	0.114	0.124	0.12	0.12	0.143	0.11	0.11	0.123
MG_005	0.091	0.08	0.11	0.133		0.074	0.08	0.094	0.122	0.076	0.08	0.08	0.08	0.108	0.1	0.13	0.09	0.08	0.102	0.07	0.08	0.096	0.08	0.087	0.07	0.07	0.07	0.071	0.262	0.11	0.08	0.072	0.09	0.1	0.09	0.1	0.09	0.11	0.066	0.1	0.08	0.08	0.1	0.098	0.092	0.111	0.078	0.078	0.09
MG_006	0.07	0.062	0.09	0.11	0.074		0.06	0.076	0.06	0.05	0.06	0.06	0.06	0.092	0.09	0.12	0.07	0.064	0.08	0.05	0.064	0.07	0.06	0.05	0.05	0.054	0.05	0.054	0.148	0.0953333333333333	0.086	0.056	0.079	0.092	0.082	0.08	0.07	0.09	0.04	0.086	0.07	0.06	0.08	0.06	0.072	0.076	0.06	0.061	0.0873333333333333
MG_007	0.328	0.074	0.099	0.113	0.08	0.06		0.081	0.067	0.067	0.065	0.068	0.16	0.098	0.098	0.144	0.078	0.07	0.09	0.06	0.07	0.089	0.07	0.0666666666666667	0.06	0.06	0.056	0.06	0.152	0.112	0.06	0.062	0.082	0.1	0.08	0.086	0.0773333333333333	0.094	0.052	0.106	0.07	0.068	0.092	0.07	0.078	0.08	0.06	0.066	0.0813333333333333
MG_008	0.094	0.082	0.128	0.128	0.094	0.076	0.081		0.08	0.08	0.08	0.08	0.082	0.11	0.11	0.182	0.092	0.08	0.101	0.074	0.08	0.132	0.0813333333333333	0.084	0.072	0.074	0.071	0.086	0.166	0.115	0.08	0.083	0.096	0.1	0.092	0.1	0.098	0.104	0.066	0.102	0.08	0.08	0.1	0.084	0.09	0.1	0.08	0.08	0.098
MG_009	0.072	0.072	0.098	0.116	0.122	0.06	0.067	0.08		0.0613333333333333	0.066	0.07	0.07	0.091	0.09	0.12	0.076	0.07	0.09	0.052	0.068	0.08	0.07	0.087	0.05	0.06	0.06	0.06	0.157	0.102666666666667	0.063	0.06	0.09	0.098	0.08	0.09	0.079	0.092	0.049	0.09	0.07	0.066	0.08	0.07	0.082	0.08	0.06	0.062	0.08
MG_010	0.076	0.066	0.091	0.11	0.076	0.05	0.067	0.08	0.0613333333333333		0.064	0.068	0.06	0.09	0.09	0.122	0.071	0.066	0.08	0.052	0.062	0.074	0.068	0.052	0.05	0.056	0.052	0.054	0.158	0.096	0.06	0.055	0.074	0.094	0.08	0.08	0.074	0.096	0.04	0.082	0.061	0.06	0.08	0.068	0.0713333333333333	0.082	0.06	0.06	0.08
MG_011	0.08	0.07	0.1	0.11	0.08	0.06	0.065	0.08	0.066	0.064		0.07	0.07	0.1	0.0953333333333333	0.124	0.082	0.07	0.09	0.066	0.07	0.075	0.072	0.06	0.054	0.06	0.06	0.06	0.15	0.102	0.068	0.06	0.08	0.09	0.08	0.09	0.08	0.094	0.05	0.09	0.072	0.073	0.094	0.07	0.08	0.08	0.062	0.068	0.08
MG_012	0.0795	0.07	0.1	0.11	0.08	0.06	0.068	0.08	0.07	0.068	0.07		0.07	0.098	0.09	0.125	0.08	0.076	0.108	0.0553333333333333	0.07	0.076	0.072	0.06	0.058	0.06	0.06	0.06	0.15	0.1	0.067	0.06	0.08	0.09	0.08	0.09	0.08	0.096	0.05	0.09	0.117	0.0756	0.097	0.07	0.082	0.08	0.062	0.06	0.0813333333333333
MG_013	0.08	0.072	0.1	0.11	0.08	0.06	0.16	0.082	0.07	0.06	0.07	0.07		0.1	0.093	0.12	0.078	0.07	0.09	0.0566666666666667	0.07	0.077	0.071	0.06	0.06	0.076	0.06	0.06	0.154	0.1	0.06	0.062	0.08	0.09	0.082	0.09	0.08	0.091	0.05	0.09	0.07	0.07	0.084	0.082	0.083	0.08	0.06	0.061	0.08
MG_014	0.105	0.1	0.12	0.138	0.108	0.092	0.098	0.11	0.091	0.09	0.1	0.098	0.1		0.722	0.144	0.103	0.1	0.11	0.086	0.098	0.1	0.105	0.09	0.087	0.12	0.09	0.09	0.172	0.158	0.11	0.09	0.11	0.116	0.11	0.122	0.102666666666667	0.12	0.08	0.242	0.104	0.122	0.11	0.1	0.1	0.11	0.092	0.558	0.108
MG_015	0.1	0.094	0.12	0.13	0.1	0.09	0.098	0.11	0.09	0.09	0.0953333333333333	0.09	0.093	0.722		0.144	0.108	0.097	0.11	0.082	0.092	0.1	0.098	0.118	0.084	0.108	0.0855	0.09	0.162	0.124	0.1	0.09	0.101	0.11	0.107	0.112	0.1	0.11	0.08	0.23	0.107	0.103	0.11	0.1	0.1	0.106	0.09	0.276	0.106
MG_018	0.13	0.138	0.15	0.166	0.13	0.12	0.144	0.182	0.12	0.122	0.124	0.125	0.12	0.144	0.144		0.132	0.128	0.14	0.142	0.12	0.138	0.125	0.216	0.13	0.12	0.12	0.12	0.198	0.15	0.12	0.12	0.139	0.14	0.134	0.14	0.132	0.145	0.12	0.14	0.128666666666667	0.126	0.138	0.134	0.13	0.146	0.12	0.12	0.13
MG_019	0.09	0.082	0.11	0.12	0.09	0.07	0.078	0.092	0.076	0.071	0.082	0.08	0.078	0.103	0.108	0.132		0.08	0.097	0.064	0.08	0.087	0.124	0.07	0.068	0.092	0.07	0.07	0.156	0.11	0.084	0.07	0.09	0.1	0.09	0.094	0.09	0.1	0.061	0.108	0.096	0.096	0.09	0.08	0.09	0.158	0.07	0.07	0.09
MG_020	0.08	0.078	0.1	0.11	0.08	0.064	0.07	0.08	0.07	0.066	0.07	0.076	0.07	0.1	0.097	0.128	0.08		0.09	0.07	0.07	0.08	0.07	0.06	0.06	0.068	0.074	0.062	0.17	0.114	0.0726666666666667	0.062	0.08	0.092	0.085	0.09	0.08	0.1	0.05	0.093	0.084	0.07	0.091	0.07	0.088	0.082	0.068	0.068	0.1
MG_021	0.098	0.09	0.122	0.128	0.102	0.08	0.09	0.101	0.09	0.08	0.09	0.108	0.09	0.11	0.11	0.14	0.097	0.09		0.078	0.091	0.11	0.09	0.096	0.08	0.08	0.08	0.08	0.176	0.12	0.088	0.08	0.106	0.111	0.1	0.105	0.092	0.11	0.071	0.11	0.09	0.09	0.1	0.09	0.1	0.124	0.082	0.084	0.1
MG_022	0.0616	0.065	0.09	0.106	0.07	0.05	0.06	0.074	0.052	0.052	0.066	0.0553333333333333	0.0566666666666667	0.086	0.082	0.142	0.064	0.07	0.078		0.056	0.06	0.0625	0.0433333333333333	0.05	0.05	0.1	0.05	0.146	0.09	0.05	0.05	0.07	0.08	0.072	0.082	0.068	0.08	0.032	0.08	0.054	0.05	0.076	0.06	0.064	0.0725	0.05	0.105	0.075
MG_023	0.08	0.07	0.1	0.12	0.08	0.064	0.07	0.08	0.068	0.062	0.07	0.07	0.07	0.098	0.092	0.12	0.08	0.07	0.091	0.056		0.078	0.072	0.06	0.054	0.06	0.06	0.06	0.15	0.113	0.07	0.066	0.08	0.09	0.08	0.09	0.08	0.09	0.05	0.09	0.07	0.07	0.08	0.07	0.08	0.086	0.066	0.064	0.082
MG_024	0.087	0.08	0.122	0.122	0.096	0.07	0.089	0.132	0.08	0.074	0.075	0.076	0.077	0.1	0.1	0.138	0.087	0.08	0.11	0.06	0.078		0.08	0.076	0.064	0.07	0.07	0.071	0.16	0.108	0.072	0.07	0.09	0.1	0.09	0.094	0.082	0.1	0.082	0.1	0.08	0.078	0.0906666666666667	0.08	0.084	0.13	0.07	0.07	0.09
MG_025	0.08	0.07	0.102	0.11	0.08	0.06	0.07	0.0813333333333333	0.07	0.068	0.072	0.072	0.071	0.105	0.098	0.125	0.124	0.07	0.09	0.0625	0.072	0.08		0.066	0.06	0.065	0.06	0.06	0.15	0.1	0.074	0.06	0.08	0.09	0.084	0.09	0.08	0.096	0.05	0.09	0.072	0.07	0.084	0.07	0.08	0.0826666666666667	0.06	0.064	0.08
MG_026	0.104	0.062	0.103	0.168	0.087	0.05	0.0666666666666667	0.084	0.087	0.052	0.06	0.06	0.06	0.09	0.118	0.216	0.07	0.06	0.096	0.0433333333333333	0.06	0.076	0.066		0.05	0.051	0.05	0.05	0.158	0.093	0.06	0.061	0.088	0.1	0.078	0.08	0.07	0.086	0.04	0.086	0.062	0.06	0.08	0.092	0.07	0.212666666666667	0.06	0.056	0.07
MG_027	0.062	0.121	0.09	0.106	0.07	0.05	0.06	0.072	0.05	0.05	0.054	0.058	0.06	0.087	0.084	0.13	0.068	0.06	0.08	0.05	0.054	0.064	0.06	0.05		0.05	0.045	0.05	0.162	0.092	0.051	0.05	0.07	0.08	0.0706666666666667	0.0806666666666667	0.07	0.118	0.036	0.082	0.059	0.063	0.076	0.06	0.068	0.071	0.05	0.061	0.07
MG_028	0.07	0.066	0.098	0.11	0.07	0.054	0.06	0.074	0.06	0.056	0.06	0.06	0.076	0.12	0.108	0.12	0.092	0.068	0.08	0.05	0.06	0.07	0.065	0.051	0.05		0.053	0.051	0.146	0.092	0.073	0.05	0.07	0.08	0.072	0.082	0.07	0.09	0.04	0.092	0.074	0.072	0.08	0.065	0.082	0.076	0.056	0.054	0.075
MG_029	0.07	0.062	0.092	0.102	0.07	0.05	0.056	0.071	0.06	0.052	0.06	0.06	0.06	0.09	0.0855	0.12	0.07	0.074	0.08	0.1	0.06	0.07	0.06	0.05	0.045	0.053		0.05	0.14	0.09	0.06	0.05	0.07	0.08	0.07	0.082	0.074	0.0886666666666667	0.04	0.084	0.062	0.06	0.08	0.176	0.07	0.074	0.052	0.05	0.08
MG_030	0.078	0.06	0.094	0.114	0.071	0.054	0.06	0.086	0.06	0.054	0.06	0.06	0.06	0.09	0.09	0.12	0.07	0.062	0.08	0.05	0.06	0.071	0.06	0.05	0.05	0.051	0.05		0.148	0.095	0.06	0.052	0.079	0.08	0.08	0.08	0.07	0.09	0.04	0.086	0.062	0.062	0.08	0.072	0.07	0.08	0.059	0.053	0.072
MG_031	0.311	0.162	0.176	0.182	0.262	0.148	0.152	0.166	0.157	0.158	0.15	0.15	0.154	0.172	0.162	0.198	0.156	0.17	0.176	0.146	0.15	0.16	0.15	0.158	0.162	0.146	0.14	0.148		0.17	0.15	0.149333333333333	0.16	0.168	0.16	0.174	0.164	0.352	0.14	0.174	0.154	0.15	0.162	0.26	0.16	0.166	0.148	0.154	0.162
MG_032	0.106	0.108	0.12	0.148	0.11	0.0953333333333333	0.112	0.115	0.102666666666667	0.096	0.102	0.1	0.1	0.158	0.124	0.15	0.11	0.114	0.12	0.09	0.113	0.108	0.1	0.093	0.092	0.092	0.09	0.095	0.17		0.102	0.1	0.11	0.12	0.11	0.117	0.112	0.121	0.083	0.12	0.105	0.1	0.112	0.104	0.11	0.122	0.098	0.094	0.118
MG_033	0.078	0.07	0.1	0.11	0.08	0.086	0.06	0.08	0.063	0.06	0.068	0.067	0.06	0.11	0.1	0.12	0.084	0.0726666666666667	0.088	0.05	0.07	0.072	0.074	0.06	0.051	0.073	0.06	0.06	0.15	0.102		0.06	0.08	0.09	0.08	0.086	0.074	0.09	0.0486666666666667	0.096	0.072	0.08	0.082	0.07	0.08	0.08	0.06	0.06	0.08
MG_034	0.0745	0.06	0.09	0.11	0.072	0.056	0.062	0.083	0.06	0.055	0.06	0.06	0.062	0.09	0.09	0.12	0.07	0.062	0.08	0.05	0.066	0.07	0.06	0.061	0.05	0.05	0.05	0.052	0.149333333333333	0.1	0.06		0.078	0.09	0.08	0.084	0.07	0.09	0.04	0.086	0.06	0.066	0.08	0.07	0.092	0.081	0.06	0.06	0.07
MG_035	0.092	0.08	0.118	0.136	0.09	0.079	0.082	0.096	0.09	0.074	0.08	0.08	0.08	0.11	0.101	0.139	0.09	0.08	0.106	0.07	0.08	0.09	0.08	0.088	0.07	0.07	0.07	0.079	0.16	0.11	0.08	0.078		0.1	0.0906666666666667	0.1	0.09	0.1	0.068	0.106	0.08	0.08	0.1	0.08	0.09	0.094	0.08	0.077	0.0906666666666667
MG_036	0.1	0.094	0.121	0.13	0.1	0.092	0.1	0.1	0.098	0.094	0.09	0.09	0.09	0.116	0.11	0.14	0.1	0.092	0.111	0.08	0.09	0.1	0.09	0.1	0.08	0.08	0.08	0.08	0.168	0.12	0.09	0.09	0.1		0.102	0.11	0.1	0.11	0.074	0.11	0.09	0.09	0.102	0.094	0.1	0.11	0.09	0.09	0.1
MG_037	0.092	0.088	0.116	0.12	0.09	0.082	0.08	0.092	0.08	0.08	0.08	0.08	0.082	0.11	0.107	0.134	0.09	0.085	0.1	0.072	0.08	0.09	0.084	0.078	0.0706666666666667	0.072	0.07	0.08	0.16	0.11	0.08	0.08	0.0906666666666667	0.102		0.1	0.09	0.104	0.07	0.1	0.08	0.08	0.1	0.09	0.09	0.095	0.08	0.08	0.092
MG_038	0.1	0.1	0.116	0.127333333333333	0.1	0.08	0.086	0.1	0.09	0.08	0.09	0.09	0.09	0.122	0.112	0.14	0.094	0.09	0.105	0.082	0.09	0.094	0.09	0.08	0.0806666666666667	0.082	0.082	0.08	0.174	0.117	0.086	0.084	0.1	0.11	0.1		0.1	0.112	0.07	0.11	0.09	0.09	0.1	0.09	0.106	0.107333333333333	0.08	0.08	0.102
MG_039	0.09	0.08	0.11	0.12	0.09	0.07	0.0773333333333333	0.098	0.079	0.074	0.08	0.08	0.08	0.102666666666667	0.1	0.132	0.09	0.08	0.092	0.068	0.08	0.082	0.08	0.07	0.07	0.07	0.074	0.07	0.164	0.112	0.074	0.07	0.09	0.1	0.09	0.1		0.102	0.06	0.1	0.08	0.08	0.09	0.09	0.0886666666666667	0.092	0.074	0.0735	0.09
MG_040	0.1	0.186	0.12	0.13	0.11	0.09	0.094	0.104	0.092	0.096	0.094	0.096	0.091	0.12	0.11	0.145	0.1	0.1	0.11	0.08	0.09	0.1	0.096	0.086	0.118	0.09	0.0886666666666667	0.09	0.352	0.121	0.09	0.09	0.1	0.11	0.104	0.112	0.102		0.08	0.11	0.116	0.094	0.12	0.098	0.1	0.106	0.092	0.09	0.102666666666667
MG_041	0.065	0.064	0.085	0.104	0.066	0.04	0.052	0.066	0.049	0.04	0.05	0.05	0.05	0.08	0.08	0.12	0.061	0.05	0.071	0.032	0.05	0.082	0.05	0.04	0.036	0.04	0.04	0.04	0.14	0.083	0.0486666666666667	0.04	0.068	0.074	0.07	0.07	0.06	0.08		0.076	0.056	0.05	0.07	0.064	0.06	0.124	0.0453333333333333	0.04	0.064
MG_042	0.1	0.098	0.126	0.13	0.1	0.086	0.106	0.102	0.09	0.082	0.09	0.09	0.09	0.242	0.23	0.14	0.108	0.093	0.11	0.08	0.09	0.1	0.09	0.086	0.082	0.092	0.084	0.086	0.174	0.12	0.096	0.086	0.106	0.11	0.1	0.11	0.1	0.11	0.076		0.479	0.47	0.108666666666667	0.092	0.1	0.108	0.09	0.09	0.1
MG_043	0.08	0.07	0.1	0.118	0.08	0.07	0.07	0.08	0.07	0.061	0.072	0.117	0.07	0.104	0.107	0.128666666666667	0.096	0.084	0.09	0.054	0.07	0.08	0.072	0.062	0.059	0.074	0.062	0.062	0.154	0.105	0.072	0.06	0.08	0.09	0.08	0.09	0.08	0.116	0.056	0.479		0.708	0.44	0.07	0.0945	0.105	0.064	0.06	0.082
MG_044	0.08	0.07	0.1	0.114	0.08	0.06	0.068	0.08	0.066	0.06	0.073	0.0756	0.07	0.122	0.103	0.126	0.096	0.07	0.09	0.05	0.07	0.078	0.07	0.06	0.063	0.072	0.06	0.062	0.15	0.1	0.08	0.066	0.08	0.09	0.08	0.09	0.08	0.094	0.05	0.47	0.708		0.222	0.072	0.11	0.084	0.062	0.06	0.08
MG_045	0.09	0.093	0.11	0.124	0.1	0.08	0.092	0.1	0.08	0.08	0.094	0.097	0.084	0.11	0.11	0.138	0.09	0.091	0.1	0.076	0.08	0.0906666666666667	0.084	0.08	0.076	0.08	0.08	0.08	0.162	0.112	0.082	0.08	0.1	0.102	0.1	0.1	0.09	0.12	0.07	0.108666666666667	0.44	0.222		0.09	0.098	0.1	0.08	0.088	0.098
MG_046	0.08	0.0726666666666667	0.1	0.12	0.098	0.06	0.07	0.084	0.07	0.068	0.07	0.07	0.082	0.1	0.1	0.134	0.08	0.07	0.09	0.06	0.07	0.08	0.07	0.092	0.06	0.065	0.176	0.072	0.26	0.104	0.07	0.07	0.08	0.094	0.09	0.09	0.09	0.098	0.064	0.092	0.07	0.072	0.09		0.08	0.087	0.07	0.0686666666666667	0.084
MG_047	0.085	0.08	0.11	0.12	0.092	0.072	0.078	0.09	0.082	0.0713333333333333	0.08	0.082	0.083	0.1	0.1	0.13	0.09	0.088	0.1	0.064	0.08	0.084	0.08	0.07	0.068	0.082	0.07	0.07	0.16	0.11	0.08	0.092	0.09	0.1	0.09	0.106	0.0886666666666667	0.1	0.06	0.1	0.0945	0.11	0.098	0.08		0.128666666666667	0.088	0.07	0.094
MG_048	0.096	0.087	0.132	0.143	0.111	0.076	0.08	0.1	0.08	0.082	0.08	0.08	0.08	0.11	0.106	0.146	0.158	0.082	0.124	0.0725	0.086	0.13	0.0826666666666667	0.212666666666667	0.071	0.076	0.074	0.08	0.166	0.122	0.08	0.081	0.094	0.11	0.095	0.107333333333333	0.092	0.106	0.124	0.108	0.105	0.084	0.1	0.087	0.128666666666667		0.08	0.08	0.096
MG_049	0.074	0.07	0.096	0.11	0.078	0.06	0.06	0.08	0.06	0.06	0.062	0.062	0.06	0.092	0.09	0.12	0.07	0.068	0.082	0.05	0.066	0.07	0.06	0.06	0.05	0.056	0.052	0.059	0.148	0.098	0.06	0.06	0.08	0.09	0.08	0.08	0.074	0.092	0.0453333333333333	0.09	0.064	0.062	0.08	0.07	0.088	0.08		0.068	0.084
MG_050	0.07	0.067	0.0946666666666667	0.11	0.078	0.061	0.066	0.08	0.062	0.06	0.068	0.06	0.061	0.558	0.276	0.12	0.07	0.068	0.084	0.105	0.064	0.07	0.064	0.056	0.061	0.054	0.05	0.053	0.154	0.094	0.06	0.06	0.077	0.09	0.08	0.08	0.0735	0.09	0.04	0.09	0.06	0.06	0.088	0.0686666666666667	0.07	0.08	0.068		0.078
MG_051	0.092	0.08	0.117333333333333	0.123	0.09	0.0873333333333333	0.0813333333333333	0.098	0.08	0.08	0.08	0.0813333333333333	0.08	0.108	0.106	0.13	0.09	0.1	0.1	0.075	0.082	0.09	0.08	0.07	0.07	0.075	0.08	0.072	0.162	0.118	0.08	0.07	0.0906666666666667	0.1	0.092	0.102	0.09	0.102666666666667	0.064	0.1	0.082	0.08	0.098	0.084	0.094	0.096	0.084	0.078
MG_052	0.06	0.058	0.09	0.1	0.069	0.045	0.05	0.07	0.05	0.048	0.05	0.05	0.061	0.08	0.08	0.116	0.06	0.058	0.075	0.04	0.056	0.06	0.052	0.05	0.04	0.086	0.044	0.0553333333333333	0.14	0.092	0.05	0.046	0.062	0.08	0.07	0.08	0.067	0.08	0.03	0.08	0.056	0.05	0.07	0.089	0.07	0.07	0.05	0.05	0.07
MG_053	0.1	0.093	0.122	0.13	0.11	0.086	0.097	0.1	0.09	0.082	0.127	0.096	0.094	0.118	0.118	0.142	0.1	0.1	0.11	0.084	0.09	0.1	0.094	0.088	0.226	0.082	0.082	0.082	0.17	0.12	0.09	0.09	0.1	0.114	0.106	0.11	0.116	0.119	0.07	0.11	0.09	0.09	0.102	0.09	0.1	0.103	0.09	0.09	0.102
MG_054	0.08	0.1	0.103	0.119	0.08	0.062	0.072	0.086	0.071	0.086	0.078	0.07	0.07	0.100666666666667	0.102	0.134	0.086	0.072	0.09	0.062	0.07	0.08	0.072	0.062	0.067	0.062	0.062	0.072	0.156	0.204	0.07	0.066	0.08	0.0933333333333333	0.084	0.09	0.08	0.096	0.051	0.0946666666666667	0.07	0.073	0.09	0.086	0.083	0.088	0.07	0.068	0.082
MG_055	0.06	0.0586666666666667	0.0873333333333333	0.1	0.0635	0.04	0.05	0.07	0.05	0.044	0.052	0.051	0.05	0.2	0.127	0.116	0.076	0.056	0.07	0.044	0.05	0.06	0.06	0.04	0.041	0.058	0.041	0.04	0.14	0.094	0.052	0.044	0.062	0.08	0.07	0.072	0.06	0.08	0.03	0.081	0.085	0.058	0.072	0.06	0.06	0.0706666666666667	0.05	0.048	0.07
MG_473	0.06	0.05	0.084	0.1	0.065	0.04	0.04	0.063	0.042	0.04	0.045	0.044	0.044	0.085	0.078	0.124	0.06	0.05	0.082	0.03	0.042	0.052	0.05	0.038	0.0493333333333333	0.036	0.034	0.04	0.152	0.08	0.04	0.04	0.06	0.088	0.066	0.142	0.0573333333333333	0.093	0.02	0.084	0.066	0.052	0.06	0.0646666666666667	0.065	0.063	0.04	0.04	0.068
MG_474	0.06	0.056	0.09	0.1	0.07	0.041	0.05	0.07	0.05	0.05	0.059	0.05	0.05	0.109	0.094	0.12	0.066	0.056	0.07	0.04	0.05	0.06	0.076	0.04	0.04	0.095	0.0406666666666667	0.04	0.14	0.092	0.062	0.05	0.06	0.08	0.07	0.07	0.06	0.087	0.03	0.088	0.07	0.054	0.0706666666666667	0.059	0.064	0.07	0.05	0.049	0.07
MG_056	0.0786666666666667	0.07	0.117	0.132	0.082	0.06	0.068	0.0826666666666667	0.086	0.06	0.07	0.074	0.07	0.096	0.094	0.126	0.08	0.07	0.09	0.058	0.07	0.084	0.07	0.062	0.055	0.06	0.06	0.06	0.18	0.208	0.063	0.06	0.087	0.09	0.08	0.09	0.078	0.09	0.05	0.09	0.07	0.07	0.092	0.07	0.08	0.086	0.066	0.06	0.082
MG_057	0.07	0.06	0.098	0.112	0.07	0.05	0.06	0.076	0.056	0.05	0.06	0.06	0.06	0.09	0.089	0.12	0.072	0.06	0.084	0.046	0.06	0.076	0.06	0.05	0.05	0.05	0.05	0.05	0.145	0.09	0.059	0.05	0.07	0.085	0.074	0.08	0.072	0.084	0.04	0.088	0.06	0.105	0.078	0.072	0.07	0.072	0.055	0.05	0.072
MG_058	0.084	0.076	0.108	0.118	0.086	0.068	0.124	0.088	0.07	0.07	0.07	0.07	0.07	0.102	0.1	0.136	0.082	0.076	0.091	0.06	0.074	0.08	0.07	0.07	0.06	0.0673333333333333	0.062	0.069	0.15	0.1	0.07	0.069	0.09	0.1	0.116	0.09	0.08	0.1	0.05	0.099	0.074	0.076	0.09	0.079	0.084	0.09	0.07	0.07	0.086
MG_059	0.082	0.06	0.0953333333333333	0.118	0.074	0.05	0.057	0.081	0.051	0.06	0.0586666666666667	0.056	0.06	0.092	0.084	0.122	0.072	0.06	0.096	0.042	0.054	0.068	0.06	0.054	0.04	0.048	0.042	0.05	0.158	0.094	0.05	0.05	0.072	0.124	0.071	0.08	0.11	0.082	0.032	0.084	0.059	0.059	0.074	0.08	0.07	0.086	0.053	0.058	0.073
MG_060	0.08	0.07	0.1	0.11	0.08	0.064	0.071	0.08	0.07	0.064	0.07	0.07	0.072	0.1	0.114	0.128	0.081	0.07	0.09	0.0566666666666667	0.07	0.08	0.07	0.06	0.06	0.069	0.06	0.06	0.155	0.108	0.07	0.06	0.081	0.09	0.088	0.09	0.08	0.1	0.05	0.09	0.078	0.07	0.09	0.07	0.08	0.092	0.065	0.1	0.088
MG_061	0.1	0.094	0.12	0.13	0.1	0.082	0.09	0.104	0.09	0.08	0.09	0.09	0.09	0.132	0.12	0.14	0.1	0.09	0.11	0.096	0.09	0.1	0.093	0.083	0.09	0.18	0.08	0.084	0.16	0.122	0.152	0.087	0.1	0.11	0.1	0.11	0.1	0.112	0.075	0.12	0.098	0.098	0.108	0.0913333333333333	0.1	0.1	0.09	0.1	0.1
MG_062	0.11	0.1	0.126	0.139333333333333	0.11	0.092	0.1	0.11	0.1	0.098	0.106	0.1	0.1	0.127	0.127	0.15	0.11	0.102	0.114	0.09	0.1	0.107	0.172	0.092	0.09	0.102	0.09	0.096	0.17	0.13	0.114	0.1	0.11	0.12	0.11	0.114	0.11	0.12	0.28	0.12	0.118	0.114	0.11	0.1	0.11	0.122	0.1	0.098	0.11
MG_063	0.08	0.07	0.105	0.111	0.081	0.0755	0.072	0.086	0.07	0.093	0.078	0.071	0.07	0.1	0.095	0.128	0.08	0.074	0.094	0.06	0.098	0.08	0.074	0.062	0.06	0.06	0.062	0.0626666666666667	0.16	0.1	0.07	0.0653333333333333	0.08	0.09	0.086	0.09	0.0953333333333333	0.096	0.05	0.09	0.07	0.07	0.089	0.074	0.08	0.09	0.062	0.066	0.08
MG_064	0.15	0.142	0.17	0.17	0.152	0.14	0.144	0.156	0.14	0.14	0.144	0.14	0.14	0.166	0.174	0.18	0.164	0.154	0.15	0.138	0.14	0.15	0.146	0.14	0.138	0.166	0.14	0.142	0.2	0.168	0.148	0.14	0.15	0.16	0.15	0.153	0.15	0.164	0.13	0.385	0.152	0.155	0.156	0.152	0.184	0.15	0.142	0.14	0.15
MG_065	0.09	0.09	0.114	0.124	0.096	0.08	0.086	0.1	0.0826666666666667	0.08	0.086	0.082	0.0826666666666667	0.200666666666667	0.217	0.137	0.097	0.085	0.11	0.075	0.09	0.114	0.088	0.08	0.072	0.082	0.076	0.082	0.17	0.112	0.08	0.08	0.09	0.108	0.1	0.102	0.096	0.11	0.07	0.206	0.1985	0.396	0.103	0.09	0.094	0.127	0.08	0.081	0.1
MG_066	0.1	0.1	0.12	0.139	0.11	0.09	0.096	0.11	0.1	0.09	0.1	0.1	0.1	0.12	0.12	0.15	0.11	0.152	0.118	0.091	0.1	0.104	0.1	0.09	0.09	0.09	0.09	0.09	0.17	0.122	0.095	0.096	0.11	0.12	0.11	0.11	0.104	0.12	0.08	0.12	0.1	0.1	0.11	0.1	0.108	0.11	0.096	0.09	0.11
MG_067	0.092	0.096	0.112	0.128	0.1	0.08	0.092	0.1	0.084	0.08	0.09	0.092	0.089	0.11	0.11	0.14	0.1	0.092	0.106	0.076	0.09	0.09	0.09	0.08	0.08	0.092	0.08	0.08	0.16	0.12	0.08	0.08	0.1	0.11	0.1	0.1	0.1	0.11	0.07	0.11	0.09	0.09	0.1	0.09	0.098	0.1	0.084	0.081	0.1
MG_068	0.09	0.09	0.11	0.12	0.1	0.0805	0.08	0.1	0.08	0.083	0.084	0.089	0.0886666666666667	0.11	0.11	0.14	0.096	0.0893333333333333	0.1	0.07	0.082	0.09	0.088	0.078	0.07	0.084	0.078	0.08	0.176	0.12	0.087	0.08	0.092	0.1	0.1	0.1	0.09	0.122	0.07	0.1	0.084	0.084	0.1	0.09	0.092	0.1	0.082	0.08	0.094
MG_069	0.188	0.12	0.14	0.15	0.12	0.11	0.114	0.13	0.119	0.11	0.118	0.113	0.11	0.143	0.14	0.16	0.122	0.12	0.13	0.11	0.115	0.128	0.12	0.11	0.108	0.15	0.11	0.112	0.18	0.14	0.124	0.11	0.122	0.132	0.13	0.13	0.12	0.139	0.248	0.138	0.128	0.122	0.13	0.12	0.12	0.134	0.11	0.116	0.122
MG_070	0.092	0.146	0.104	0.118	0.12	0.06	0.07	0.101	0.074	0.08	0.07	0.07	0.07	0.1	0.09	0.13	0.082	0.07	0.108	0.05	0.07	0.079	0.07	0.064	0.05	0.061	0.06	0.0626666666666667	0.15	0.1	0.066	0.07	0.08	0.09	0.086	0.09	0.08	0.092	0.05	0.091	0.071	0.07	0.09	0.076	0.08	0.086	0.064	0.065	0.08
MG_071	0.122	0.12	0.14	0.15	0.12	0.11	0.12	0.134	0.114	0.114	0.112	0.118666666666667	0.114	0.148	0.144	0.16	0.13	0.122	0.1405	0.104	0.151333333333333	0.126	0.118	0.115	0.108666666666667	0.137	0.11	0.11	0.22	0.14	0.13	0.110666666666667	0.122	0.13	0.126	0.13	0.122	0.136	0.115	0.137	0.144	0.146	0.13	0.12	0.12	0.124	0.11	0.11	0.124
MG_072	0.14	0.112	0.138	0.15	0.124	0.11	0.115	0.12	0.112	0.111	0.114	0.144	0.129	0.144	0.136	0.164	0.125	0.114	0.13	0.102	0.11	0.132	0.129	0.112	0.107	0.128	0.1	0.108	0.212	0.159	0.116	0.108	0.12	0.13	0.12	0.142	0.27	0.13	0.148	0.134666666666667	0.172	0.172	0.124	0.11	0.125	0.154	0.11	0.11	0.124
MG_073	0.113	0.114	0.128	0.141	0.112	0.098	0.11	0.112	0.1	0.098	0.1	0.1	0.104	0.125	0.12	0.16	0.118	0.1	0.125	0.091	0.1	0.118	0.1	0.166	0.091	0.092	0.239	0.118	0.19	0.126	0.1	0.1	0.164	0.123	0.11	0.118	0.108	0.122	0.089	0.13	0.104	0.1	0.11	0.11	0.11	0.19	0.1	0.1	0.11
MG_074	0.06	0.068	0.09	0.1	0.07	0.046	0.058	0.07	0.0506666666666667	0.05	0.064	0.054	0.05	0.092	0.087	0.118	0.074	0.061	0.074	0.04	0.053	0.06	0.064	0.04	0.044	0.0553333333333333	0.041	0.047	0.148	0.096	0.052	0.05	0.07	0.08	0.07	0.082	0.066	0.08	0.03	0.0806666666666667	0.058	0.056	0.075	0.06	0.06	0.07	0.05	0.05	0.07
MG_075	0.13	0.1355	0.14	0.16	0.13	0.12	0.13	0.13	0.12	0.12	0.122	0.126	0.135	0.14	0.14	0.168	0.138	0.126	0.14	0.114666666666667	0.165	0.13	0.126	0.12	0.132	0.13	0.122	0.12	0.19	0.148	0.12	0.12	0.13	0.14	0.134	0.141	0.132	0.147	0.11	0.14	0.136	0.123	0.138	0.12	0.13	0.164	0.12	0.12	0.13
MG_076	0.062	0.061	0.092	0.1	0.07	0.05	0.05	0.07	0.053	0.05	0.06	0.05	0.05	0.1	0.098	0.12	0.072	0.06	0.078	0.04	0.05	0.06	0.076	0.04	0.16	0.054	0.04	0.05	0.142	0.092	0.056	0.05	0.07	0.08	0.07	0.072	0.062	0.081	0.03	0.08	0.064	0.06	0.074	0.06	0.068	0.071	0.05	0.05	0.07
MG_077	0.0913333333333333	0.1	0.156	0.124	0.09	0.07	0.08	0.09	0.08	0.074	0.08	0.081	0.08	0.19	0.164	0.134	0.125	0.08	0.1	0.0706666666666667	0.08	0.088	0.082	0.07	0.073	0.096	0.07	0.072	0.157	0.11	0.085	0.07	0.09	0.1	0.094	0.1	0.09	0.102	0.062	0.406	0.266	0.212	0.092	0.086	0.094	0.091	0.08	0.129	0.114
MG_078	0.088	0.088	0.108	0.12	0.09	0.07	0.078	0.108	0.074	0.07	0.08	0.08	0.077	0.109	0.128	0.132	0.196	0.08	0.094	0.06	0.08	0.09	0.08	0.072	0.064	0.076	0.07	0.07	0.15	0.108	0.08	0.07	0.09	0.1	0.09	0.096	0.09	0.104	0.06	0.368	0.19	0.162	0.095	0.102	0.092	0.09	0.07	0.07	0.09
MG_079	0.089	0.082	0.2	0.146	0.09	0.07	0.078	0.094	0.08	0.0713333333333333	0.08	0.08	0.166	0.146	0.14	0.132	0.09	0.08	0.1	0.07	0.08	0.086	0.08	0.07	0.072	0.07	0.07	0.07	0.154	0.11	0.079	0.07	0.09	0.1	0.09	0.1	0.093	0.1	0.06	0.188	0.129	0.18	0.105	0.084	0.09	0.09	0.08	0.076	0.09
MG_080	0.12	0.114	0.14	0.148	0.12	0.186	0.112	0.126	0.11	0.11	0.11	0.11	0.11	0.168	0.174	0.16	0.12	0.11	0.127	0.122	0.11	0.12	0.118	0.106	0.108	0.114	0.104	0.11	0.18	0.14	0.11	0.11	0.12	0.13	0.12	0.13	0.12	0.13	0.1	0.182	0.128	0.226	0.122	0.117	0.12	0.12	0.11	0.11	0.12
MG_081	0.066	0.06	0.09	0.109	0.085	0.05	0.05	0.088	0.05	0.05	0.056	0.0526666666666667	0.05	0.086	0.08	0.116	0.0686666666666667	0.06	0.074	0.04	0.054	0.068	0.058	0.096	0.043	0.042	0.0406666666666667	0.048	0.14	0.09	0.05	0.05	0.1	0.088	0.07	0.074	0.06	0.08	0.034	0.08	0.05	0.056	0.07	0.06	0.068	0.08	0.05	0.05	0.07
MG_082	0.078	0.068	0.102	0.112666666666667	0.076	0.078	0.064	0.08	0.064	0.058	0.063	0.0606666666666667	0.06	0.09	0.09	0.123333333333333	0.072	0.065	0.096	0.05	0.06	0.104	0.06	0.390666666666667	0.05	0.05	0.052	0.058	0.172	0.09	0.06	0.06	0.078	0.098	0.08	0.082	0.071	0.09	0.04	0.09	0.063	0.0613333333333333	0.08	0.066	0.07	0.122	0.06	0.06	0.077
MG_083	0.071	0.06	0.094	0.114	0.08	0.162	0.064	0.076	0.0615	0.058	0.06	0.06	0.06	0.09	0.09	0.121	0.0733333333333333	0.06	0.094	0.05	0.06	0.073	0.06	0.056	0.04	0.058	0.05	0.051	0.17	0.096	0.06	0.052	0.075	0.093	0.08	0.092	0.072	0.098	0.04	0.085	0.06	0.06	0.08	0.06	0.072	0.086	0.054	0.06	0.078
MG_084	0.08	0.077	0.1	0.114	0.08	0.062	0.068	0.08	0.07	0.064	0.07	0.07	0.07	0.1	0.0946666666666667	0.126	0.08	0.074	0.094	0.082	0.07	0.081	0.07	0.062	0.059	0.088	0.06	0.06	0.21	0.1	0.07	0.064	0.08	0.0925	0.08	0.09	0.08	0.092	0.05	0.09	0.07	0.074	0.09	0.07	0.08	0.088	0.062	0.064	0.082
MG_085	0.081	0.071	0.102	0.12	0.08	0.064	0.07	0.085	0.07	0.07	0.07	0.07	0.07	0.1	0.1	0.129	0.08	0.074	0.09	0.0773333333333333	0.07	0.08	0.07	0.068	0.06	0.064	0.06	0.068	0.153	0.11	0.07	0.07	0.08	0.09	0.088	0.09	0.082	0.1	0.118	0.094	0.071	0.072	0.09	0.078	0.106	0.092	0.07	0.068	0.082
MG_086	0.08	0.088	0.108	0.12	0.09	0.07	0.076	0.09	0.07	0.07	0.0793333333333333	0.08	0.076	0.118	0.122	0.138	0.084	0.08	0.092	0.06	0.08	0.08	0.08	0.078	0.066	0.084	0.07	0.07	0.153	0.106	0.08	0.07	0.09	0.1	0.09	0.092	0.082	0.1	0.064	0.103	0.092	0.127	0.1	0.08	0.092	0.09	0.07	0.07	0.09
MG_087	0.069	0.064	0.092	0.108	0.07	0.05	0.058	0.082	0.053	0.05	0.053	0.053	0.05	0.09	0.08	0.166	0.07	0.06	0.084	0.04	0.052	0.1	0.059	0.056	0.086	0.048	0.044	0.05	0.144	0.09	0.05	0.05	0.07	0.0825	0.07	0.079	0.07	0.08	0.034	0.088	0.072	0.066	0.072	0.06	0.078	0.089	0.05	0.05	0.07
MG_088	0.078	0.063	0.096	0.134	0.075	0.05	0.061	0.074	0.054	0.052	0.0595	0.06	0.054	0.088	0.086	0.121	0.08	0.06	0.086	0.04	0.06	0.086	0.06	0.054	0.043	0.0526666666666667	0.048	0.05	0.158	0.09	0.05	0.05	0.07	0.09	0.07	0.084	0.077	0.08	0.078	0.094	0.06	0.06	0.086	0.065	0.0666666666666667	0.08	0.05	0.05	0.07
MG_089	0.122	0.114	0.13	0.186	0.113	0.098	0.106	0.117333333333333	0.106	0.1	0.1	0.101	0.1	0.128	0.128	0.192	0.154	0.1	0.13	0.091	0.1	0.114	0.1	0.12	0.09	0.0966666666666667	0.09	0.118	0.18	0.13	0.1	0.1	0.12	0.12	0.11	0.13	0.11	0.121	0.124	0.12	0.1	0.101	0.118	0.105	0.112	0.144	0.1	0.098	0.112
MG_090	0.07	0.066	0.142	0.108	0.08	0.052	0.065	0.082	0.06	0.053	0.062	0.061	0.06	0.094	0.09	0.128	0.074	0.06	0.08	0.05	0.06	0.078	0.061	0.058	0.054	0.05	0.05	0.052	0.151	0.092	0.06	0.052	0.07	0.1	0.077	0.082	0.073	0.092	0.04	0.089	0.0633333333333333	0.064	0.08	0.066	0.074	0.076	0.06	0.06	0.07
MG_091	0.07	0.06	0.092	0.139	0.07	0.05	0.056	0.08	0.058	0.06	0.062	0.078	0.055	0.09	0.08	0.123	0.074	0.062	0.082	0.061	0.06	0.067	0.0606666666666667	0.051	0.046	0.05	0.05	0.05	0.289	0.09	0.055	0.05	0.07	0.08	0.076	0.082	0.07	0.08	0.035	0.082	0.062	0.06	0.074	0.06	0.0706666666666667	0.077	0.05	0.061	0.07
MG_092	0.072	0.058	0.088	0.102	0.063	0.04	0.061	0.102	0.05	0.042	0.05	0.05	0.054	0.084	0.08	0.12	0.064	0.058	0.072	0.036	0.05	0.06	0.05	0.042	0.032	0.042	0.04	0.0505	0.15	0.092	0.05	0.042	0.068	0.08	0.07	0.073	0.061	0.081	0.031	0.08	0.05	0.05	0.07	0.118	0.06	0.0886666666666667	0.044	0.045	0.064
MG_093	0.06	0.06	0.092	0.108	0.088	0.05	0.05	0.071	0.052	0.052	0.053	0.055	0.05	0.084	0.08	0.117	0.065	0.06	0.108	0.0413333333333333	0.054	0.066	0.06	0.058	0.04	0.05	0.044	0.05	0.148	0.09	0.05	0.05	0.088	0.08	0.07	0.08	0.062	0.08	0.032	0.0835	0.06	0.06	0.074	0.135	0.06	0.092	0.05	0.05	0.07
MG_094	0.109	0.09	0.11	0.128	0.096	0.08	0.088	0.1	0.084	0.082	0.118	0.0865	0.09	0.117	0.11	0.137	0.11	0.09	0.101	0.071	0.084	0.0906666666666667	0.084	0.092	0.072	0.08	0.078	0.08	0.16	0.11	0.08	0.094	0.1	0.108	0.1	0.11	0.108	0.11	0.07	0.11	0.082	0.088	0.1	0.088	0.09	0.101	0.08	0.08	0.1
MG_095	0.084	0.086	0.11	0.12	0.136	0.07	0.078	0.09	0.076	0.071	0.08	0.092	0.081	0.103333333333333	0.1	0.137	0.088	0.0833333333333333	0.094	0.066	0.08	0.086	0.08	0.07	0.07	0.072	0.076	0.07	0.16	0.11	0.076	0.07	0.09	0.1	0.09	0.098	0.087	0.112	0.06	0.116	0.08	0.081	0.102	0.08	0.09	0.09	0.072	0.07	0.09
MG_096	0.108	0.1	0.12	0.136	0.114	0.094	0.098	0.11	0.102	0.098	0.106	0.102	0.1	0.122	0.124	0.168	0.108	0.102	0.114	0.09	0.11	0.108	0.101	0.092	0.09	0.1	0.09	0.102	0.17	0.13	0.098	0.092	0.11	0.12	0.11	0.112	0.102	0.12	0.08	0.12	0.106	0.108	0.11	0.105	0.104	0.116	0.094	0.09	0.11
MG_097	0.073	0.07	0.094	0.114	0.08	0.068	0.061	0.08	0.064	0.062	0.066	0.124	0.069	0.09	0.09	0.149	0.078	0.09	0.082	0.052	0.066	0.07	0.07	0.0566666666666667	0.05	0.06	0.052	0.06	0.15	0.099	0.062	0.06	0.08	0.09	0.08	0.084	0.07	0.52	0.047	0.09	0.072	0.0626666666666667	0.081	0.07	0.074	0.08	0.076	0.06	0.08
MG_098	0.09	0.09	0.11	0.146	0.091	0.08	0.0826666666666667	0.1	0.08	0.08	0.086	0.082	0.08	0.116	0.12	0.135	0.114	0.09	0.1	0.08	0.08	0.09	0.096	0.08	0.076	0.18	0.11	0.08	0.16	0.117	0.08	0.08	0.092	0.1	0.1	0.104	0.192	0.11	0.084	0.11	0.218	0.108	0.1	0.101	0.094	0.156	0.08	0.083	0.098
MG_099	0.102	0.09	0.116	0.17	0.099	0.08	0.083	0.1	0.08	0.08	0.088	0.082	0.086	0.11	0.11	0.141	0.0955	0.088	0.101	0.074	0.086	0.098	0.088	0.09	0.098	0.082	0.256	0.08	0.182	0.11	0.08	0.08	0.098	0.1	0.1	0.1	0.096	0.11	0.072	0.106	0.088	0.204	0.1	0.1365	0.0973333333333333	0.102	0.083	0.08	0.094
MG_100	0.097	0.094	0.12	0.16	0.12	0.08	0.086	0.1	0.091	0.0833333333333333	0.084	0.23	0.083	0.116	0.11	0.145	0.106	0.092	0.124	0.075	0.084	0.098	0.088	0.248	0.308	0.082	0.08	0.086	0.17	0.11	0.085	0.0806666666666667	0.098	0.11	0.1	0.104	0.1	0.11	0.073	0.11	0.09	0.086	0.1	0.128	0.107	0.11	0.08	0.08	0.097
MG_101	0.07	0.074	0.096	0.11	0.072	0.058	0.0646666666666667	0.079	0.06	0.056	0.066	0.06	0.064	0.09	0.09	0.12	0.074	0.066	0.0806666666666667	0.0686666666666667	0.06	0.07	0.062	0.054	0.08	0.052	0.061	0.0533333333333333	0.165	0.097	0.06	0.055	0.07	0.088	0.08	0.084	0.07	0.09	0.04	0.096	0.07	0.06	0.08	0.064	0.072	0.08	0.06	0.058	0.072
MG_102	0.08	0.07	0.1	0.121	0.083	0.062	0.072	0.084	0.07	0.07	0.07	0.072	0.072	0.1	0.101	0.13	0.08	0.07	0.098	0.06	0.072	0.08	0.07	0.068	0.06	0.068	0.0625	0.066	0.15	0.106	0.081	0.07	0.085	0.09	0.09	0.096	0.08	0.096	0.089	0.09	0.08	0.07	0.092	0.076	0.08	0.09	0.07	0.07	0.0826666666666667
MG_103	0.092	0.071	0.118	0.134	0.081	0.0612	0.07	0.094	0.07	0.079	0.07	0.072	0.07	0.1	0.099	0.158	0.0806666666666667	0.07	0.09	0.061	0.07	0.085	0.07	0.0706666666666667	0.06	0.06	0.06	0.066	0.171	0.1	0.068	0.062	0.093	0.09	0.08	0.09	0.08	0.092	0.058	0.096	0.07	0.07	0.087	0.075	0.0806666666666667	0.092	0.06	0.06	0.08
MG_476	0.06	0.05	0.09	0.1	0.06	0.04	0.0473333333333333	0.062	0.045	0.04	0.05	0.05	0.051	0.128	0.11	0.11	0.078	0.05	0.07	0.03	0.05	0.06	0.058	0.04	0.03	0.086	0.04	0.04	0.14	0.094	0.084	0.04	0.062	0.07	0.064	0.072	0.06	0.083	0.023	0.082	0.098	0.104	0.07	0.05	0.074	0.064	0.041	0.04	0.067
MG_104	0.128	0.12	0.13	0.148	0.118	0.1	0.341	0.12	0.108	0.112	0.114	0.105	0.11	0.13	0.125333333333333	0.158	0.114	0.108	0.132	0.101	0.1	0.116	0.108	0.102	0.098	0.104	0.098	0.1	0.21	0.132	0.107	0.104	0.114	0.12	0.118	0.2	0.115	0.13	0.092	0.128666666666667	0.108	0.101	0.12	0.11	0.112	0.144	0.1	0.104	0.114
MG_105	0.071	0.064	0.098	0.158	0.08	0.05	0.061	0.08	0.06	0.058	0.066	0.06	0.062	0.105	0.1	0.133	0.082	0.0665	0.0806666666666667	0.048	0.061	0.07	0.073	0.05	0.05	0.066	0.05	0.056	0.15	0.096	0.068	0.064	0.08	0.08	0.08	0.084	0.07	0.09	0.044	0.09	0.088	0.068	0.088	0.068	0.076	0.156	0.058	0.058	0.076
MG_106	0.071	0.078	0.094	0.114	0.07	0.05	0.06	0.072	0.06	0.051	0.06	0.06	0.0606666666666667	0.09	0.089	0.125	0.07	0.06	0.082	0.046	0.06	0.07	0.06	0.052	0.049	0.068	0.05	0.05	0.316	0.09	0.06	0.054	0.072	0.082	0.072	0.08	0.0708	0.086	0.042	0.104	0.06	0.06	0.08	0.066	0.071	0.072	0.054	0.058	0.184
MG_107	0.12	0.065	0.092	0.106	0.073	0.054	0.06	0.076	0.06	0.056	0.06	0.06	0.064	0.09	0.089	0.238	0.07	0.072	0.08	0.044	0.06	0.086	0.06	0.05	0.0475	0.052	0.051	0.05	0.144	0.094	0.06	0.058	0.095	0.083	0.08	0.08	0.07	0.09	0.04	0.086	0.06	0.061	0.08	0.064	0.07	0.148	0.162	0.052	0.072
MG_108	0.078	0.07	0.1	0.116	0.08	0.06	0.065	0.088	0.067	0.061	0.068	0.07	0.07	0.1	0.092	0.131	0.078	0.08	0.087	0.056	0.069	0.074	0.07	0.06	0.054	0.06	0.058	0.06	0.15	0.1	0.062	0.061	0.082	0.094	0.08	0.086	0.076	0.098	0.044	0.09	0.068	0.0693333333333333	0.094	0.07	0.08	0.08	0.066	0.064	0.08
MG_109	0.094	0.09	0.122	0.12	0.09	0.07	0.08	0.09	0.074	0.074	0.084	0.08	0.124	0.126	0.108	0.13	0.09	0.084	0.1	0.07	0.08	0.088	0.082	0.075	0.068	0.244	0.07	0.07	0.167	0.11	0.08	0.07	0.091	0.1	0.09	0.096	0.09	0.133333333333333	0.066	0.1	0.118	0.111	0.1	0.08	0.088	0.094	0.073	0.07	0.09
MG_110	0.084	0.07	0.22	0.12	0.086	0.06	0.07	0.09	0.072	0.086	0.07	0.07	0.085	0.102	0.096	0.132	0.118	0.08	0.09	0.054	0.07	0.083	0.07	0.066	0.056	0.0606666666666667	0.06	0.062	0.172	0.1	0.064	0.064	0.08	0.091	0.08	0.092	0.08	0.094	0.052	0.101	0.072	0.07	0.084	0.07	0.08	0.094	0.0626666666666667	0.063	0.086
MG_111	0.091	0.08	0.11	0.12	0.093	0.078	0.08	0.09	0.08	0.078	0.08	0.08	0.08	0.11	0.102	0.132	0.09	0.086	0.1	0.07	0.08	0.09	0.08	0.078	0.07	0.07	0.07	0.07	0.16	0.11	0.08	0.072	0.094	0.1	0.09	0.1	0.09	0.11	0.068	0.1	0.08	0.08	0.1	0.082	0.09	0.096	0.08	0.076	0.09
MG_112	0.07	0.066	0.092	0.137	0.072	0.055	0.061	0.0806666666666667	0.06	0.058	0.06	0.062	0.07	0.09	0.091	0.126	0.07	0.066	0.09	0.05	0.062	0.07	0.06	0.053	0.05	0.05	0.05	0.05	0.148	0.092	0.06	0.059	0.08	0.084	0.08	0.08	0.07	0.0906666666666667	0.04	0.086	0.06	0.06	0.08	0.06	0.072	0.08	0.06	0.06	0.072
MG_113	0.09	0.084	0.186	0.122	0.094	0.08	0.085	0.108	0.094	0.08	0.08	0.08	0.08	0.11	0.11	0.148	0.09	0.09	0.132	0.074	0.08	0.102	0.082	0.088	0.072	0.08	0.074	0.08	0.162	0.11	0.08	0.08	0.1	0.122	0.1	0.1005	0.09	0.105	0.066	0.102	0.08	0.084	0.1	0.085	0.09	0.1	0.08	0.08	0.1
MG_114	0.07	0.062	0.092	0.11	0.078	0.06	0.06	0.08	0.06	0.06	0.06	0.066	0.0646666666666667	0.124	0.138	0.126	0.09	0.0706666666666667	0.084	0.05	0.06	0.07	0.073	0.052	0.0513333333333333	0.062	0.412	0.058	0.146	0.1	0.172	0.06	0.076	0.09	0.08	0.084	0.076	0.098	0.04	0.12	0.069	0.073	0.082	0.07	0.072	0.08	0.06	0.06	0.08
MG_115	0.07	0.064	0.09	0.104	0.07	0.051	0.054	0.078	0.056	0.05	0.06	0.056	0.075	0.09	0.084	0.114	0.07	0.06	0.08	0.04	0.06	0.066	0.06	0.05	0.042	0.051	0.054	0.05	0.202	0.0933333333333333	0.0513333333333333	0.05	0.07	0.116	0.072	0.08	0.072	0.096	0.03	0.08	0.06	0.06	0.076	0.06	0.068	0.074	0.054	0.0513333333333333	0.072
MG_116	0.071	0.346	0.1	0.11	0.08	0.06	0.076	0.08	0.064	0.06	0.062	0.066	0.067	0.092	0.091	0.132	0.082	0.07	0.088	0.052	0.068	0.07	0.0686666666666667	0.06	0.0556	0.06	0.0585	0.06	0.178	0.1	0.06	0.06	0.079	0.09	0.08	0.088	0.084	0.1	0.042	0.09	0.07	0.07	0.086	0.072	0.078	0.08	0.066	0.06	0.08
MG_117	0.07	0.08	0.096	0.11	0.07	0.058	0.064	0.076	0.06	0.06	0.068	0.067	0.06	0.09	0.09	0.143	0.074	0.07	0.08	0.05	0.06	0.07	0.074	0.05	0.058	0.05	0.056	0.058	0.148	0.106	0.06	0.052	0.07	0.088	0.081	0.082	0.073	0.093	0.04	0.09	0.06	0.06	0.081	0.066	0.076	0.08	0.06	0.064	0.075
MG_118	0.08	0.08	0.1	0.12	0.08	0.08	0.092	0.086	0.071	0.07	0.072	0.074	0.08	0.1	0.1	0.13	0.08	0.08	0.09	0.06	0.074	0.08	0.081	0.068	0.06	0.068	0.066	0.068	0.156	0.108	0.07	0.07	0.084	0.0986666666666667	0.09	0.09	0.082	0.1	0.052	0.096	0.079	0.07	0.09	0.079	0.09	0.0866666666666667	0.07	0.07	0.087
MG_119	0.1	0.094	0.12	0.13	0.1	0.086	0.09	0.1	0.09	0.088	0.0915	0.09	0.09	0.118	0.12	0.14	0.1	0.09	0.11	0.08	0.09	0.1	0.099	0.087	0.08	0.088	0.082	0.086	0.16	0.12	0.096	0.09	0.1	0.11	0.1	0.11	0.11	0.11	0.076	0.118	0.211333333333333	0.17	0.106	0.094	0.102	0.1	0.09	0.09	0.1
MG_120	0.1	0.09	0.12	0.129	0.1	0.09	0.096	0.102	0.086	0.092	0.09	0.09	0.106	0.13	0.121	0.14	0.116	0.09	0.106	0.094	0.09	0.097	0.1	0.082	0.082	0.092	0.08	0.082	0.16	0.121	0.0946666666666667	0.08	0.1	0.11	0.1	0.106	0.092	0.294	0.07	0.212	0.169	0.124	0.106	0.096	0.1	0.1	0.082	0.081	0.1
MG_121	0.08	0.07	0.1	0.12	0.08	0.064	0.07	0.082	0.07	0.084	0.074	0.07	0.164	0.113	0.103	0.13	0.102	0.07	0.09	0.06	0.07	0.08	0.08	0.06	0.06	0.078	0.06	0.0626666666666667	0.15	0.106	0.079	0.06	0.08	0.092	0.084	0.09	0.08	0.278	0.05	0.1	0.09	0.08	0.088	0.091	0.16	0.09	0.062	0.064	0.086
MG_122	0.11	0.108	0.13	0.14	0.174	0.099	0.1	0.114	0.109	0.1	0.1	0.1	0.1	0.126	0.12	0.15	0.11	0.104	0.126	0.09	0.1	0.11	0.101	0.1	0.09	0.097	0.092	0.1	0.201	0.13	0.1	0.1	0.116	0.12	0.116	0.12	0.11	0.122	0.09	0.12	0.1	0.1	0.112	0.106	0.11	0.118	0.1	0.104	0.11
MG_123	0.09	0.0966666666666667	0.11	0.125	0.094	0.08	0.0925	0.101	0.356	0.082	0.088	0.084	0.08	0.114	0.113	0.14	0.09	0.0873333333333333	0.102	0.074	0.084	0.09	0.094	0.076	0.082	0.094	0.08	0.08	0.16	0.114	0.086	0.08	0.09	0.1	0.1	0.113	0.092	0.11	0.07	0.106	0.09	0.086	0.101	0.09	0.094	0.1	0.08	0.092	0.0966666666666667
MG_124	0.06	0.055	0.155	0.1	0.09	0.04	0.05	0.07	0.05	0.04	0.05	0.05	0.05	0.08	0.086	0.118	0.062	0.05	0.074	0.032	0.05	0.065	0.064	0.045	0.03	0.042	0.04	0.04	0.144	0.084	0.051	0.044	0.061	0.074	0.07	0.072	0.06	0.08	0.03	0.08	0.05	0.055	0.07	0.05	0.0605	0.07	0.044	0.048	0.062
MG_125	0.08	0.07	0.1	0.114	0.08	0.06	0.066	0.08	0.066	0.0633333333333333	0.101	0.08	0.07	0.1	0.102	0.13	0.086	0.07	0.09	0.064	0.072	0.072	0.07	0.06	0.057	0.066	0.062	0.06	0.153	0.1	0.076	0.06	0.08	0.09	0.08	0.092	0.08	0.09	0.05	0.098	0.081	0.0813333333333333	0.084	0.07	0.082	0.082	0.063	0.06	0.08
MG_126	0.082	0.08	0.108	0.122	0.088	0.07	0.078	0.09	0.082	0.07	0.077	0.07	0.072	0.102	0.1	0.134	0.08	0.078	0.11	0.06	0.074	0.081	0.076	0.074	0.06	0.068	0.062	0.072	0.158	0.101	0.07	0.07	0.096	0.1	0.09	0.09	0.08	0.1	0.06	0.098	0.073	0.07	0.09	0.085	0.11	0.107	0.07	0.07	0.082
MG_127	0.07	0.062	0.096	0.109	0.07	0.05	0.056	0.074	0.054	0.05	0.054	0.056	0.0515	0.087	0.086	0.12	0.069	0.06	0.08	0.042	0.055	0.098	0.059	0.054	0.044	0.048	0.042	0.05	0.154	0.09	0.05	0.05	0.0706666666666667	0.124	0.07	0.078	0.068	0.082	0.03	0.08	0.056	0.056	0.072	0.06	0.076	0.078	0.05	0.05	0.07
MG_128	0.078	0.07	0.1	0.116	0.08	0.062	0.072	0.08	0.06	0.06	0.066	0.067	0.07	0.098	0.099	0.12	0.08	0.072	0.09	0.05	0.068	0.07	0.07	0.06	0.052	0.061	0.06	0.063	0.15	0.1	0.068	0.063	0.08	0.09	0.08	0.086	0.08	0.09	0.048	0.09	0.108	0.15	0.08	0.076	0.081	0.082	0.066	0.06	0.08
MG_129	0.06	0.059	0.084	0.102	0.06	0.045	0.05	0.07	0.05	0.046	0.054	0.05	0.05	0.09	0.088	0.11	0.066	0.052	0.0706666666666667	0.042	0.05	0.06	0.057	0.04	0.04	0.067	0.04	0.042	0.14	0.0886666666666667	0.05	0.048	0.06	0.08	0.07	0.07	0.06	0.08	0.03	0.08	0.058	0.054	0.07	0.058	0.061	0.119	0.05	0.0453333333333333	0.069
MG_130	0.094	0.184	0.112	0.13	0.092	0.08	0.09	0.104	0.08	0.084	0.084	0.086	0.086	0.127	0.124	0.14	0.09	0.09	0.1	0.078	0.082	0.09	0.09	0.08	0.0793333333333333	0.1	0.083	0.08	0.169	0.120666666666667	0.082	0.086	0.099	0.122	0.1	0.102	0.1	0.11	0.07	0.108	0.102	0.09	0.102	0.09	0.104	0.1	0.08	0.08	0.096
MG_132	0.064	0.06	0.09	0.1	0.07	0.05	0.052	0.07	0.06	0.05	0.051	0.056	0.052	0.088	0.08	0.116	0.07	0.06	0.073	0.04	0.054	0.06	0.058	0.05	0.04	0.043	0.0415	0.05	0.14	0.09	0.054	0.05	0.07	0.086	0.07	0.079	0.068	0.08	0.034	0.08	0.056	0.051	0.07	0.06	0.0895	0.07	0.05	0.05	0.07
MG_133	0.071	0.07	0.098	0.11	0.08	0.063	0.0615	0.08	0.06	0.06	0.067	0.069	0.06	0.108	0.104	0.126	0.08	0.07	0.084	0.0533333333333333	0.07	0.07	0.078	0.06	0.051	0.084	0.06	0.06	0.15	0.106	0.074	0.06	0.08	0.09	0.08	0.086	0.074	0.094	0.05	0.09	0.078	0.082	0.083	0.07	0.074	0.08	0.06	0.06	0.08
MG_134	0.064	0.052	0.085	0.1	0.076	0.04	0.05	0.068	0.05	0.043	0.05	0.05	0.05	0.08	0.08	0.14	0.081	0.05	0.071	0.032	0.056	0.06	0.05	0.04	0.038	0.04	0.04	0.04	0.144	0.084	0.052	0.052	0.062	0.074	0.07	0.071	0.06	0.08	0.032	0.084	0.054	0.082	0.07	0.05	0.06	0.143333333333333	0.042	0.042	0.064
MG_135	0.076	0.076	0.1	0.11	0.08	0.06	0.066	0.08	0.068	0.072	0.07	0.07	0.07	0.112	0.104	0.12	0.08	0.07	0.09	0.057	0.07	0.074	0.072	0.06	0.054	0.166	0.06	0.06	0.15	0.1	0.094	0.06	0.08	0.09	0.08	0.09	0.079	0.09	0.05	0.098	0.08	0.085	0.081	0.07	0.081	0.08	0.062	0.06	0.08
MG_136	0.094	0.09	0.116	0.131333333333333	0.106	0.08	0.082	0.1	0.092	0.08	0.087	0.086	0.084	0.111	0.11	0.14	0.093	0.09	0.108	0.078	0.088	0.11	0.09	0.084	0.08	0.08	0.08	0.0813333333333333	0.16	0.11	0.0805	0.08	0.098	0.118	0.1	0.1	0.092	0.11	0.074	0.111	0.088	0.091	0.1	0.092	0.098	0.1	0.08	0.08	0.099
MG_137	0.088	0.08	0.11	0.12	0.09	0.112	0.08	0.093	0.08	0.078	0.081	0.08	0.08	0.106	0.1	0.132	0.09	0.08	0.097	0.081	0.08	0.09	0.088	0.07	0.07	0.0713333333333333	0.072	0.085	0.156	0.128	0.08	0.074	0.09	0.101	0.09	0.098	0.09	0.112	0.06	0.1	0.08	0.08	0.096	0.081	0.09	0.096	0.072	0.076	0.096
MG_138	0.108	0.11	0.134	0.142	0.112	0.09	0.117333333333333	0.123	0.096	0.09	0.096	0.101333333333333	0.094	0.13	0.128	0.152	0.11	0.1	0.118	0.088	0.096	0.168	0.1	0.11	0.084	0.09	0.09	0.118	0.174	0.128	0.092	0.09	0.11	0.122	0.109	0.112	0.1	0.119333333333333	0.09	0.125	0.0953333333333333	0.1	0.118	0.112	0.11	0.14	0.09	0.09	0.11
MG_139	0.107	0.102	0.12	0.13	0.1	0.09	0.093	0.11	0.09	0.09	0.096	0.09	0.097	0.137	0.116	0.14	0.1	0.115	0.112666666666667	0.086	0.09	0.1	0.09	0.113	0.0826666666666667	0.096	0.114	0.098	0.17	0.121	0.097	0.09	0.1	0.114	0.108666666666667	0.116	0.107	0.12	0.08	0.112	0.104	0.1	0.11	0.098	0.1	0.108	0.09	0.096	0.107333333333333
MG_140	0.198	0.142	0.15	0.162	0.14	0.127	0.132	0.14	0.13	0.156	0.144	0.13	0.13	0.15	0.15	0.179	0.142	0.148	0.145	0.124	0.13	0.138	0.138	0.136	0.121	0.148	0.122	0.125	0.192	0.152	0.13	0.128	0.14	0.148	0.14	0.14	0.139	0.15	0.12	0.147	0.13	0.13	0.14	0.13	0.138	0.148	0.13	0.152	0.208
MG_141	0.118	0.098	0.120666666666667	0.14	0.146	0.08	0.106666666666667	0.105	0.09	0.0905	0.11	0.094	0.09	0.116	0.116	0.14	0.11	0.278	0.116	0.08	0.09	0.112	0.098	0.104	0.084	0.082	0.08	0.08	0.182	0.12	0.09	0.082	0.166	0.11	0.102	0.112	0.1	0.11	0.07	0.155	0.0935	0.09	0.1	0.09	0.1	0.108	0.083	0.13	0.1
MG_477	0.06	0.05	0.082	0.1	0.06	0.04	0.052	0.062	0.05	0.041	0.05	0.05	0.05	0.08	0.08	0.11	0.06	0.05	0.07	0.03	0.05	0.06	0.052	0.04	0.036	0.041	0.04	0.04	0.14	0.082	0.05	0.041	0.06	0.0766666666666667	0.064	0.07	0.06	0.08	0.024	0.08	0.05	0.05	0.07	0.05	0.06	0.066	0.043	0.04	0.064
MG_142	0.116	0.1	0.13	0.14	0.11	0.09	0.102	0.128	0.096	0.098	0.096	0.0986666666666667	0.1	0.12	0.12	0.18	0.121	0.1	0.132	0.088	0.1	0.11	0.1	0.101	0.094	0.091	0.09	0.096	0.178	0.12	0.093	0.098	0.11	0.12	0.11	0.118	0.103	0.12	0.09	0.12	0.098	0.1	0.11	0.1	0.11	0.146	0.09	0.09	0.11
MG_143	0.065	0.058	0.095	0.11	0.0686666666666667	0.044	0.052	0.07	0.07	0.072	0.05	0.051	0.0553333333333333	0.084	0.116	0.122	0.062	0.052	0.072	0.038	0.05	0.068	0.05	0.048	0.29	0.043	0.04	0.042	0.146	0.09	0.05	0.05	0.07	0.08	0.07	0.072	0.07	0.081	0.03	0.084	0.145	0.062	0.07	0.067	0.06	0.08	0.05	0.043	0.066
MG_144	0.0785	0.072	0.1	0.11	0.08	0.06	0.064	0.08	0.062	0.06	0.07	0.07	0.072	0.11	0.102	0.126	0.086	0.071	0.09	0.05	0.07	0.075	0.078	0.06	0.058	0.087	0.06	0.06	0.156	0.106	0.073	0.06	0.08	0.09	0.08	0.09	0.08	0.092	0.05	0.094	0.081	0.082	0.082	0.076	0.08	0.082	0.06	0.062	0.0806666666666667
MG_145	0.0775	0.07	0.1	0.11	0.08	0.06	0.066	0.082	0.062	0.066	0.07	0.077	0.064	0.097	0.09	0.126	0.08	0.078	0.094	0.052	0.07	0.074	0.07	0.06	0.052	0.06	0.06	0.06	0.15	0.1	0.06	0.066	0.08	0.09	0.08	0.09	0.079	0.09	0.05	0.09	0.07	0.07	0.084	0.072	0.079	0.085	0.062	0.06	0.08
MG_146	0.09	0.08	0.11	0.122	0.09	0.072	0.08	0.094	0.08	0.084	0.08	0.08	0.084	0.126	0.112	0.136	0.096	0.08	0.1	0.0746666666666667	0.08	0.09	0.089	0.077	0.07	0.082	0.076	0.072	0.164	0.111333333333333	0.09	0.08	0.09	0.1	0.09	0.1	0.09	0.108	0.063	0.106	0.0893333333333333	0.09	0.296	0.086	0.09	0.0953333333333333	0.079	0.076	0.094
MG_147	0.08	0.08	0.104	0.12	0.09	0.07	0.076	0.09	0.07	0.07	0.084	0.075	0.072	0.123	0.109	0.13	0.106	0.08	0.09	0.06	0.08	0.08	0.082	0.07	0.072	0.104	0.07	0.07	0.15	0.108	0.08	0.07	0.09	0.1	0.09	0.094	0.0826666666666667	0.1	0.06	0.101	0.088	0.081	0.096	0.08	0.088	0.09	0.07	0.072	0.091
MG_148	0.094	0.08	0.11	0.124	0.09	0.07	0.088	0.09	0.08	0.074	0.08	0.08	0.08	0.105	0.1	0.13	0.09	0.08	0.1	0.07	0.08	0.084	0.08	0.072	0.07	0.07	0.07	0.07	0.16	0.111	0.08	0.076	0.092	0.1	0.09	0.1	0.09	0.101	0.06	0.11	0.08	0.084	0.09	0.085	0.09	0.092	0.075	0.074	0.09
MG_149	0.08	0.072	0.1	0.112	0.08	0.06	0.0703333333333333	0.08	0.066	0.062	0.076	0.07	0.07	0.098	0.09	0.144	0.08	0.086	0.09	0.054	0.07	0.072	0.07	0.06	0.068	0.063	0.06	0.06	0.156	0.1	0.066	0.06	0.08	0.091	0.08	0.091	0.08	0.09	0.05	0.09	0.07	0.07	0.086	0.076	0.08	0.0813333333333333	0.061	0.064	0.08
MG_478	0.06	0.064	0.09	0.1	0.07	0.05	0.057	0.07	0.05	0.05	0.06	0.06	0.052	0.099	0.09	0.114	0.068	0.06	0.0793333333333333	0.04	0.054	0.06	0.072	0.044	0.042	0.052	0.042	0.05	0.172	0.098	0.064	0.05	0.07	0.08	0.07	0.08	0.07	0.09	0.03	0.089	0.064	0.06	0.07	0.062	0.069	0.072	0.05	0.05	0.07
MG_150	0.06	0.05	0.086	0.168	0.0675	0.04	0.056	0.082	0.05	0.044	0.05	0.05	0.052	0.08	0.082	0.118	0.0686666666666667	0.0506666666666667	0.08	0.045	0.05	0.061	0.052	0.045	0.516	0.04	0.04	0.04	0.152666666666667	0.08	0.05	0.052	0.064	0.08	0.07	0.071	0.06	0.08	0.03	0.08	0.05	0.057	0.0713333333333333	0.058	0.061	0.074	0.05	0.044	0.068
MG_151	0.076	0.07	0.1	0.112	0.08	0.06	0.064	0.08	0.064	0.06	0.07	0.07	0.062	0.09	0.09	0.12	0.079	0.07	0.088	0.05	0.07	0.11	0.07	0.06	0.05	0.06	0.06	0.06	0.15	0.1	0.066	0.06	0.08	0.09	0.08	0.084	0.07	0.09	0.06	0.1	0.074	0.068	0.08	0.126666666666667	0.08	0.086	0.06	0.06	0.08
MG_152	0.07	0.06	0.102	0.113	0.074	0.05	0.06	0.08	0.061	0.054	0.06	0.06	0.06	0.09	0.09	0.12	0.07	0.062	0.142	0.05	0.06	0.0786666666666667	0.06	0.059	0.052	0.051	0.05	0.05	0.152	0.09	0.06	0.057	0.07	0.089	0.078	0.08	0.07	0.09	0.04	0.088	0.063	0.0615	0.08	0.073	0.07	0.088	0.06	0.056	0.072
MG_153	0.06	0.059	0.09	0.104	0.067	0.04	0.056	0.072	0.05	0.05	0.05	0.05	0.05	0.08	0.08	0.242	0.06	0.05	0.08	0.061	0.05	0.0776666666666667	0.051	0.052	0.039	0.0413333333333333	0.04	0.046	0.142	0.087	0.05	0.051	0.064	0.094	0.07	0.07	0.063	0.08	0.051	0.08	0.056	0.055	0.07	0.063	0.06	0.076	0.05	0.043	0.07
MG_154	0.084	0.08	0.116	0.142	0.082	0.06	0.078	0.084	0.071	0.06	0.07	0.07	0.07	0.1	0.1	0.128	0.08	0.07	0.09	0.058	0.07	0.089	0.07	0.066	0.06	0.06	0.06	0.068	0.152	0.1	0.07	0.0606666666666667	0.08	0.09	0.08	0.094	0.08	0.097	0.054	0.09	0.07	0.079	0.09	0.093	0.08	0.128	0.06	0.064	0.088
MG_155	0.065	0.054	0.088	0.126	0.062	0.04	0.049	0.069	0.05	0.044	0.051	0.05	0.05	0.08	0.08	0.141333333333333	0.063	0.05	0.086	0.03	0.05	0.0686666666666667	0.05	0.04	0.036	0.04	0.048	0.05	0.144	0.08	0.048	0.041	0.07	0.079	0.07	0.07	0.06	0.08	0.0345	0.075	0.072	0.05	0.074	0.052	0.06	0.08	0.046	0.041	0.07
MG_156	0.07	0.06	0.12	0.11	0.07	0.05	0.058	0.07	0.05	0.084	0.052	0.05	0.055	0.086	0.089	0.14	0.07	0.06	0.081	0.04	0.0573333333333333	0.0733333333333333	0.06	0.05	0.04	0.047	0.04	0.053	0.154	0.09	0.05	0.05	0.07	0.08	0.074	0.079	0.078	0.082	0.036	0.086	0.072	0.058	0.072	0.166666666666667	0.064	0.077	0.05	0.05	0.07
MG_157	0.08	0.072	0.134	0.128	0.08	0.06	0.068	0.094	0.068	0.062	0.07	0.072	0.07	0.099	0.095	0.134	0.106	0.071	0.09	0.0565	0.07	0.083	0.07	0.076	0.054	0.06	0.06	0.0606666666666667	0.154	0.1	0.07	0.06	0.08	0.092	0.08	0.09	0.08	0.094	0.05	0.09	0.08	0.07	0.085	0.09	0.084	0.1	0.062	0.06	0.08
MG_158	0.07	0.061	0.099	0.128	0.072	0.05	0.056	0.07	0.056	0.05	0.055	0.052	0.06	0.088	0.083	0.116	0.082	0.06	0.092	0.04	0.052	0.069	0.06	0.05	0.041	0.048	0.04	0.054	0.15	0.09	0.05	0.05	0.07	0.082	0.075	0.08	0.068	0.08	0.03	0.08	0.201	0.055	0.111	0.063	0.07	0.078	0.05	0.05	0.07
MG_159	0.074	0.06	0.09	0.12	0.072	0.05	0.064	0.078	0.06	0.05	0.06	0.06	0.06	0.0926666666666667	0.09	0.12	0.07	0.06	0.08	0.05	0.06	0.072	0.062	0.05	0.05	0.05	0.05	0.054	0.153	0.1	0.06	0.06	0.07	0.09	0.08	0.08	0.07	0.09	0.04	0.09	0.06	0.064	0.088	0.062	0.07	0.081	0.056	0.05	0.072
MG_160	0.06	0.0526666666666667	0.08	0.1	0.061	0.04	0.048	0.064	0.0505	0.04	0.05	0.05	0.05	0.084	0.08	0.118	0.064	0.05	0.07	0.03	0.05	0.0613333333333333	0.05	0.04	0.032	0.04	0.04	0.04	0.147	0.08	0.05	0.044	0.065	0.078	0.068	0.07	0.06	0.08	0.022	0.074	0.0566666666666667	0.05	0.072	0.062	0.0653333333333333	0.22	0.04	0.04	0.06
MG_161	0.066	0.06	0.09	0.124	0.07	0.046	0.053	0.08	0.052	0.046	0.055	0.054	0.054	0.09	0.085	0.119	0.075	0.06	0.094	0.04	0.056	0.082	0.058	0.062	0.04	0.054	0.048	0.05	0.156	0.095	0.05	0.048	0.068	0.098	0.072	0.074	0.07	0.081	0.03	0.081	0.062	0.054	0.074	0.062	0.07	0.078	0.05	0.05	0.0693333333333333
MG_162	0.074	0.054	0.154	0.106	0.066	0.042	0.052	0.07	0.076	0.046	0.05	0.05	0.05	0.08	0.08	0.12	0.07	0.05	0.1	0.04	0.05	0.0613333333333333	0.05	0.042	0.043	0.04	0.04	0.04	0.156	0.083	0.05	0.043	0.062	0.08	0.07	0.07	0.06	0.08	0.03	0.084	0.05	0.05	0.072	0.054	0.06	0.07	0.049	0.042	0.066
MG_163	0.074	0.068	0.108	0.116	0.112	0.05	0.062	0.078	0.06	0.0533333333333333	0.06	0.06	0.06	0.092	0.088	0.142	0.078	0.06	0.112	0.044	0.06	0.082	0.06	0.051	0.118	0.05	0.05	0.066	0.149	0.09	0.06	0.052	0.076	0.094	0.074	0.08	0.07	0.08	0.041	0.084	0.06	0.06	0.08	0.07	0.07	0.136666666666667	0.054	0.05	0.076
MG_164	0.06	0.056	0.082	0.102	0.06	0.04	0.047	0.076	0.044	0.042	0.05	0.05	0.046	0.08	0.08	0.116	0.076	0.05	0.07	0.03	0.05	0.06	0.05	0.04	0.033	0.04	0.034	0.04	0.14	0.0813333333333333	0.041	0.04	0.064	0.072	0.067	0.072	0.064	0.078	0.02	0.082	0.086	0.05	0.065	0.103	0.072	0.141	0.04	0.04	0.062
MG_165	0.064	0.06	0.096	0.175	0.072	0.05	0.058	0.0726666666666667	0.052	0.05	0.056	0.056	0.054	0.085	0.088	0.116	0.07	0.06	0.076	0.04	0.0546666666666667	0.0666666666666667	0.057	0.056	0.042	0.048	0.0433333333333333	0.05	0.163	0.09	0.05	0.05	0.07	0.082	0.07	0.078	0.069	0.082	0.0386666666666667	0.081	0.054	0.07	0.074	0.12	0.07	0.08	0.05	0.05	0.07
MG_166	0.0705	0.06	0.106	0.109	0.072	0.05	0.062	0.074	0.06	0.054	0.06	0.06	0.06	0.09	0.088	0.12	0.074	0.06	0.084	0.04	0.06	0.076	0.06	0.058	0.068	0.05	0.058	0.05	0.146	0.09	0.059	0.05	0.074	0.084	0.07	0.08	0.07	0.086	0.04	0.0826666666666667	0.06	0.06	0.08	0.066	0.078	0.078	0.054	0.054	0.07
MG_167	0.062	0.053	0.09	0.101	0.07	0.04	0.05	0.07	0.05	0.044	0.05	0.05	0.05	0.086	0.088	0.116	0.064	0.051	0.129	0.04	0.05	0.062	0.052	0.042	0.04	0.043	0.04	0.04	0.14	0.086	0.05	0.042	0.061	0.08	0.07	0.07	0.06	0.08	0.03	0.08	0.052	0.0595	0.074	0.0673333333333333	0.064	0.072	0.05	0.044	0.06
MG_168	0.076	0.07	0.108	0.12	0.078	0.052	0.064	0.082	0.06	0.057	0.06	0.06	0.06	0.09	0.094	0.125	0.074	0.068	0.088	0.05	0.06	0.076	0.062	0.061	0.05	0.058	0.054	0.058	0.152	0.092	0.06	0.06	0.077	0.09	0.08	0.084	0.07	0.09	0.0405	0.092	0.068	0.114	0.08	0.07	0.08	0.088	0.06	0.054	0.078
MG_169	0.07	0.06	0.09	0.1	0.07	0.05	0.05	0.084	0.05	0.05	0.056	0.057	0.052	0.086	0.08	0.118	0.068	0.06	0.08	0.04	0.0566666666666667	0.063	0.06	0.05	0.04	0.05	0.044	0.05	0.14	0.09	0.05	0.05	0.07	0.08	0.07	0.08	0.065	0.08	0.036	0.08	0.058	0.056	0.07	0.078	0.063	0.072	0.05	0.05	0.07
MG_170	0.096	0.09	0.142	0.142	0.098	0.081	0.08	0.1	0.085	0.08	0.216	0.09	0.106	0.126	0.13	0.141	0.112	0.102	0.112	0.078	0.088	0.092	0.186	0.082	0.077	0.108	0.076	0.08	0.164	0.126	0.094	0.08	0.098	0.106	0.1	0.1	0.184	0.228	0.079	0.142	0.112	0.175	0.102	0.096	0.092	0.1	0.0806666666666667	0.08	0.11
MG_171	0.07	0.062	0.09	0.11	0.076	0.0566666666666667	0.06	0.078	0.06	0.052	0.064	0.062	0.085	0.208	0.09	0.12	0.07	0.064	0.09	0.05	0.062	0.07	0.062	0.0533333333333333	0.05	0.05	0.05	0.058	0.148	0.107333333333333	0.06	0.062	0.078	0.08	0.08	0.0815	0.07	0.09	0.04	0.084	0.06	0.06	0.08	0.065	0.072	0.08	0.06	0.056	0.078
MG_172	0.074	0.07	0.104	0.12	0.08	0.06	0.068	0.081	0.06	0.072	0.065	0.067	0.066	0.102	0.096	0.124	0.073	0.07	0.084	0.056	0.064	0.07	0.068	0.06	0.054	0.06	0.058	0.06	0.1505	0.1	0.062	0.063	0.084	0.09	0.08	0.0966666666666667	0.076	0.094	0.041	0.091	0.068	0.068	0.086	0.074	0.074	0.082	0.061	0.064	0.082
MG_173	0.06	0.0513333333333333	0.102	0.1	0.064	0.04	0.048	0.068	0.057	0.042	0.05	0.05	0.048	0.08	0.08	0.227	0.062	0.052	0.07	0.03	0.05	0.063	0.05	0.042	0.034	0.04	0.037	0.04	0.146	0.09	0.046	0.04	0.06	0.081	0.066	0.071	0.068	0.08	0.028	0.08	0.05	0.0535	0.07	0.0573333333333333	0.06	0.088	0.04	0.04	0.064
MG_174	0.057	0.05	0.102	0.1	0.06	0.033	0.046	0.0753333333333333	0.04	0.042	0.048	0.04	0.04	0.08	0.074	0.114	0.0586666666666667	0.05	0.082	0.03	0.046	0.06	0.046	0.045	0.03	0.04	0.032	0.037	0.142	0.08	0.044	0.034	0.063	0.0926666666666667	0.062	0.07	0.053	0.072	0.02	0.081	0.11	0.066	0.0666666666666667	0.07	0.056	0.07	0.04	0.04	0.0605
MG_175	0.082	0.058	0.094	0.11	0.066	0.044	0.05	0.076	0.05	0.05	0.052	0.05	0.068	0.086	0.083	0.118	0.148	0.055	0.082	0.04	0.05	0.072	0.058	0.058	0.04	0.04	0.04	0.044	0.16	0.09	0.052	0.05	0.07	0.088	0.07	0.078	0.064	0.08	0.03	0.08	0.065	0.0555	0.07	0.07	0.06	0.196	0.05	0.05	0.07
MG_176	0.0686666666666667	0.0693333333333333	0.092	0.128	0.074	0.048	0.05	0.088	0.05	0.048	0.058	0.054	0.053	0.0846666666666667	0.08	0.12	0.068	0.056	0.08	0.041	0.0525	0.068	0.052	0.06	0.05	0.042	0.0406666666666667	0.049	0.148	0.09	0.05	0.048	0.07	0.084	0.07	0.075	0.072	0.08	0.046	0.083	0.052	0.061	0.072	0.072	0.066	0.079	0.05	0.048	0.069
MG_177	0.085	0.078	0.108	0.12	0.092	0.076	0.076	0.09	0.075	0.068	0.071	0.072	0.074	0.102	0.102	0.13	0.08	0.08	0.1	0.149	0.07	0.096	0.0733333333333333	0.086	0.06	0.0666666666666667	0.0626666666666667	0.064	0.162	0.1	0.07	0.07	0.088	0.0966666666666667	0.09	0.09	0.08	0.1	0.056	0.098	0.078	0.084	0.09	0.09	0.094	0.118	0.07	0.073	0.082
MG_178	0.06	0.052	0.09	0.148	0.064	0.042	0.062	0.08	0.0506666666666667	0.048	0.05	0.054	0.0506666666666667	0.098	0.088	0.12	0.068	0.06	0.078	0.04	0.05	0.089	0.05	0.05	0.046	0.041	0.04	0.045	0.145	0.09	0.05	0.048	0.068	0.08	0.07	0.078	0.067	0.08	0.031	0.08	0.05	0.054	0.076	0.092	0.074	0.076	0.05	0.05	0.07
MG_179	0.078	0.078	0.157	0.116	0.08	0.061	0.096	0.086	0.062	0.064	0.07	0.07	0.072	0.12	0.178	0.126	0.08	0.07	0.09	0.058	0.07	0.088	0.07	0.06	0.054	0.06	0.06	0.082	0.15	0.1	0.07	0.064	0.08	0.09	0.08	0.108	0.088	0.093	0.05	0.15	0.182	0.186	0.082	0.096	0.092	0.14	0.067	0.06	0.0805
MG_180	0.08	0.07	0.1	0.116	0.081	0.065	0.096	0.088	0.0713333333333333	0.06	0.07	0.07	0.07	0.158	0.2	0.128	0.082	0.07	0.09	0.062	0.07	0.08	0.072	0.064	0.066	0.078	0.062	0.094	0.198	0.112	0.07	0.07	0.08	0.099	0.084	0.09	0.08	0.092	0.05	0.108	0.324	0.294	0.09	0.088	0.13825	0.095	0.07	0.07	0.09
MG_181	0.09	0.088	0.134	0.128	0.09	0.07	0.084	0.102	0.08	0.074	0.08	0.08	0.08	0.126	0.116	0.132	0.11	0.08	0.1	0.07	0.08	0.09	0.086	0.078	0.07	0.146	0.075	0.074	0.159333333333333	0.11	0.09	0.08	0.09	0.1	0.09	0.1	0.09	0.102	0.062	0.351	0.094	0.098	0.096	0.086	0.09	0.092	0.074	0.07	0.09
MG_182	0.0755	0.072	0.1	0.116	0.08	0.06	0.066	0.084	0.06	0.06	0.068	0.062	0.068	0.09	0.09	0.12	0.076	0.07	0.088	0.05	0.068	0.072	0.062	0.059	0.052	0.062	0.0575	0.06	0.156	0.1	0.06	0.06	0.08	0.09	0.08	0.085	0.091	0.098	0.044	0.09	0.064	0.068	0.08	0.07	0.094	0.08	0.06	0.06	0.08
MG_183	0.106666666666667	0.138	0.12	0.131	0.107	0.09	0.091	0.11	0.09	0.09	0.096	0.096	0.095	0.12	0.12	0.142	0.122	0.1	0.11	0.08	0.0953333333333333	0.101	0.092	0.09	0.085	0.09	0.09	0.09	0.173	0.122	0.093	0.09	0.106	0.11	0.108	0.11	0.1	0.12	0.087	0.118	0.098	0.096	0.11	0.1	0.104	0.11	0.09	0.092	0.11
MG_184	0.08	0.073	0.105	0.112	0.082	0.062	0.07	0.092	0.07	0.064	0.076	0.097	0.07	0.1	0.1	0.129	0.0806666666666667	0.074	0.094	0.06	0.07	0.08	0.07	0.065	0.06	0.06	0.062	0.06	0.158	0.102	0.07	0.068	0.084	0.094	0.088	0.09	0.082	0.096	0.053	0.098	0.07	0.07	0.09	0.078	0.081	0.08	0.07	0.066	0.08
MG_185	0.11	0.102	0.122	0.14	0.11	0.1	0.1	0.11	0.1	0.1	0.1	0.1	0.1	0.122	0.12	0.15	0.11	0.1	0.121	0.093	0.1	0.11	0.104	0.092	0.093	0.098	0.092	0.092	0.176	0.13	0.102	0.1	0.11	0.12	0.111	0.12	0.114	0.136	0.088	0.12	0.162666666666667	0.106	0.114	0.1	0.11	0.111	0.1	0.1	0.11
MG_186	0.072	0.07	0.098	0.11	0.082	0.06	0.06	0.08	0.066	0.062	0.066	0.07	0.064	0.092	0.09	0.13	0.076	0.07	0.084	0.05	0.064	0.076	0.07	0.054	0.054	0.06	0.066	0.06	0.218	0.1	0.06	0.06	0.076	0.09	0.08	0.088	0.078	0.096	0.046	0.09	0.079	0.073	0.084	0.073	0.078	0.08	0.066	0.06	0.081
MG_187	0.1	0.095	0.12	0.13	0.1	0.09	0.0953333333333333	0.11	0.09	0.09	0.094	0.1	0.09	0.25	0.154	0.14	0.1	0.09	0.11	0.088	0.09	0.1	0.096	0.0906666666666667	0.086	0.096	0.084	0.09	0.17	0.12	0.1	0.092	0.101	0.11	0.104	0.112	0.1	0.116	0.08	0.262	0.364	0.322	0.11	0.096	0.1	0.106	0.09	0.09	0.1
MG_188	0.082	0.076	0.1	0.119	0.08	0.068	0.071	0.0886666666666667	0.07	0.081	0.072	0.072	0.076	0.118	0.1	0.13	0.092	0.076	0.09	0.068	0.07	0.08	0.08	0.064	0.061	0.079	0.06	0.068	0.15	0.117	0.076	0.07	0.08	0.09	0.084	0.09	0.081	0.101	0.064	0.232	0.233	0.404	0.09	0.15	0.118	0.09	0.07	0.07	0.104
MG_189	0.08	0.073	0.1	0.111	0.08	0.062	0.118666666666667	0.0893333333333333	0.07	0.06	0.07	0.071	0.07	0.138	0.102	0.14	0.124	0.07	0.09	0.065	0.07	0.08	0.082	0.074	0.06	0.077	0.0613333333333333	0.064	0.15	0.103	0.078	0.067	0.08	0.091	0.09	0.09	0.08	0.099	0.071	0.378	0.473	0.282	0.118	0.116	0.09	0.086	0.07	0.066	0.082
MG_190	0.08	0.07	0.1	0.117	0.082	0.066	0.07	0.088	0.098	0.07	0.072	0.071	0.076	0.105	0.101	0.13	0.08	0.076	0.09	0.06	0.073	0.08	0.074	0.063	0.06	0.063	0.064	0.063	0.254	0.1	0.08	0.067	0.08	0.09	0.088	0.09	0.088	0.1	0.05	0.096	0.078	0.074	0.092	0.072	0.084	0.083	0.07	0.067	0.088
MG_191	0.156	0.156	0.17	0.18	0.316	0.152	0.164	0.16	0.154	0.15	0.16	0.17	0.162	0.176	0.172	0.202	0.159	0.156	0.16	0.153	0.15	0.152	0.158	0.144	0.196	0.215	0.144	0.146	0.212	0.176	0.158	0.149	0.158	0.174	0.16	0.164	0.166	0.176	0.14	0.178	0.15	0.178	0.16	0.154	0.166	0.16	0.15	0.148	0.16
MG_192	0.13	0.141	0.151	0.164	0.136	0.12	0.162	0.142	0.124	0.148	0.126	0.132	0.128	0.165	0.157	0.18	0.132	0.136	0.14	0.12	0.124	0.13	0.13	0.12	0.12	0.181	0.12	0.12	0.19	0.15	0.142	0.124	0.132	0.14	0.138	0.14	0.138	0.15	0.114	0.15	0.136	0.137	0.144	0.134	0.13	0.14	0.12	0.128666666666667	0.147
MG_194	0.114	0.078	0.106	0.13	0.088	0.07	0.105	0.123	0.07	0.07	0.0803333333333333	0.072	0.078	0.102666666666667	0.103	0.13	0.098	0.076	0.096	0.066	0.076	0.081	0.072	0.122	0.062	0.366	0.063	0.07	0.174	0.106	0.074	0.07	0.09	0.104	0.09	0.09	0.105	0.1	0.054	0.099	0.152	0.089	0.09	0.099	0.083	0.094	0.07	0.07	0.09
MG_195	0.172	0.118	0.136	0.159	0.15	0.11	0.122	0.26	0.150666666666667	0.107	0.11	0.112	0.128	0.138	0.137	0.186	0.128	0.139	0.126	0.102	0.11	0.122	0.11	0.166	0.1	0.106	0.101	0.11	0.178	0.138	0.11	0.11	0.122	0.1305	0.12	0.186	0.142	0.14	0.104	0.13	0.114	0.12	0.122	0.116	0.12	0.138	0.11	0.108	0.12
MG_196	0.074	0.072	0.186	0.122	0.08	0.05	0.06	0.079	0.061	0.052	0.06	0.06	0.06	0.09	0.086	0.123	0.076	0.06	0.094	0.056	0.06	0.089	0.06	0.088	0.046	0.05	0.05	0.052	0.158	0.09	0.06	0.05	0.078	0.08	0.075	0.08	0.078	0.088	0.042	0.085	0.068	0.07	0.08	0.067	0.07	0.086	0.052	0.05	0.07
MG_197	0.06	0.05	0.08	0.1	0.06	0.04	0.048	0.068	0.043	0.042	0.05	0.0486666666666667	0.042	0.08	0.08	0.116	0.06	0.05	0.07	0.03	0.05	0.058	0.05	0.04	0.038	0.04	0.034	0.04	0.14	0.081	0.04	0.04	0.06	0.072	0.06	0.07	0.06	0.075	0.022	0.078	0.058	0.05	0.07	0.052	0.083	0.071	0.04	0.04	0.06
MG_198	0.06	0.052	0.2	0.102	0.068	0.046	0.05	0.07	0.05	0.044	0.05	0.05	0.05	0.08	0.08	0.118	0.066	0.059	0.078	0.04	0.05	0.064	0.05	0.048	0.04	0.04	0.042	0.043	0.142	0.091	0.05	0.048	0.068	0.08	0.07	0.074	0.06	0.08	0.03	0.108	0.062	0.05	0.074	0.06	0.07	0.072	0.05	0.05	0.07
MG_200	0.1	0.11	0.121	0.136	0.115	0.09	0.11	0.109	0.092	0.093	0.1	0.092	0.1	0.122	0.12	0.144	0.109	0.102	0.114	0.088	0.09	0.108	0.118	0.09	0.087	0.095	0.09	0.09	0.192	0.120666666666667	0.098	0.09	0.1	0.111	0.11	0.112	0.104	0.122	0.08	0.11	0.124	0.094	0.11	0.1	0.215	0.13	0.09	0.09	0.104
MG_201	0.072	0.06	0.1	0.11	0.074	0.051	0.06	0.08	0.06	0.056	0.06	0.06	0.06	0.09	0.09	0.12	0.072	0.06	0.08	0.05	0.0606666666666667	0.08	0.06	0.066	0.05	0.05	0.05	0.051	0.152	0.093	0.06	0.054	0.078	0.09	0.08	0.08	0.071	0.09	0.046	0.09	0.06	0.06	0.08	0.066	0.07	0.082	0.06	0.058	0.07
MG_202	0.06	0.056	0.084	0.1	0.068	0.045	0.05	0.07	0.05	0.046	0.05	0.0506666666666667	0.05	0.08	0.08	0.112	0.06	0.058	0.07	0.04	0.052	0.06	0.0513333333333333	0.04	0.054	0.044	0.041	0.042	0.14	0.0913333333333333	0.05	0.042	0.068	0.08	0.07	0.072	0.06	0.08	0.03	0.08	0.05	0.05	0.074	0.056	0.06	0.07	0.05	0.044	0.068
MG_203	0.11	0.1	0.272	0.39	0.108	0.09	0.102	0.13	0.098	0.094	0.098	0.1	0.098	0.12	0.121	0.156	0.109	0.103	0.11	0.092	0.1	0.108666666666667	0.1	0.096	0.09	0.09	0.09	0.1	0.238	0.128	0.098	0.1	0.11	0.122	0.11	0.148	0.11	0.132	0.084	0.12	0.101333333333333	0.1	0.111	0.1	0.108	0.14	0.09	0.091	0.11
MG_204	0.118	0.112	0.392	0.5375	0.129	0.102	0.114	0.12	0.116	0.11	0.113	0.11	0.11	0.13	0.13	0.16	0.114	0.11	0.132	0.102	0.11	0.132	0.11	0.116	0.1	0.1	0.1	0.11	0.184	0.161	0.11	0.104	0.13	0.141	0.12	0.126	0.116	0.13	0.11	0.127	0.112	0.111	0.12	0.117	0.112	0.134	0.107	0.106	0.12
MG_205	0.084	0.08	0.11	0.16	0.09	0.07	0.076	0.094	0.073	0.084	0.073	0.086	0.07	0.108	0.1015	0.13	0.088	0.08	0.1	0.068	0.08	0.082	0.075	0.0833333333333333	0.085	0.07	0.066	0.07	0.158	0.108	0.07	0.072	0.092	0.098	0.09	0.098	0.084	0.1	0.062	0.1	0.078	0.088	0.094	0.081	0.091	0.1	0.07	0.07	0.09
MG_206	0.112	0.1	0.141	0.152	0.111	0.09	0.1	0.116	0.16	0.144	0.0966666666666667	0.096	0.096	0.12	0.121	0.15	0.124	0.1	0.11	0.096	0.098	0.112	0.094	0.164	0.086	0.09	0.122666666666667	0.104	0.193	0.124	0.093	0.11	0.11	0.118	0.11	0.112	0.108	0.118	0.19	0.13	0.103	0.112	0.11	0.162	0.102	0.126	0.09	0.09	0.11
MG_207	0.07	0.063	0.09	0.111	0.07	0.05	0.06	0.07	0.0526666666666667	0.056	0.06	0.063	0.06	0.09	0.126	0.122	0.073	0.062	0.084	0.042	0.06	0.065	0.062	0.05	0.046	0.06	0.051	0.05	0.216	0.09	0.052	0.0513333333333333	0.07	0.132	0.07	0.0805	0.073	0.088	0.0346666666666667	0.087	0.09	0.06	0.073	0.062	0.072	0.072	0.05	0.05	0.072
MG_208	0.07	0.06	0.096	0.11	0.072	0.05	0.092	0.082	0.06	0.058	0.07	0.0606666666666667	0.06	0.1	0.09	0.141	0.07	0.08	0.08	0.05	0.06	0.07	0.06	0.05	0.05	0.064	0.05	0.05	0.142	0.094	0.06	0.05	0.07	0.082	0.079	0.084	0.072	0.09	0.04	0.083	0.06	0.062	0.092	0.712	0.07	0.076	0.056	0.056	0.077
MG_209	0.0885	0.076	0.101	0.114	0.084	0.074	0.072	0.132	0.072	0.088	0.076	0.07	0.07	0.1	0.1	0.132	0.08	0.074	0.092	0.073	0.07	0.08	0.07	0.13	0.06	0.096	0.061	0.06	0.184	0.104	0.07	0.062	0.08	0.142	0.088	0.09	0.09	0.096	0.052	0.092	0.07	0.07	0.094	0.072	0.08	0.089	0.066	0.068	0.084
MG_210	0.07	0.062	0.09	0.106	0.07	0.05	0.058	0.07	0.058	0.05	0.06	0.06	0.06	0.124	0.106	0.122	0.082	0.06	0.0806666666666667	0.04	0.06	0.066	0.068	0.05	0.046	0.06	0.05	0.05	0.144	0.101	0.062	0.05	0.07	0.08	0.07	0.08	0.158	0.088	0.04	0.092	0.122	0.1	0.08	0.063	0.07	0.071	0.054	0.058	0.07
MG_480	0.07	0.068	0.09	0.112	0.07	0.051	0.09	0.078	0.06	0.054	0.068	0.06	0.0613333333333333	0.09	0.092	0.122	0.07	0.064	0.086	0.068	0.06	0.07	0.065	0.052	0.058	0.056	0.0526666666666667	0.056	0.15	0.102	0.06	0.056	0.071	0.087	0.08	0.088	0.078	0.09	0.046	0.11	0.06	0.06	0.08	0.083	0.072	0.08	0.06	0.058	0.08
MG_481	0.06	0.05	0.086	0.098	0.06	0.04	0.044	0.06	0.041	0.04	0.054	0.05	0.046	0.086	0.08	0.116	0.06	0.05	0.07	0.034	0.05	0.058	0.05	0.038	0.036	0.041	0.038	0.04	0.141	0.087	0.041	0.04	0.06	0.076	0.061	0.081	0.06	0.08	0.02	0.0966666666666667	0.048	0.052	0.062	0.054	0.06	0.074	0.04	0.04	0.061
MG_211	0.066	0.06	0.09	0.1	0.07	0.05	0.05	0.07	0.05	0.05	0.062	0.0545	0.05	0.084	0.08	0.116	0.061	0.06	0.075	0.041	0.058	0.0606666666666667	0.0616	0.044	0.04	0.05	0.092	0.05	0.149	0.09	0.05	0.05	0.07	0.08	0.07	0.082	0.06	0.08	0.03	0.08	0.058	0.054	0.075	0.06	0.065	0.072	0.05	0.05	0.07
MG_482	0.06	0.053	0.092	0.126	0.0673333333333333	0.045	0.13	0.074	0.05	0.047	0.142	0.052	0.058	0.08	0.08	0.116	0.06	0.058	0.076	0.0406666666666667	0.05	0.06	0.05	0.041	0.04	0.04	0.045	0.042	0.156	0.09	0.05	0.0465	0.065	0.08	0.07	0.07	0.066	0.084	0.03	0.08	0.094	0.058	0.07	0.158	0.066	0.07	0.05	0.044	0.066
MG_212	0.076	0.078	0.172	0.114	0.08	0.06	0.068	0.088	0.061	0.06	0.0713333333333333	0.078	0.068	0.114	0.098	0.128	0.08	0.07	0.0883333333333333	0.058	0.07	0.118	0.081	0.06	0.054	0.076	0.06	0.06	0.164	0.1	0.072	0.06	0.08	0.101	0.08	0.088	0.08	0.102	0.05	0.09	0.074	0.079	0.106	0.074	0.078	0.0826666666666667	0.06	0.063	0.082
MG_213	0.094	0.094	0.11	0.128	0.09	0.08	0.086	0.098	0.08	0.084	0.086	0.083	0.09	0.11	0.11	0.139	0.1	0.088	0.1	0.08	0.082	0.09	0.084	0.08	0.08	0.08	0.0926666666666667	0.08	0.162	0.113	0.08	0.08	0.09	0.1	0.1	0.1	0.09	0.11	0.07	0.108	0.0873333333333333	0.088	0.1	0.115	0.093	0.124	0.08	0.08	0.098
MG_214	0.07	0.068	0.1	0.11	0.078	0.054	0.061	0.086	0.06	0.055	0.062	0.06	0.06	0.096	0.09	0.124	0.07	0.062	0.094	0.05	0.06	0.076	0.062	0.06	0.054	0.055	0.05	0.052	0.208	0.09	0.0613333333333333	0.052	0.07	0.089	0.079	0.08	0.082	0.274	0.04	0.09	0.06	0.082	0.08	0.066	0.07	0.095	0.06	0.06	0.076
MG_215	0.08	0.07	0.104	0.119	0.08	0.068	0.07	0.09	0.07	0.068	0.07	0.071	0.07	0.1	0.1	0.13	0.08	0.074	0.09	0.06	0.07	0.08	0.07	0.068	0.06	0.061	0.06	0.068	0.152	0.1	0.078	0.07	0.09	0.09	0.086	0.092	0.086	0.096	0.052	0.092	0.07	0.07	0.09	0.072	0.08	0.094	0.07	0.068	0.092
MG_216	0.095	0.09	0.118	0.13	0.1	0.08	0.088	0.1	0.086	0.084	0.09	0.09	0.09	0.11	0.11	0.14	0.0993333333333333	0.146	0.104	0.08	0.09	0.093	0.09	0.08	0.08	0.083	0.08	0.08	0.16	0.134	0.0873333333333333	0.08	0.1	0.11	0.1	0.106	0.126	0.11	0.07	0.11	0.0906666666666667	0.09	0.108	0.09	0.1	0.1	0.0853333333333333	0.084	0.1
MG_217	0.08	0.1	0.1	0.12	0.09	0.07	0.078	0.09	0.07	0.077	0.078	0.08	0.078	0.1	0.1	0.132	0.086	0.091	0.09	0.064	0.0766666666666667	0.08	0.08	0.07	0.09	0.07	0.07	0.074	0.16	0.109	0.07	0.07	0.09	0.1	0.09	0.095	0.08	0.102	0.06	0.1005	0.07	0.08	0.092	0.13	0.086	0.09	0.07	0.071	0.091
MG_218	0.174	0.181333333333333	0.18	0.19	0.297	0.16	0.17	0.174	0.17	0.164	0.17	0.17	0.17	0.18	0.184666666666667	0.2	0.17	0.172	0.18	0.16	0.17	0.17	0.176	0.162	0.168	0.174	0.166	0.16	0.22	0.182	0.168	0.16	0.17	0.18	0.17	0.18	0.18	0.182	0.16	0.18	0.174	0.17	0.180666666666667	0.17	0.17	0.176	0.161	0.172	0.17
MG_491	0.08	0.086	0.1	0.12	0.08	0.07	0.079	0.09	0.074	0.078	0.08	0.076	0.071	0.1	0.1	0.137	0.08	0.08	0.092	0.068	0.07	0.08	0.078	0.068	0.066	0.068	0.066	0.07	0.156	0.109	0.07	0.07	0.08	0.098	0.09	0.096	0.08	0.1	0.054	0.099	0.07	0.071	0.091	0.08	0.086	0.094	0.07	0.081	0.089
MG_219	0.064	0.062	0.09	0.102	0.07	0.05	0.058	0.07	0.062	0.051	0.06	0.06	0.054	0.09	0.084	0.12	0.066	0.064	0.08	0.04	0.06	0.062	0.06	0.048	0.052	0.05	0.048	0.05	0.145	0.094	0.05	0.05	0.07	0.08	0.07	0.08	0.07	0.082	0.03	0.082	0.06	0.06	0.086	0.062	0.068	0.071	0.05	0.05	0.07
MG_220	0.06	0.054	0.084	0.1	0.06	0.04	0.05	0.068	0.05	0.042	0.052	0.05	0.05	0.094	0.104	0.11	0.063	0.056	0.0706666666666667	0.0326666666666667	0.05	0.06	0.06	0.04	0.038	0.053	0.042	0.04	0.146	0.088	0.058	0.04	0.06	0.078	0.062	0.07	0.078	0.08	0.03	0.086	0.056	0.052	0.074	0.064	0.06	0.141	0.04	0.04	0.07
MG_221	0.072	0.06	0.186	0.11	0.07	0.05	0.056	0.072	0.05	0.05	0.054	0.052	0.0546666666666667	0.088	0.0815	0.118	0.066	0.061	0.091	0.04	0.054	0.065	0.058	0.049	0.04	0.048	0.043	0.05	0.144	0.09	0.051	0.05	0.07	0.08	0.07	0.078	0.06	0.08	0.033	0.082	0.052	0.058	0.07	0.06	0.066	0.0806666666666667	0.05	0.05	0.07
MG_222	0.104	0.0746666666666667	0.102	0.138	0.088	0.066	0.077	0.084	0.078	0.064	0.072	0.07	0.07	0.1	0.098	0.131	0.082	0.091	0.09	0.06	0.07	0.08	0.072	0.086	0.06	0.062	0.06	0.068	0.158	0.1	0.07	0.064	0.08	0.092	0.084	0.09	0.08	0.09	0.052	0.09	0.0713333333333333	0.07	0.09	0.098	0.08	0.09	0.07	0.068	0.083
MG_223	0.09	0.082	0.11	0.123	0.09	0.072	0.084	0.09	0.08	0.082	0.08	0.08	0.084	0.108	0.108	0.136	0.091	0.08	0.1	0.074	0.08	0.0875	0.0846666666666667	0.07	0.082	0.079	0.076	0.07	0.172	0.113333333333333	0.08	0.08	0.09	0.1	0.096	0.102	0.19	0.104	0.06	0.102	0.08	0.08	0.1	0.086	0.09	0.09	0.074	0.078	0.09
MG_224	0.083	0.085	0.107	0.12	0.09	0.07	0.074	0.09	0.07	0.07	0.08	0.078	0.08	0.102	0.1	0.13	0.082	0.08	0.094	0.069	0.0746666666666667	0.08	0.08	0.07	0.068	0.07	0.07	0.07	0.15	0.108	0.07	0.07	0.09	0.1	0.09	0.096	0.088	0.100666666666667	0.06	0.1	0.077	0.08	0.092	0.08	0.084	0.09	0.07	0.07	0.09
MG_225	0.09	0.09	0.11	0.122	0.096	0.08	0.0806666666666667	0.1	0.084	0.08	0.088	0.091	0.08	0.132	0.124	0.14	0.092	0.09	0.102	0.079	0.084	0.09	0.101	0.08	0.074	0.098	0.08	0.08	0.16	0.124	0.124	0.08	0.09	0.106	0.1	0.1	0.09	0.11	0.07	0.114	0.097	0.098	0.109	0.09	0.09	0.1	0.08	0.08	0.096
MG_226	0.09	0.09	0.114	0.123	0.096	0.08	0.084	0.1	0.082	0.082	0.088	0.0853333333333333	0.083	0.12	0.122	0.14	0.1	0.09	0.1	0.075	0.086	0.09	0.092	0.08	0.078	0.092	0.08	0.08	0.168	0.128	0.101	0.08	0.096	0.1	0.1	0.1	0.09	0.164	0.07	0.12	0.098	0.1	0.1	0.09	0.09	0.1	0.08	0.08	0.1
MG_227	0.08	0.07	0.102	0.11	0.084	0.06	0.068	0.08	0.07	0.06	0.07	0.07	0.07	0.097	0.096	0.12	0.08	0.07	0.09	0.052	0.104	0.082	0.072	0.065	0.06	0.06	0.06	0.06	0.15	0.104	0.065	0.063	0.08	0.094	0.08	0.09	0.08	0.09	0.05	0.09	0.07	0.07	0.086	0.07	0.08	0.081	0.064	0.06	0.08
MG_228	0.072	0.06	0.092	0.108	0.101333333333333	0.055	0.054	0.07	0.05	0.054	0.06	0.059	0.0553333333333333	0.09	0.082	0.114	0.066	0.0673333333333333	0.083	0.04	0.06	0.062	0.061	0.054	0.05	0.05	0.046	0.05	0.154	0.09	0.051	0.05	0.07	0.088	0.07	0.08	0.073	0.08	0.0326666666666667	0.08	0.058	0.06	0.076	0.064	0.07	0.07	0.05	0.05	0.07
MG_229	0.08	0.078	0.101	0.147	0.082	0.0686666666666667	0.074	0.094	0.07	0.07	0.072	0.07	0.07	0.1	0.116	0.13	0.08	0.074	0.095	0.06	0.07	0.084	0.076	0.074	0.07	0.066	0.06	0.07	0.15	0.112	0.072	0.07	0.088	0.098	0.09	0.09	0.08	0.1	0.056	0.1	0.07	0.074	0.09	0.082	0.084	0.103	0.07	0.07	0.084
MG_230	0.068	0.06	0.09	0.106	0.07	0.05	0.052	0.072	0.05	0.052	0.0546666666666667	0.056	0.054	0.09	0.09	0.116	0.07	0.06	0.08	0.04	0.059	0.0646666666666667	0.061	0.046	0.044	0.063	0.042	0.058	0.146	0.09	0.05	0.0506666666666667	0.07	0.086	0.07	0.129333333333333	0.068	0.08	0.034	0.084	0.066	0.062	0.076	0.064	0.066	0.192	0.05	0.05	0.07
MG_231	0.114	0.108	0.155333333333333	0.146	0.11	0.101	0.107333333333333	0.116666666666667	0.102	0.1	0.11	0.104	0.108	0.1285	0.13	0.15	0.11	0.112	0.12	0.096	0.1	0.111	0.113333333333333	0.112	0.114	0.1	0.1	0.1	0.176	0.13	0.1	0.1	0.116	0.124	0.118	0.12	0.11	0.12	0.09	0.12	0.131	0.104	0.12	0.11	0.116	0.126	0.1	0.102	0.116
MG_232	0.06	0.052	0.09	0.1	0.07	0.04	0.05	0.071	0.05	0.044	0.05	0.05	0.052	0.088	0.08	0.113	0.074	0.05	0.072	0.04	0.05	0.068	0.05	0.04	0.032	0.04	0.041	0.04	0.142	0.088	0.05	0.04	0.0606666666666667	0.082	0.07	0.071	0.061	0.08	0.03	0.11	0.058	0.05	0.07	0.088	0.06	0.078	0.05	0.0413333333333333	0.066
MG_233	0.06	0.06	0.088	0.104	0.062	0.044	0.05	0.074	0.05	0.042	0.05	0.05	0.05	0.082	0.08	0.112	0.06	0.054	0.071	0.032	0.05	0.06	0.05	0.04	0.035	0.044	0.07	0.041	0.168	0.086	0.05	0.04	0.06	0.078	0.068	0.078	0.06	0.08	0.03	0.076	0.05	0.05	0.071	0.282	0.06	0.07	0.044	0.042	0.079
MG_234	0.06	0.058	0.088	0.11	0.066	0.0426666666666667	0.05	0.07	0.05	0.043	0.05	0.05	0.052	0.08	0.082	0.114	0.078	0.056	0.082	0.032	0.05	0.0626666666666667	0.05	0.042	0.04	0.044	0.055	0.054	0.144	0.09	0.05	0.042	0.068	0.08	0.07	0.075	0.062	0.08	0.03	0.094	0.054	0.054	0.07	0.064	0.069	0.088	0.05	0.046	0.068
MG_235	0.08	0.07	0.1	0.122	0.08	0.061	0.074	0.094	0.073	0.068	0.07	0.082	0.07	0.102	0.09	0.14	0.08	0.078	0.096	0.056	0.07	0.096	0.07	0.134	0.058	0.06	0.06	0.06	0.164	0.1	0.07	0.062	0.08	0.096	0.082	0.09	0.08	0.096	0.058	0.09	0.07	0.07	0.087	0.07	0.0805	0.088	0.065	0.06	0.08
MG_236	0.062	0.06	0.09	0.102	0.07	0.05	0.072	0.07	0.052	0.05	0.056	0.0526666666666667	0.054	0.09	0.08	0.116666666666667	0.068	0.06	0.078	0.04	0.055	0.06	0.054	0.046	0.041	0.0466666666666667	0.049	0.05	0.205	0.118	0.05	0.05	0.07	0.08	0.07	0.0765	0.066	0.08	0.032	0.08	0.05	0.065	0.073	0.076	0.06	0.07	0.05	0.05	0.07
MG_237	0.08	0.08	0.1	0.112	0.081	0.062	0.074	0.08	0.07	0.067	0.072	0.07	0.07	0.101	0.09	0.136	0.083	0.07	0.09	0.058	0.07	0.078	0.071	0.06	0.074	0.062	0.06	0.12	0.152	0.1	0.07	0.06	0.08	0.09	0.094	0.09	0.08	0.092	0.05	0.09	0.07	0.07	0.088	0.07	0.08	0.086	0.064	0.062	0.081
MG_238	0.09	0.088	0.114	0.138	0.106	0.076	0.0806666666666667	0.094	0.08	0.078	0.08	0.08	0.08	0.11	0.1005	0.136	0.16	0.088	0.11	0.07	0.08	0.094	0.08	0.088	0.07	0.074	0.07	0.079	0.18	0.11	0.08	0.08	0.1	0.1	0.0906666666666667	0.1	0.09	0.102	0.084	0.102	0.08	0.08	0.1005	0.084	0.09	0.11	0.08	0.08	0.091
MG_239	0.13	0.112	0.1375	0.149	0.124	0.104	0.11	0.12	0.11	0.103	0.11	0.11	0.114	0.13	0.13	0.152	0.116	0.116	0.129	0.126	0.11	0.12	0.11	0.106	0.101	0.109333333333333	0.1	0.108	0.18	0.136	0.111333333333333	0.106	0.12	0.13	0.12	0.122	0.116	0.13	0.102	0.13	0.11	0.116	0.12	0.11	0.118	0.132	0.108	0.102	0.12
MG_240	0.08	0.085	0.1	0.12	0.082	0.07	0.0795	0.09	0.072	0.071	0.076	0.14	0.07	0.1	0.1	0.13	0.082	0.08	0.09	0.082	0.072	0.082	0.08	0.068	0.06	0.072	0.064	0.07	0.154	0.11	0.07	0.07	0.082	0.094	0.09	0.09	0.08	0.102	0.0526666666666667	0.1	0.07	0.07	0.09	0.08	0.08	0.09	0.07	0.0713333333333333	0.088
MG_241	0.101	0.1	0.12	0.134	0.108	0.09	0.106	0.11	0.094	0.096	0.1	0.092	0.1	0.126666666666667	0.178	0.205	0.108	0.1	0.11	0.1285	0.101	0.1	0.1	0.09	0.088	0.149	0.09	0.09	0.184	0.128	0.1	0.09	0.11	0.118	0.11	0.114	0.104	0.12	0.084	0.124	0.161	0.125	0.12	0.1	0.106	0.114	0.09	0.092	0.106666666666667
MG_242	0.152	0.103	0.12	0.132	0.106	0.09	0.112	0.11	0.094	0.092	0.107	0.106	0.1	0.136	0.198	0.149	0.108	0.1	0.11	0.09	0.1	0.104	0.1	0.0915	0.09	0.204	0.0906666666666667	0.09	0.17	0.124	0.108	0.09	0.104	0.12	0.11	0.118	0.13	0.122	0.0953333333333333	0.117	0.13	0.104	0.114	0.1	0.108	0.11	0.09	0.098	0.11
MG_244	0.11	0.106	0.13	0.14	0.11	0.1	0.1	0.11	0.101	0.1	0.122	0.13	0.106	0.122	0.12	0.168	0.114	0.104	0.12	0.094	0.1	0.11	0.104	0.1	0.098	0.107	0.1	0.1	0.178	0.322	0.1	0.1	0.11	0.12	0.11	0.12	0.112	0.12	0.09	0.12	0.105	0.114	0.116	0.104	0.112	0.118	0.1	0.1	0.11
MG_245	0.066	0.061	0.09	0.197	0.07	0.05	0.128	0.0706666666666667	0.0613333333333333	0.058	0.06	0.06	0.056	0.09	0.084	0.126	0.07	0.062	0.082	0.042	0.06	0.066	0.06	0.0566666666666667	0.044	0.05	0.048	0.052	0.147	0.098	0.05	0.05	0.07	0.08	0.072	0.08	0.07	0.084	0.034	0.08	0.06	0.06	0.074	0.06	0.072	0.078	0.05	0.05	0.07
MG_246	0.0806666666666667	0.07	0.1	0.11	0.08	0.06	0.066	0.084	0.066	0.073	0.07	0.07	0.072	0.1	0.09	0.126	0.08	0.07	0.09	0.057	0.07	0.08	0.07	0.066	0.054	0.06	0.06	0.064	0.156	0.1	0.062	0.072	0.08	0.09	0.08	0.09	0.08	0.092	0.05	0.09	0.07	0.07	0.084	0.072	0.085	0.08	0.063	0.06	0.08
MG_247	0.07	0.07	0.09	0.11	0.078	0.06	0.06	0.08	0.06	0.06	0.072	0.06	0.061	0.106	0.102	0.124	0.078	0.07	0.08	0.0506666666666667	0.061	0.07	0.077	0.052	0.05	0.084	0.05	0.06	0.152	0.109	0.087	0.06	0.074	0.09	0.08	0.084	0.07	0.092	0.042	0.09	0.082	0.079	0.093	0.07	0.073	0.08	0.06	0.064	0.08
MG_248	0.074	0.072	0.098	0.11	0.078	0.0553333333333333	0.089	0.079	0.066	0.06	0.06	0.06	0.062	0.092	0.09	0.144	0.07	0.067	0.08	0.05	0.06	0.07	0.06	0.06	0.05	0.05	0.052	0.056	0.153	0.274	0.06	0.067	0.075	0.09	0.08	0.08	0.07	0.092	0.04	0.086	0.06	0.06	0.08	0.068	0.073	0.08	0.06	0.06	0.072
MG_249	0.14	0.096	0.12	0.213	0.1	0.08	0.092	0.112	0.082	0.08	0.09	0.09	0.089	0.114	0.11	0.204	0.09	0.09	0.108	0.085	0.09	0.107	0.09	0.094	0.081	0.093	0.08	0.08	0.162	0.114	0.083	0.08	0.112	0.11	0.1	0.102	0.096	0.11	0.08	0.112	0.0963333333333333	0.09	0.202	0.09	0.092	0.112	0.08	0.084	0.1
MG_250	0.11	0.1	0.122	0.136	0.11	0.09	0.098	0.116	0.094	0.0906666666666667	0.102	0.09	0.1	0.12	0.119	0.142	0.109333333333333	0.104	0.12	0.088	0.101	0.112	0.1	0.094	0.094	0.09	0.092	0.09	0.17	0.128	0.09	0.09	0.104	0.114	0.11	0.125	0.104	0.123	0.098	0.112	0.094	0.1	0.114	0.1	0.1	0.11	0.09	0.09	0.103
MG_251	0.09	0.08	0.112	0.13	0.09	0.078	0.083	0.101333333333333	0.0806666666666667	0.08	0.08	0.08	0.082	0.11	0.11	0.13	0.09	0.088	0.103	0.07	0.08	0.096	0.08	0.087	0.07	0.078	0.072	0.08	0.16	0.111	0.086	0.0825	0.09	0.108666666666667	0.098	0.1	0.09	0.109	0.064	0.1	0.08	0.08	0.1	0.086	0.09	0.099	0.08	0.08	0.096
MG_252	0.077	0.08	0.110666666666667	0.11	0.08	0.06	0.129	0.084	0.0633333333333333	0.064	0.066	0.065	0.067	0.1	0.1	0.122	0.072	0.07	0.212	0.0513333333333333	0.064	0.074	0.072	0.06	0.05	0.061	0.058	0.06	0.169	0.098	0.06	0.06	0.081	0.0913333333333333	0.08	0.085	0.078	0.09	0.046	0.09	0.062	0.07	0.082	0.07	0.079	0.08	0.06	0.06	0.08
MG_253	0.16	0.084	0.142	0.123	0.09	0.074	0.08	0.103	0.0853333333333333	0.088	0.086	0.08	0.08	0.1105	0.102	0.135	0.092	0.082	0.108	0.07	0.08	0.094	0.08	0.089	0.07	0.07	0.07	0.07	0.16	0.11	0.08	0.078	0.101	0.108	0.096	0.1	0.09	0.104	0.066	0.1	0.08	0.08	0.122	0.088	0.09	0.105	0.08	0.082	0.096
MG_254	0.116	0.105	0.128	0.14	0.115	0.098	0.1	0.112	0.114	0.092	0.1	0.1	0.109	0.124	0.12	0.15	0.11	0.102	0.12	0.093	0.11	0.11	0.101	0.12	0.092	0.09	0.093	0.098	0.176	0.122	0.1	0.104	0.11	0.12	0.11	0.112	0.11	0.132	0.086	0.12	0.1	0.1	0.116	0.154	0.123	0.114	0.098	0.098	0.11
MG_255	0.08	0.088	0.106	0.12	0.089	0.07	0.072	0.09	0.07	0.07	0.08	0.076	0.0706666666666667	0.11	0.13	0.146	0.09	0.08	0.09	0.066	0.072	0.08	0.086	0.07	0.0675	0.122	0.071	0.07	0.154	0.118	0.098	0.07	0.09	0.1	0.09	0.091	0.082	0.148	0.06	0.1	0.084	0.08	0.091	0.0813333333333333	0.088	0.092	0.07	0.07	0.088
MG_494	0.066	0.068	0.09	0.1	0.07	0.05	0.052	0.07	0.05	0.05	0.096	0.055	0.052	0.096	0.092	0.14	0.065	0.06	0.075	0.043	0.058	0.061	0.06	0.04	0.061	0.051	0.048	0.05	0.149	0.09	0.054	0.05	0.07	0.08	0.07	0.08	0.067	0.082	0.03	0.083	0.061	0.0593333333333333	0.074	0.06	0.068	0.07	0.05	0.052	0.07
MG_256	0.072	0.071	0.1	0.11	0.08	0.06	0.064	0.08	0.06	0.06	0.073	0.066	0.064	0.108	0.102	0.128	0.08	0.071	0.084	0.0513333333333333	0.068	0.07	0.074	0.06	0.064	0.06	0.066	0.06	0.158	0.11	0.064	0.06	0.08	0.09	0.08	0.09	0.072	0.092	0.042	0.09	0.075	0.072	0.086	0.07	0.074	0.082	0.06	0.064	0.08
MG_257	0.06	0.064	0.085	0.124	0.067	0.04	0.05	0.068	0.05	0.044	0.05	0.05	0.05	0.082	0.08	0.115	0.064	0.057	0.08	0.034	0.05	0.063	0.052	0.05	0.033	0.04	0.04	0.04	0.148	0.084	0.051	0.04	0.06	0.084	0.07	0.072	0.06	0.08	0.03	0.074	0.05	0.05	0.07	0.05	0.06	0.103	0.042	0.052	0.064
MG_258	0.09	0.086	0.118	0.142	0.094	0.07	0.076	0.09	0.075	0.07	0.07	0.074	0.07	0.103	0.102	0.136	0.094	0.08	0.103	0.061	0.077	0.096	0.074	0.164	0.064	0.07	0.068	0.07	0.164	0.104	0.07	0.07	0.088	0.114	0.09	0.1	0.09	0.1	0.129	0.104	0.078	0.08	0.092	0.082	0.086	0.102	0.07	0.07	0.09
MG_259	0.09	0.095	0.11	0.121	0.094	0.08	0.08	0.096	0.083	0.08	0.084	0.084	0.09	0.112	0.106	0.14	0.09	0.09	0.102	0.093	0.086	0.09	0.08	0.074	0.078	0.076	0.078	0.078	0.162	0.114	0.0813333333333333	0.08	0.09	0.1	0.097	0.1	0.122	0.107	0.06	0.102	0.088	0.08	0.1	0.088	0.09	0.1	0.081	0.082	0.094
MG_260	0.11	0.11	0.13	0.14	0.118	0.1	0.1	0.12	0.1	0.102	0.11	0.108	0.108	0.131	0.13	0.15	0.111	0.11	0.12	0.098	0.107	0.112	0.11	0.122	0.094	0.109	0.1	0.1	0.173	0.13	0.108	0.1	0.118	0.12	0.12	0.12	0.11	0.132	0.09	0.12	0.125	0.115	0.12	0.11	0.11	0.12	0.101	0.1	0.118
MG_261	0.121	0.128	0.14	0.156	0.1255	0.11	0.118	0.16	0.12	0.15	0.12	0.116	0.115	0.14	0.13	0.16	0.122	0.124	0.14	0.107	0.11	0.122	0.116	0.17	0.11	0.11	0.11	0.11	0.202	0.14	0.11	0.112	0.122	0.13	0.12	0.13	0.122	0.134	0.124	0.132	0.11	0.112	0.13	0.116	0.124	0.124	0.11	0.11	0.121
MG_262	0.089	0.07	0.1	0.174	0.098	0.0613333333333333	0.07	0.087	0.076	0.062	0.07	0.07	0.07	0.0993333333333333	0.092	0.124	0.08	0.07	0.1	0.056	0.072	0.084	0.07	0.082	0.054	0.06	0.06	0.06	0.165	0.1	0.07	0.068	0.1	0.096	0.08	0.09	0.08	0.104	0.058	0.09	0.07	0.07	0.082	0.07	0.08	0.098	0.066	0.066	0.08
MG_498	0.08	0.07	0.115	0.114	0.085	0.06	0.1	0.09	0.088	0.064	0.075	0.07	0.07	0.1	0.098	0.132	0.0806666666666667	0.07	0.092	0.058	0.07	0.086	0.07	0.062	0.06	0.06	0.0605	0.0613333333333333	0.16	0.1	0.07	0.06	0.08	0.092	0.081	0.09	0.094	0.096	0.05	0.09	0.07	0.07	0.08	0.072	0.08	0.083	0.0726666666666667	0.062	0.088
MG_263	0.08	0.0733333333333333	0.114	0.11	0.08	0.074	0.07	0.082	0.072	0.064	0.07	0.072	0.07	0.101	0.09	0.13	0.08	0.074	0.09	0.058	0.07	0.075	0.07	0.06	0.068	0.06	0.0753333333333333	0.06	0.154	0.102	0.07	0.06	0.08	0.09	0.082	0.094	0.08	0.098	0.102	0.09	0.07	0.07	0.086	0.07	0.08	0.081	0.07	0.064	0.083
MG_264	0.07	0.06	0.09	0.108	0.07	0.062	0.06	0.076	0.0666666666666667	0.056	0.06	0.06	0.06	0.096	0.09	0.132	0.07	0.064	0.082	0.05	0.06	0.07	0.074	0.056	0.05	0.052	0.05	0.05	0.154	0.09	0.06	0.054	0.072	0.086	0.075	0.08	0.072	0.09	0.04	0.08	0.06	0.06	0.08	0.06	0.07	0.072	0.058	0.054	0.072
MG_265	0.08	0.07	0.1	0.11	0.081	0.064	0.066	0.092	0.066	0.06	0.073	0.072	0.069	0.1	0.09	0.12	0.08	0.071	0.09	0.054	0.074	0.074	0.07	0.06	0.052	0.06	0.06	0.062	0.15	0.1	0.065	0.072	0.1	0.09	0.0873333333333333	0.102	0.077	0.09	0.05	0.095	0.07	0.07	0.08	0.07	0.08	0.08	0.061	0.06	0.08
MG_266	0.117	0.145	0.136	0.147	0.12	0.1	0.11	0.148	0.112	0.142	0.11	0.11	0.11	0.13	0.13	0.152	0.116	0.11	0.132	0.1	0.11	0.152	0.11	0.124	0.102	0.102	0.1	0.102	0.184	0.13	0.11	0.104	0.132	0.128	0.12	0.12	0.111	0.13	0.098	0.136	0.11	0.11	0.12	0.11	0.116	0.13	0.104	0.102	0.12
MG_267	0.06	0.05	0.086	0.1	0.06	0.041	0.05	0.07	0.05	0.05	0.056	0.05	0.05	0.096	0.092	0.114	0.07	0.058	0.07	0.04	0.05	0.06	0.061	0.04	0.04	0.08	0.04	0.04	0.14	0.101	0.066	0.04	0.064	0.08	0.07	0.07	0.06	0.088	0.03	0.124	0.106	0.09	0.074	0.054	0.06	0.07	0.05	0.042	0.062
MG_268	0.078	0.442	0.092	0.11	0.07	0.082	0.0626666666666667	0.08	0.06	0.06	0.064	0.072	0.061	0.09	0.09	0.121	0.07	0.07	0.082	0.074	0.064	0.07	0.0666666666666667	0.055	0.053	0.05	0.056	0.06	0.148	0.0993333333333333	0.074	0.06	0.0753333333333333	0.082	0.08	0.08	0.07	0.196	0.04	0.09	0.069	0.061	0.086	0.0666666666666667	0.07	0.08	0.06	0.06	0.074
MG_269	0.08	0.078	0.1	0.11	0.086	0.062	0.07	0.09	0.07	0.07	0.07	0.07	0.07	0.1	0.1	0.13	0.08	0.094	0.09	0.06	0.07	0.08	0.07	0.06	0.066	0.066	0.061	0.06	0.154	0.102	0.07	0.07	0.08	0.092	0.09	0.09	0.084	0.1	0.052	0.114	0.07	0.07	0.092	0.074	0.08	0.09	0.07	0.07	0.081
MG_270	0.084	0.078	0.108	0.122	0.087	0.069	0.084	0.088	0.07	0.07	0.07	0.0715	0.072	0.1	0.1	0.13	0.08	0.078	0.092	0.061	0.084	0.08	0.07	0.07	0.06	0.065	0.062	0.068	0.157	0.103	0.07	0.07	0.086	0.094	0.09	0.096	0.08	0.1	0.051	0.0933333333333333	0.07	0.07	0.091	0.08	0.08	0.092	0.07	0.07	0.09
MG_271	0.09	0.088	0.11	0.12	0.092	0.08	0.08	0.098	0.08	0.08	0.086	0.08	0.083	0.11	0.104	0.134	0.09	0.088	0.103	0.07	0.083	0.09	0.084	0.08	0.07	0.078	0.0752	0.08	0.161	0.11	0.08	0.08	0.094	0.1	0.098	0.1	0.09	0.11	0.076	0.1	0.08	0.08	0.1	0.088	0.09	0.1	0.08	0.08	0.096
MG_272	0.09	0.08	0.11	0.136	0.091	0.07	0.076	0.092	0.074	0.074	0.08	0.08	0.078	0.106	0.1	0.13	0.09	0.08	0.104	0.064	0.08	0.086	0.08	0.07	0.062	0.07	0.0706666666666667	0.072	0.166	0.108	0.072	0.07	0.092	0.1	0.09	0.1	0.084	0.1	0.06	0.1	0.08	0.08	0.09	0.09	0.087	0.09	0.07	0.07	0.092
MG_273	0.08	0.07	0.102	0.119	0.088	0.066	0.07	0.09	0.07	0.07	0.07	0.07	0.07	0.1	0.1	0.13	0.08	0.07	0.09	0.078	0.07	0.08	0.07	0.066	0.06	0.07	0.072	0.062	0.15	0.1	0.07	0.068	0.08	0.092	0.088	0.1	0.087	0.1	0.058	0.102	0.073	0.347	0.09	0.084	0.084	0.09	0.09	0.0693333333333333	0.094
MG_274	0.082	0.08	0.105333333333333	0.124	0.089	0.07	0.074	0.09	0.07	0.07	0.076	0.076	0.072	0.104	0.102	0.135	0.085	0.08	0.096	0.0673333333333333	0.08	0.084	0.08	0.07	0.06	0.07	0.06	0.07	0.153	0.104	0.072	0.07	0.087	0.098	0.09	0.092	0.08	0.1	0.06	0.1	0.086	0.113333333333333	0.09	0.091	0.086	0.09	0.07	0.074	0.09
MG_275	0.09	0.09	0.11	0.124	0.094	0.08	0.081	0.1	0.08	0.08	0.082	0.0806666666666667	0.086	0.11	0.11	0.134	0.09	0.09	0.102	0.07	0.088	0.09	0.088	0.08	0.074	0.08	0.079	0.08	0.16	0.11	0.088	0.08	0.097	0.102	0.1	0.1	0.092	0.113	0.07	0.106	0.085	0.086	0.1	0.09	0.097	0.1	0.096	0.08	0.097
MG_276	0.07	0.06	0.0913333333333333	0.1	0.1	0.052	0.052	0.076	0.058	0.05	0.06	0.06	0.06	0.092	0.086	0.124	0.07	0.068	0.08	0.04	0.061	0.068	0.06	0.058	0.042	0.05	0.05	0.05	0.14	0.104	0.054	0.052	0.07	0.084	0.071	0.08	0.07	0.08	0.04	0.086	0.06	0.06	0.08	0.062	0.074	0.072	0.052	0.054	0.074
MG_277	0.126	0.12	0.14	0.15	0.13	0.114	0.12	0.13	0.12	0.12	0.132	0.12	0.12	0.151	0.148	0.16	0.136	0.12	0.13	0.124	0.12	0.123	0.128	0.112	0.112	0.143	0.11	0.11	0.188	0.15	0.131	0.118	0.13	0.14	0.13	0.14	0.127	0.14	0.102	0.14	0.136	0.134	0.13	0.12	0.13	0.13	0.12	0.129333333333333	0.13
MG_278	0.113	0.111333333333333	0.134	0.14	0.11	0.102	0.14	0.146	0.11	0.103333333333333	0.106	0.109	0.108	0.127	0.122	0.202	0.114	0.108	0.12	0.113	0.103	0.122	0.104	0.11	0.137	0.102	0.1	0.11	0.17	0.13	0.106	0.102	0.11	0.12	0.116	0.12	0.11	0.13	0.09	0.124	0.1	0.1	0.135	0.11	0.11	0.158	0.1	0.1	0.114
MG_279	0.07	0.064	0.09	0.11	0.07	0.05	0.06	0.074	0.06	0.052	0.065	0.06	0.06	0.102	0.102	0.12	0.072	0.065	0.08	0.05	0.06	0.07	0.07	0.05	0.05	0.07	0.066	0.051	0.144	0.091	0.064	0.056	0.0713333333333333	0.084	0.08	0.08	0.07	0.09	0.04	0.088	0.07	0.08	0.082	0.062	0.072	0.08	0.06	0.06	0.078
MG_280	0.07	0.07	0.1	0.11	0.08	0.06	0.063	0.08	0.06	0.064	0.072	0.07	0.062	0.105	0.098	0.126	0.072	0.07	0.083	0.054	0.07	0.07	0.07	0.06	0.056	0.106	0.06	0.076	0.15	0.1	0.071	0.06	0.08	0.09	0.08	0.084	0.077	0.09	0.05	0.092	0.074	0.073	0.084	0.07	0.076	0.08	0.06	0.06	0.08
MG_281	0.1	0.136	0.12	0.13	0.11	0.088	0.09	0.108	0.09	0.088	0.0955	0.094	0.092	0.116	0.115	0.146	0.1	0.0993333333333333	0.11	0.0806666666666667	0.09	0.101	0.122	0.084	0.08	0.114	0.081	0.0853333333333333	0.19	0.145	0.09	0.09	0.1	0.112	0.1325	0.11	0.14	0.114	0.073	0.11	0.094	0.09	0.105	0.092	0.102	0.1	0.09	0.093	0.100666666666667
MG_282	0.07	0.06	0.098	0.128	0.072	0.05	0.056	0.17	0.051	0.074	0.06	0.06	0.056	0.09	0.088	0.13	0.07	0.06	0.08	0.04	0.06	0.072	0.06	0.072	0.042	0.052	0.05	0.05	0.154	0.09	0.05	0.064	0.072	0.082	0.07	0.08	0.07	0.085	0.034	0.0825	0.06	0.06	0.076	0.064	0.072	0.074	0.05	0.05	0.074
MG_283	0.1	0.09	0.132	0.122	0.096	0.08	0.088	0.102	0.081	0.0815	0.085	0.087	0.088	0.11	0.11	0.134	0.09	0.09	0.106	0.071	0.086	0.091	0.088	0.08	0.078	0.08	0.08	0.08	0.16	0.11	0.084	0.08	0.098	0.107	0.1	0.103	0.092	0.115	0.07	0.11	0.086	0.08	0.1	0.09	0.096	0.101	0.08	0.08	0.1
MG_284	0.06	0.07	0.09	0.1	0.069	0.04	0.058	0.07	0.0505	0.051	0.052	0.054	0.05	0.09	0.08	0.142	0.06	0.06	0.073	0.049	0.05	0.062	0.0606666666666667	0.04	0.048	0.0566666666666667	0.044	0.04	0.167	0.0926666666666667	0.05	0.048	0.068	0.08	0.07	0.075	0.062	0.088	0.03	0.092	0.056	0.052	0.076	0.072	0.0773333333333333	0.07	0.05	0.054	0.07
MG_285	0.08	0.088	0.101	0.12	0.087	0.296	0.074	0.09	0.0706666666666667	0.079	0.094	0.076	0.072	0.1	0.1	0.132	0.092	0.074	0.092	0.064	0.072	0.082	0.075	0.062	0.07	0.066	0.0713333333333333	0.07	0.159	0.108	0.07	0.07	0.086	0.098	0.09	0.096	0.084	0.1	0.054	0.096	0.078	0.074	0.0913333333333333	0.078	0.08	0.092	0.07	0.07	0.092
MG_286	0.07	0.067	0.092	0.108	0.07	0.05	0.06	0.074	0.06	0.05	0.06	0.06	0.06	0.102	0.09	0.126	0.08	0.064	0.08	0.05	0.06	0.07	0.066	0.05	0.051	0.071	0.05	0.05	0.154	0.1	0.062	0.05	0.07	0.08	0.074	0.084	0.07	0.086	0.04	0.082	0.073	0.07	0.088	0.06	0.07	0.08	0.05	0.056	0.0726666666666667
MG_287	0.06	0.05	0.092	0.118	0.063	0.04	0.05	0.066	0.045	0.043	0.09	0.05	0.05	0.098	0.08	0.115	0.27	0.05	0.074	0.03	0.05	0.06	0.05	0.041	0.032	0.04	0.04	0.04	0.141	0.082	0.048	0.04	0.063	0.072	0.064	0.071	0.076	0.08	0.04	0.072	0.05	0.054	0.07	0.051	0.06	0.1	0.04	0.04	0.066
MG_289	0.084	0.08	0.102	0.12	0.0873333333333333	0.07	0.0735	0.09	0.07	0.07	0.075	0.082	0.074	0.102	0.1	0.13	0.085	0.083	0.09	0.06	0.076	0.08	0.078	0.07	0.064	0.0713333333333333	0.07	0.07	0.158	0.106	0.074	0.0713333333333333	0.092	0.1	0.09	0.092	0.089	0.118	0.06	0.1	0.08	0.081	0.09	0.08	0.088	0.09	0.072	0.07	0.09
MG_290	0.071	0.07	0.096	0.112	0.08	0.06	0.098	0.08	0.06	0.06	0.068	0.06	0.06	0.174	0.16	0.121333333333333	0.08	0.07	0.082	0.05	0.0633333333333333	0.072	0.0726666666666667	0.056	0.05	0.067	0.054	0.06	0.15	0.096	0.07	0.06	0.074	0.09	0.08	0.086	0.072	0.09	0.04	0.179	0.134	0.088	0.084	0.07	0.076	0.134	0.06	0.06	0.081
MG_291	0.1	0.09	0.12	0.13	0.1	0.082	0.091	0.1	0.09	0.085	0.0953333333333333	0.092	0.302	0.116	0.118	0.168	0.101	0.096	0.11	0.08	0.09	0.098	0.096	0.085	0.084	0.112	0.08	0.08	0.168	0.126	0.094	0.086	0.1	0.11	0.1	0.11	0.102	0.126	0.072	0.44	0.096	0.101	0.193	0.094	0.1	0.1	0.086	0.118	0.1
MG_505	0.0825	0.064	0.094	0.106	0.07	0.05	0.054	0.077	0.052	0.054	0.056	0.056	0.058	0.086	0.128	0.18	0.068	0.06	0.098	0.046	0.05	0.07	0.056	0.054	0.046	0.042	0.046	0.05	0.1545	0.09	0.05	0.05	0.07	0.08	0.07	0.077	0.072	0.082	0.032	0.102	0.06	0.059	0.074	0.0793333333333333	0.061	0.085	0.05	0.05	0.072
MG_292	0.13	0.12	0.214	0.184	0.122	0.112	0.14	0.136	0.115	0.11	0.12	0.115333333333333	0.116	0.14	0.135	0.16	0.124	0.122	0.138	0.106	0.117333333333333	0.127	0.12	0.166	0.11	0.11	0.11	0.111	0.184	0.14	0.116	0.11	0.126	0.13	0.13	0.13	0.12	0.134	0.104	0.132	0.118	0.114	0.13	0.12	0.12	0.13	0.111	0.111	0.13
MG_293	0.07	0.07	0.101	0.111	0.086	0.104	0.062	0.08	0.074	0.06	0.062	0.064	0.066	0.096	0.092	0.128	0.076	0.085	0.089	0.064	0.062	0.073	0.068	0.057	0.058	0.06	0.06	0.062	0.158	0.1	0.06	0.06	0.08	0.09	0.08	0.086	0.08	0.094	0.0413333333333333	0.09	0.06	0.066	0.084	0.07	0.07	0.08	0.06	0.074	0.08
MG_294	0.09	0.088	0.116	0.124	0.09	0.08	0.08	0.098	0.082	0.08	0.082	0.08	0.08	0.118	0.118	0.134	0.098	0.088	0.1	0.076	0.084	0.09	0.09	0.08	0.073	0.1	0.076	0.08	0.162	0.116	0.096	0.08	0.09	0.108	0.1	0.1	0.09	0.118	0.07	0.122	0.098	0.103333333333333	0.102	0.09	0.09	0.1	0.08	0.08	0.098
MG_295	0.08	0.085	0.13	0.122	0.09	0.07	0.079	0.09	0.072	0.07	0.08	0.0795	0.076	0.1	0.1	0.13	0.08	0.08	0.098	0.068	0.076	0.08	0.08	0.162	0.064	0.07	0.07	0.07	0.208	0.106	0.074	0.07	0.094	0.108	0.092	0.094	0.086	0.1	0.06	0.1	0.075	0.075	0.09	0.0823333333333333	0.092	0.09	0.07	0.071	0.094
MG_296	0.06	0.06	0.09	0.104	0.07	0.042	0.054	0.0706666666666667	0.05	0.06	0.0635	0.05	0.05	0.09	0.08	0.128	0.066	0.058	0.0753333333333333	0.04	0.052	0.06	0.054	0.043	0.047	0.04	0.046	0.044	0.1565	0.093	0.05	0.05	0.066	0.08	0.07	0.078	0.064	0.086	0.03	0.081	0.052	0.054	0.075	0.061	0.062	0.07	0.05	0.052	0.071
MG_297	0.08	0.08	0.116	0.124	0.086	0.07	0.079	0.0973333333333333	0.074	0.07	0.096	0.07	0.0766666666666667	0.105	0.1	0.138	0.084	0.076	0.116	0.064	0.0733333333333333	0.09	0.086	0.068	0.06	0.07	0.06	0.07	0.157	0.103	0.07	0.07	0.088	0.098	0.09	0.09	0.0833333333333333	0.1	0.374	0.105	0.076	0.079	0.09	0.08	0.08	0.447	0.07	0.07	0.088
MG_298	0.136	0.124	0.15	0.151	0.13	0.117	0.122	0.13	0.12	0.122	0.132	0.12	0.12	0.168	0.184	0.162	0.13	0.12	0.148	0.129	0.12	0.136	0.12	0.126	0.112	0.12	0.11	0.168	0.191	0.14	0.12	0.12	0.13	0.141	0.13	0.146	0.132	0.14	0.11	0.221	0.12	0.123	0.132	0.124	0.13	0.16	0.12	0.12	0.13
MG_299	0.08	0.07	0.108	0.116	0.117333333333333	0.07	0.0746666666666667	0.088	0.074	0.07	0.07	0.07	0.072	0.1	0.1	0.13	0.08	0.071	0.106	0.06	0.072	0.08	0.07	0.065	0.06	0.064	0.065	0.064	0.182	0.1	0.07	0.076	0.086	0.092	0.084	0.148	0.08	0.1	0.05	0.094	0.07	0.07	0.09	0.075	0.08	0.08	0.07	0.064	0.112
MG_300	0.09	0.08	0.11	0.12	0.091	0.07	0.08	0.09	0.08	0.078	0.08	0.08	0.08	0.108	0.1	0.13	0.09	0.08	0.102	0.07	0.08	0.086	0.08	0.07	0.07	0.07	0.07	0.07	0.162	0.11	0.08	0.0705	0.091	0.1	0.09	0.099	0.092	0.102	0.06	0.1	0.08	0.08	0.096	0.08	0.104	0.094	0.08	0.073	0.09
MG_301	0.08	0.075	0.104	0.118	0.084	0.067	0.07	0.088	0.07	0.07	0.072	0.07	0.07	0.1	0.1	0.13	0.08	0.072	0.09	0.06	0.07	0.082	0.07	0.069	0.06	0.064	0.065	0.068	0.151	0.1	0.07	0.07	0.088	0.094	0.09	0.092	0.08	0.1	0.054	0.098	0.07	0.07	0.092	0.0753333333333333	0.082	0.09	0.07	0.07	0.0853333333333333
MG_302	0.092	0.142	0.11	0.118	0.08	0.064	0.072	0.168	0.07	0.07	0.074	0.075	0.07	0.11	0.108	0.13	0.102	0.072	0.09	0.06	0.07	0.08	0.078	0.068	0.06	0.081	0.06	0.063	0.15	0.115	0.082	0.08	0.08	0.098	0.0826666666666667	0.09	0.08	0.098	0.05	0.184	0.086	0.076	0.09	0.078	0.08	0.09	0.07	0.068	0.088
MG_303	0.08	0.08	0.104	0.12	0.08	0.07	0.078	0.09	0.07	0.07	0.076	0.072	0.078	0.194	0.242	0.137333333333333	0.086	0.0806666666666667	0.09	0.073	0.076	0.08	0.079	0.074	0.066	0.075	0.068	0.07	0.166	0.114	0.074	0.07	0.086	0.1	0.09	0.09	0.08	0.1	0.06	0.166	0.096	0.328	0.09	0.096	0.197	0.11	0.07	0.07	0.09
MG_304	0.08	0.07	0.1	0.116	0.08	0.06	0.068	0.082	0.062	0.06	0.07	0.07	0.071	0.197	0.14	0.12	0.0785	0.07	0.084	0.054	0.07	0.074	0.07	0.066	0.056	0.072	0.06	0.06	0.154	0.1	0.068	0.06	0.08	0.094	0.084	0.09	0.074	0.09	0.05	0.102	0.098	0.238	0.084	0.0812	0.084	0.082	0.06	0.06	0.08
MG_305	0.106	0.346	0.12	0.136	0.108	0.09	0.102	0.11	0.09	0.09	0.09	0.096	0.09	0.12	0.117	0.14	0.35	0.098	0.11	0.262	0.094	0.110666666666667	0.098	0.106	0.102	0.09	0.09	0.096	0.168	0.12	0.09	0.09	0.12	0.118	0.108	0.112	0.102	0.15	0.0833333333333333	0.114	0.094	0.098	0.11	0.1	0.1	0.114	0.09	0.09	0.108
MG_306	0.09	0.08	0.106	0.12	0.09	0.072	0.072	0.09	0.08	0.076	0.084	0.08	0.08	0.117	0.114	0.132	0.096	0.08	0.092	0.068	0.08	0.08	0.086	0.07	0.08	0.102	0.071	0.07	0.166	0.111	0.083	0.07	0.09	0.1	0.09	0.095	0.088	0.112	0.06	0.114	0.09	0.088	0.117	0.084	0.092	0.092	0.07	0.071	0.093
MG_307	0.144	0.148	0.154	0.162	0.14	0.132	0.139	0.14	0.13	0.138	0.13	0.139	0.13	0.156	0.15	0.181	0.14	0.141	0.146666666666667	0.125333333333333	0.13	0.14	0.138	0.13	0.124	0.134	0.144	0.136	0.2	0.16	0.13	0.15	0.144	0.15	0.154	0.15	0.14	0.164	0.12	0.15	0.138	0.142	0.148	0.137	0.15	0.141	0.132	0.132	0.142
MG_308	0.092	0.08	0.189	0.13	0.102	0.076	0.098	0.1	0.083	0.076	0.08	0.088	0.097	0.106	0.109	0.146	0.116	0.082	0.258	0.091	0.08	0.098	0.08	0.12	0.07	0.077	0.07	0.07	0.18	0.112	0.08	0.082	0.09	0.1	0.09	0.1	0.098	0.102	0.06	0.104	0.083	0.082	0.114	0.086	0.09	0.12	0.078	0.078	0.09
MG_309	0.142	0.142	0.16	0.184	0.15	0.13	0.382	0.149	0.132	0.144	0.148	0.14	0.138	0.156	0.156	0.178	0.142	0.140666666666667	0.152	0.13	0.138	0.14	0.14	0.138	0.136	0.143	0.132	0.13	0.2	0.162	0.14	0.136	0.142	0.15	0.144	0.15	0.15	0.155	0.126	0.15	0.146	0.142	0.156	0.14	0.148	0.15	0.132	0.132	0.14
MG_310	0.078	0.07	0.098	0.11	0.09	0.06	0.064	0.084	0.0633333333333333	0.06	0.082	0.07	0.0705	0.101	0.106	0.13	0.078	0.07	0.092	0.058	0.071	0.07	0.07	0.06	0.054	0.06	0.06	0.06	0.154	0.1	0.065	0.06	0.08	0.09	0.08	0.088	0.08	0.09	0.05	0.09	0.072	0.07	0.08	0.07	0.076	0.08	0.064	0.06	0.08
MG_311	0.09	0.064	0.098	0.116	0.086	0.05	0.06	0.078	0.06	0.058	0.061	0.06	0.06	0.0913333333333333	0.09	0.12	0.096	0.06	0.09	0.05	0.06	0.078	0.064	0.062	0.05	0.05	0.05	0.06	0.162	0.096	0.06	0.0633333333333333	0.078	0.099	0.081	0.08	0.072	0.09	0.047	0.085	0.06	0.076	0.083	0.072	0.07	0.083	0.06	0.054	0.076
MG_312	0.14	0.142	0.152	0.161	0.141	0.134	0.15	0.14	0.13	0.146	0.14	0.13	0.13	0.15	0.15	0.17	0.146	0.132	0.142	0.126	0.13	0.13	0.14	0.128	0.131	0.126	0.124	0.129	0.194	0.15	0.13	0.13	0.14	0.15	0.14	0.14	0.142	0.15	0.12	0.15	0.13	0.13	0.140666666666667	0.136	0.14	0.14	0.13	0.13	0.14
MG_313	0.08	0.071	0.1	0.11	0.08	0.06	0.076	0.0813333333333333	0.065	0.06	0.07	0.07	0.14	0.14	0.1	0.122	0.1	0.07	0.09	0.054	0.07	0.078	0.076	0.06	0.054	0.09	0.06	0.06	0.15	0.102	0.071	0.06	0.08	0.09	0.08	0.09	0.08	0.092	0.052	0.1	0.098	0.088	0.084	0.07	0.08	0.08	0.06	0.06	0.08
MG_314	0.09	0.09	0.11	0.12	0.0935	0.076	0.08	0.09	0.08	0.076	0.082	0.082	0.0813333333333333	0.118	0.11	0.154	0.103	0.082	0.1	0.074	0.08	0.09	0.096	0.072	0.078	0.1	0.077	0.073	0.16	0.11	0.0876666666666667	0.072	0.09	0.11	0.091	0.1	0.09	0.102	0.06	0.102	0.098	0.084	0.1	0.081	0.09	0.098	0.08	0.08	0.09
MG_315	0.132	0.088	0.106	0.116	0.08	0.062	0.368	0.08	0.07	0.069	0.07	0.07	0.07	0.1	0.096	0.131	0.083	0.072	0.09	0.082	0.07	0.08	0.07	0.062	0.064	0.06	0.064	0.06	0.164	0.1	0.07	0.067	0.08	0.09	0.086	0.094	0.08	0.096	0.05	0.09	0.07	0.07	0.086	0.07	0.08	0.088	0.067	0.062	0.08
MG_316	0.08	0.08	0.104	0.12	0.09	0.07	0.07	0.09	0.07	0.07	0.078	0.078	0.07	0.141	0.108	0.138	0.08	0.08	0.092	0.06	0.076	0.08	0.081	0.07	0.064	0.092	0.07	0.07	0.218	0.12	0.0813333333333333	0.07	0.089	0.1	0.09	0.09	0.08	0.223	0.06	0.103	0.088	0.091	0.091	0.08	0.096	0.09	0.071	0.074	0.09
MG_317	0.1	0.118	0.12	0.13	0.103	0.104	0.092	0.11	0.091	0.092	0.098	0.09	0.092	0.13	0.12	0.154	0.1	0.096	0.11	0.0853333333333333	0.0925	0.1	0.096	0.09	0.087	0.09	0.089	0.09	0.174	0.138	0.09	0.09	0.1	0.116	0.11	0.11	0.101	0.12	0.08	0.118	0.094	0.093	0.1105	0.1	0.104	0.11	0.09	0.09	0.1
MG_318	0.08	0.076	0.1	0.11	0.08	0.06	0.066	0.08	0.07	0.06	0.07	0.07	0.07	0.11	0.107	0.13	0.08	0.07	0.09	0.05	0.07	0.0716666666666667	0.076	0.06	0.06	0.074	0.06	0.06	0.154	0.1	0.071	0.06	0.08	0.09	0.08	0.09	0.08	0.09	0.05	0.09	0.077	0.094	0.086	0.07	0.08	0.08	0.06	0.06	0.08
MG_319	0.07	0.06	0.09	0.102	0.07	0.05	0.057	0.07	0.058	0.052	0.062	0.06	0.06	0.118	0.13	0.144	0.076	0.062	0.08	0.044	0.06	0.068	0.068	0.05	0.042	0.06	0.05	0.05	0.144	0.106	0.082	0.05	0.07	0.08	0.0706666666666667	0.08	0.07	0.086	0.04	0.088	0.072	0.068	0.074	0.06	0.07	0.07	0.05	0.05	0.07
MG_320	0.08	0.07	0.1	0.11	0.08	0.062	0.067	0.08	0.069	0.062	0.072	0.07	0.07	0.127	0.107	0.13	0.082	0.075	0.09	0.056	0.07	0.078	0.126	0.06	0.054	0.086	0.06	0.06	0.15	0.106	0.079	0.066	0.08	0.09	0.08	0.09	0.08	0.1	0.051	0.096	0.078	0.078	0.086	0.071	0.08	0.087	0.0626666666666667	0.06	0.086
MG_321	0.12	0.142	0.14	0.16	0.13	0.11	0.118	0.13	0.126	0.116	0.12	0.12	0.12	0.14	0.14	0.16	0.128	0.127	0.13	0.114	0.12	0.133	0.12	0.11	0.118	0.122	0.134	0.11	0.184	0.14	0.118	0.112	0.13	0.135	0.13	0.149333333333333	0.13	0.142	0.1	0.133	0.124	0.121	0.148	0.122	0.134	0.13	0.118	0.11	0.13
MG_322	0.1	0.09	0.12	0.13	0.1	0.084	0.092	0.1	0.09	0.089	0.09	0.09	0.09	0.122	0.124	0.14	0.1	0.09	0.11	0.08	0.09	0.1	0.098	0.09	0.08	0.099	0.08	0.084	0.161	0.12	0.092	0.094	0.1	0.11	0.1	0.11	0.1	0.116	0.072	0.144	0.1075	0.103	0.108	0.098	0.136	0.103	0.09	0.09	0.1
MG_323	0.074	0.064	0.1	0.118	0.076	0.057	0.06	0.081	0.06	0.059	0.064	0.06	0.06	0.098	0.096	0.12	0.0735	0.066	0.084	0.05	0.06	0.07	0.064	0.058	0.052	0.06	0.056	0.06	0.15	0.092	0.06	0.058	0.082	0.09	0.08	0.086	0.076	0.09	0.142	0.137	0.068	0.06	0.08	0.07	0.077	0.091	0.06	0.06	0.079
MG_515	0.078	0.07	0.1	0.11	0.08	0.06	0.072	0.08	0.064	0.06	0.072	0.07	0.069	0.104	0.11	0.124	0.082	0.07	0.09	0.05	0.07	0.072	0.086	0.06	0.062	0.196	0.06	0.06	0.152	0.103	0.076	0.06	0.08	0.09	0.08	0.086	0.075	0.092	0.05	0.099	0.09	0.078	0.084	0.074	0.079	0.08	0.06	0.062	0.08
MG_324	0.0806666666666667	0.08	0.104	0.12	0.084	0.07	0.07	0.09	0.076	0.07	0.076	0.072	0.076	0.1	0.1	0.13	0.08	0.08	0.09	0.064	0.074	0.08	0.08	0.07	0.063	0.07	0.066	0.07	0.152	0.103	0.072	0.07	0.084	0.096	0.09	0.09	0.085	0.1	0.054	0.1	0.074	0.077	0.096	0.08	0.082	0.09	0.074	0.07	0.088
MG_325	0.058	0.05	0.096	0.102	0.063	0.04	0.044	0.06	0.044	0.04	0.05	0.046	0.044	0.08	0.076	0.116	0.062	0.05	0.078	0.03	0.05	0.06	0.05	0.04	0.032	0.034	0.03	0.04	0.152	0.08	0.04	0.04	0.06	0.086	0.0606666666666667	0.072	0.06	0.074	0.02	0.108	0.044	0.05	0.096	0.06	0.059	0.064	0.04	0.04	0.06
MG_326	0.08	0.076	0.1	0.11	0.094	0.06	0.073	0.08	0.074	0.068	0.07	0.07	0.07	0.1	0.098	0.136	0.08	0.07	0.091	0.057	0.07	0.122	0.07	0.065	0.059	0.06	0.06	0.062	0.156	0.1	0.07	0.064	0.088	0.09	0.08	0.09	0.08	0.09	0.074	0.09	0.07	0.07	0.082	0.07	0.08	0.123	0.066	0.066	0.084
MG_327	0.072	0.07	0.1	0.11	0.08	0.06	0.064	0.08	0.062	0.062	0.07	0.072	0.06	0.096	0.09	0.122	0.076	0.072	0.086	0.0565	0.07	0.074	0.0725	0.06	0.055	0.06	0.06	0.06	0.15	0.102	0.065	0.06	0.08	0.09	0.08	0.08	0.076	0.092	0.05	0.09	0.07	0.07	0.09	0.07	0.076	0.08	0.062	0.06	0.08
MG_328	0.11	0.132	0.13	0.14	0.11	0.1	0.108	0.12	0.1	0.11	0.112	0.104	0.102	0.13	0.124	0.162	0.11	0.116	0.12	0.097	0.107	0.11	0.113	0.1	0.114	0.1	0.104	0.1	0.176	0.13	0.1	0.1	0.11	0.12	0.12	0.12	0.12	0.129	0.09	0.133	0.109	0.11	0.12	0.11	0.112	0.12	0.1	0.1	0.11
MG_329	0.1	0.088	0.118	0.171	0.096	0.08	0.084	0.109	0.1	0.084	0.08	0.088	0.082	0.112	0.114	0.14	0.107	0.088	0.112	0.072	0.082	0.136	0.082	0.086	0.076	0.074	0.078	0.085	0.191	0.112	0.08	0.094	0.1	0.112	0.099	0.106	0.0926666666666667	0.11	0.139	0.105	0.081	0.084	0.102	0.094	0.106	0.160666666666667	0.08	0.08	0.096
MG_330	0.07	0.061	0.09	0.112	0.084	0.06	0.064	0.08	0.111333333333333	0.054	0.062	0.07	0.0653333333333333	0.095	0.09	0.12	0.0705	0.062	0.092	0.05	0.062	0.071	0.072	0.052	0.05	0.05	0.054	0.055	0.144	0.103	0.06	0.054	0.072	0.083	0.08	0.08	0.075	0.09	0.04	0.086	0.062	0.06	0.08	0.064	0.098	0.083	0.06	0.054	0.076
MG_331	0.07	0.07	0.094	0.11	0.072	0.05	0.068	0.072	0.06	0.058	0.0613333333333333	0.06	0.064	0.110666666666667	0.096	0.124	0.07	0.064	0.08	0.05	0.06	0.07	0.061	0.05	0.059	0.083	0.05	0.05	0.152	0.095	0.064	0.0526666666666667	0.07	0.09	0.079	0.08	0.07	0.09	0.04	0.092	0.072	0.075	0.08	0.064	0.071	0.079	0.06	0.057	0.07
MG_332	0.082	0.07	0.1	0.118	0.087	0.06	0.065	0.09	0.082	0.066	0.064	0.072	0.064	0.09	0.096	0.272	0.086	0.0673333333333333	0.096	0.052	0.064	0.112	0.066	0.07	0.05	0.061	0.056	0.06	0.162	0.1	0.061	0.061	0.081	0.094	0.0813333333333333	0.086	0.084	0.096	0.044	0.094	0.06	0.062	0.13	0.07	0.079	0.11	0.06	0.06	0.08
MG_334	0.12	0.116	0.138	0.16	0.122	0.11	0.11	0.122	0.114	0.11	0.11	0.124	0.11	0.138	0.138	0.156	0.168	0.112	0.148	0.106	0.113	0.124	0.118	0.179	0.106	0.11	0.102	0.11	0.202	0.137333333333333	0.112	0.108666666666667	0.124	0.13	0.12	0.129	0.12	0.13	0.1	0.13	0.116	0.116666666666667	0.128	0.124	0.12	0.134	0.11	0.11	0.12
MG_335	0.07	0.062	0.098	0.23	0.074	0.05	0.0753333333333333	0.0786666666666667	0.095	0.055	0.06	0.064	0.06	0.098	0.09	0.12	0.07	0.063	0.09	0.0733333333333333	0.06	0.084	0.06	0.055	0.044	0.05	0.052	0.0506666666666667	0.34	0.09	0.06	0.054	0.074	0.086	0.082	0.084	0.07	0.086	0.04	0.09	0.0613333333333333	0.072	0.08	0.064	0.0755	0.0795	0.056	0.056	0.08
MG_516	0.06	0.05	0.084	0.109	0.06	0.04	0.042	0.0615	0.045	0.04	0.062	0.05	0.049	0.098	0.104	0.112	0.088	0.05	0.07	0.03	0.05	0.06	0.064	0.044	0.032	0.052	0.04	0.04	0.14	0.084	0.054	0.04	0.06	0.07225	0.0606666666666667	0.07	0.06	0.08	0.024	0.122	0.052	0.056	0.072	0.052	0.06	0.162	0.04	0.04	0.06
MG_517	0.08	0.082	0.102	0.114	0.086	0.07	0.07	0.088	0.07	0.07	0.07	0.07	0.07	0.1	0.11	0.133	0.08	0.078	0.09	0.062	0.07	0.08	0.0786666666666667	0.062	0.064	0.067	0.065	0.07	0.18	0.104	0.07	0.07	0.08	0.09	0.09	0.091	0.08	0.1	0.061	0.098	0.086	0.084	0.09	0.072	0.08	0.122	0.07	0.07	0.086
MG_336	0.09	0.08	0.11	0.12	0.096	0.07	0.08	0.09	0.08	0.074	0.08	0.08	0.08	0.107	0.1	0.13	0.09	0.081	0.1	0.07	0.08	0.088	0.08	0.078	0.07	0.07	0.07	0.075	0.152	0.11	0.08	0.072	0.09	0.1	0.09	0.1	0.09	0.102	0.06	0.1	0.08	0.08	0.095	0.08	0.09	0.09	0.074	0.071	0.096
MG_337	0.062	0.054	0.094	0.102	0.07	0.05	0.058	0.07	0.053	0.051	0.05	0.056	0.052	0.082	0.08	0.112	0.072	0.06	0.074	0.052	0.051	0.062	0.06	0.047	0.046	0.042	0.044	0.048	0.14	0.09	0.05	0.105	0.072	0.08	0.07	0.075	0.064	0.08	0.03	0.08	0.05	0.066	0.07	0.06	0.072	0.08	0.05	0.05	0.07
MG_338	0.142	0.154	0.164	0.178	0.148	0.132	0.154	0.152	0.15	0.14	0.148	0.14	0.16	0.16	0.162	0.18	0.156	0.15	0.152	0.13	0.153	0.144	0.14	0.138	0.424	0.144	0.132	0.134	0.206	0.16	0.142	0.138	0.147	0.154	0.158	0.15	0.151333333333333	0.168	0.126	0.16	0.14	0.142	0.152	0.14	0.156	0.15	0.140666666666667	0.138	0.15
MG_339	0.09	0.077	0.109	0.12	0.089	0.07	0.072	0.09	0.076	0.07	0.072	0.07	0.08	0.1	0.102	0.13	0.09	0.078	0.09	0.06	0.078	0.09	0.074	0.073	0.064	0.068	0.064	0.07	0.158	0.102	0.07	0.07	0.087	0.098	0.09	0.098	0.083	0.1	0.06	0.098	0.076	0.079	0.09	0.079	0.0816	0.093	0.07	0.07	0.09
MG_340	0.161	0.15	0.27	0.184	0.231	0.139	0.162	0.15	0.151	0.143333333333333	0.148	0.14	0.144	0.16	0.16	0.184	0.154	0.14	0.186	0.698	0.14	0.154	0.14	0.169	0.141	0.14	0.14	0.14	0.2	0.166	0.15	0.14	0.15	0.162	0.15	0.164	0.148	0.16	0.141	0.172	0.15	0.162	0.152	0.21	0.162	0.242	0.14	0.14	0.15
MG_341	0.162	0.152	0.248	0.232	0.15	0.14	0.166	0.163	0.15	0.1465	0.158	0.15	0.15	0.164	0.16	0.198	0.16	0.15	0.16	0.164	0.15	0.16	0.15	0.144	0.186	0.144666666666667	0.142	0.14	0.206	0.172	0.15	0.144	0.152	0.16	0.156	0.164	0.15	0.162	0.14	0.22	0.158	0.156	0.16	0.181	0.155	0.218	0.14	0.143	0.15
MG_342	0.07	0.06	0.092	0.104	0.07	0.05	0.05	0.073	0.054	0.054	0.065	0.06	0.06	0.09	0.08	0.12	0.07	0.06	0.08	0.04	0.06	0.063	0.06	0.05	0.04	0.05	0.05	0.052	0.142	0.09	0.079	0.05	0.07	0.08	0.07	0.08	0.07	0.082	0.04	0.08	0.141	0.094	0.074	0.06	0.07	0.078	0.055	0.06	0.07
MG_343	0.08	0.078	0.1	0.12	0.09	0.07	0.074	0.09	0.07	0.07	0.08	0.072	0.072	0.1	0.1	0.152	0.08	0.081	0.09	0.062	0.071	0.08	0.077	0.0626666666666667	0.106	0.07	0.068	0.07	0.158	0.106	0.07	0.07	0.081	0.096	0.09	0.09	0.083	0.1	0.052	0.094	0.07	0.07	0.092	0.081	0.08	0.09	0.07	0.07	0.086
MG_344	0.0733333333333333	0.072	0.1	0.11	0.089	0.06	0.063	0.08	0.062	0.06	0.07	0.07	0.062	0.095	0.094	0.128	0.079	0.07	0.088	0.056	0.07	0.071	0.086	0.06	0.09	0.06	0.06	0.06	0.160666666666667	0.1	0.068	0.06	0.08	0.09	0.08	0.089	0.076	0.092	0.05	0.09	0.071	0.07	0.0833333333333333	0.07	0.08	0.08	0.062	0.06	0.08
MG_345	0.148	0.12	0.208	0.164	0.144	0.11	0.112	0.138	0.126	0.11	0.115	0.118	0.116	0.14	0.132666666666667	0.166	0.126	0.119	0.138	0.104	0.12	0.132	0.12	0.184	0.112	0.111333333333333	0.11	0.11	0.214	0.14	0.113	0.11	0.13	0.135	0.126	0.13	0.13	0.14	0.103	0.13	0.12	0.115	0.13	0.12	0.12	0.184	0.116	0.11	0.124
MG_346	0.074	0.062	0.09	0.102	0.076	0.066	0.052	0.07	0.06	0.051	0.06	0.06	0.06	0.09	0.087	0.12	0.07	0.06	0.08	0.04	0.06	0.092	0.06	0.067	0.049	0.05	0.05	0.05	0.146	0.096	0.05	0.05	0.07	0.082	0.071	0.08	0.07	0.084	0.04	0.082	0.06	0.06	0.074	0.06	0.075	0.071	0.0593333333333333	0.052	0.07
MG_347	0.07	0.062	0.098	0.11	0.076	0.055	0.062	0.078	0.0613333333333333	0.0604	0.061	0.065	0.064	0.09	0.09	0.124	0.073	0.064	0.088	0.05	0.06	0.07	0.066	0.067	0.05	0.051	0.052	0.058	0.149	0.094	0.06	0.052	0.076	0.09	0.079	0.086	0.126	0.09	0.07	0.2	0.06	0.061	0.106	0.068	0.07	0.084	0.06	0.08	0.076
MG_348	0.08	0.074	0.1	0.11	0.08	0.066	0.075	0.08	0.076	0.065	0.073	0.074	0.07	0.1	0.098	0.13	0.082	0.076	0.094	0.06	0.07	0.08	0.07	0.06	0.062	0.068	0.061	0.065	0.15	0.108	0.07	0.064	0.08	0.09	0.088	0.09	0.08	0.102	0.05	0.092	0.0863333333333333	0.076	0.094	0.071	0.08	0.086	0.07	0.067	0.086
MG_349	0.09	0.088	0.11	0.12	0.09	0.07	0.082	0.09	0.074	0.081	0.08	0.08	0.08	0.1	0.1	0.13	0.09	0.084	0.092	0.074	0.081	0.086	0.08	0.07	0.075	0.07	0.071	0.07	0.158	0.11	0.08	0.0713333333333333	0.09	0.1	0.09	0.094	0.09	0.1	0.06	0.1	0.08	0.08	0.09	0.08	0.09	0.09	0.074	0.07	0.09
MG_350	0.08	0.094	0.1	0.11	0.08	0.06	0.079	0.084	0.07	0.066	0.071	0.07	0.07	0.1	0.096	0.135	0.08	0.07	0.09	0.061	0.07	0.08	0.07	0.06	0.0633333333333333	0.06	0.068	0.06	0.172	0.1	0.07	0.062	0.08	0.09	0.086	0.092	0.08	0.102	0.05	0.091	0.07	0.07	0.09	0.074	0.08	0.081	0.064	0.068	0.082
MG_521	0.07	0.07	0.1	0.11	0.07	0.053	0.06	0.0793333333333333	0.06	0.052	0.067	0.0625	0.067	0.12	0.121	0.122	0.088	0.067	0.08	0.05	0.06	0.07	0.076	0.05	0.05	0.116	0.05	0.05	0.148	0.102	0.071	0.054	0.071	0.084	0.08	0.08	0.07	0.097	0.04	0.106	0.076	0.07	0.08	0.068	0.07	0.08	0.06	0.06	0.07
MG_351	0.07	0.06	0.09	0.108	0.072	0.056	0.06	0.072	0.068	0.051	0.06	0.06	0.06	0.09	0.08	0.12	0.07	0.06	0.08	0.043	0.063	0.07	0.06	0.051	0.048	0.05	0.05	0.054	0.145	0.09	0.06	0.072	0.077	0.08	0.074	0.0806666666666667	0.07	0.084	0.04	0.08	0.062	0.06	0.08	0.06	0.07	0.076	0.056	0.052	0.073
MG_352	0.07	0.06	0.096	0.111	0.07	0.05	0.06	0.079	0.056	0.052	0.061	0.06	0.056	0.09	0.088	0.119	0.07	0.061	0.082	0.044	0.06	0.0695	0.06	0.05	0.042	0.058	0.05	0.05	0.2	0.11	0.052	0.05	0.07	0.08	0.07	0.08	0.07	0.084	0.038	0.08	0.06	0.06	0.08	0.072	0.07	0.076	0.05	0.05	0.07
MG_353	0.068	0.052	0.1	0.1	0.062	0.046	0.05	0.068	0.05	0.044	0.0533333333333333	0.05	0.05	0.081	0.08	0.118	0.06	0.052	0.07	0.053	0.05	0.06	0.05	0.042	0.042	0.04	0.04	0.04	0.154	0.085	0.05	0.04	0.065	0.08	0.07	0.084	0.062	0.083	0.03	0.082	0.05	0.0505	0.071	0.058	0.0613333333333333	0.07	0.0493333333333333	0.044	0.066
MG_354	0.062	0.058	0.09	0.102	0.07	0.048	0.05	0.07	0.056	0.05	0.104666666666667	0.0546666666666667	0.054	0.084	0.08	0.122666666666667	0.07	0.058	0.076	0.04	0.05	0.06	0.056	0.0426666666666667	0.046	0.044	0.041	0.048	0.144	0.091	0.05	0.05	0.07	0.08	0.07	0.072	0.063	0.086	0.03	0.08	0.05	0.056	0.072	0.06	0.064	0.07	0.05	0.052	0.07
MG_355	0.114	0.106	0.13	0.15	0.11	0.1	0.124	0.121	0.104	0.1	0.1	0.104	0.108	0.13	0.122	0.15	0.11	0.11	0.12	0.09	0.102	0.114	0.106	0.102	0.092	0.1	0.099	0.112	0.17	0.130666666666667	0.1	0.1	0.11	0.124	0.118	0.12	0.114	0.156	0.116	0.12	0.108	0.11	0.12	0.106	0.12	0.126	0.1	0.1	0.112
MG_356	0.079	0.071	0.104	0.136	0.085	0.07	0.07	0.08	0.0666666666666667	0.06	0.074	0.108	0.068	0.096	0.092	0.13	0.08	0.07	0.09	0.078	0.07	0.07	0.075	0.061	0.058	0.06	0.06	0.06	0.156	0.1	0.064	0.06	0.08	0.09	0.08	0.09	0.08	0.094	0.05	0.09	0.07	0.072	0.204	0.07	0.08	0.08	0.064	0.08	0.08
MG_357	0.09	0.08	0.11	0.12	0.096	0.092	0.08	0.09	0.0793333333333333	0.075	0.08	0.08	0.08	0.103333333333333	0.1	0.13	0.09	0.08	0.098	0.063	0.083	0.083	0.08	0.0706666666666667	0.065	0.07	0.07	0.078	0.154	0.11	0.112	0.076	0.105	0.102	0.09	0.102	0.088	0.102	0.06	0.1	0.08	0.08	0.096	0.08	0.091	0.092	0.08	0.076	0.11
MG_358	0.09	0.064	0.098	0.114	0.076	0.05	0.096	0.082	0.06	0.057	0.062	0.06	0.06	0.092	0.09	0.142	0.07	0.06	0.098	0.05	0.062	0.08	0.06	0.0893333333333333	0.054	0.056	0.056	0.05	0.148	0.094	0.06	0.059	0.078	0.088	0.079	0.08	0.071	0.09	0.053	0.088	0.06	0.06	0.082	0.074	0.07	0.085	0.056	0.055	0.0726666666666667
MG_359	0.096	0.07	0.102	0.122	0.082	0.061	0.121	0.087	0.07	0.06	0.07	0.07	0.07	0.1	0.1	0.134	0.08	0.071	0.094	0.06	0.07	0.08	0.071	0.116	0.06	0.068	0.06	0.066	0.156	0.1	0.07	0.07	0.082	0.098	0.086	0.094	0.08	0.099	0.05	0.096	0.073	0.088	0.09	0.074	0.0853333333333333	0.09	0.07	0.068	0.08
MG_360	0.354	0.086	0.11	0.139	0.09	0.074	0.396	0.112	0.082	0.082	0.08	0.08	0.084	0.11	0.104	0.146	0.09	0.082	0.102	0.074	0.08	0.09	0.084	0.076	0.072	0.072	0.07	0.072	0.175	0.11	0.08	0.074	0.09	0.102	0.098	0.104	0.094	0.114	0.062	0.102	0.082	0.08	0.098	0.09	0.09	0.098	0.074	0.074	0.09
MG_361	0.069	0.06	0.107	0.106	0.07	0.05	0.052	0.07	0.05	0.0506666666666667	0.06	0.06	0.054	0.09	0.0856	0.118	0.078	0.06	0.098	0.04	0.062	0.076	0.06	0.08	0.042	0.05	0.05	0.05	0.142	0.091	0.058	0.05	0.07	0.081	0.07	0.08	0.069	0.08	0.066	0.08	0.06	0.066	0.074	0.06	0.0693333333333333	0.141	0.05	0.05	0.07
MG_362	0.068	0.05	0.0926666666666667	0.101	0.074	0.042	0.054	0.07	0.052	0.047	0.05	0.05	0.05	0.08	0.08	0.114	0.066	0.058	0.078	0.04	0.05	0.16	0.05	0.061	0.04	0.04	0.04	0.044	0.143	0.0886666666666667	0.05	0.048	0.068	0.0805	0.07	0.07	0.0613333333333333	0.083	0.03	0.08	0.051	0.05	0.07	0.052	0.06	0.099	0.05	0.05	0.07
MG_363	0.06	0.05	0.082	0.104	0.062	0.04	0.044	0.062	0.042	0.04	0.05	0.046	0.046	0.08	0.076	0.11	0.06	0.054	0.074	0.03	0.05	0.058	0.05	0.05	0.03	0.04	0.032	0.04	0.146	0.08	0.04	0.04	0.06	0.07	0.064	0.07	0.06	0.076	0.02	0.0773333333333333	0.05	0.044	0.085	0.408	0.06	0.089	0.04	0.04	0.06
MG_522	0.06	0.05	0.088	0.106	0.06	0.04	0.049	0.066	0.05	0.041	0.05	0.05	0.05	0.084	0.08	0.116	0.066	0.05	0.072	0.03	0.05	0.06	0.05	0.04	0.03	0.04	0.04	0.04	0.14	0.08	0.05	0.04	0.06	0.099	0.066	0.07	0.06	0.08	0.023	0.074	0.05	0.052	0.07	0.052	0.06	0.067	0.042	0.04	0.068
MG_364	0.07	0.068	0.102	0.11	0.073	0.0546666666666667	0.0605	0.079	0.06	0.06	0.07	0.06	0.06	0.098	0.106	0.12	0.08	0.06	0.082	0.05	0.06	0.072	0.07	0.053	0.05	0.06	0.052	0.055	0.157	0.094	0.074	0.06	0.075	0.087	0.08	0.082	0.07	0.09	0.04	0.09	0.076	0.082	0.08	0.07	0.072	0.216666666666667	0.06	0.06	0.0773333333333333
MG_365	0.081	0.078	0.103	0.17	0.086	0.0673333333333333	0.07	0.087	0.082	0.062	0.077	0.125	0.076	0.1	0.1	0.128	0.08	0.074	0.1195	0.06	0.07	0.0825	0.07	0.07	0.06	0.06	0.062	0.067	0.154	0.1	0.07	0.07	0.086	0.108	0.09	0.092	0.09	0.097	0.05	0.092	0.07	0.07	0.09	0.09	0.086	0.088	0.07	0.064	0.082
MG_366	0.108	0.102	0.12	0.133	0.114	0.09	0.1	0.11	0.1	0.098	0.102	0.1	0.1	0.122	0.12	0.15	0.108	0.1	0.114	0.11	0.1	0.104	0.1	0.094	0.09	0.0905	0.09	0.09	0.17	0.13	0.1	0.09	0.11	0.12	0.11	0.112	0.106	0.12	0.08	0.12	0.1	0.1	0.112	0.1	0.11	0.11	0.097	0.098	0.11
MG_367	0.078	0.0713333333333333	0.1015	0.11	0.08	0.06	0.066	0.081	0.064	0.066	0.07	0.064	0.066	0.096	0.098	0.129333333333333	0.076	0.07	0.088	0.054	0.068	0.072	0.07	0.064	0.055	0.06	0.06	0.06	0.15	0.1	0.062	0.06	0.0805	0.09	0.083	0.09	0.076	0.116	0.05	0.096	0.07	0.068	0.082	0.074	0.075	0.08	0.06	0.06	0.08
MG_368	0.085	0.072	0.1	0.12	0.08	0.062	0.0833333333333333	0.09	0.07	0.07	0.08	0.07	0.07	0.107	0.108	0.132	0.086	0.07	0.132	0.06	0.071	0.214	0.078	0.072	0.06	0.082	0.06	0.066	0.16	0.1	0.077	0.07	0.088	0.111	0.086	0.091	0.08	0.1	0.052	0.098	0.082	0.096	0.09	0.079	0.084	0.09	0.07	0.07	0.088
MG_369	0.1	0.09	0.12	0.134	0.1	0.084	0.093	0.1	0.096	0.088	0.09	0.09	0.09	0.12	0.112	0.15	0.1	0.09	0.112	0.084	0.09	0.102	0.092	0.082	0.08	0.092	0.08	0.084	0.168	0.12	0.09	0.088	0.102	0.11	0.105	0.11	0.1	0.111	0.088	0.156	0.091	0.104	0.11	0.094	0.1	0.14	0.09	0.097	0.1
MG_370	0.082	0.074	0.248	0.118	0.081	0.069	0.07	0.098	0.07	0.069	0.076	0.073	0.07	0.1	0.1	0.134	0.08	0.074	0.092	0.064	0.07	0.084	0.076	0.084	0.06	0.065	0.061	0.065	0.23	0.101	0.07	0.0686666666666667	0.08	0.094	0.087	0.09	0.08	0.1	0.055	0.104	0.088	0.074	0.094	0.079	0.08	0.0933333333333333	0.07	0.07	0.082
MG_371	0.08	0.07	0.100666666666667	0.12	0.084	0.07	0.071	0.087	0.078	0.062	0.07	0.08	0.092	0.108	0.1	0.13	0.08	0.076	0.092	0.066	0.074	0.08	0.074	0.07	0.06	0.066	0.062	0.0626666666666667	0.15	0.11	0.07	0.066	0.08	0.092	0.086	0.152	0.082	0.098	0.051	0.098	0.082	0.077	0.09	0.076	0.108	0.095	0.076	0.072	0.089
MG_372	0.09	0.08	0.11	0.12	0.09	0.07	0.095	0.094	0.077	0.142	0.08	0.08	0.078	0.104	0.1	0.136	0.091	0.08	0.098	0.069	0.08	0.122	0.08	0.07	0.07	0.211	0.072	0.07	0.16	0.11	0.079	0.072	0.092	0.1	0.09	0.098	0.09	0.1	0.068	0.108	0.086	0.08	0.09	0.102	0.09	0.096	0.072	0.07	0.091
MG_373	0.078	0.07	0.1	0.11	0.08	0.06	0.0666666666666667	0.081	0.074	0.06	0.07	0.072	0.07	0.102	0.09	0.12	0.08	0.07	0.09	0.0686666666666667	0.07	0.074	0.094	0.06	0.056	0.06	0.06	0.06	0.154	0.1	0.066	0.06	0.08	0.09	0.08	0.09	0.08	0.096	0.05	0.09	0.07	0.07	0.081	0.07	0.08	0.08	0.06	0.06	0.081
MG_374	0.078	0.21	0.102	0.111	0.08	0.06	0.082	0.08	0.06	0.064	0.082	0.07	0.072	0.099	0.09	0.223	0.078	0.072	0.09	0.064	0.07	0.076	0.07	0.06	0.058	0.066	0.06	0.06	0.158	0.104	0.062	0.061	0.08	0.092	0.08	0.089	0.08	0.094	0.05	0.09	0.073	0.071	0.082	0.07	0.08	0.08	0.06	0.06	0.08
MG_375	0.106	0.09	0.122	0.13	0.116	0.088	0.092	0.102	0.092	0.09	0.09	0.09	0.09	0.119	0.11	0.146	0.104	0.092	0.132	0.081	0.098	0.102	0.09	0.128	0.08	0.088	0.08	0.084	0.164	0.12	0.091	0.088	0.112	0.112	0.106	0.11	0.1	0.11	0.072	0.11	0.09	0.09	0.108	0.092	0.1	0.106	0.09	0.09	0.102
MG_376	0.06	0.059	0.085	0.101	0.061	0.04	0.05	0.07	0.05	0.044	0.05	0.05	0.05	0.08	0.08	0.11	0.06	0.056	0.07	0.038	0.05	0.061	0.05	0.04	0.042	0.0453333333333333	0.041	0.04	0.141	0.088	0.05	0.04	0.06	0.08	0.071	0.071	0.06	0.08	0.03	0.08	0.05	0.055	0.07	0.082	0.068	0.07	0.044	0.054	0.066
MG_377	0.07	0.159	0.092	0.106	0.07	0.05	0.061	0.072	0.06	0.052	0.06	0.06	0.06	0.09	0.09	0.12	0.146	0.06	0.08	0.047	0.06	0.0725	0.06	0.053	0.046	0.055	0.05	0.05	0.144	0.09	0.06	0.05	0.07	0.08	0.076	0.08	0.07	0.14	0.04	0.08	0.06	0.06	0.08	0.062	0.07	0.075	0.052	0.081	0.0706666666666667
MG_378	0.1	0.094	0.146	0.131	0.1	0.088	0.093	0.108	0.094	0.086	0.09	0.09	0.09	0.12	0.114	0.14	0.1	0.09	0.112	0.084	0.098	0.118	0.09	0.098	0.08	0.08	0.08	0.08	0.17	0.14	0.09	0.09	0.104	0.112	0.1	0.11	0.1	0.11	0.078	0.112	0.09	0.09	0.101	0.0904	0.1	0.104666666666667	0.086	0.084	0.1
MG_379	0.109	0.1	0.13	0.14	0.11	0.09	0.098	0.624	0.148	0.096	0.099	0.124	0.102	0.124	0.120666666666667	0.149	0.11	0.100666666666667	0.132	0.083	0.0973333333333333	0.114	0.1	0.163	0.088	0.09	0.09	0.09	0.206	0.124	0.094	0.098	0.144	0.12	0.11	0.13	0.1	0.128	0.086	0.118	0.098	0.108333333333333	0.112	0.1	0.108	0.124	0.094	0.09	0.106
MG_380	0.074	0.06	0.09	0.112	0.08	0.05	0.064	0.078	0.06	0.052	0.06	0.06	0.06	0.09	0.09	0.134	0.07	0.06	0.096	0.044	0.06	0.073	0.06	0.058	0.043	0.05	0.05	0.0513333333333333	0.202	0.094	0.06	0.104	0.074	0.098	0.077	0.08	0.074	0.088	0.04	0.116	0.06	0.06	0.08	0.066	0.07	0.09	0.054	0.054	0.074
MG_381	0.071	0.124	0.094	0.11	0.073	0.054	0.06	0.077	0.06	0.056	0.063	0.06	0.06	0.09	0.09	0.12	0.07	0.066	0.09	0.05	0.067	0.07	0.063	0.05	0.078	0.051	0.054	0.052	0.148	0.096	0.06	0.058	0.072	0.09	0.08	0.091	0.071	0.09	0.04	0.095	0.06	0.06	0.086	0.066	0.074	0.08	0.06	0.057	0.0753333333333333
MG_382	0.074	0.07	0.096	0.11	0.074	0.06	0.07	0.08	0.068	0.05	0.06	0.062	0.072	0.092	0.09	0.12	0.07	0.065	0.081	0.05	0.068	0.07	0.064	0.054	0.062	0.05	0.056	0.062	0.154	0.096	0.066	0.06	0.075	0.084	0.08	0.08	0.075	0.09	0.04	0.0886666666666667	0.066	0.0653333333333333	0.082	0.068	0.078	0.08	0.06	0.056	0.07
MG_383	0.078	0.07	0.098	0.11	0.08	0.062	0.064	0.085	0.062	0.06	0.064	0.0675	0.066	0.096	0.09	0.1215	0.076	0.07	0.086	0.05	0.064	0.07	0.066	0.059	0.054	0.06	0.058	0.06	0.15	0.1	0.068	0.06	0.08	0.09	0.08	0.09	0.072	0.09	0.043	0.09	0.066	0.065	0.092	0.07	0.09	0.08	0.0633333333333333	0.06	0.08
MG_384	0.09	0.308	0.112	0.128	0.106	0.074	0.085	0.1	0.08	0.0806666666666667	0.084	0.08	0.083	0.11	0.106	0.138	0.1	0.08	0.108	0.073	0.08	0.104	0.081	0.088	0.074	0.076	0.07	0.08	0.169	0.11	0.08	0.08	0.114	0.100666666666667	0.096	0.1	0.118	0.1	0.06	0.116	0.086	0.095	0.1	0.091	0.09	0.1	0.08	0.08	0.097
MG_524	0.064	0.06	0.09	0.1	0.07	0.05	0.05	0.07	0.05	0.05	0.076	0.054	0.056	0.124	0.132	0.117333333333333	0.064	0.06	0.078	0.04	0.059	0.06	0.064	0.044	0.04	0.123	0.044	0.05	0.158	0.092	0.06	0.05	0.07	0.08	0.07	0.078	0.064	0.086	0.03	0.088	0.085	0.066	0.072	0.06	0.066	0.07	0.052	0.05	0.07
MG_385	0.07	0.086	0.094	0.11	0.08	0.06	0.066	0.08	0.0613333333333333	0.06	0.064	0.0615	0.066	0.1	0.098	0.124	0.074	0.07	0.084	0.05	0.063	0.07	0.065	0.056	0.056	0.056	0.059	0.0573333333333333	0.158	0.095	0.062	0.06	0.0766666666666667	0.09	0.08	0.088	0.082	0.094	0.04	0.09	0.063	0.063	0.08	0.07	0.078	0.08	0.06	0.06	0.08
MG_386	0.16	0.17	0.18	0.19	0.162	0.154	0.164	0.17	0.164	0.164	0.16	0.16	0.162	0.18	0.17	0.192	0.16	0.16	0.172	0.152	0.16	0.162	0.162	0.15	0.156	0.15	0.31	0.15	0.21	0.18	0.16	0.158	0.166	0.17	0.17	0.17	0.166	0.17	0.15	0.17	0.16	0.16	0.17	0.16	0.17	0.168	0.15	0.15	0.168
MG_387	0.084	0.071	0.1	0.12	0.084	0.062	0.071	0.089	0.07	0.064	0.072	0.07	0.07	0.098	0.1	0.126	0.08	0.072	0.092	0.058	0.07	0.081	0.07	0.072	0.052	0.06	0.06	0.06	0.15	0.1	0.07	0.068	0.08	0.096	0.084	0.09	0.08	0.09	0.05	0.093	0.11	0.13	0.09	0.0775	0.08	0.088	0.064	0.066	0.084
MG_388	0.07	0.064	0.092	0.236	0.07	0.05	0.058	0.072	0.052	0.056	0.058	0.056	0.058	0.09	0.088	0.13	0.07	0.066	0.082	0.046	0.052	0.0666666666666667	0.06	0.048	0.048	0.051	0.07	0.051	0.154	0.091	0.054	0.05	0.07	0.08	0.07	0.0793333333333333	0.068	0.08	0.038	0.08	0.06	0.068	0.081	0.06	0.07	0.08	0.05	0.05	0.07
MG_389	0.06	0.167	0.09	0.1	0.0693333333333333	0.046	0.05	0.07	0.051	0.049	0.0546666666666667	0.05	0.05	0.088	0.0853333333333333	0.114	0.06	0.058	0.076	0.04	0.05	0.06	0.055	0.04	0.0486666666666667	0.054	0.054	0.04	0.148	0.092	0.056	0.046	0.065	0.08	0.07	0.076	0.066	0.08	0.03	0.08	0.058	0.058	0.07	0.062	0.066	0.07	0.05	0.05	0.07
MG_390	0.104	0.103	0.123	0.14	0.11	0.104	0.099	0.112666666666667	0.1	0.094	0.102	0.1	0.112333333333333	0.202	0.358	0.148	0.11	0.1	0.118	0.092	0.1	0.104	0.114	0.09	0.09	0.114	0.09	0.09	0.174	0.128	0.118	0.09	0.11	0.12	0.11	0.115	0.108	0.12	0.082	0.12	0.11	0.11	0.116	0.104	0.16	0.11	0.096	0.1	0.11
MG_391	0.09	0.08	0.11	0.12	0.09	0.077	0.08	0.094	0.08	0.08	0.08	0.08	0.08	0.11	0.103	0.134	0.09	0.084	0.1	0.074	0.08	0.09	0.08	0.078	0.07	0.072	0.072	0.08	0.16	0.11	0.1	0.08	0.09	0.1	0.098	0.1	0.09	0.108	0.092	0.1	0.08	0.1	0.1	0.084	0.0913333333333333	0.094	0.08	0.08	0.092
MG_392	0.101	0.104	0.12	0.15	0.102	0.082	0.095	0.105	0.09	0.096	0.09	0.09	0.09	0.124	0.117	0.14	0.102	0.092	0.112	0.08	0.09	0.104	0.09	0.092	0.082	0.0845	0.08	0.082	0.164	0.124	0.09	0.086	0.104	0.11	0.1	0.11	0.1	0.112	0.074	0.11	0.09	0.09	0.102	0.0965	0.1005	0.108	0.088	0.088	0.102
MG_393	0.071	0.056	0.09	0.104	0.064	0.04	0.052	0.07	0.05	0.044	0.05	0.05	0.05	0.08	0.087	0.133	0.06	0.05	0.086	0.0346666666666667	0.05	0.064	0.05	0.046	0.038	0.04	0.04	0.062	0.143	0.084	0.05	0.045	0.067	0.08	0.077	0.074	0.062	0.08	0.031	0.092	0.052	0.056	0.07	0.058	0.06	0.092	0.0493333333333333	0.046	0.068
MG_394	0.09	0.08	0.11	0.12	0.0906666666666667	0.072	0.076	0.094	0.08	0.078	0.084	0.082	0.08	0.11	0.1	0.13	0.09	0.08	0.1	0.07	0.08	0.117	0.08	0.078	0.07	0.07	0.07	0.07	0.159	0.112	0.08	0.078	0.09	0.101	0.091	0.1	0.09	0.106	0.06	0.1	0.08	0.08	0.095	0.08	0.09	0.09	0.074	0.078	0.09
MG_395	0.096	0.096	0.11	0.13	0.1	0.081	0.09	0.1	0.098	0.081	0.092	0.09	0.09	0.111	0.112666666666667	0.14	0.1	0.093	0.104	0.08	0.09	0.092	0.094	0.08	0.08	0.088	0.08	0.08	0.165	0.12	0.086	0.08	0.1	0.11	0.1	0.106	0.098	0.112	0.07	0.11	0.09	0.09	0.106	0.09	0.098	0.1	0.081	0.082	0.1
MG_396	0.066	0.06	0.09	0.100666666666667	0.07	0.056	0.057	0.07	0.054	0.05	0.059	0.056	0.054	0.084	0.084	0.114	0.062	0.06	0.077	0.04	0.056	0.0613333333333333	0.07	0.05	0.04	0.05	0.042	0.05	0.142	0.09	0.054	0.05	0.07	0.09	0.07	0.078	0.066	0.08	0.032	0.08	0.06	0.06	0.074	0.062	0.068	0.071	0.058	0.054	0.07
MG_397	0.1	0.098	0.12	0.13	0.1	0.088	0.09	0.1	0.09	0.088	0.1	0.09	0.09	0.126	0.118	0.142	0.1	0.098	0.11	0.082	0.09	0.1	0.103	0.088	0.091	0.09	0.086	0.086	0.168	0.148	0.096	0.0886666666666667	0.1	0.11	0.1	0.11	0.1	0.122	0.076	0.13	0.098	0.096	0.117	0.098	0.104	0.1	0.09	0.09	0.1
MG_398	0.06	0.062	0.0913333333333333	0.132	0.068	0.047	0.05	0.071	0.05	0.05	0.084	0.05	0.05	0.082	0.082	0.118	0.06	0.0573333333333333	0.078	0.05	0.054	0.062	0.056	0.048	0.041	0.044	0.06	0.046	0.198	0.092	0.05	0.05	0.07	0.08	0.07	0.101	0.062	0.08	0.03	0.08	0.064	0.0826666666666667	0.072	0.103	0.072	0.076	0.05	0.052	0.07
MG_399	0.096	0.094	0.236	0.132	0.098	0.08	0.088	0.104	0.08	0.08	0.087	0.084	0.082	0.113	0.11	0.144	0.096	0.09	0.108	0.07	0.086	0.105	0.09	0.084	0.072	0.08	0.078	0.088	0.162	0.112	0.08	0.08	0.1	0.11	0.1	0.101	0.0933333333333333	0.11	0.084	0.113	0.101	0.0895	0.1	0.09	0.095	0.11	0.08	0.08	0.1
MG_400	0.093	0.072	0.149	0.156	0.08	0.062	0.08	0.104	0.064	0.063	0.07	0.07	0.096	0.1	0.111	0.152666666666667	0.08	0.07	0.104666666666667	0.056	0.07	0.08	0.07	0.062	0.054	0.063	0.06	0.064	0.166	0.1	0.07	0.064	0.08	0.108	0.08	0.09	0.08	0.091	0.0545	0.092	0.128	0.07	0.084	0.072	0.08	0.114	0.066	0.062	0.082
MG_401	0.105	0.092	0.236	0.14	0.1	0.08	0.106	0.102	0.09	0.088	0.09	0.09	0.09	0.118	0.12	0.14	0.1	0.09	0.11	0.08	0.09	0.11	0.09	0.092	0.08	0.08	0.08	0.093	0.165	0.116	0.092	0.087	0.109	0.11	0.1	0.107	0.1	0.11	0.082	0.126	0.09	0.09	0.102	0.09	0.1	0.117	0.082	0.08	0.102
MG_402	0.07	0.127	0.097	0.106	0.07	0.05	0.058	0.092	0.056	0.051	0.06	0.06	0.06	0.09	0.086	0.12	0.07	0.06	0.08	0.044	0.06	0.07	0.06	0.05	0.048	0.05	0.054	0.05	0.15	0.09	0.0546666666666667	0.052	0.07	0.08	0.07	0.088	0.139	0.082	0.04	0.084	0.06	0.06	0.078	0.066	0.071	0.079	0.05	0.05	0.07
MG_403	0.07	0.0606666666666667	0.091	0.11	0.07	0.05	0.06	0.079	0.06	0.056	0.06	0.062	0.06	0.121	0.136	0.126	0.077	0.06	0.08	0.05	0.06	0.07	0.0646666666666667	0.05	0.05	0.066	0.05	0.05	0.15	0.098	0.0675	0.054	0.074	0.09	0.08	0.08	0.07	0.09	0.044	0.092	0.112	0.0746666666666667	0.082	0.064	0.0726666666666667	0.101	0.06	0.055	0.07
MG_404	0.073	0.054	0.091	0.1	0.06	0.04	0.05	0.068	0.05	0.042	0.056	0.052	0.052	0.088	0.091	0.111	0.1	0.05	0.072	0.0365	0.05	0.06	0.059	0.041	0.036	0.065	0.04	0.04	0.141	0.088	0.052	0.04	0.061	0.079	0.07	0.074	0.06	0.084	0.03	0.081	0.082	0.09	0.073	0.06	0.062	0.076	0.04	0.042	0.062
MG_405	0.08	0.08	0.101	0.11	0.08	0.06	0.07	0.08	0.07	0.093	0.07	0.07	0.07	0.11	0.11	0.126	0.097	0.0706666666666667	0.09	0.06	0.07	0.078	0.076	0.062	0.06	0.08	0.06	0.06	0.15	0.1	0.076	0.062	0.08	0.09	0.08	0.09	0.08	0.128	0.076	0.116	0.094	0.08	0.085	0.07	0.08	0.08	0.06	0.07	0.08
MG_406	0.066	0.06	0.09	0.1	0.07	0.05	0.054	0.07	0.052	0.05	0.06	0.06	0.05	0.18	0.132	0.126	0.074	0.06	0.08	0.04	0.06	0.067	0.064	0.0493333333333333	0.046	0.074	0.046	0.05	0.14	0.096	0.06	0.05	0.07	0.08	0.07	0.08	0.0686666666666667	0.086	0.03	0.088	0.08	0.069	0.074	0.06	0.076	0.077	0.05	0.051	0.07
MG_407	0.09	0.084	0.11	0.122	0.092	0.08	0.08	0.092	0.08	0.082	0.08	0.086	0.104	0.11	0.106	0.131	0.09	0.09	0.1	0.07	0.088	0.09	0.084	0.079	0.07	0.08	0.07	0.076	0.16	0.11	0.08	0.08	0.092	0.101	0.1	0.106	0.092	0.11	0.066	0.101	0.08	0.086	0.102	0.088	0.092	0.1	0.081	0.08	0.097
MG_408	0.066	0.061	0.09	0.104	0.07	0.05	0.085	0.07	0.05	0.05	0.054	0.073	0.052	0.088	0.0855	0.118	0.068	0.06	0.08	0.04	0.06	0.11	0.064	0.05	0.042	0.05	0.05	0.05	0.145	0.0906666666666667	0.05	0.05	0.078	0.08	0.07	0.086	0.07	0.086	0.03	0.082	0.069	0.06	0.074	0.068	0.068	0.073	0.05	0.0553333333333333	0.14
MG_409	0.072	0.063	0.166	0.111	0.076	0.0586666666666667	0.064	0.083	0.064	0.058	0.06	0.062	0.06	0.09	0.09	0.12	0.07	0.062	0.08	0.069	0.06	0.07	0.063	0.056	0.056	0.052	0.05	0.06	0.16	0.0953333333333333	0.061	0.058	0.0755	0.09	0.08	0.082	0.074	0.09	0.042	0.089	0.104666666666667	0.06	0.084	0.077	0.094	0.082	0.06	0.06	0.072
MG_410	0.08	0.072	0.100666666666667	0.121	0.086	0.067	0.078	0.088	0.07	0.07	0.074	0.07	0.07	0.218	0.214	0.132	0.08	0.07	0.09	0.06	0.07	0.084	0.072	0.07	0.062	0.07	0.062	0.067	0.15	0.118	0.07	0.07	0.0866666666666667	0.093	0.09	0.09	0.082	0.1	0.082	0.184	0.258	0.396	0.09	0.078	0.081	0.088	0.07	0.071	0.082
MG_411	0.108	0.1	0.122	0.14	0.11	0.09	0.1	0.11	0.1	0.098	0.1	0.102	0.108	0.136	0.126	0.146	0.148	0.1	0.113333333333333	0.09	0.1	0.106	0.106	0.092	0.09	0.107	0.096	0.094	0.17	0.144	0.108	0.098	0.111	0.12	0.11	0.114	0.106	0.176	0.08	0.43	0.11	0.102	0.14	0.106	0.11	0.119	0.091	0.102	0.11
MG_412	0.082	0.0806666666666667	0.11	0.12	0.095	0.07	0.084	0.09	0.0706666666666667	0.072	0.0793333333333333	0.083	0.077	0.104	0.104	0.13	0.082	0.08	0.096	0.06	0.076	0.091	0.0815	0.071	0.062	0.07	0.07	0.07	0.156	0.106	0.074	0.071	0.09	0.100666666666667	0.093	0.094	0.086	0.104	0.06	0.1	0.08	0.08	0.156	0.08	0.082	0.09	0.07	0.07	0.09
MG_414	0.13	0.13	0.146	0.158	0.13	0.122	0.12	0.133	0.124	0.12	0.136	0.124	0.122	0.154	0.186	0.177	0.132	0.136	0.14	0.124	0.157	0.13	0.13	0.136	0.12	0.148	0.238	0.12	0.19	0.15	0.13	0.12	0.13	0.14	0.132	0.14	0.136	0.161	0.11	0.14	0.154	0.147	0.14	0.128	0.134	0.13	0.12	0.404	0.131
MG_525	0.1	0.102	0.13	0.136	0.116	0.094	0.1	0.11	0.1	0.092	0.1	0.1	0.1	0.124	0.128	0.146	0.108	0.101	0.116	0.09	0.1	0.108	0.1	0.09	0.092	0.16	0.09	0.09	0.172	0.126	0.114	0.0913333333333333	0.11	0.12	0.12	0.11	0.11	0.12	0.08	0.12	0.137666666666667	0.126	0.114	0.1	0.11	0.11	0.09	0.1	0.124
MG_417	0.06	0.058	0.111	0.106	0.074	0.048	0.056	0.07	0.05	0.05	0.053	0.05	0.054	0.09	0.081	0.118	0.066	0.06	0.086	0.04	0.052	0.141333333333333	0.057	0.05	0.04	0.045	0.04	0.044	0.156	0.09	0.05	0.046	0.07	0.086	0.071	0.074	0.06	0.08	0.032	0.081	0.056	0.058	0.07	0.062	0.072	0.084	0.05	0.05	0.07
MG_418	0.069	0.06	0.09	0.11	0.078	0.05	0.0553333333333333	0.071	0.051	0.0506666666666667	0.054	0.054	0.05	0.089	0.08	0.116	0.066	0.06	0.086	0.04	0.058	0.066	0.058	0.05	0.04	0.0495	0.04	0.05	0.14	0.09	0.05	0.05	0.07	0.083	0.072	0.079	0.067	0.08	0.0333333333333333	0.08	0.058	0.052	0.078	0.14	0.07	0.094	0.05	0.05	0.07
MG_419	0.344	0.104	0.12	0.132	0.112	0.09	0.306	0.11	0.09	0.09	0.097	0.1	0.095	0.12	0.12	0.151	0.11	0.1	0.116	0.082	0.092	0.104	0.095	0.098	0.093	0.0906666666666667	0.092	0.091	0.17	0.12	0.09	0.09	0.108	0.112	0.11	0.11	0.104	0.12	0.084	0.116	0.09	0.095	0.114	0.1	0.1	0.112	0.09	0.09	0.108
MG_421	0.152	0.12	0.154	0.174666666666667	0.13	0.11	0.144	0.137	0.124	0.126	0.12	0.12	0.146	0.1465	0.142	0.17	0.133	0.122	0.138	0.111	0.12	0.131	0.123333333333333	0.274	0.114	0.116	0.168	0.12	0.19	0.148	0.123	0.136	0.136666666666667	0.142	0.13	0.136	0.13	0.14	0.119	0.14	0.138	0.12	0.13	0.122	0.13	0.181	0.118	0.12	0.13
MG_422	0.12	0.12	0.132	0.146	0.12	0.105	0.11	0.12	0.11	0.108	0.11	0.11	0.11	0.13	0.13	0.157	0.12	0.11	0.124	0.108	0.11	0.12	0.11	0.106	0.11	0.108	0.1065	0.106	0.18	0.138	0.11	0.102	0.12	0.13	0.12	0.127	0.12	0.132	0.1	0.13	0.11	0.11	0.122	0.114666666666667	0.12	0.12	0.11	0.11	0.12
MG_423	0.1	0.096	0.12	0.13	0.1	0.09	0.09	0.106	0.092	0.09	0.092	0.092	0.133	0.129	0.119333333333333	0.142	0.1	0.104	0.11	0.088	0.09	0.1	0.09	0.0893333333333333	0.082	0.088	0.084	0.094	0.176	0.126	0.09	0.093	0.1	0.112	0.106	0.127	0.106	0.12	0.08	0.11	0.097	0.094	0.11	0.094	0.105333333333333	0.108	0.09	0.09	0.102
MG_424	0.06	0.052	0.08	0.12	0.068	0.04	0.046	0.0745	0.05	0.04	0.05	0.05	0.0506666666666667	0.08	0.08	0.114	0.07	0.05	0.076	0.03	0.05	0.0606666666666667	0.05	0.116	0.034	0.04	0.05	0.04	0.14	0.0885	0.046	0.044	0.06	0.084	0.064	0.07	0.06	0.08	0.022	0.099	0.05	0.064	0.07	0.0565	0.06	0.189	0.05	0.04	0.062
MG_425	0.095	0.096	0.116	0.138	0.09	0.07	0.084	0.098	0.086	0.08	0.084	0.084	0.081	0.11	0.11	0.136	0.122	0.112	0.108	0.078	0.08	0.094	0.086	0.077	0.082	0.071	0.074	0.078	0.168	0.111	0.08	0.08	0.096	0.106	0.096	0.104	0.094	0.106	0.07	0.111	0.084	0.08	0.112	0.088	0.09	0.104	0.08	0.08	0.09
MG_426	0.06	0.05	0.296	0.1	0.06	0.04	0.04	0.063	0.043	0.042	0.05	0.05	0.042	0.08	0.08	0.114	0.066	0.05	0.086	0.03	0.05	0.06	0.05	0.044	0.03	0.04	0.034	0.04	0.32	0.081	0.04	0.04	0.06	0.07	0.061	0.07	0.065	0.078	0.02	0.07	0.05	0.056	0.07	0.245	0.06	0.09	0.04	0.04	0.06
MG_427	0.066	0.06	0.09	0.1	0.07	0.052	0.05	0.07	0.051	0.05	0.052	0.055	0.054	0.086	0.08	0.114	0.067	0.06	0.079	0.04	0.056	0.06	0.054	0.047	0.04	0.042	0.042	0.05	0.141333333333333	0.09	0.05	0.053	0.07	0.08	0.07	0.076	0.068	0.08	0.03	0.08	0.05	0.05	0.07	0.06	0.066	0.07	0.05	0.05	0.07
MG_428	0.07	0.088	0.09	0.1	0.07	0.05	0.057	0.074	0.058	0.052	0.06	0.06	0.056	0.09	0.088	0.124	0.07	0.062	0.08	0.05	0.06	0.0693333333333333	0.062	0.05	0.048	0.05	0.05	0.05	0.151	0.09	0.06	0.05	0.07	0.08	0.072	0.0926666666666667	0.07	0.082	0.04	0.09	0.06	0.06	0.073	0.06	0.07	0.07	0.05	0.05	0.07
MG_429	0.1	0.092	0.12	0.13	0.1	0.204	0.0926666666666667	0.104	0.09	0.09	0.09	0.092	0.09	0.12	0.113	0.142	0.114	0.09	0.112	0.08	0.1	0.102	0.095	0.089	0.08	0.087	0.083	0.09	0.194	0.124	0.09	0.102	0.128	0.11	0.106	0.11	0.1	0.118	0.457333333333333	0.11	0.09	0.092	0.11	0.1	0.103	0.116	0.094	0.093	0.11
MG_430	0.098	0.092	0.119	0.13	0.1	0.088	0.098	0.114	0.088	0.084	0.09	0.09	0.09	0.11	0.11	0.14	0.099	0.098	0.106	0.08	0.091	0.1	0.092	0.093	0.08	0.081	0.08	0.082	0.182	0.116	0.088	0.083	0.101	0.11	0.102	0.103	0.098	0.11	0.07	0.11	0.09	0.09	0.106	0.092	0.098	0.103	0.086	0.084	0.1
MG_431	0.074	0.07	0.098	0.11	0.08	0.06	0.06	0.08	0.061	0.06	0.062	0.064	0.06	0.092	0.09	0.12	0.074	0.07	0.086	0.05	0.079	0.07	0.068	0.058	0.051	0.058	0.056	0.06	0.15	0.1	0.06	0.06	0.076	0.09	0.08	0.082	0.074	0.09	0.044	0.09	0.06	0.06	0.08	0.07	0.077	0.082	0.06	0.0633333333333333	0.08
MG_432	0.0865	0.08	0.108	0.12	0.09	0.0706666666666667	0.08	0.09	0.08	0.07	0.082	0.08	0.08	0.111	0.116	0.13	0.092	0.08	0.1	0.062	0.08	0.08	0.086	0.07	0.068	0.096	0.07	0.07	0.154	0.112	0.085	0.07	0.09	0.1	0.09	0.098	0.086	0.101	0.06	0.1	0.088	0.099	0.09	0.08	0.09	0.09	0.074	0.07	0.09
MG_433	0.08	0.076	0.144	0.122	0.088	0.062	0.07	0.085	0.07	0.06	0.07	0.07	0.07	0.1	0.098	0.124	0.08	0.07	0.09	0.056	0.07	0.102	0.07	0.076	0.069	0.06	0.06	0.06	0.152	0.1	0.07	0.06	0.08	0.092	0.08	0.09	0.08	0.094	0.066	0.09	0.07	0.07	0.084	0.07	0.08	0.106	0.067	0.06	0.084
MG_434	0.079	0.07	0.092	0.11	0.08	0.06	0.064	0.094	0.06	0.06	0.068	0.068	0.07	0.094	0.09	0.12	0.0733333333333333	0.068	0.086	0.05	0.064	0.07	0.0633333333333333	0.06	0.05	0.058	0.052	0.06	0.152	0.1	0.062	0.06	0.08	0.09	0.08	0.08	0.074	0.09	0.072	0.09	0.07	0.063	0.08	0.07	0.08	0.084	0.06	0.06	0.08
MG_435	0.082	0.062	0.114	0.122	0.08	0.05	0.066	0.0793333333333333	0.06	0.06	0.064	0.06	0.06	0.104	0.088	0.12	0.073	0.06	0.13	0.045	0.06	0.098	0.06	0.062	0.048	0.0526666666666667	0.074	0.052	0.23	0.098	0.056	0.051	0.074	0.112	0.07	0.08	0.07	0.089	0.04	0.09	0.06	0.06	0.08	0.06	0.07	0.114	0.056	0.051	0.074
MG_437	0.08	0.083	0.11	0.12	0.09	0.07	0.076	0.09	0.07	0.08	0.08	0.08	0.08	0.134	0.110666666666667	0.13	0.09	0.08	0.09	0.066	0.08	0.087	0.08	0.07	0.067	0.088	0.07	0.07	0.158	0.11	0.088	0.07	0.09	0.1	0.09	0.1	0.09	0.1	0.06	0.108	0.09	0.086	0.094	0.08	0.098	0.09	0.07	0.07	0.09
MG_438	0.091	0.084	0.112	0.124	0.092	0.07	0.104	0.09	0.078	0.072	0.08	0.08	0.076	0.106	0.1	0.136	0.087	0.08	0.1	0.076	0.08	0.106	0.08	0.078	0.064	0.072	0.0706666666666667	0.07	0.16	0.111	0.0746666666666667	0.0726666666666667	0.09	0.1	0.09	0.092	0.092	0.106	0.06	0.1	0.08	0.08	0.094	0.08	0.0853333333333333	0.092	0.07	0.07	0.112
MG_439	0.09	0.07	0.1	0.11	0.094	0.06	0.0653333333333333	0.08	0.064	0.06	0.07	0.07	0.066	0.098	0.096	0.12	0.08	0.07	0.092	0.05	0.07	0.072	0.118	0.061	0.052	0.06	0.06	0.06	0.15	0.1	0.062	0.06	0.08	0.09	0.08	0.088	0.084	0.093	0.05	0.09	0.0726666666666667	0.07	0.082	0.071	0.078	0.08	0.06	0.06	0.08
MG_440	0.074	0.07	0.098	0.11	0.088	0.06	0.062	0.08	0.064	0.06	0.066	0.068	0.064	0.097	0.09	0.156	0.08	0.07	0.087	0.05	0.062	0.07	0.071	0.06	0.05	0.06	0.058	0.06	0.15	0.1	0.062	0.06	0.08	0.09	0.08	0.086	0.072	0.09	0.042	0.09	0.062	0.06	0.084	0.07	0.098	0.082	0.06	0.062	0.08
MG_441	0.0606666666666667	0.062	0.09	0.101	0.07	0.048	0.0533333333333333	0.07	0.05	0.052	0.064	0.05	0.052	0.093	0.09	0.124	0.068	0.068	0.076	0.148	0.054	0.06	0.08	0.042	0.046	0.069	0.048	0.049	0.158	0.102	0.056	0.05	0.07	0.08	0.07	0.076	0.066	0.082	0.03	0.083	0.074	0.06	0.07	0.064	0.074	0.074	0.051	0.05	0.07
MG_442	0.084	0.07	0.108	0.118	0.083	0.06	0.072	0.084	0.072	0.061	0.072	0.07	0.068	0.1	0.096	0.128	0.078	0.07	0.1	0.052	0.07	0.08	0.07	0.068	0.056	0.066	0.06	0.06	0.191	0.1	0.064	0.0666666666666667	0.08	0.09	0.084	0.09	0.078	0.09	0.057	0.143	0.07	0.07	0.092	0.076	0.08	0.098	0.068	0.062	0.081
MG_443	0.088	0.08	0.108	0.12	0.09	0.07	0.08	0.09	0.076	0.074	0.08	0.08	0.08	0.11	0.108	0.13	0.092	0.08	0.1	0.07	0.08	0.082	0.09	0.07	0.0693333333333333	0.086	0.07	0.07	0.15	0.11	0.08	0.07	0.09	0.1	0.09	0.093	0.09	0.1	0.06	0.101	0.099	0.11	0.094	0.08	0.0866666666666667	0.09	0.07	0.076	0.09
MG_444	0.074	0.054	0.108	0.109	0.069	0.042	0.05	0.0766666666666667	0.05	0.05	0.058	0.052	0.056	0.08	0.086	0.124	0.068	0.058	0.084	0.047	0.05	0.078	0.054	0.044	0.04	0.052	0.04	0.05	0.142	0.09	0.0505	0.05	0.068	0.086	0.07	0.07	0.066	0.082	0.03	0.083	0.068	0.051	0.076	0.06	0.066	0.076	0.05	0.048	0.068
MG_445	0.0725	0.064	0.098	0.116	0.13	0.07	0.061	0.082	0.062	0.06	0.062	0.062	0.06	0.09	0.09	0.126	0.072	0.07	0.086	0.05	0.061	0.075	0.061	0.052	0.05	0.0526666666666667	0.0525	0.058	0.15	0.1	0.06	0.06	0.079	0.09	0.085	0.08	0.07	0.09	0.043	0.09	0.06	0.064	0.08	0.07	0.08	0.086	0.06	0.06	0.083
MG_446	0.06	0.05	0.09	0.1	0.06	0.04	0.05	0.07	0.067	0.044	0.05	0.05	0.05	0.081	0.08	0.118	0.063	0.05	0.07	0.03	0.05	0.064	0.05	0.05	0.038	0.04	0.04	0.04	0.154	0.085	0.05	0.04	0.062	0.148	0.07	0.082	0.06	0.08	0.03	0.072	0.05	0.05	0.07	0.056	0.066	0.081	0.04	0.04	0.07
MG_447	0.1	0.09	0.119	0.13	0.1	0.084	0.09	0.1	0.09	0.084	0.09	0.094	0.09	0.135	0.126	0.14	0.106	0.09	0.107	0.08	0.09	0.092	0.108	0.081	0.08	0.124	0.08	0.08	0.16	0.129	0.126	0.088	0.1	0.11	0.1	0.11	0.1	0.116	0.074	0.117	0.1105	0.1	0.104	0.09	0.1	0.1	0.086	0.086	0.104
MG_448	0.062	0.062	0.09	0.147	0.07	0.05	0.059	0.07	0.052	0.05	0.058	0.06	0.054	0.096	0.082	0.118	0.074	0.06	0.08	0.04	0.06	0.07	0.06	0.05	0.0446666666666667	0.078	0.046	0.05	0.148	0.091	0.054	0.052	0.07	0.08	0.071	0.076	0.0685	0.08	0.032	0.086	0.084	0.062	0.071	0.062	0.072	0.078	0.05	0.062	0.084
MG_450	0.08	0.07	0.126	0.116	0.08	0.06	0.07	0.085	0.07	0.09	0.07	0.07	0.07	0.104	0.099	0.126	0.102	0.07	0.092	0.052	0.07	0.078	0.07	0.062	0.056	0.062	0.06	0.06	0.164	0.1	0.068	0.066	0.082	0.11	0.08	0.09	0.08	0.09	0.05	0.096	0.07	0.082	0.086	0.071	0.08	0.09	0.06	0.062	0.08
MG_451	0.088	0.084	0.11	0.133	0.0986666666666667	0.07	0.078	0.091	0.081	0.076	0.08	0.08	0.08	0.104	0.102	0.134	0.098	0.08	0.098	0.07	0.08	0.114	0.08	0.076	0.068	0.07	0.07	0.07	0.182	0.113	0.075	0.072	0.09	0.1	0.091	0.098	0.09	0.1	0.062	0.1	0.08	0.08	0.09	0.08	0.088	0.0966666666666667	0.076	0.072	0.09
MG_452	0.074	0.07	0.098	0.11	0.08	0.06	0.06	0.08	0.062	0.062	0.067	0.068	0.069	0.116	0.115	0.128	0.08	0.07	0.082	0.05	0.064	0.072	0.075	0.06	0.052	0.085	0.059	0.06	0.15	0.1	0.091	0.06	0.08	0.09	0.08	0.084	0.07	0.094	0.048	0.098	0.072	0.076	0.084	0.07	0.076	0.08	0.06	0.062	0.08
MG_453	0.08	0.07	0.1	0.126	0.08	0.07	0.074	0.088	0.072	0.063	0.07	0.07	0.07	0.1	0.094	0.124	0.08	0.07	0.098	0.058	0.07	0.08	0.108	0.068	0.058	0.06	0.06	0.064	0.15	0.1	0.07	0.066	0.084	0.09	0.082	0.103	0.082	0.1	0.05	0.09	0.07	0.07	0.088	0.07	0.092	0.082	0.064	0.068	0.088
MG_454	0.064	0.06	0.09	0.1	0.07	0.086	0.052	0.07	0.052	0.05	0.054	0.054	0.054	0.09	0.081	0.12	0.07	0.06	0.08	0.04	0.058	0.063	0.06	0.048	0.04	0.05	0.046	0.05	0.184	0.093	0.052	0.0506666666666667	0.07	0.08	0.076	0.08	0.061	0.083	0.032	0.08	0.056	0.058	0.07	0.06	0.068	0.072	0.05	0.054	0.073
MG_455	0.096	0.08	0.112	0.126	0.1	0.07	0.08	0.09	0.074	0.071	0.08	0.08	0.08	0.106	0.1	0.13	0.09	0.08	0.094	0.068	0.08	0.098	0.08	0.08	0.068	0.07	0.07	0.076	0.16	0.115	0.08	0.073	0.13	0.1	0.09	0.094	0.092	0.1	0.062	0.1	0.08	0.08	0.094	0.08	0.09	0.1	0.072	0.076	0.09
MG_456	0.08	0.081	0.101	0.116	0.082	0.066	0.076	0.086	0.074	0.0693333333333333	0.075	0.074	0.078	0.106	0.108	0.138	0.09	0.074	0.09	0.063	0.0726666666666667	0.08	0.078	0.066	0.064	0.124	0.094	0.104	0.152	0.104	0.079	0.07	0.08	0.098	0.09	0.09	0.08	0.1	0.0528	0.1	0.086	0.082	0.09	0.076	0.08	0.09	0.07	0.07	0.081
MG_457	0.114	0.103	0.131	0.14	0.11	0.1	0.112	0.11	0.1	0.102	0.1	0.1	0.1	0.14	0.134	0.15	0.118	0.11	0.12	0.108	0.1	0.11	0.108	0.1	0.09	0.294666666666667	0.094	0.1	0.175	0.13	0.114	0.1	0.111	0.12	0.118	0.12	0.11	0.128	0.092	0.128	0.128	0.123	0.12	0.106	0.111	0.122	0.1	0.1	0.11
MG_458	0.07	0.06	0.09	0.11	0.072	0.05	0.103333333333333	0.07	0.056	0.05	0.06	0.06	0.06	0.09	0.104	0.12	0.07	0.06	0.082	0.044	0.06	0.07	0.06	0.05	0.0466666666666667	0.05	0.05	0.057	0.146	0.09	0.0526666666666667	0.056	0.07	0.082	0.074	0.087	0.07	0.082	0.04	0.0886666666666667	0.09	0.06	0.08	0.062	0.082	0.082	0.052	0.051	0.073
MG_459	0.084	0.06	0.093	0.108	0.07	0.05	0.056	0.072	0.058	0.052	0.06	0.06	0.058	0.09	0.0866666666666667	0.12	0.07	0.06	0.086	0.05	0.06	0.068	0.06	0.05	0.049	0.0506666666666667	0.05	0.05	0.142	0.09	0.05	0.05	0.07	0.081	0.072	0.08	0.078	0.088	0.034	0.0835	0.068	0.06	0.077	0.062	0.07	0.072	0.05	0.05	0.07
MG_460	0.08	0.07	0.1	0.117	0.08	0.066	0.07	0.0853333333333333	0.07	0.064	0.07	0.07	0.07	0.1	0.098	0.13	0.08	0.071	0.09	0.06	0.072	0.08	0.07	0.062	0.06	0.06	0.06	0.07	0.15	0.1	0.076	0.086	0.08	0.09	0.09	0.09	0.08	0.096	0.05	0.09	0.07	0.076	0.09	0.071	0.08	0.086	0.071	0.068	0.082
MG_461	0.09	0.08	0.11	0.12	0.09	0.08	0.08	0.09	0.08	0.078	0.08	0.08	0.08	0.11	0.1	0.13	0.09	0.08	0.1	0.07	0.08	0.09	0.08	0.076	0.07	0.0726666666666667	0.07	0.07	0.16	0.128	0.083	0.08	0.09	0.1	0.091	0.1	0.09	0.102	0.064	0.1	0.08	0.08	0.1	0.08	0.091	0.0926666666666667	0.08	0.077	0.09
MG_462	0.099	0.09	0.12	0.142	0.1005	0.08	0.08	0.1	0.088	0.08	0.084	0.0853333333333333	0.0846666666666667	0.114	0.11	0.145	0.096	0.09	0.118	0.076	0.084	0.112	0.09	0.1	0.076	0.08	0.08	0.08	0.163333333333333	0.112	0.08	0.082	0.116	0.112	0.1	0.101333333333333	0.096	0.11	0.07	0.108	0.086	0.088	0.1	0.09	0.092	0.105	0.08	0.184	0.099
MG_463	0.075	0.07	0.12	0.152	0.08	0.06	0.066	0.084	0.074	0.061	0.07	0.068	0.072	0.09	0.09	0.16	0.08	0.07	0.096	0.05	0.067	0.08	0.07	0.068	0.059	0.06	0.059	0.06	0.164	0.1	0.068	0.06	0.08	0.092	0.08	0.086	0.073	0.092	0.051	0.09	0.07	0.07	0.104	0.078	0.08	0.084	0.065	0.063	0.08
MG_464	0.0846666666666667	0.08	0.11	0.126	0.09	0.07	0.074	0.09	0.0713333333333333	0.072	0.084	0.08	0.0786666666666667	0.122	0.114	0.13	0.134	0.082	0.1	0.07	0.08	0.08	0.086	0.0706666666666667	0.07	0.192	0.07	0.07	0.158	0.142	0.084	0.074	0.09	0.1	0.09	0.098	0.088	0.112	0.062	0.104	0.116	0.196	0.09	0.081	0.124	0.098	0.07	0.078	0.09
MG_465	0.066	0.052	0.09	0.106	0.068	0.0466666666666667	0.05	0.07	0.05	0.048	0.06	0.054	0.051	0.089	0.08	0.116	0.064	0.055	0.072	0.0526666666666667	0.05	0.064	0.052	0.052	0.0406666666666667	0.046	0.04	0.05	0.154	0.09	0.05	0.05	0.07	0.08	0.072	0.074	0.06	0.08	0.03	0.0815	0.058	0.052	0.074	0.059	0.062	0.077	0.05	0.05	0.07
MG_466	0.059	0.062	0.091	0.103	0.061	0.04	0.042	0.064	0.04	0.04	0.048	0.045	0.043	0.08	0.074	0.115	0.06	0.05	0.07	0.03	0.049	0.058	0.05	0.0406666666666667	0.062	0.0326666666666667	0.064	0.04	0.139	0.082	0.04	0.04	0.06	0.076	0.06	0.08	0.058	0.074	0.062	0.073	0.04	0.05	0.062	0.08	0.0585	0.156	0.04	0.04	0.06
MG_467	0.08	0.072	0.1	0.122	0.08	0.067	0.0706666666666667	0.084	0.07	0.066	0.072	0.07	0.074	0.158	0.187	0.13	0.08	0.074	0.098	0.06	0.07	0.083	0.077	0.06	0.066	0.062	0.06	0.068	0.15	0.104	0.07	0.065	0.08	0.09	0.088	0.09	0.08	0.096	0.072	0.322	0.154	0.12	0.09	0.076	0.082	0.084	0.07	0.064	0.085
MG_468	0.174	0.184	0.192	0.196	0.17	0.164	0.164	0.18	0.166	0.164	0.174	0.162	0.162	0.19	0.186	0.2	0.233	0.18	0.18	0.176	0.17	0.17	0.171	0.18	0.17	0.199	0.231	0.163	0.222	0.188	0.18	0.164	0.173	0.18	0.17	0.18	0.17	0.184	0.158	0.342	0.188	0.19	0.182	0.172	0.19	0.18	0.16	0.161	0.17
MG_526	0.08	0.07	0.105333333333333	0.11	0.086	0.061	0.07	0.08	0.068	0.06	0.074	0.07	0.07	0.15	0.139	0.126	0.083	0.07	0.09	0.055	0.07	0.089	0.072	0.06	0.059	0.0613333333333333	0.06	0.06	0.15	0.102	0.069	0.06	0.08	0.104	0.08	0.09	0.08	0.09	0.05	0.146	0.098	0.236	0.084	0.07	0.08	0.08	0.066	0.06	0.084
MG_469	0.09	0.09	0.114	0.133333333333333	0.1	0.076	0.12	0.106	0.0813333333333333	0.077	0.082	0.086	0.081	0.12	0.108	0.138	0.093	0.088	0.1	0.073	0.08	0.098	0.08	0.088	0.078	0.072	0.07	0.08	0.258	0.111	0.08	0.079	0.092	0.105	0.096	0.1	0.098	0.11	0.0673333333333333	0.1	0.084	0.09	0.1	0.094	0.09	0.106	0.08	0.078	0.094
MG_470	0.08	0.07	0.1	0.116666666666667	0.08	0.06	0.068	0.08	0.068	0.0605	0.07	0.07	0.0686666666666667	0.1	0.098	0.13	0.08	0.074	0.09	0.056	0.07	0.076	0.07	0.063	0.058	0.06	0.06	0.06	0.15	0.101	0.065	0.0606666666666667	0.08	0.09	0.08	0.092	0.081	0.09	0.05	0.094	0.072	0.07	0.084	0.072	0.08	0.088	0.064	0.06	0.082
[truncated: 427 more columns]

## Sheet: size_corrected ipTM
	MG_001	MG_002	MG_003	MG_004	MG_005	MG_006	MG_007	MG_008	MG_009	MG_010	MG_011	MG_012	MG_013	MG_014	MG_015	MG_018	MG_019	MG_020	MG_021	MG_022	MG_023	MG_024	MG_025	MG_026	MG_027	MG_028	MG_029	MG_030	MG_031	MG_032	MG_033	MG_034	MG_035	MG_036	MG_037	MG_038	MG_039	MG_040	MG_041	MG_042	MG_043	MG_044	MG_045	MG_046	MG_047	MG_048	MG_049	MG_050	MG_051
MG_001		0.00082481424608892	0.00278067241325665	0.000363473116001267	0.00104769006532476	-0.00233280051182261	0.251690942286203	0.00208355275509076	-0.00501701833127569	0.00293348593052851	0.000798580978378025	0.000298580978378024	0.00201669934821945	-0.000326343486067283	-0.00290596147340419	-0.00167154169707268	0.00228446262010445	-0.00100487274687798	0.000737594668805325	-0.00457673881819372	0.000712063926282466	0.00107064922943706	-0.000149569983144512	0.0335235477515259	-0.0047604034261261	-0.001501401346093	-0.0001012945919113	0.00603592167782156	0.155961510373735	-0.00232940137619946	0.00133640714530402	0.00189147740748426	0.00228544452587887	-7.67374267104382e-05	-0.000538645163908141	0.00303729869686967	0.00268814688366992	-0.00304950099817608	0.00454359853527291	-0.000734821580205103	0.000971809867868975	0.00105852199817501	-0.00507405636758707	-0.00159989150386335	-0.00223095790378757	0.00377207716081235	-0.000879607610537597	-0.00352259483525491	0.00173137909120202
MG_002	0.00082481424608892		-0.00225819287214193	0.000917002087809093	-0.00428257842700248	-0.00368779898775937	0.00408678135611631	-0.00433758752964729	0.00133646255440417	-0.000468985659191817	-0.00297506939862383	-0.00297506939862383	0.000313289880485956	-0.000296451200564707	-0.00378527493075775	0.0105468924376639	6.14426764587589e-05	0.00312039238946239	-0.00191644724490925	0.00589628015013436	-0.00306651406947148	-6.3693807101986e-05	-0.00397678860627862	-0.00170812762872541	0.0612695967970964	0.00119825386736394	-0.00130746991050762	-0.00529495217086864	0.0106537749293108	0.00459229560308873	-0.000289038542784559	-0.00598144348398641	-0.00403361812839491	-0.000845590621085301	0.00101204632389884	0.00839578712398287	-0.00151507288020865	0.0880657079629358	0.0110691265449465	0.00247020035237661	-0.00279195000715912	-0.00270027489990313	0.003364795794397	-0.00284057501758021	-0.00143019312599056	0.000336799258527698	0.00160355629539433	4.57751904197612e-05	-0.00461372781258325
MG_003	0.00278067241325665	-0.00225819287214193		0.274923257341094	0.000226432264803803	-0.0048455906210853	0.000842492067869044	0.0165255929637562	-0.000750946043829415	-0.00445395194611992	-0.000588854152093948	-0.000588854152093948	0.00043731027375013	-0.00324840593629949	-0.00110392909266421	0.00296455832698767	0.00215520367643578	-0.00211383247474389	0.00586419935148141	0.000206143210959825	-0.000661857318103032	0.0156889716226326	0.000610240539426626	0.00968780904645124	-0.000268620908797979	0.0038422080341485	-0.00100332815012161	-0.000540348853217215	0.00734218008055801	-0.00591993388852519	0.00154544622772959	-0.00507405636758707	0.00843186609012903	0.00239247510508742	0.00398544499055017	0.000126716982146252	0.00250235033133418	-0.00123088312694128	-0.000191066539798522	0.00681282331311617	-0.000442730859003759	-0.000369610606830523	-0.00422217211824193	-0.00261843733923089	0.00257188030902529	0.0202552725586668	-0.000962701303130337	-0.00116608825534382	0.00728630255237025
MG_004	0.000363473116001267	0.000917002087809093	0.274923257341094		0.011009531498658	0.00167059862380055	0.0016609388261919	0.00443865678672359	0.00412029733842086	0.00111874557895079	-0.00355663262049018	-0.00355663262049018	-0.00261987897466788	0.00349603739726184	-0.00250257525433653	0.00909011087870903	-0.000212366677225295	-0.00495088215701268	0.000120170154103344	0.00223500856444349	0.00637668043945272	0.00319901707126696	-0.00428856424276784	0.0610595354531378	0.00180746386793358	0.00229396188591234	-0.0046610573824242	0.0059473165275369	0.00446408979723176	0.010997976524297	-0.00160962901222879	0.00146340725095893	0.0141990856165629	-0.00017723264162825	-0.0040607722869723	-0.000302791254696085	0.000107282149935606	-0.00262096049937852	0.0043637558353638	-0.000716724505236216	0.00457683039345767	0.000643606546861228	-0.00210467915976589	0.00458721619071573	0.00017129046934905	0.0191887474643899	-0.00025179309471314	0.000774900450710922	0.000757145310696483
MG_005	0.00104769006532476	-0.00428257842700248	0.000226432264803803	0.011009531498658		-0.00168591935625229	0.000452900594616237	-0.00076934684527391	0.0417646171480087	-0.000397796102440687	-0.00236052984792003	-0.00236052984792003	-0.00117518575391108	8.58746528810267e-05	-0.00553792305259956	-0.00385903158864967	-0.000662901053383014	-0.00411666210716909	0.00199657922727428	0.000275191068814518	-0.00244474434248045	0.00708122081785961	-0.00328362626519273	0.0131139003102699	-0.000289038542784559	-0.0048796076105376	-0.00352259483525491	-0.00432827789852594	0.105038386293522	-0.00086437011025696	0.000108249028365356	-0.00395340239030428	-0.0026162086855199	-0.00276227374043461	-0.00537806054094581	0.000290241188405399	-0.000268620908797979	0.00432119912442432	0.00179329721641619	-0.00340770439691127	-0.00219192123298535	-0.00210752685673356	0.00214019581926392	0.0133036265034965	0.00181038265289019	0.0159259436324129	-0.00015811157492325	0.00115955634993457	-0.00315785169477473
MG_006	-0.00233280051182261	-0.00368779898775937	-0.0048455906210853	0.00167059862380055	-0.00168591935625229		-4.22155260954502e-05	-0.00189579480098502	-0.00086882112787947	-0.00623111093884818	-0.00340778534220976	-0.00340778534220976	-0.00199404909460597	-0.000771195848543821	-0.000110564392745927	-0.00123088312694128	-0.00315788231347519	-0.00149156517772855	-0.00386735793984437	0.00202466131560913	0.000492000096382561	-0.00112982447359858	-0.00450466371542305	-0.00315467918775768	0.00131583331154016	-0.000375732318447342	-0.00270650468639024	-0.000925351080521428	0.00205818988235218	-0.000726182829808871	0.0255435985352729	0.000310702052314302	0.00358220435847899	0.00501204632389884	0.00340602519957854	-0.00353414529036818	-0.00270027489990313	-0.000268620908797979	-0.000917440273682152	-0.00171553737989555	0.00679294669669444	-0.00310653521385582	-0.00143019312599056	-0.00617673881819372	-0.000608522592515731	-0.00224541695380288	0.00163265634901592	0.00423023172995508	0.0112909115135669
MG_007	0.251690942286203	0.00408678135611631	0.000842492067869044	0.0016609388261919	0.000452900594616237	-4.22155260954502e-05		-0.000684649128843764	0.00170504782913136	0.00613117887212053	-0.00272589757694269	0.00027410242305731	0.0936283374857819	0.0018649830678257	0.00445664425650219	0.020001571228154	0.000894797467645328	0.000275191068814518	0.00252651512862037	0.00695715356393395	0.00217804561885507	0.0138509733797762	0.00122230907830023	0.00872269388406106	0.00628824221396706	0.000896280150134356	-0.00151869050417754	0.000373759577644982	0.00366075282956041	0.0126582129851947	-0.00490057971804805	0.00164697854586045	0.00271206392628247	0.00949466383896311	-0.00236052984792003	-0.00115000966257342	0.000669740478637354	0.000302762843197246	0.0055813012448408	0.0147871556076685	0.00246648273284486	0.000562806733239024	0.0068912422716475	-0.000382786567381138	0.00142493649145188	-0.00202307226327987	-0.0029051933534455	0.004618104029328	0.00144158236169869
MG_008	0.00208355275509076	-0.00433758752964729	0.0165255929637562	0.00443865678672359	-0.00076934684527391	-0.00189579480098502	-0.000684649128843764		-0.00236052984792003	0.00140602519957854	-0.00444826668284255	-0.00444826668284255	-0.00128362626519272	0.000363356006618118	0.00271104130098719	0.0466787221402432	-0.000616208685519898	-0.00617445617551214	-0.000824658902090769	0.00194362345283922	-0.00453102558010811	0.0411011176981996	-0.00402218370473304	0.0078686292612437	-0.000608522592515731	-0.00310520253235466	-0.00477515132749959	0.00845490146742107	0.00774974199588799	0.0024472576464566	-0.00202307226327987	0.00484188842507675	0.00145965114678279	-0.00454783168315853	-0.00526240533119468	-0.00153487845739808	0.00577207716081235	-0.00342811969097471	-0.000663355854678749	-0.00318511460873955	-0.00428257842700248	-0.00419964883395542	0.000290241188405399	-0.00274446935963298	-0.00215012477353957	0.00303729869686967	-0.000321132553444833	0.000971809867868975	0.00292594363241294
MG_009	-0.00501701833127569	0.00133646255440417	-0.000750946043829415	0.00412029733842086	0.0417646171480087	-0.00086882112787947	0.00170504782913136	-0.00236052984792003		-0.000355117447436546	-0.00249188559813368	0.00150811440186632	0.00285231710948607	-0.00573748005651556	-0.0041577919658515	-0.00449649990151857	-0.00180822181870547	-0.000476452248474118	0.0018820886046996	-0.00193362576433789	-0.00058724060777196	0.00413568771757909	0.00046393632943878	0.0282111713478214	-0.0045959788233357	6.16096106426725e-05	0.00163265634901592	-0.000456401464727092	0.00822819261614227	0.00273660201854205	-0.00268779898775937	-0.00117699025317455	0.0100222458164553	0.00686557358813905	-0.00303258112202008	0.00220388340576083	0.0016306555017716	-0.00231094922680813	0.00161994021988413	-0.00183846000431923	0.00169908531074173	-0.00220529831307387	-0.00576567364206947	-0.00112982447359858	0.00471863454345446	-0.00269703010029228	-0.00370812762872541	-0.000197254316641728	-0.000578004043779931
MG_010	0.00293348593052851	-0.000468985659191817	-0.00445395194611992	0.00111874557895079	-0.000397796102440687	-0.00623111093884818	0.00613117887212053	0.00140602519957854	-0.000355117447436546		-0.000206702783583812	0.00379329721641619	-0.00280436896117942	-0.00338929168143823	-0.000741610190778841	0.000262320860214743	-0.00288609968973011	-0.000274246988408416	-0.00453102558010811	0.00308086816698771	-0.00230612118849818	0.00212829868921055	0.00270504782913136	-0.00204435532913674	0.000379829984197617	0.000746462176857643	-0.00160061836302004	-0.00179791566866082	0.011619951411823	-0.000662321502417601	-0.00127949692124234	-0.00155468049307265	-0.0021313707387563	0.00636509424370979	0.000712063926282466	-0.00419964883395542	0.000568469606492511	0.0051011176981996	-0.00194645918793189	-0.00635871216710095	-0.00300757023183368	-0.00390785549704034	-0.00210752685673356	0.00104577519041976	-0.0020070569520463	0.00305852199817501	0.000791547234824892	0.00237480831294447	0.0032479471523774
MG_011	0.000798580978378025	-0.00297506939862383	-0.000588854152093948	-0.00355663262049018	-0.00236052984792003	-0.00340778534220976	-0.00272589757694269	-0.00444826668284255	-0.00249188559813368	-0.000206702783583812		-0.000850295855598593	0.00046393632943878	0.00139716866542811	-0.000726182829808871	-0.0020431207689435	0.00202224581645528	-0.00279195000715912	-0.000110564392745927	0.00933771338233211	-0.000943553049281426	-0.00307073952524024	0.000128298689210549	-0.001381895970672	-0.00330532444545308	-0.00250127817498638	-0.000971652699219026	-0.00300591533385747	-0.000117087408645578	0.000247729165636673	-0.000109594335940016	-0.00370812762872541	-0.00210752685673356	-0.00308061299944729	-0.0051087577283525	0.000206143210959825	0.000452900594616237	-0.00221047466855465	-0.000315531495764028	-0.0037741095728453	0.00133646255440417	0.0024299641973379	0.00620388340576083	-0.00343153039350749	0.000539223879220521	-0.00477896274770766	-0.00417673881819372	0.00329718420623298	-0.00269703010029228
MG_012	0.000298580978378024	-0.00297506939862383	-0.000588854152093948	-0.00355663262049018	-0.00236052984792003	-0.00340778534220976	0.00027410242305731	-0.00444826668284255	0.00150811440186632	0.00379329721641619	-0.000850295855598593		0.00046393632943878	-0.000602831334571896	-0.00605951616314221	-0.0010431207689435	2.22458164552825e-05	0.00320804999284087	0.0178894356072541	-0.00132895328433455	-0.000943553049281426	-0.00207073952524024	0.000128298689210549	-0.001381895970672	0.000694675554546921	-0.00250127817498638	-0.000971652699219026	-0.00300591533385747	-0.000117087408645578	-0.00175227083436333	-0.00110959433594002	-0.00370812762872541	-0.00210752685673356	-0.00308061299944729	-0.0051087577283525	0.000206143210959825	0.000452900594616237	-0.000210474668554644	-0.000315531495764028	-0.0037741095728453	0.0463364625544042	0.0050299641973379	0.00920388340576084	-0.00343153039350749	0.00253922387922052	-0.00477896274770766	-0.00417673881819372	-0.00470281579376702	-0.00136369676695894
MG_013	0.00201669934821945	0.000313289880485956	0.00043731027375013	-0.00261987897466788	-0.00117518575391108	-0.00199404909460597	0.0936283374857819	-0.00128362626519272	0.00285231710948607	-0.00280436896117942	0.00046393632943878	0.00046393632943878		0.00243856187289515	-0.00199794530517247	-0.00517883859557666	-0.000767857633674637	-0.001501401346093	0.00100141567747308	0.00152239348980151	0.000369521643562243	0.00015955634993458	0.000429964197337901	6.16096106426725e-05	0.00420208433133918	0.0149256243735592	0.000478035640273898	-0.00158637256483497	0.00463506821565557	-0.000734821580205103	-0.0067604034261261	-0.000298699809927312	-0.000919623412784967	-0.00199438706241492	-0.00195051677897583	0.00132094210390399	0.00166734418573038	-0.00415012334596948	0.00131583331154016	-0.00269372555236913	0.000653018937180894	0.000747687312875306	-0.0026632007414723	0.00985140381302096	0.00475458304619712	-0.00361753528730256	-0.00480174613263606	-0.00230746991050762	-0.00151507288020865
MG_014	-0.000326343486067283	-0.000296451200564707	-0.00324840593629949	0.00349603739726184	8.58746528810267e-05	-0.000771195848543821	0.0018649830678257	0.000363356006618118	-0.00573748005651556	-0.00338929168143823	0.00139716866542811	-0.000602831334571896	0.00243856187289515		0.602620085796448	-0.00155748494464231	-0.00296013786457397	-0.000150014673723997	-0.00435492710031816	-0.00163490575629022	-0.000676909012299276	-0.00440582115536586	0.00558453878371808	-0.00121284439233149	-0.0011179113953004	0.0279277204567567	-0.000898882301800408	-0.00246103490319258	0.0046631110133917	0.0337523424623755	0.0135634095842856	-0.00300332815012161	0.00229396188591234	-0.000855403313657577	-0.000183570802821706	0.00791070008684505	-0.00294171278474085	0.000491726611741156	-0.00294878191819674	0.124558336823286	0.00554544622772959	0.0236196462468928	-0.00241837816077052	-0.000661857318103032	-0.00553792305259956	8.96367888742339e-05	-0.00292179008199106	0.464225890427155	-0.000191108688242722
MG_015	-0.00290596147340419	-0.00378527493075775	-0.00110392909266421	-0.00250257525433653	-0.00553792305259956	-0.000110564392745927	0.00445664425650219	0.00271104130098719	-0.0041577919658515	-0.000741610190778841	-0.000726182829808871	-0.00605951616314221	-0.00199794530517247	0.602620085796448		0.00032091362973502	0.00444927121825207	-0.000636091973316488	-0.00208193521097717	-0.00286149568163936	-0.0041350169321743	-0.00196932130918354	0.00111233011487535	0.0294810121615578	-0.00135551703806637	0.0186031502682356	-0.00269823008768433	0.000206143210959825	-0.00366120238573317	0.00188328812852026	0.00614906343057223	-0.000347575170277253	-0.00432634348606728	-0.00462008663289477	-0.000844796323564226	0.000187769568502624	-0.00319289277241899	-0.00731157662443908	-6.3693807101986e-05	0.114785001566674	0.0110916147679162	0.00716724507798951	-0.000115316713072924	0.00184249206786904	-0.00312121532560139	-0.00156714603263207	-0.00230567382581184	0.184865573588139	0.000180460992005402
MG_018	-0.00167154169707268	0.0105468924376639	0.00296455832698767	0.00909011087870903	-0.00385903158864967	-0.00123088312694128	0.020001571228154	0.0466787221402432	-0.00449649990151857	0.000262320860214743	-0.0020431207689435	-0.0010431207689435	-0.00517883859557666	-0.00155748494464231	0.00032091362973502		-0.000206248166980866	0.000669017541091721	0.00064919638131869	0.0249489276300024	-0.0061046791597659	0.00710383181557067	-0.0017189842295004	0.0960433000580687	0.0125583368232864	-0.000658781100720485	0.00029938592000231	-0.000976872552051783	0.01153609176722	0.00209432904298115	-0.00424765753762446	-0.00142112252054885	0.00531728347242746	-0.00150001153913273	-0.00178657186297021	0.000876960905726532	9.06010838582771e-05	0.00120987711366395	0.00671041251770771	-0.00200523922504003	0.00274673277814149	0.000141694654337332	0.000307245834557629	0.00624197751829722	-0.00184996616301702	0.0104459176252164	-0.0029976133649251	-0.00205360277048039	-0.00409383446422371
MG_019	0.00228446262010445	6.14426764587589e-05	0.00215520367643578	-0.000212366677225295	-0.000662901053383014	-0.00315788231347519	0.000894797467645328	-0.000616208685519898	-0.00180822181870547	-0.00288609968973011	0.00202224581645528	2.22458164552825e-05	-0.000767857633674637	-0.00296013786457397	0.00444927121825207	-0.000206248166980866		-0.00176934588656545	-0.00093429203706416	-0.00305099913520818	-6.3693807101986e-05	0.000336799258527698	0.043080376587215	-0.00131577334926883	0.000370248045443333	0.0196671994881774	-0.000943553049281426	-0.00279195000715912	0.000491948357090849	0.00104991141562195	0.00654274452901037	-0.00343153039350749	-0.000426480223726267	-0.000734821580205103	-0.0032350443186939	-0.00363609197331649	0.00196245919932422	-0.0036936069994952	-0.000381895970672001	0.00661024053942662	0.0161943159699882	0.0162804467832081	-0.00575708128318969	-0.00236052984792003	0.00204288179693812	0.0650740029360393	-0.00568591935625229	-0.00433880061329481	-0.000977445456098486
MG_020	-0.00100487274687798	0.00312039238946239	-0.00211383247474389	-0.00495088215701268	-0.00411666210716909	-0.00149156517772855	0.000275191068814518	-0.00617445617551214	-0.000476452248474118	-0.000274246988408416	-0.00279195000715912	0.00320804999284087	-0.001501401346093	-0.000150014673723997	-0.000636091973316488	0.000669017541091721	-0.00176934588656545		-0.00176042525397455	0.011106091824905	-0.00288354810882438	0.000108249028365356	-0.00379533603979654	-0.00350799990361744	0.000478035640273898	0.003396211583268	0.0108934647861442	-0.00309795776039823	0.0187603365941819	0.0107354666045297	0.00256537207475536	-0.00378577437777869	-0.00386735793984437	-0.00269305867715092	-0.00182568431741422	-0.00144780941236786	-0.00134525210884405	0.00221472506924225	-0.00270650468639024	-0.0023780605409458	0.0113914774074843	-0.00251669288963585	0.00152364857060741	-0.00532827789852594	0.00673975030407437	-0.00450050209764248	-0.000205298313073865	0.0012395965738739	0.0155517333171574
MG_021	0.000737594668805325	-0.00191644724490925	0.00586419935148141	0.000120170154103344	0.00199657922727428	-0.00386735793984437	0.00252651512862037	-0.000824658902090769	0.0018820886046996	-0.00453102558010811	-0.000110564392745927	0.0178894356072541	0.00100141567747308	-0.00435492710031816	-0.00208193521097717	0.00064919638131869	-0.00093429203706416	-0.00176042525397455		-0.000332655814269625	0.000810382652890185	0.0137141105542194	-0.000977445456098486	0.0138080787670146	0.001145299448381	-0.00311632149872175	-0.00185398190797277	-0.00353414529036818	0.0141861355525751	0.00281862021746859	0.00020388340576083	-0.00411666210716909	0.00621676626836569	0.00156898290908124	-0.0024024029722835	-0.00152114875546545	-0.00556143812710486	-0.00221660387784976	-0.00224917432194136	-4.70307809630893e-05	4.76900653247625e-05	0.00012689175541733	-0.00476057932775747	-0.00230567382581184	0.0025132573902559	0.0218861675252561	-0.00417445617551214	-0.000943972413349273	-0.000296451200564707
MG_022	-0.00457673881819372	0.00589628015013436	0.000206143210959825	0.00223500856444349	0.000275191068814518	0.00202466131560913	0.00695715356393395	0.00194362345283922	-0.00193362576433789	0.00308086816698771	0.00933771338233211	-0.00132895328433455	0.00152239348980151	-0.00163490575629022	-0.00286149568163936	0.0249489276300024	-0.00305099913520818	0.011106091824905	-0.000332655814269625		-0.000769768270044921	-0.00490057971804805	0.00466216758189734	-0.00223490946901235	0.00934196553951974	0.00309923144751063	0.0549217245586957	0.00250054596840903	0.00365873632966877	-0.00105596012957165	-0.00348934130588856	0.00166950481636378	0.000558435351842662	-0.00159989150386335	-0.00079195000715912	0.00401669934821945	0.00143378331434879	-0.00502639305749696	1.61591104792178e-05	-0.00236052984792003	-0.00244694946280907	-0.0063390930909055	0.000224848672500402	0.000373759577644982	-0.00246898565919182	7.52144049229429e-05	-0.00123408349556784	0.0554962717202147	0.0048987054080887
MG_023	0.000712063926282466	-0.00306651406947148	-0.000661857318103032	0.00637668043945272	-0.00244474434248045	0.000492000096382561	0.00217804561885507	-0.00453102558010811	-0.00058724060777196	-0.00230612118849818	-0.000943553049281426	-0.000943553049281426	0.000369521643562243	-0.000676909012299276	-0.0041350169321743	-0.0061046791597659	-6.3693807101986e-05	-0.00288354810882438	0.000810382652890185	-0.000769768270044921		-0.00015811157492325	3.5921677821571e-05	-0.00148418773971006	-0.003412068228308	-0.0026024116873794	-0.0010743756264408	-0.00310653521385582	-0.000170696688686245	0.0111753410979092	0.00179470168692614	0.00219195860477744	-0.00219192123298535	-0.00315785169477473	-0.00519106653979852	0.00012689175541733	0.00036664161043691	-0.0062858894457806	-0.000430882782497165	-0.00385093656942778	-0.00075695739198392	-0.00066353744559583	-0.00787664350138391	-0.00352259483525491	0.000452900594616237	0.00113850431836063	-0.000274246988408416	-0.000801746132636061	-0.000781006532141484
MG_024	0.00107064922943706	-6.3693807101986e-05	0.0156889716226326	0.00319901707126696	0.00708122081785961	-0.00112982447359858	0.0138509733797762	0.0411011176981996	0.00413568771757909	0.00212829868921055	-0.00307073952524024	-0.00207073952524024	0.00015955634993458	-0.00440582115536586	-0.00196932130918354	0.00710383181557067	0.000336799258527698	0.000108249028365356	0.0137141105542194	-0.00490057971804805	-0.00015811157492325		0.000971809867868975	0.0067476873128753	-0.00149156517772855	-0.000289038542784559	0.00112721330352905	0.000243042608016081	0.00564180873576145	0.000571880309025288	-0.00350724168424688	-0.00140862735373701	0.00132094210390399	0.000879476158677089	-0.00152603507373772	-0.00198397228775132	-0.00425604900494463	-0.00211383247474389	0.0228962801501344	0.000216766268365698	0.00210420519901498	0.000191778181294525	-0.00341447917868591	-0.000492443010815843	-0.00217445617551214	0.0387871556076685	-0.00370449747141785	-0.00233280051182261	0.00076230475963418
MG_025	-0.000149569983144512	-0.00397678860627862	0.000610240539426626	-0.00428856424276784	-0.00328362626519273	-0.00450466371542305	0.00122230907830023	-0.00402218370473304	0.00046393632943878	0.00270504782913136	0.000128298689210549	0.000128298689210549	0.000429964197337901	0.00558453878371808	0.00111233011487535	-0.0017189842295004	0.043080376587215	-0.00379533603979654	-0.000977445456098486	0.00466216758189734	3.5921677821571e-05	0.000971809867868975		0.00349872182501362	0.00152710928391176	0.00139188610159516	-0.00209570418635336	-0.00410718589577888	-0.000705944036152567	-0.00254646324362826	0.00484244070736894	-0.00480174613263606	-0.00303258112202008	-0.00392771822696236	-0.00201110716751201	-0.000662901053383014	-0.000492443010815843	-0.0010376904855966	-0.00157606390400821	-0.00461672603908472	0.000313289880485956	-0.00159409553281983	-0.004679057896096	-0.00442911861235057	-0.000406819226793795	-0.0030170860232748	-0.00724427632931468	-0.00178577437777869	-0.00361753528730256
MG_026	0.0335235477515259	-0.00170812762872541	0.00968780904645124	0.0610595354531378	0.0131139003102699	-0.00315467918775768	0.00872269388406106	0.0078686292612437	0.0282111713478214	-0.00204435532913674	-0.001381895970672	-0.001381895970672	6.16096106426725e-05	-0.00121284439233149	0.0294810121615578	0.0960433000580687	-0.00131577334926883	-0.00350799990361744	0.0138080787670146	-0.00223490946901235	-0.00148418773971006	0.0067476873128753	0.00349872182501362		0.00370225854378396	-0.00114309132116717	-0.000430882782497165	-0.00270650468639024	0.013158425673085	-0.00154034885321722	0.00163265634901592	0.00751065869411143	0.0143864162012312	0.0146444829619336	0.00115955634993457	-0.00185398190797277	-0.000850295855598593	-0.00267905789609602	0.00171723168487339	-9.28089327041082e-05	0.000823009746825455	-0.0010743756264408	0.000280446783208113	0.0277932972164162	-0.00075695739198392	0.136180202020864	0.00376888906115181	0.0014040211766643	-0.00424840879483224
MG_027	-0.0047604034261261	0.0612695967970964	-0.000268620908797979	0.00180746386793358	-0.000289038542784559	0.00131583331154016	0.00628824221396706	-0.000608522592515731	-0.0045959788233357	0.000379829984197617	-0.00330532444545308	0.000694675554546921	0.00420208433133918	-0.0011179113953004	-0.00135551703806637	0.0125583368232864	0.000370248045443333	0.000478035640273898	0.001145299448381	0.00934196553951974	-0.003412068228308	-0.00149156517772855	0.00152710928391176	0.00370225854378396		0.00238132167342225	-0.000812129523848768	0.00178772439332726	0.0193233429178703	0.000473964926262282	-0.00315494927888423	0.000963628328106016	-7.29822764497512e-06	-0.00210752685673356	-0.00267372361871297	0.00215973208003531	0.00285231710948608	0.0324802545443185	0.00314312474450779	-0.000864923763100198	0.00190852930902869	0.00601564012054082	-0.000309057713797453	-0.000249530698935484	0.000949000864791827	-0.00197506939862382	-0.00191671793517293	0.010799973695493	-0.00066353744559583
MG_028	-0.001501401346093	0.00119825386736394	0.0038422080341485	0.00229396188591234	-0.0048796076105376	-0.000375732318447342	0.000896280150134356	-0.00310520253235466	6.16096106426725e-05	0.000746462176857643	-0.00250127817498638	-0.00250127817498638	0.0149256243735592	0.0279277204567567	0.0186031502682356	-0.000658781100720485	0.0196671994881774	0.003396211583268	-0.00311632149872175	0.00309923144751063	-0.0026024116873794	-0.000289038542784559	0.00139188610159516	-0.00114309132116717	0.00238132167342225		0.0013102381393913	-0.00293362576433789	0.000552471555129469	-0.0033780605409458	0.0134780356402739	-0.00470590209357293	-0.00460953387375168	-0.00625604900494463	-0.00580822181870547	-0.000781006532141484	-0.00187170131078945	0.000444197111033828	0.000256858310135846	0.00501204632389884	0.0117013001900727	0.00980274568335828	-0.000663502463449275	-0.00029495217086864	0.0102207546891092	-0.00145725547098964	-0.001412068228308	-0.00179791566866082	-0.000238688282559164
MG_029	-0.0001012945919113	-0.00130746991050762	-0.00100332815012161	-0.0046610573824242	-0.00352259483525491	-0.00270650468639024	-0.00151869050417754	-0.00477515132749959	0.00163265634901592	-0.00160061836302004	-0.000971652699219026	-0.000971652699219026	0.000478035640273898	-0.000898882301800408	-0.00269823008768433	0.00029938592000231	-0.000943553049281426	0.0108934647861442	-0.00185398190797277	0.0549217245586957	-0.0010743756264408	0.00112721330352905	-0.00209570418635336	-0.000430882782497165	-0.000812129523848768	0.0013102381393913		-0.00225606090351713	-0.00462072406777037	-0.00423439306659104	0.00205602721739439	-0.00304284643606605	-0.00324917432194136	-0.00502639305749696	-0.00648646464580263	0.000484927119791354	0.00352354775152589	0.000307954499565712	0.00225542167843294	-0.00176567364206947	0.00123411943302863	-0.000662830669209351	0.000625611608259816	0.112191958604777	-0.000382786567381138	-0.0021313707387563	-0.00379791566866081	-0.00415494927888423	0.00611390031026988
MG_030	0.00603592167782156	-0.00529495217086864	-0.000540348853217215	0.0059473165275369	-0.00432827789852594	-0.000925351080521428	0.000373759577644982	0.00845490146742107	-0.000456401464727092	-0.00179791566866082	-0.00300591533385747	-0.00300591533385747	-0.00158637256483497	-0.00246103490319258	0.000206143210959825	-0.000976872552051783	-0.00279195000715912	-0.00309795776039823	-0.00353414529036818	0.00250054596840903	-0.00310653521385582	0.000243042608016081	-0.00410718589577888	-0.00270650468639024	0.00178772439332726	-0.00293362576433789	-0.00225606090351713		0.00227770487882772	-0.000757081283189687	-4.22155260954502e-05	-0.00325353782314235	0.00394070726257555	-0.00666320074147229	0.00175458304619712	-0.00320000317201814	-0.00233280051182261	4.76900653247625e-05	-0.000397750785899223	-0.0013926954042808	-0.000804368961179414	-0.000703441844032343	-0.00109006014899292	0.00621422562222132	-0.00224073744202061	0.00210420519901499	0.00105602721739439	-0.0033390930909055	-0.00368591935625229
MG_031	0.155961510373735	0.0106537749293108	0.00734218008055801	0.00446408979723176	0.105038386293522	0.00205818988235218	0.00366075282956041	0.00774974199588799	0.00822819261614227	0.011619951411823	-0.000117087408645578	-0.000117087408645578	0.00463506821565557	0.0046631110133917	-0.00366120238573317	0.01153609176722	0.000491948357090849	0.0187603365941819	0.0141861355525751	0.00365873632966877	-0.000170696688686245	0.00564180873576145	-0.000705944036152567	0.013158425673085	0.0193233429178703	0.000552471555129469	-0.00462072406777037	0.00227770487882772		0.000563409043059099	0.00144434616911882	0.00322706037409135	0.00319360162276733	0.00427819834130636	0.00133917514579385	0.0123880412475047	0.00875267400103827	0.18623984305151	0.000876960905726532	0.00982897866826186	0.00399017743949548	4.3833034259505e-05	0.00165464963978879	0.108387635207093	0.00480486173788341	0.00754435035597736	0.000528928449374771	0.00734658556598825	0.00483162627234671
MG_032	-0.00232940137619946	0.00459229560308873	-0.00591993388852519	0.010997976524297	-0.00086437011025696	-0.000726182829808871	0.0126582129851947	0.0024472576464566	0.00273660201854205	-0.000662321502417601	0.000247729165636673	-0.00175227083436333	-0.000734821580205103	0.0337523424623755	0.00188328812852026	0.00209432904298115	0.00104991141562195	0.0107354666045297	0.00281862021746859	-0.00105596012957165	0.0111753410979092	0.000571880309025288	-0.00254646324362826	-0.00154034885321722	0.000473964926262282	-0.0033780605409458	-0.00423439306659104	-0.000757081283189687	0.000563409043059099		0.0023637558353638	0.00371411055421941	-0.000660461570254386	0.000363473116001267	-0.00308899026486102	7.93458953505868e-05	0.00339440931349637	-0.00124285468930352	-0.00350050209764249	-0.000212366677225295	0.00339261932803189	-0.00153487845739808	-0.00328095557524187	0.000235008564443501	0.00146340725095893	0.00917889257154767	-0.000157507932130957	-0.0030376904855966	0.00686419065358848
MG_033	0.00133640714530402	-0.000289038542784559	0.00154544622772959	-0.00160962901222879	0.000108249028365356	0.0255435985352729	-0.00490057971804805	-0.00202307226327987	-0.00268779898775937	-0.00127949692124234	-0.000109594335940016	-0.00110959433594002	-0.0067604034261261	0.0135634095842856	0.00614906343057223	-0.00424765753762446	0.00654274452901037	0.00256537207475536	0.00020388340576083	-0.00348934130588856	0.00179470168692614	-0.00350724168424688	0.00484244070736894	0.00163265634901592	-0.00315494927888423	0.0134780356402739	0.00205602721739439	-4.22155260954502e-05	0.00144434616911882	0.0023637558353638		-0.000765880566971376	0.00036664161043691	-0.000820270576759319	-0.00269703010029228	-0.00147348487137963	-0.00301701833127568	-0.00400445462562424	0.00176589811417729	0.00447396492626229	0.00408207738714289	0.0121780456188551	-0.00343765895073252	-0.00075695739198392	0.00307123457587354	-0.00236052984792003	-0.00330746991050762	-0.00179042272049559	-0.000235382851991303
MG_034	0.00189147740748426	-0.00598144348398641	-0.00507405636758707	0.00146340725095893	-0.00395340239030428	0.000310702052314302	0.00164697854586045	0.00484188842507675	-0.00117699025317455	-0.00155468049307265	-0.00370812762872541	-0.00370812762872541	-0.000298699809927312	-0.00300332815012161	-0.000347575170277253	-0.00142112252054885	-0.00343153039350749	-0.00378577437777869	-0.00411666210716909	0.00166950481636378	0.00219195860477744	-0.00140862735373701	-0.00480174613263606	0.00751065869411143	0.000963628328106016	-0.00470590209357293	-0.00304284643606605	-0.00325353782314235	0.00322706037409135	0.00371411055421941	-0.000765880566971376		0.0023140806437477	0.00276904209621243	0.001145299448381	0.000215858508479369	-0.00297506939862383	-0.000505336161036901	-0.00130492226315167	-0.00195711820306188	-0.00350799990361744	0.00259221465779025	-0.00168464912884377	0.00353101434080819	0.0191164518911756	0.00249306541336865	0.00131636717358165	0.00290852930902869	-0.00630905771379744
MG_035	0.00228544452587887	-0.00403361812839491	0.00843186609012903	0.0141990856165629	-0.0026162086855199	0.00358220435847899	0.00271206392628247	0.00145965114678279	0.0100222458164553	-0.0021313707387563	-0.00210752685673356	-0.00210752685673356	-0.000919623412784967	0.00229396188591234	-0.00432634348606728	0.00531728347242746	-0.000426480223726267	-0.00386735793984437	0.00621676626836569	0.000558435351842662	-0.00219192123298535	0.00132094210390399	-0.00303258112202008	0.0143864162012312	-7.29822764497512e-06	-0.00460953387375168	-0.00324917432194136	0.00394070726257555	0.00319360162276733	-0.000660461570254386	0.00036664161043691	0.0023140806437477		-0.00254646324362826	-0.00448345667930281	0.000510904568248427	-3.14619529500348e-05	-0.00546743162698982	0.00409214450295967	0.002807107227581	-0.00193855732354124	-0.00185398190797277	0.00236390802668351	-0.00444826668284255	4.76900653247625e-05	-0.000845590621085301	0.00210420519901498	0.00042493649145188	-0.00225933039729407
MG_036	-7.67374267104382e-05	-0.000845590621085301	0.00239247510508742	-0.00017723264162825	-0.00276227374043461	0.00501204632389884	0.00949466383896311	-0.00454783168315853	0.00686557358813905	0.00636509424370979	-0.00308061299944729	-0.00308061299944729	-0.00199438706241492	-0.000855403313657577	-0.00462008663289477	-0.00150001153913273	-0.000734821580205103	-0.00269305867715092	0.00156898290908124	-0.00159989150386335	-0.00315785169477473	0.000879476158677089	-0.00392771822696236	0.0146444829619336	-0.00210752685673356	-0.00625604900494463	-0.00502639305749696	-0.00666320074147229	0.00427819834130636	0.000363473116001267	-0.000820270576759319	0.00276904209621243	-0.00254646324362826		-0.00311444726213153	0.000843604431093839	-0.000369610606830523	-0.00475249179872829	-0.00266359285469597	-0.00261987897466788	-0.00292599706396074	-0.00284861965787955	-0.0054281196909747	-0.00122614631683235	-0.000296451200564707	0.00516857608092298	0.00076230475963418	0.00196245919932422	-0.00304950099817608
MG_037	-0.000538645163908141	0.00101204632389884	0.00398544499055017	-0.0040607722869723	-0.00537806054094581	0.00340602519957854	-0.00236052984792003	-0.00526240533119468	-0.00303258112202008	0.000712063926282466	-0.0051087577283525	-0.0051087577283525	-0.00195051677897583	-0.000183570802821706	-0.000844796323564226	-0.00178657186297021	-0.0032350443186939	-0.00182568431741422	-0.0024024029722835	-0.00079195000715912	-0.00519106653979852	-0.00152603507373772	-0.00201110716751201	0.00115955634993457	-0.00267372361871297	-0.00580822181870547	-0.00648646464580263	0.00175458304619712	0.00133917514579385	-0.00308899026486102	-0.00269703010029228	0.001145299448381	-0.00448345667930281	-0.00311444726213153		-0.00211383247474389	-0.00284861965787955	-0.00398342104741703	0.00256280673323903	-0.00574918737713676	-0.00494397241334928	-0.00486149568163936	-0.000296451200564707	0.0026073045957192	-0.00277119584854382	-0.00256143812710485	-0.00100487274687798	0.000280446783208113	-0.00368136424106663
MG_038	0.00303729869686967	0.00839578712398287	0.000126716982146252	-0.000302791254696085	0.000290241188405399	-0.00353414529036818	-0.00115000966257342	-0.00153487845739808	0.00220388340576083	-0.00419964883395542	0.000206143210959825	0.000206143210959825	0.00132094210390399	0.00791070008684505	0.000187769568502624	0.000876960905726532	-0.00363609197331649	-0.00144780941236786	-0.00152114875546545	0.00401669934821945	0.00012689175541733	-0.00198397228775132	-0.000662901053383014	-0.00185398190797277	0.00215973208003531	-0.000781006532141484	0.000484927119791354	-0.00320000317201814	0.0123880412475047	7.93458953505868e-05	-0.00147348487137963	0.000215858508479369	0.000510904568248427	0.000843604431093839	-0.00211383247474389		0.00273759466880533	5.28558264090012e-05	-0.00288354810882438	0.000226432264803803	0.000364795794396994	0.000444197111033828	-0.00447684433179435	-0.00199438706241492	0.0088124575713151	0.00550867443124256	-0.00584753963211775	-0.00461372781258325	0.00199657922727428
MG_039	0.00268814688366992	-0.00151507288020865	0.00250235033133418	0.000107282149935606	-0.000268620908797979	-0.00270027489990313	0.000669740478637354	0.00577207716081235	0.0016306555017716	0.000568469606492511	0.000452900594616237	0.000452900594616237	0.00166734418573038	-0.00294171278474085	-0.00319289277241899	9.06010838582771e-05	0.00196245919932422	-0.00134525210884405	-0.00556143812710486	0.00143378331434879	0.00036664161043691	-0.00425604900494463	-0.000492443010815843	-0.000850295855598593	0.00285231710948608	-0.00187170131078945	0.00352354775152589	-0.00233280051182261	0.00875267400103827	0.00339440931349637	-0.00301701833127568	-0.00297506939862383	-3.14619529500348e-05	-0.000369610606830523	-0.00284861965787955	0.00273759466880533		-0.00133613725145101	-0.00086882112787947	-0.00102629082967459	0.000625611608259816	0.000712063926282466	-0.00537806054094581	0.00806144267645875	0.00111244504563872	-0.000538645163908141	-0.00123868828255916	-0.000386099689730111	-0.000584143073815213
MG_040	-0.00304950099817608	0.0880657079629358	-0.00123088312694128	-0.00262096049937852	0.00432119912442432	-0.000268620908797979	0.000302762843197246	-0.00342811969097471	-0.00231094922680813	0.0051011176981996	-0.00221047466855465	-0.000210474668554644	-0.00415012334596948	0.000491726611741156	-0.00731157662443908	0.00120987711366395	-0.0036936069994952	0.00221472506924225	-0.00221660387784976	-0.00502639305749696	-0.0062858894457806	-0.00211383247474389	-0.0010376904855966	-0.00267905789609602	0.0324802545443185	0.000444197111033828	0.000307954499565712	4.76900653247625e-05	0.18623984305151	-0.00124285468930352	-0.00400445462562424	-0.000505336161036901	-0.00546743162698982	-0.00475249179872829	-0.00398342104741703	5.28558264090012e-05	-0.00133613725145101		-0.000235382851991303	-0.00534688402142099	0.0199404838368578	-0.00198397228775132	0.00974820690528685	-0.000306112818566989	-0.00326453339547034	-0.00170603811408766	-0.000461034903192575	-0.00129121416007363	-0.00329347119790731
MG_041	0.00454359853527291	0.0110691265449465	-0.000191066539798522	0.0043637558353638	0.00179329721641619	-0.000917440273682152	0.0055813012448408	-0.000663355854678749	0.00161994021988413	-0.00194645918793189	-0.000315531495764028	-0.000315531495764028	0.00131583331154016	-0.00294878191819674	-6.3693807101986e-05	0.00671041251770771	-0.000381895970672001	-0.00270650468639024	-0.00224917432194136	1.61591104792178e-05	-0.000430882782497165	0.0228962801501344	-0.00157606390400821	0.00171723168487339	0.00314312474450779	0.000256858310135846	0.00225542167843294	-0.000397750785899223	0.000876960905726532	-0.00350050209764249	0.00176589811417729	-0.00130492226315167	0.00409214450295967	-0.00266359285469597	0.00256280673323903	-0.00288354810882438	-0.00086882112787947	-0.000235382851991303		-0.00145725547098963	0.00591563340895221	3.14482664348567e-05	-0.0005700358026621	0.0105106586941114	-0.000765880566971376	0.0569490008647918	0.000871699434644565	-0.00258277586117486	-0.000603788416732004
MG_042	-0.000734821580205103	0.00247020035237661	0.00681282331311617	-0.000716724505236216	-0.00340770439691127	-0.00171553737989555	0.0147871556076685	-0.00318511460873955	-0.00183846000431923	-0.00635871216710095	-0.0037741095728453	-0.0037741095728453	-0.00269372555236913	0.124558336823286	0.114785001566674	-0.00200523922504003	0.00661024053942662	-0.0023780605409458	-4.70307809630893e-05	-0.00236052984792003	-0.00385093656942778	0.000216766268365698	-0.00461672603908472	-9.28089327041082e-05	-0.000864923763100198	0.00501204632389884	-0.00176567364206947	-0.0013926954042808	0.00982897866826186	-0.000212366677225295	0.00447396492626229	-0.00195711820306188	0.002807107227581	-0.00261987897466788	-0.00574918737713676	0.000226432264803803	-0.00102629082967459	-0.00534688402142099	-0.00145725547098963		0.38537968075935	0.376456644256502	0.000613983194203559	-0.00390838523208381	-0.000953481563546604	0.00253256837301018	4.76900653247625e-05	0.00124098393335456	-0.0036936069994952
MG_043	0.000971809867868975	-0.00279195000715912	-0.000442730859003759	0.00457683039345767	-0.00219192123298535	0.00679294669669444	0.00246648273284486	-0.00428257842700248	0.00169908531074173	-0.00300757023183368	0.00133646255440417	0.0463364625544042	0.000653018937180894	0.00554544622772959	0.0110916147679162	0.00274673277814149	0.0161943159699882	0.0113914774074843	4.76900653247625e-05	-0.00244694946280907	-0.00075695739198392	0.00210420519901498	0.000313289880485956	0.000823009746825455	0.00190852930902869	0.0117013001900727	0.00123411943302863	-0.000804368961179414	0.00399017743949548	0.00339261932803189	0.00408207738714289	-0.00350799990361744	-0.00193855732354124	-0.00292599706396074	-0.00494397241334928	0.000364795794396994	0.000625611608259816	0.0199404838368578	0.00591563340895221	0.38537968075935		0.637617213432619	0.35236509424371	-0.00324917432194136	0.0152120639262825	0.0203862721874167	-0.00198144348398641	-0.00450466371542305	-0.000528899131598634
MG_044	0.00105852199817501	-0.00270027489990313	-0.000369610606830523	0.000643606546861228	-0.00210752685673356	-0.00310653521385582	0.000562806733239024	-0.00419964883395542	-0.00220529831307387	-0.00390785549704034	0.0024299641973379	0.0050299641973379	0.000747687312875306	0.0236196462468928	0.00716724507798951	0.000141694654337332	0.0162804467832081	-0.00251669288963585	0.00012689175541733	-0.0063390930909055	-0.00066353744559583	0.000191778181294525	-0.00159409553281983	-0.0010743756264408	0.00601564012054082	0.00980274568335828	-0.000662830669209351	-0.000703441844032343	4.3833034259505e-05	-0.00153487845739808	0.0121780456188551	0.00259221465779025	-0.00185398190797277	-0.00284861965787955	-0.00486149568163936	0.000444197111033828	0.000712063926282466	-0.00198397228775132	3.14482664348567e-05	0.376456644256502	0.637617213432619		0.134445778378972	-0.00115788231347519	0.030798580978378	-0.000531025580108105	-0.00388365578654368	-0.00440544140232346	-0.00244474434248045
MG_045	-0.00507405636758707	0.003364795794397	-0.00422217211824193	-0.00210467915976589	0.00214019581926392	-0.00143019312599056	0.0068912422716475	0.000290241188405399	-0.00576567364206947	-0.00210752685673356	0.00620388340576083	0.00920388340576084	-0.0026632007414723	-0.00241837816077052	-0.000115316713072924	0.000307245834557629	-0.00575708128318969	0.00152364857060741	-0.00476057932775747	0.000224848672500402	-0.00787664350138391	-0.00341447917868591	-0.004679057896096	0.000280446783208113	-0.000309057713797453	-0.000663502463449275	0.000625611608259816	-0.00109006014899292	0.00165464963978879	-0.00328095557524187	-0.00343765895073252	-0.00168464912884377	0.00236390802668351	-0.0054281196909747	-0.000296451200564707	-0.00447684433179435	-0.00537806054094581	0.00974820690528685	-0.0005700358026621	0.000613983194203559	0.35236509424371	0.134445778378972		-3.14619529500348e-05	0.00269787464353269	-3.42077272572072e-06	-0.00378414149152063	0.00547110086840136	-0.000157507932130957
MG_046	-0.00159989150386335	-0.00284057501758021	-0.00261843733923089	0.00458721619071573	0.0133036265034965	-0.00617673881819372	-0.000382786567381138	-0.00274446935963298	-0.00112982447359858	0.00104577519041976	-0.00343153039350749	-0.00343153039350749	0.00985140381302096	-0.000661857318103032	0.00184249206786904	0.00624197751829722	-0.00236052984792003	-0.00532827789852594	-0.00230567382581184	0.000373759577644982	-0.00352259483525491	-0.000492443010815843	-0.00442911861235057	0.0277932972164162	-0.000249530698935484	-0.00029495217086864	0.112191958604777	0.00621422562222132	0.108387635207093	0.000235008564443501	-0.00075695739198392	0.00353101434080819	-0.00444826668284255	-0.00122614631683235	0.0026073045957192	-0.00199438706241492	0.00806144267645875	-0.000306112818566989	0.0105106586941114	-0.00390838523208381	-0.00324917432194136	-0.00115788231347519	-3.14619529500348e-05		-0.00185398190797277	-6.90082882661702e-05	0.00112721330352905	0.00122947339990569	-0.00102639305749695
MG_047	-0.00223095790378757	-0.00143019312599056	0.00257188030902529	0.00017129046934905	0.00181038265289019	-0.000608522592515731	0.00142493649145188	-0.00215012477353957	0.00471863454345446	-0.0020070569520463	0.000539223879220521	0.00253922387922052	0.00475458304619712	-0.00553792305259956	-0.00312121532560139	-0.00184996616301702	0.00204288179693812	0.00673975030407437	0.0025132573902559	-0.00246898565919182	0.000452900594616237	-0.00217445617551214	-0.000406819226793795	-0.00075695739198392	0.000949000864791827	0.0102207546891092	-0.000382786567381138	-0.00224073744202061	0.00480486173788341	0.00146340725095893	0.00307123457587354	0.0191164518911756	4.76900653247625e-05	-0.000296451200564707	-0.00277119584854382	0.0088124575713151	0.00111244504563872	-0.00326453339547034	-0.000765880566971376	-0.000953481563546604	0.0152120639262825	0.030798580978378	0.00269787464353269	-0.00185398190797277		0.0362056317634741	0.0128509733797762	-0.00379533603979654	0.0034946638389631
MG_048	0.00377207716081235	0.000336799258527698	0.0202552725586668	0.0191887474643899	0.0159259436324129	-0.00224541695380288	-0.00202307226327987	0.00303729869686967	-0.00269703010029228	0.00305852199817501	-0.00477896274770766	-0.00477896274770766	-0.00361753528730256	8.96367888742339e-05	-0.00156714603263207	0.0104459176252164	0.0650740029360393	-0.00450050209764248	0.0218861675252561	7.52144049229429e-05	0.00113850431836063	0.0387871556076685	-0.0030170860232748	0.136180202020864	-0.00197506939862382	-0.00145725547098964	-0.0021313707387563	0.00210420519901499	0.00754435035597736	0.00917889257154767	-0.00236052984792003	0.00249306541336865	-0.000845590621085301	0.00516857608092298	-0.00256143812710485	0.00550867443124256	-0.000538645163908141	-0.00170603811408766	0.0569490008647918	0.00253256837301018	0.0203862721874167	-0.000531025580108105	-3.42077272572072e-06	-6.90082882661702e-05	0.0362056317634741		-0.000663502463449275	0.000625611608259816	0.000621939459054199
MG_049	-0.000879607610537597	0.00160355629539433	-0.000962701303130337	-0.00025179309471314	-0.00015811157492325	0.00163265634901592	-0.0029051933534455	-0.000321132553444833	-0.00370812762872541	0.000791547234824892	-0.00417673881819372	-0.00417673881819372	-0.00480174613263606	-0.00292179008199106	-0.00230567382581184	-0.0029976133649251	-0.00568591935625229	-0.000205298313073865	-0.00417445617551214	-0.00123408349556784	-0.000274246988408416	-0.00370449747141785	-0.00724427632931468	0.00376888906115181	-0.00191671793517293	-0.001412068228308	-0.00379791566866081	0.00105602721739439	0.000528928449374771	-0.000157507932130957	-0.00330746991050762	0.00131636717358165	0.00210420519901498	0.00076230475963418	-0.00100487274687798	-0.00584753963211775	-0.00123868828255916	-0.000461034903192575	0.000871699434644565	4.76900653247625e-05	-0.00198144348398641	-0.00388365578654368	-0.00378414149152063	0.00112721330352905	0.0128509733797762	-0.000663502463449275		0.00826959679709644	0.00549306541336864
MG_050	-0.00352259483525491	4.57751904197612e-05	-0.00116608825534382	0.000774900450710922	0.00115955634993457	0.00423023172995508	0.004618104029328	0.000971809867868975	-0.000197254316641728	0.00237480831294447	0.00329718420623298	-0.00470281579376702	-0.00230746991050762	0.464225890427155	0.184865573588139	-0.00205360277048039	-0.00433880061329481	0.0012395965738739	-0.000943972413349273	0.0554962717202147	-0.000801746132636061	-0.00233280051182261	-0.00178577437777869	0.0014040211766643	0.010799973695493	-0.00179791566866082	-0.00415494927888423	-0.0033390930909055	0.00734658556598825	-0.0030376904855966	-0.00179042272049559	0.00290852930902869	0.00042493649145188	0.00196245919932422	0.000280446783208113	-0.00461372781258325	-0.000386099689730111	-0.00129121416007363	-0.00258277586117486	0.00124098393335456	-0.00450466371542305	-0.00440544140232346	0.00547110086840136	0.00122947339990569	-0.00379533603979654	0.000625611608259816	0.00826959679709644		0.00080668181242026
MG_051	0.00173137909120202	-0.00461372781258325	0.00728630255237025	0.000757145310696483	-0.00315785169477473	0.0112909115135669	0.00144158236169869	0.00292594363241294	-0.000578004043779931	0.0032479471523774	-0.00269703010029228	-0.00136369676695894	-0.00151507288020865	-0.000191108688242722	0.000180460992005402	-0.00409383446422371	-0.000977445456098486	0.0155517333171574	-0.000296451200564707	0.0048987054080887	-0.000781006532141484	0.00076230475963418	-0.00361753528730256	-0.00424840879483224	-0.00066353744559583	-0.000238688282559164	0.00611390031026988	-0.00368591935625229	0.00483162627234671	0.00686419065358848	-0.000235382851991303	-0.00630905771379744	-0.00225933039729407	-0.00304950099817608	-0.00368136424106663	0.00199657922727428	-0.000584143073815213	-0.00329347119790731	-0.000603788416732004	-0.0036936069994952	-0.000528899131598634	-0.00244474434248045	-0.000157507932130957	-0.00102639305749695	0.0034946638389631	0.000621939459054199	0.00549306541336864	0.00080668181242026
MG_052	-0.00470281579376702	0.000481309495822459	0.00140095148047018	-0.00269037415220727	0.000699085310741726	-0.00117660667012082	-0.00134822529791327	-0.00066353744559583	-0.00225606090351713	0.000859241513154314	-0.00503487775289366	-0.00503487775289366	0.00751065869411143	-0.00641907185790484	-0.00361753528730256	-7.02136554025512e-05	-0.0055897293452552	0.000694675554546925	-0.00201701833127568	0.00212050789437465	0.000855726823134836	-0.00340778534220976	-0.00423111093884818	0.00628461205665951	0.00131612561882592	0.0409217245586957	0.000786002320601886	0.00964305643841818	-0.00150001153913273	0.00212689175541733	-0.00180331301527394	-0.00053947934483619	-0.00601380251664224	-0.000321132553444833	-0.00140862735373701	0.00333640714530402	0.00190204223960178	-0.00378414149152063	0.000249244757504714	-0.00109006014899292	0.00118430731378841	-0.00470590209357293	-0.00442911861235057	0.0309500063131789	0.0050006831666777	-0.00103672918494904	0.000496271720214679	0.0022622666111896	0.00131749102963086
MG_053	-7.67374267104382e-05	-0.0018455906210853	0.00339247510508742	-0.00017723264162825	0.00723772625956538	-0.000987953676101154	0.0064946638389631	-0.00454783168315853	-0.00113442641186096	-0.00563490575629021	0.0339193870005527	0.00291938700055272	0.00200561293758508	0.00114459668634243	0.00337991336710522	0.000499988460867268	-0.000734821580205103	0.00530694132284909	0.000568982909081236	0.00240010849613666	-0.00315785169477473	0.000879476158677089	7.22817730376413e-05	0.00264448296193362	0.143892473143266	-0.00425604900494463	-0.00302639305749695	-0.00466320074147229	0.00627819834130636	0.000363473116001267	-0.000820270576759319	0.00276904209621243	-0.00254646324362826	0.00198544499055018	0.000885552737868472	0.000843604431093839	0.0156303893931695	0.0042475082012717	-0.00666359285469598	-0.00261987897466788	-0.00292599706396074	-0.00284861965787955	-0.0054281196909747	-0.00522614631683235	-0.000296451200564707	-0.00183142391907701	0.00076230475963418	0.00196245919932422	-0.00104950099817608
MG_054	-0.00168464912884377	0.0244033838012845	0.000309625847792726	0.00352134502382839	-0.00477896274770766	-0.00427424698840842	0.00152354775152588	-0.000825684317414227	-0.000222839125313457	0.0189490008647918	0.00447740516474508	-0.00352259483525491	-0.00224073744202061	-6.81549135384355e-05	0.00376816909910951	0.00618106253262041	0.00355525565751956	-0.003417795641521	-0.00238337781877757	0.00226959679709644	-0.00361358379876883	-0.000578004043779931	-0.0025193629725607	-0.00230612118849818	0.00664697854586045	-0.00339330621132589	-0.00190785549704034	0.00611634421345632	0.00433445249248471	0.100163660502624	-0.000850295855598593	-0.000566216685651211	-0.00453102558010811	-0.00196879202313398	-0.00347348487137963	-0.00207227954324332	-0.00202307226327987	-0.00238035375310719	-0.00260061836302004	-0.00131730562108466	-0.00334039028537964	-0.00024917432194136	-0.000110564392745927	0.00995757818023352	0.00106144267645875	0.000849990337426582	0.00103220347167068	0.000466482732844858	-0.00310875772835249
MG_055	-0.00400757023183368	0.00189689839662174	-0.000704207467342441	-0.00218603148997404	-0.00412975195455667	-0.00532362696767712	-0.000546080778280632	-7.29822764497512e-06	-0.00146221857462771	-0.00229774145621604	-0.00226540811064317	-0.00326540811064317	-0.00270650468639024	0.114152460367882	0.0439674188779799	0.000389688404027151	0.0110994202819519	-0.000554680493072654	-0.00639779610244068	0.0070701270425631	-0.00437573231844734	-0.00270344184403234	0.00452832334857142	-0.00283586911786501	0.00325542167843294	0.013786345810838	-0.0013288674829954	-0.00483218154516303	-0.00110606168763283	0.00468270229933743	0.000994648018124746	-0.00169027689491515	-0.00534077970424426	0.000280446783208113	-0.00075695739198392	-0.00404242181976647	-0.00440544140232346	-0.00320000317201814	0.00131762577877458	0.000507556989184157	0.0309556446708633	0.00406637423566211	-0.00179533603979654	0.00269467555454692	-0.00430612118849819	0.000283880099285529	0.00131583331154016	0.00109923144751062	0.00198619748335777
MG_473	0.00376888906115181	0.00166950481636378	0.00214601809202723	0.0033376784975824	0.00485407115755104	0.00444850737373105	-0.00143365346055006	0.000296558155967658	-0.000455924054695453	0.00334371844416408	-0.00056824280234569	-0.00156824280234569	0.000159754902189876	0.00545290059461623	0.00142493649145188	0.0134075708632933	0.00280154126074534	0.00190610966020106	0.0124639363294388	0.00414922629756862	-0.00369027689491515	-0.00281569268621159	0.00309923144751063	0.00528786301029294	0.0225245646101416	0.00171207343956105	0.0018698793891587	0.00500732569967008	0.0151710899006878	-0.00320000317201814	-0.00194645918793189	0.0040322310549782	0.000165546930230707	0.0149334859305285	0.00249200009638256	0.072842440707369	0.000671046715665445	0.0162479471523774	0.00412088414077844	0.0101139003102699	0.0206763730323229	0.00679895641902443	-0.0067604034261261	0.0157475348336544	0.00844531950692735	-0.000106535213855813	0.000652344320593218	0.0026616469747713	0.0074403289145402
MG_474	-0.00440544140232346	-0.00119845873925466	0.00164128783289905	-0.00247445180737182	0.00198619748335777	-0.00481212952384877	-0.00100535198187526	-0.000382786567381138	-0.00191671793517293	0.00321948652033541	0.00429409790642707	-0.00470590209357293	-0.00315467918775768	0.0228255438244879	0.0106328090989021	0.00412671698214626	0.000705047829131361	-0.000984359879459176	-0.00675205284762259	0.00252598985720315	-0.00481569268621159	-0.00310653521385582	0.0200935946219542	-0.00333964134437825	0.00171723168487339	0.0502911459062007	-0.00216920245119835	-0.00532362696767712	-0.00133128289898429	0.002364795794397	0.0105377814253723	0.00382339332987918	-0.0077258975769427	-6.3693807101986e-05	-0.00112982447359858	-0.00639779610244068	-0.00480174613263606	0.00346585470963182	0.000704990088556907	0.00716568798855813	0.0155140776066728	-0.000375732318447342	-0.00349127630899574	0.00126842781140984	-0.00070281579376702	-0.00075695739198392	0.0008465494226556	0.00161994021988413	0.00160355629539433
MG_056	0.000334010852397047	-0.00205637654716079	0.0171433310109096	0.01911187675417	0.000484927119791354	-0.00240004098899823	0.0012395965738739	-0.000950868620635893	0.0184664827328449	-0.00320705330330556	8.67813561163111e-05	0.00408678135611631	0.00141275939222804	-0.00185980418073609	-0.00130212535646732	0.000573752202715994	0.000885162910180051	-0.00187170131078945	0.000682702299337423	0.00241944823909055	-7.29822764497512e-06	0.00680668181242026	-0.000943553049281426	0.00164697854586045	-0.00123111093884818	-0.00148418773971006	6.16096106426725e-05	-0.00199404909460597	0.0304198559664651	0.106973709170325	-0.00414768289051393	-0.00270344184403234	0.00573975030407437	-0.00230567382581184	-0.00428257842700248	0.00100141567747308	-0.000680949099594916	-0.00545395194611992	0.0008465494226556	-0.00300332815012161	0.000275191068814518	0.000369521643562243	0.00501204632389884	-0.00251669288963585	0.00140602519957854	0.00204948322102417	0.000803497220155464	-0.00370812762872541	0.000146018092027231
MG_057	0.000653018937180894	-0.00250127817498638	0.00561662218122244	0.00589940214201649	-0.00279195000715912	-0.00180331301527394	0.00333771338233211	0.00094070726257555	-0.00151869050417754	-0.00270650468639024	-0.000145928842448954	-0.000145928842448954	0.00131636717358165	-0.000268620908797979	0.00144577837897206	0.000812823313116162	0.00180479204286801	-0.00229869980992731	0.00282481424608892	0.00191062268034815	-0.000249530698935484	0.00789040566405998	-0.00127949692124234	0.000496271720214679	0.00516781845483697	-0.000776019331002499	0.000963628328106016	-0.00134822529791327	0.000821787408308086	-0.00362031924064996	0.00190852930902869	-0.00214309132116717	-0.00251669288963585	0.000634548995847681	-0.00177515132749959	-0.000834312011441865	0.00227519106881452	-0.00371553737989554	0.00334371844416408	0.0028912422716475	6.16096106426725e-05	0.0451655469302307	-0.000680949099594916	0.00899408466614254	0.000369521643562243	-0.003417795641521	7.46489194785732e-05	-0.00326637223566083	-0.00115788231347519
MG_058	0.000967418877979923	-0.00101701833127569	0.00416366050262419	0.00147126864824079	-9.28089327041082e-05	0.000178045618855066	0.0520359216778216	-0.000117911395300397	-0.00270027489990313	0.00141275939222804	-0.00496948645936365	-0.00496948645936365	-0.00370449747141785	0.000102990959488902	0.000584538783718086	0.00720948034255242	-0.00178414149152063	-0.000840443650065428	-0.00262031924064995	-0.001381895970672	-0.00105929273742444	-0.00193855732354124	-0.00595340239030429	0.00411634421345633	-0.00199404909460597	0.000379108523753095	-0.00349156517772856	0.00156280673323902	-0.00251443322090442	-0.00497300648828869	-0.00233280051182261	0.000890405664059984	0.00415246036788225	0.00348812324562475	0.0272409839333546	-0.00331219095354876	-0.00336719090109792	0.00043731027375013	-0.00536267215962479	0.0018124575713151	-0.000789656014732215	0.00130036850498087	-0.00136953580390425	0.00154274452901036	0.00071637373480727	0.00156112424598792	-0.000476452248474118	0.000937279350132464	-0.000419071857904851
MG_059	0.0158232611818063	0.000896280150134356	0.00553947654429316	0.0142350085644435	0.00427519106881452	0.00202466131560913	0.00395715356393394	0.00894362345283921	-0.00293362576433789	0.0110808681669877	0.00200438004899878	-0.000662286617667894	0.00485572682313484	0.00436509424370979	-0.00086149568163936	0.00494892763000243	0.00494900086479182	0.00110609182490503	0.0176673441857304	0.00212548619395292	-0.00276976827004492	0.00309942028195195	0.00216216758189734	0.00843175719765431	-0.000658034460480267	0.00109923144751062	-0.00307827544130435	0.00250054596840903	0.0156587363296688	0.00294403987042835	-0.00348934130588856	0.00166950481636378	0.00255843535184266	0.0424001084961367	-0.00179195000715912	0.00201669934821945	0.0434337833143488	-0.00302639305749695	1.61591104792178e-05	0.00163947015207998	0.00255305053719092	0.00266090690909449	-0.00177515132749959	0.020373759577645	0.00353101434080819	0.0135752144049229	0.00176591650443216	0.00849627172021467	0.0028987054080887
MG_060	-6.3693807101986e-05	-0.00388609968973011	-0.00131714255746662	-0.00422217211824193	-0.00320000317201814	-0.000405441402323459	0.00231749102963086	-0.0052733196053321	0.000558435351842662	-0.00119650277984454	-0.00177924531089083	-0.00177924531089083	0.00152354775152588	0.000658212985194667	0.0171874038398649	0.00134234203984973	0.000165687988558136	-0.00370449747141785	-0.000898882301800408	-0.00106490552192349	-0.00187170131078945	0.00105852199817501	-0.00279195000715912	-0.00240004098899823	0.00163265634901592	0.00549200009638257	-0.00199404909460597	-0.00400757023183368	0.00434751172329156	0.00552554819262818	0.000937279350132464	-0.00470281579376702	-0.00194878191819674	-0.00385093656942778	0.00207064922943706	-0.000584143073815213	-0.000406819226793795	0.00303729869686967	-0.00146221857462771	-0.00454034885321722	0.00640590446718016	-0.001501401346093	0.00140095148047018	-0.00433880061329481	-0.000321132553444833	0.00639822333511417	-0.00214768289051392	0.0343122010122406	0.00446585470963182
MG_061	-0.00131714255746662	-0.0021350169321743	0.00029938592000231	-0.00119481365925336	-0.00397892672033648	-0.00635871216710095	-0.00183846000431923	-0.00174918737713675	-0.00246103490319258	-0.00899858432252691	-0.00438746052550754	-0.00438746052550754	-0.00331219095354876	0.0140390879320992	0.00425814582207257	-0.00245313141350739	-0.00196932130918354	-0.00598397228775133	-0.000592429136706693	0.0129674188779799	-0.00446392704146281	-0.000369610606830523	-0.00222614631683235	-0.00374446935963298	0.00646585470963182	0.0923650942437098	-0.00641907185790484	-0.00403754080067577	-0.00456948413487251	0.00127754904399191	0.0598498752264604	-0.00159904851952983	-0.0037649914355565	-0.00315588592826636	-0.00631102837736741	-0.000319983633147267	-0.00160738067196811	-0.00387328301785374	-0.00315811157492325	0.0062433954950529	0.00376560693340897	0.0038422080341485	-0.000605590686503635	-0.00517854342104192	-0.00153487845739808	-0.00603038519346275	-0.000584143073815213	0.0106031502682356	-0.0042636671100022
MG_062	0.00070622890081741	-0.00440582115536586	-0.000780287430851317	0.00152572387312922	-0.00181223043149738	-0.00511263750376698	-0.000369610606830523	-0.00348991598239258	-0.000953481563546604	0.000289295781956161	0.00323772625956538	-0.00276227374043461	-0.00175227083436333	0.00188307297310247	0.00400238663507491	0.00133623780969536	8.96367888742339e-05	-0.0022636671100022	-0.00409045134556342	-0.00215012477353957	-0.00283413616164069	-0.00139849814103949	0.0684492712182521	-0.00360560372087246	-0.0026162086855199	0.00556340958428564	-0.00530212535646732	-0.000812596160135071	-0.000115604891604948	0.00224197751829722	0.013338142681897	0.00266277371805806	-0.00160962901222879	-0.000531363822786457	-0.00402281975482545	-0.00383126388788731	0.000431866090129032	-0.00312305898040927	0.19236509424371	-0.00110392909266421	0.0153815626607691	0.0114535367563717	-0.00620135942610349	-0.00476057932775747	0.000500408375799663	0.0082433954950529	0.000805681607195352	-8.31438441538102e-05	-0.00208193521097717
MG_063	-0.000578004043779931	-0.00442911861235057	0.00324772916563667	-0.00362008663289477	-0.0027008673141103	0.0105006831666777	0.00274768731287531	0.000234326357930525	-7.29822764497512e-06	0.0272142256222213	0.00566719948817739	-0.00133280051182261	-0.00103672918494904	0.000216766268365698	-0.00226240533119468	0.000974729924235751	-0.00134525210884405	-0.000248408794832233	0.00263046419609575	0.00163265634901592	0.0255752144049229	0.000539223879220521	0.000659609714620361	-0.00100591533385747	0.00100112821993555	-0.00410718589577888	-0.0006024116873794	-0.00193712175006534	0.00902700609935997	-0.00290596147340419	0.000369521643562243	3.83811624646938e-05	-0.00345069720215742	-0.00431094922680814	-0.000419071857904844	-0.00105596012957165	0.0144137099205484	-0.00141200535137476	-0.00214309132116717	-0.00499794530517247	-0.00214859618697905	-0.00205637654716079	-7.83386477815617e-05	-0.000879607610537597	-0.000834312011441865	0.0039071910672959	-0.0057258975769427	-0.000274246988408416	-0.00403361812839491
MG_064	0.00133623780969536	-0.00284157432691504	0.00728009528768489	-0.00185146778488579	0.00134751172329156	0.00076304169274452	0.00227526576387944	0.0040156717403517	-0.00217333054953797	0.000308102422323181	0.000432018708046183	-0.00356798129195382	-0.00278831526952078	0.00464071346084446	0.0143675276402611	-0.00101317637696496	0.0148505302761827	0.00926881711590913	-0.00566431701376024	0.00250408917019612	-0.00362354240932794	0.00204007620876392	0.00182178740830807	0.00190558332558338	0.00215535483827503	0.0272762622106652	0.00213499130319583	0.00299095416436933	0.0004598733358743	0.00447817576378259	0.00605082645020205	0.000592301393784467	-0.000492029189404442	0.00236722237571801	-0.00240853138703273	-0.00245593488085383	0.00112021047786851	0.00426552917297027	-0.00214692017818369	0.226903928170577	0.0085431924757608	0.0115988051579906	0.00185162031510097	0.00688274101794084	0.0351741936719948	-0.00219654918280321	0.00117586764730884	2.43617632731952e-05	-0.000866219689105274
MG_065	-0.0037741095728453	0.00172150302174889	0.000911009735138975	-0.00105499169633949	-0.000587120425789456	2.22458164552825e-05	0.00229913268588969	0.00154544622772959	-0.00169878433748566	-0.000663502463449275	-0.000419071857904851	-0.00441907185790484	-0.00260665293866544	0.0893953249880371	0.108049911415622	0.000286595072642531	0.00253607295853719	-0.0031179113953004	0.00644927121825208	0.000751591205167761	0.00349949790235751	0.0212288041514562	0.000688146883669916	0.00175458304619712	-0.00278965601473222	0.00279858097837803	-0.00189579480098501	0.00236664161043691	0.0105206250010139	-0.0021557506879847	-0.00403361812839491	-0.000235382851991303	-0.00636126133714046	0.00175908060114104	0.00095331095808246	-0.00126453339547034	0.00191885415464743	0.00091234088795604	0.00103220347167068	0.0991293361081966	0.112243950995055	0.309825543824488	0.00153766192628468	0.00132094210390399	-4.45462562423393e-06	0.0282490539561706	-0.00236052984792003	-9.00601489929181e-05	0.00311233011487536
MG_066	-0.00707996388373805	-0.00211383247474389	-0.00480701220691393	0.00303926698968837	0.000363356006618118	-0.00469305867715092	-0.00200873856863579	-0.0013390611738081	0.00139716866542811	-0.00530212535646732	-0.000442730859003759	-0.000442730859003759	0.000584538783718086	-0.00312305898040927	-0.000976872552051783	0.00307362766867275	0.00229396188591234	0.0500306786908165	0.00199540158970671	0.00136479579439699	-0.000515812019881712	-0.00217077590940232	-0.00124448730372967	-0.00315785169477473	-0.000110564392745927	-0.00400445462562424	-0.00284861965787955	-0.00438746052550754	0.00143973466391023	-0.0037966533654358	-0.00330611281856699	0.00107820991800894	0.000568982909081236	0.00152158150159659	-0.00187970266157915	-0.00574185417792743	-0.00335855605073701	-0.00110392909266421	-0.00502639305749696	0.00094144786760883	-0.000296451200564707	-0.000223252577240679	-0.00408929991315495	-0.00247445180737182	0.000711041300987189	-0.00160962901222879	-0.000812596160135071	-0.00568136424106663	8.96367888742339e-05
MG_067	-0.00556143812710486	0.00377207716081235	-0.00439786682911737	-0.00012317379070248	-0.000296451200564707	-0.00419964883395542	0.00420388340576083	-0.00211383247474389	-0.00443887575401208	-0.00486149568163936	-0.000426480223726267	0.00157351977627374	-0.000317297700662578	-0.00462008663289477	-0.00235115050688832	0.000421726889049734	0.00176816909910951	-7.22795432433199e-05	-0.00107996388373806	-0.00268094909959492	-0.000505336161036901	-0.00658712042578946	-0.00129121416007363	-0.00252889913159864	0.000798580978378025	0.00854930279784258	-0.00219192123298535	-0.00386735793984437	-0.00201556453558052	0.00255833682328643	-0.0081179113953004	-0.00444826668284255	-7.67374267104382e-05	0.000294878079922442	-0.00269037415220727	-0.00680082917933175	0.00214019581926392	-0.00248557542926776	-0.00361358379876883	-0.000319983633147267	-0.000268620908797979	-0.000189617347109816	-0.00504374457300796	-0.0026162086855199	0.00021472506924225	-0.0024024029722835	-0.00250050209764248	-0.0042733196053321	-0.000588854152093948
MG_068	-0.00438746052550754	0.00108122081785961	-0.00362331956054728	-0.00554981053491807	0.0028124575713151	-0.000163502463449275	-0.00436545100415232	0.00095331095808246	-0.00502639305749696	0.00165474789115595	-0.00306900828826616	0.00193099171173383	0.00273731589610372	-0.00181223043149738	0.000500408375799663	0.002825035944618	0.00092594363241294	0.000574317266687894	-0.0041213691110642	-0.00496948645936365	-0.00515000966257341	-0.00338929168143823	4.2881796938126e-05	-0.000941478001824994	-0.00550724168424688	0.00410824902836536	-0.000593974800421462	-0.000321132553444833	0.0161126309245497	0.00531369626607608	0.00230362650349645	-0.000919623412784967	-0.00496270130313034	-0.00680082917933175	0.000363755835363799	-0.0038363394973758	-0.00469305867715092	0.0123633560066181	0.000275191068814518	-0.0074281196909747	-0.00290684572096904	-0.00282568431741421	-0.00204159576751167	0.000682702299337423	-0.00261672603908472	0.000658212985194667	-0.00103258112202008	-0.00176934588656545	-0.0034867426097441
MG_069	0.063814613358351	0.000235325048589197	-0.000202302264855958	-0.000438512180141737	-0.00647354048325274	-0.00322275165402421	-0.00213580064851858	0.00199845311798838	0.00234051611926137	-0.0037566045049471	-0.000284556669141789	-0.00528455666914178	-0.0073766336692649	0.00433337966235424	0.00328659507264253	-0.000599324011067354	-0.0027449576551962	0.000363473116001267	-0.00220624816698087	0.00118761240380981	-0.00334920428856317	0.00462634553499042	0.00100580010692844	-0.00187970266157915	-0.00122509954928908	0.0373801210253321	-0.00160962901222879	-0.000955108964026133	-0.000875154924915023	-0.00110606168763283	0.00760213317088262	-0.00342316960654233	-0.0042892144532263	-0.00244543319796794	0.00151248425232425	-0.00196881067200144	-0.00443432543750283	0.00217108990068782	0.143168576080923	0.00302852239942292	0.00984481976832682	0.00390954865443657	-0.000477165852022343	-8.45855718152877e-05	-0.00437212690750258	0.0057552892281176	-0.0050829979121909	0.00191070008684505	-0.0047189842295004
MG_070	0.013058521998175	0.0732997251000969	0.00363038939316948	0.00464360654686122	0.0378924731432665	-0.00310653521385582	0.00256280673323903	0.0168003511660446	0.00579470168692613	0.0160921445029597	-0.0005700358026621	-0.0005700358026621	0.000747687312875306	0.00161964624689281	-0.00583275492201049	0.00414169465433734	0.00228044678320811	-0.00251669288963585	0.0181268917554173	-0.0063390930909055	-0.00066353744559583	0.00119177818129453	-0.00159409553281983	0.00292562437355921	-0.00698435987945917	-0.00119725431664173	-0.000662830669209351	-3.67751773656758e-05	4.3833034259505e-05	-0.00153487845739808	-0.00182195438114494	0.00659221465779025	-0.00185398190797277	-0.00284861965787955	0.00113850431836063	0.000444197111033828	0.000712063926282466	-0.00398397228775133	3.14482664348567e-05	-0.00254335574349782	0.000617213432618863	-0.000289038542784559	0.00244577837897206	0.0028421176865248	0.000798580978378025	0.00146897441989188	-0.00188365578654368	0.000594558597676542	-0.00244474434248045
MG_071	-5.36027704803876e-05	0.00242836028084034	0.00173372523805038	0.00139028408674874	-0.00437212690750258	-0.00093227684865653	0.00611022886847215	0.00808006611147483	-0.000421260729563153	0.00252559296375617	-0.00407021365540254	0.00259645301126412	-0.00114901255817031	0.0112865950726425	0.0092621201185566	0.00113421568259289	0.00737931777700124	0.00455833682328644	0.0103227673583717	-0.00245114300496924	0.0351975326848148	0.00476911687305873	0.00120987529690358	0.00543186609012904	0.00179600277486328	0.0266800163668527	0.00070622890081741	-0.000660461570254386	0.0406952644687885	0.00081999205254546	0.0158442493120153	-0.000469142679744845	-0.002185386641649	-0.00244335147779701	-0.000412121680807814	6.31036620057923e-05	-0.000305888466099413	0.00114528139588382	0.0125975970277165	0.00402438066133343	0.0280610451233499	0.0301267169821463	0.00157315193493598	0.00210389839214412	-0.00224285468930352	-0.0021662142197573	-0.00282110742845233	-0.00181223043149738	-0.000620776743196133
MG_072	0.022298493469599	-0.00108899026486102	0.00367168585801292	0.00510325517824067	0.00391541442818472	0.00375908060114104	0.00570622890081741	-0.00167441857671355	0.00215801851612994	0.00419917082066824	0.00245796651121686	0.0324579665112169	0.0184075708632933	0.0112607371874805	0.00528327549476379	0.0086483411702	0.00671544333085822	0.00104489103597387	0.0039568792310565	0.00039261932803189	-0.00160962901222879	0.0151445966863424	0.0167161075736353	0.00716857608092299	0.00495840423248832	0.0223916205485925	-0.00454783168315853	0.00203986213542602	0.0358709364943125	0.0237369726422302	0.00643186609012904	0.00154885699503075	0.000107282149935606	0.0016338419752735	-0.00217979583441558	0.0162033466345642	0.152039087932099	-0.000836375036752379	0.0505879946486252	0.00575510108868995	0.0605932503878838	0.0606609388261919	-0.000247657537624457	-0.00342316960654233	0.00710389839214412	0.0320726909660709	0.00180889131175728	0.00285033733524913	0.0036599564859647
MG_073	0.00536339116842272	0.0113096258477927	0.00269740944344132	0.00457569601970531	0.0018164291971783	0.00269787464353269	0.0113971686654281	0.000120297338420852	0.000805681607195352	0.00209161476791619	-0.00102629082967459	-0.00102629082967459	0.00399657922727428	0.00137614283400561	-0.0014844846662925	0.0126377390259008	0.0097397284255885	-0.00254646324362826	0.0084712686482408	0.000731379091202022	-0.00109906150090114	0.0112690396404536	-0.00182465890209077	0.0722258904271547	0.00025838980922116	-0.00261672603908472	0.145533653415783	0.0230020546948275	0.0210497945943142	-0.0002892144532263	0.00110110156454896	0.00447020035237661	0.0540212870381154	0.00400580010692844	-0.00241837816077052	0.00173310997545917	8.58746528810267e-05	0.000388867336216209	0.00331624731005853	0.0104275866690655	0.00311936635895593	-0.000807747000530407	-0.00462008663289477	0.00695049900182391	0.00215520367643578	0.0778507151801002	0.00258799464862525	0.00371411055421941	-0.000456269626728192
MG_074	-0.00539330621132589	0.00973832127806622	0.000841957745151084	-0.00319289277241899	0.00103220347167068	-0.00102084997150761	0.00585690867883282	-0.00131577334926883	-0.00237617976939939	0.00202466131560913	0.00820208433133918	-0.00179791566866082	-0.00426540811064317	0.00501204632389884	0.00280035116604457	0.00147126864824079	0.00772575301159158	0.00295000631317888	-0.0036328738401375	0.00118289983333564	-0.00290640537804584	-0.00410718589577888	0.00701564012054082	-0.00458533849954244	0.00438845791101376	0.00939953183708165	-0.00308937731965185	0.000460520655163815	0.00610690977003248	0.00557351977627374	-0.000594107831041836	0.00261994021988413	0.00131749102963086	-0.000919623412784967	-0.00205637654716079	0.00471863454345446	0.000214225622221315	-0.00436545100415232	-0.000802116691268485	-0.0010179824621771	0.00241944823909055	0.000528323348571419	-5.92927374244503e-05	0.00121117134782141	-0.00568779898775937	-0.00168671011951405	-0.000315531495764028	0.00143355996200072	0.000653018937180894
MG_075	-0.00125447886138105	0.00847472992423575	-0.00665341443401174	0.00345257151690298	-0.00344734482551964	-0.000786094997444836	0.00643865678672359	-0.00491310805792358	-0.0040607722869723	-0.0012943217816492	-0.00361155653271339	0.000388443467286614	0.0102550423448038	-0.00517234564385488	-0.00328991780089677	0.00159781613998913	0.00620948760965104	-0.000902824733553353	0.00104797860597436	-0.00192745493082123	0.0393267210142022	-0.000477165852022343	-0.0002892144532263	0.000491726611741156	0.0150141228883911	0.00978763332277471	0.00274855093183538	-0.000531363822786457	0.00385038208672572	0.000474547319769231	-0.00381125253561007	-0.000976872552051783	-0.00327060159170614	-0.00110606168763283	-0.00137950859235406	0.00227626221066521	0.000507072548645376	0.00359880515799056	-0.00282110742845233	-0.00161240837763996	0.010511959034553	-0.00242624779728401	0.000709837967881544	-0.00733098245890829	-0.0014333470913685	0.0288535330350034	-0.00255777338940152	-0.00161113266378379	-0.00368271652757254
MG_076	-0.00349156517772856	0.00263265634901592	0.00276230475963418	-0.00326453339547034	0.000937279350132464	0.00285924151315432	-0.00225606090351713	-0.00140862735373701	-0.000154679187757686	0.00190610966020106	0.00409359462195415	-0.00590640537804584	-0.00437573231844734	0.0129309917117338	0.0137174215729975	0.00340587840251211	0.0056283374857819	0.00184410446680119	0.000279418449798438	0.00104991005510721	-0.00601476752738155	-0.00420670278358382	0.0189085293090287	-0.00470885409379933	0.120256858310136	0.0079447063867363	-0.004213654189162	0.00333991600253277	5.08264502020739e-05	0.0014946638389631	0.00329349531360976	0.00250054596840903	0.00122230907830023	-0.00100487274687798	-0.00214859618697905	-0.0053693444982284	-0.00388365578654368	-0.00344826668284255	-0.000950968566965922	-0.00176934588656545	0.0083107020523143	0.00441944823909055	-0.00114902662022376	0.00110609182490503	0.00221422562222132	-0.000779245310890825	-0.000430882782497165	0.00131583331154016	0.000558435351842662
MG_077	0.00217529107848442	0.0165493027978426	0.046912340887956	0.00264226509741722	-0.00207227954324332	-0.00478965601473222	0.00131905090040509	-0.00400445462562424	0.000625611608259816	-0.00150724168424687	-0.00151507288020865	-0.000515072880208647	-0.000321132553444833	0.0827806724132567	0.059168576080923	0.000729398408293863	0.0351268917554173	-0.00328362626519273	0.000731927237890506	0.0018889757449669	-0.00159989150386335	-0.000117911395300402	-0.000444744342480444	-0.00297506939862383	0.0036530189371809	0.0220232113937214	-0.00260852259251573	-0.00242911861235057	0.000556256923315956	-0.000183570802821706	0.00597180986786897	-0.00505929273742445	-0.00183846000431923	-0.00204159576751167	-0.00061672603908472	0.00102718607133762	0.00052364857060741	-0.00297300648828869	-0.00120705330330556	0.303309625847793	0.184654747891156	0.130739750304074	-0.00511263750376698	0.00213264206015563	0.00460315026823563	-0.00331094922680814	0.00271863454345446	0.0530465976096957	0.0216166221812224
MG_078	0.0013367992585277	0.00716568798855813	0.00105953545313782	0.00062008579644765	0.000364795794396994	-0.00196407832217843	0.00204659760969571	0.0163957871239829	-0.00266359285469597	-0.00270027489990313	0.001145299448381	0.001145299448381	-0.000632873840137507	0.00395625542699203	0.0253815626607691	0.000566652908631504	0.108607304595719	-0.000663502463449275	-0.00296270130313034	-0.00578577437777869	0.00105852199817501	0.00439822333511417	0.00019431596998816	0.0018987054080887	-0.00237166251421811	0.00487017552640141	0.000275191068814518	-0.00159409553281983	-0.00482942501689099	-5.26834724631081e-05	0.00369094228620255	-0.00224073744202061	0.000603150268235625	0.000216766268365698	-0.00222792283918766	-0.000662321502417601	0.00301204632389884	0.00123772625956539	-4.22155260954502e-05	0.267557269140996	0.111319050900405	0.0834060251995785	0.00023065315472609	0.0207397503040744	0.00509315427903095	-0.00191644724490925	-0.0045193629725607	-0.00315788231347519	4.76900653247625e-05
MG_079	0.00024098393335456	-0.00103258112202008	0.0912565119367366	0.0249595863488298	-0.00168234290694055	-0.00433880061329481	-0.000245416953802882	0.000379680759350048	0.00105852199817501	-0.00372595940409111	-0.00109006014899292	-0.00109006014899292	0.0861082490283654	0.0391293361081966	0.0355231556682057	-0.000975619338666578	0.00052364857060741	-0.0028649237631002	0.00110110156454896	0.00169908531074173	-0.00117518575391108	-0.00171553737989555	-0.00202307226327987	-0.00251669288963585	0.00312721330352905	-0.00352259483525491	-0.00214859618697905	-0.00397678860627862	-0.00218428515118274	0.00015801851612994	0.000406025199578539	-0.00460953387375168	-0.00144780941236786	-0.00167984477761324	-0.00423439306659104	0.00139716866542811	0.00392166135221844	-0.00461878326361573	-0.00270344184403234	0.0856696833199661	0.048080376587215	0.0991656879885581	0.00826251994348444	0.000549302797842585	0.00100141567747308	-0.00392771822696236	0.00315955634993458	0.000492758315753121	-0.00199438706241492
MG_080	-0.000403842911390812	-0.00187328301785374	0.00322883284838235	0.00080107589894371	-0.00274642522093407	0.0768436044310938	-0.000149284819899828	0.00169009571644968	-0.00268698533361912	0.000294878079922442	-0.00435492710031816	-0.00435492710031816	-0.00342316960654233	0.0327952429337559	0.0407883537821476	0.00247032706177663	-0.000976872552051783	-0.00574185417792743	-0.00160878413844076	0.0173812167363843	-0.00442126072956316	0.00042758666906545	0.0029170020878091	-0.00177543392863251	0.00295625542699203	0.00546340725095894	-0.00349764966866581	0.00111874557895079	0.00190393648517706	0.00230724583455763	-0.00241837816077052	0.000637589735531977	-0.00255777338940152	-0.000896168184429336	-0.00480701220691393	0.0016338419752735	-0.000658781100720485	-0.00332953647003437	-0.000515812019881712	0.0505666529086315	0.0137778278817581	0.111844249312015	-0.0048415675902147	0.000798640573896503	-0.000595085400146411	-0.00455865032746319	-0.00106799642350085	-4.70307809630893e-05	-0.0029976133649251
MG_081	0.000606693788674117	0.00173832127806622	0.000841957745151084	0.005807107227581	0.0160322034716707	0.0029791500284924	-0.00214309132116717	0.0166842266507312	-0.00304284643606605	0.00202466131560913	0.000202084331339183	-0.00313124900199415	-0.00426540811064317	-0.000987953676101161	-0.00419964883395542	-0.00052873135175921	0.00239241967825825	0.00195000631317888	-0.0036328738401375	0.00118289983333564	-0.00190640537804584	0.00389281410422113	0.00101564012054082	0.0514146615004576	0.00338845791101376	-0.00393380149625168	-0.00342271065298518	0.00146052065516381	-0.0018930902299675	-0.000426480223726267	-0.00259410783104184	0.00261994021988413	0.0313174910296309	0.00708037658721503	-0.00205637654716079	-0.00328136545654554	-0.00578577437777869	-0.00436545100415232	0.00319788330873152	-0.00168464912884377	-0.00558055176090944	0.000528323348571415	-0.00505929273742445	0.00121117134782141	0.00231220101224064	0.00831328988048595	-0.000315531495764028	0.00143355996200072	0.000653018937180894
MG_082	0.00420466396020346	0.000755723670685327	0.0059404838368578	0.0032356495757479	-0.00110520253235467	0.0209085293090287	0.00231154921923012	0.000712063926282466	0.00149872182501362	5.60272173943874e-05	-0.0019993168333223	-0.00433265016665564	-0.00360811389840485	-0.00400445462562424	-0.00136953580390425	0.00109047864402982	-0.00260953387375168	-0.00205099913520818	0.0108089334602015	0.000147418893943742	-0.00509795776039823	0.0313914774074843	-0.00607913773874932	0.335741315586145	-0.000546080778280632	-0.0061230025655604	-0.00248592239332724	0.00133771338233211	0.0251827619906204	-0.00726240533119468	-0.00209570418635336	0.002587931771692	0.00115955634993457	0.0097215030217489	2.22458164552825e-05	-0.00286149568163936	-0.00315794297566241	-0.00152603507373772	-0.00296211251810823	0.00100141567747308	-0.00180174613263606	-0.00336948246043369	-0.00278100653214149	-0.00172589757694269	-0.00406740297374167	0.0423666416104369	-4.22155260954502e-05	0.00152710928391176	-0.00045725547098964
MG_083	0.000617213432618863	-0.00360811389840485	0.000764955681306106	0.00712933610819662	0.00620466396020346	0.108957153563934	0.00616216758189734	-4.24218197664777e-05	0.00281636717358166	0.00406637423566211	-0.00127949692124234	-0.00127949692124234	0.000165546930230707	-0.00113442641186096	0.00156112424598792	0.00110728214993561	0.00211049420801987	-0.00340778534220976	0.0118924731432664	0.00455397356699239	-0.001381895970672	0.00384244070736894	-0.00240004098899823	0.0052239806689975	-0.00617660667012082	0.00597002281616808	-0.000315531495764028	-0.00159410783104184	0.0252136129805146	0.00153607295853719	0.00173832127806622	-0.00137792610203368	0.00147740516474509	0.0077266803946679	0.0032479471523774	0.0102306541134345	0.00124304260801608	0.00940095148047018	0.00185141422232786	-0.00101110716751202	-0.0010743756264408	-0.000971652699219026	0.00036664161043691	-0.00410718589577888	0.00133646255440417	0.00960220389755932	-0.0021230025655604	0.00551407760667275	0.00384205702433758
MG_084	0.000539223879220521	0.00375082567805864	-0.000807747000530407	0.000243395495052909	-0.00261299434208261	-0.00170812762872541	-1.38025166422362e-05	-0.00469637349650355	0.00122230907830023	-0.000504663715423043	-0.00112982447359858	-0.00112982447359858	0.000180944380799297	0.00117505750400368	-0.00161922277911393	-0.000227725975425058	-0.000235382851991303	0.000933485930528527	0.00365242482972275	0.0250156401205408	-0.00122283912531346	0.00266734418573038	-0.00214859618697905	0.000311549219230121	0.00137480831294447	0.0251956310388206	-0.00127949692124234	-0.00330746991050762	0.0597221309727767	-0.00196932130918354	0.00160355629539433	-7.57023183367567e-06	-0.00236052984792003	-0.000812190953548758	-0.00535551703806637	-3.14619529500348e-05	0.00019431596998816	-0.00443659041571437	-0.00066112609262254	-0.00400445462562424	-0.000943553049281426	0.00314970414440141	0.00196245919932422	-0.00370449747141785	0.000280446783208113	0.00297360694250304	-0.00446898565919182	-0.0009993168333223	-0.000948781918196737
MG_085	-0.000260249695925627	-0.00414902662022376	-0.000330316680033915	0.00485098744182968	-0.00436545100415232	-0.00178577437777869	-7.29822764497512e-06	-0.00141907185790485	-0.00075695739198392	0.00343378331434879	-0.00306651406947148	-0.00306651406947148	-0.00177924531089083	-0.000369610606830523	0.00214019581926392	0.00148586403727349	-0.00202307226327987	-0.000969486459363657	-0.00199438706241492	0.0181248805681582	-0.00315788231347519	-0.000149569983144512	-0.00406740297374167	0.00419195860477744	0.000165546930230707	-0.00090057971804805	-0.00340778534220976	0.00260669378867412	0.00160051678888548	0.00652076511174345	-0.000382786567381138	0.00392086226125068	-0.00411666210716909	-0.00492179008199106	0.000930991711733831	-0.00168234290694055	0.000400108496136656	0.00199126143136422	0.064957153563934	-0.00160560372087246	-0.00188354810882438	-0.00079195000715912	0.000285444525878864	0.00240338380128445	0.0244849271197913	0.00525553064036702	0.00150811440186632	0.000949000864791827	-0.00269637349650355
MG_086	-0.00715000966257341	0.00665474789115595	0.000641443949262979	0.000235325048589197	-0.000110564392745927	-0.00251669288963585	-0.00048646464580264	-0.00207227954324332	-0.00719331818757973	-0.00324917432194136	-4.10550584068516e-05	0.000625611608259816	-0.00215811157492325	0.0125325683730102	0.0189504990018239	0.00620948760965104	-0.00387664350138391	-0.00117518575391108	-0.00541200535137476	-0.00637166251421811	0.000539223879220521	-0.0060928089327041	-0.000321132553444833	0.00733646255440416	-0.00095422480958024	0.012313289880486	-0.000289038542784559	-0.00214859618697905	-0.00214293629548559	-0.00246756191625112	0.00315955634993458	-0.00279195000715912	0.00012689175541733	-0.000223252577240679	-0.00269372555236913	-0.00511263750376698	-0.00547348487137962	-0.00319289277241899	0.00333716933079065	0.00211936635895593	0.012798580978378	0.0478851629101801	0.00477385368316766	-0.00176934588656545	0.0046073045957192	-0.00238337781877757	-0.00505929273742445	-0.00370449747141785	-0.000426480223726267
MG_087	0.00341027065474481	0.00552710928391176	0.00268270229933742	0.00466386274854898	0.000842440707368941	0.00273950515675502	0.00563111351632551	0.010498598653907	-0.000266372235660835	0.00178772439332726	-0.00301476752738155	-0.00301476752738155	-0.00448592239332724	0.00284999033742658	-0.00436545100415232	0.0493405161192614	0.00353101434080819	0.00173832127806622	0.00619177818129453	0.000917155034317982	-0.0041230025655604	0.0356938788115018	0.00180154126074534	0.011167818454837	0.0461254861939529	0.00182339332987918	-0.000337739420906036	0.00321948652033541	0.00199476077495997	-0.000584143073815213	-0.0028187597158842	0.00238132167342225	0.00112721330352905	0.00140993985100708	-0.00224073744202061	0.00154274452901036	0.0040185565160136	-0.00453102558010811	0.00290050851296435	0.00614601809202722	0.0162020843313392	0.0103107020523143	-0.00323868828255916	0.00100112821993555	0.0121163442134563	0.0171282986892105	-0.000546080778280632	0.00119826960477473	0.00046393632943878
MG_088	0.0108523171094861	0.00285407115755105	0.00541585692618479	0.0295231556682057	0.00433646255440417	0.0008465494226556	0.00684505072111577	0.00102493060137618	-0.00103487775289367	0.00191563340895221	0.00176842781140984	0.00226842781140984	-0.00223111093884819	-0.00043887575401208	0.000316247310058526	0.00329849346959898	0.0119861974833578	6.16096106426725e-05	0.00679858097837802	-0.00117597704835673	0.00216216758189734	0.0201163442134563	0.00110609182490503	0.00721948652033542	0.00105354081206811	0.00457277632686772	0.00170225854378395	0.00131583331154016	0.0151000961337518	-0.00183846000431923	-0.0045959788233357	0.000496271720214679	-0.000382786567381138	0.00755525565751955	-0.00370449747141785	0.005145299448381	0.00946648273284485	-0.00584753963211775	0.0445671777362989	0.0107999968279819	0.00248130949582246	0.002587931771692	0.00933640714530402	0.00433716933079065	-0.00077052660009431	0.00665960971462036	-0.00236888648367448	-0.00066112609262254	-0.00103672918494904
MG_089	0.0121580185161299	0.00902699351171131	0.00273011429513945	0.0477337252380504	0.000648849493111683	0.000289295781956161	0.00504651843645339	0.00331051357850788	0.00446512154260191	0.00169388718143301	-0.00333613725145102	-0.00233613725145101	-0.00233031668003392	0.00238844346728662	0.00450119520195769	0.0429044349264053	0.0435437303732718	-0.00483142391907701	0.0113924751050874	-0.00177119584854382	-0.00340770439691127	0.00504991141562196	-0.0041213691110642	0.0237895253314454	-0.0032350443186939	-0.000371023818929931	-0.00590838523208381	0.0205879946486252	0.00949738834429231	0.0017552892281176	-0.00124448730372967	0.00206570796293584	0.00785071518010017	-0.00104041365117022	-0.00455384045739331	0.0116507957114368	-0.000115316713072924	-0.00262385716599439	0.0357215030217489	-0.00161113266378379	-0.00319289277241899	-0.00212121532560139	0.00127518176264693	-0.000326343486067283	0.00195296921903691	0.0297114357572322	0.000216766268365698	-0.000676909012299276	-0.000619878974667878
MG_090	-0.00214859618697905	0.000508434822271447	0.0473069413228491	-0.000191108688242722	0.00449275831575312	-0.00314427317686516	0.00516554693023071	0.00427941844979844	-0.000662830669209351	-0.00301476752738155	-0.00120705330330556	-0.00220705330330556	-0.00179042272049559	0.0013837913144801	4.76900653247625e-05	0.00689607090733579	0.00102493060137618	-0.00529495217086864	-0.0037008673141103	0.0022622666111896	-0.00330746991050762	0.00705644695071857	-0.00330612118849818	0.00506912654494653	0.0055514502355619	-0.00415494927888423	-0.00248156861091762	-0.00270590209357293	0.00516791430116617	-0.00390838523208381	-0.000249530698935484	-0.00347167665142858	-0.00523868828255916	0.0131743156825858	-0.00141982830813435	-0.00136719090109792	0.000483307110364151	0.00188943560725408	-0.000658034460480267	0.00144577837897206	0.000327417999475869	0.00109480664655451	-0.00126024969592563	1.85565160135959e-05	0.00157521440492295	-0.00207073952524024	0.00184410446680119	0.00344531950692734	-0.0058643122824209
MG_091	0.00237024804544334	-0.000662830669209351	0.00102255454390152	0.034168576080923	-0.00112982447359858	0.000263545921702933	0.00129409790642707	0.0065684696064925	0.00241944823909055	0.00933887390737746	0.00373832127806622	0.0197383212780662	-0.00176976827004492	0.00116107687063194	-0.0060928089327041	0.00497430469762405	0.00550811440186633	0.00154359853527291	0.00236664161043691	0.0191814264740674	0.00163265634901592	0.000628337485781894	0.00124909202205502	0.00361994021988413	0.00341722413882514	0.00131583331154016	0.00309923144751063	0.000729630789717321	0.145821428249254	-0.00222792283918766	-0.000144273176865162	-8.43665910477895e-05	-0.000850295855598593	-0.0028649237631002	0.00184205702433758	0.00271206392628247	0.00198619748335777	-0.00625604900494463	0.000853869557520294	-0.00161753528730256	0.00395000631317888	0.00205602721739439	-0.00310520253235466	-0.00117699025317455	0.00274874405380956	0.00320466396020346	-0.00293087345505346	0.00976591650443216	-0.001501401346093
MG_092	0.00980274568335828	0.0031843073137884	0.00141812164357219	0.00111936635895593	-0.00288365578654368	-0.00308815505337115	0.0125514502355619	0.0336990853107417	0.000612871772883446	-0.00208937731965185	-0.00225606090351713	-0.00225606090351713	0.00333887390737746	-0.00036545100415232	-0.00151507288020865	0.00557873927043684	0.000893464786144188	0.00340402117666429	-0.00278965601473222	0.00157056176803379	-0.00236888648367448	-0.00086882112787947	-0.00348934130588856	0.00147199708688002	-0.00327262919056632	5.35408120681119e-05	-5.65961317085251e-06	0.00791722413882514	0.00991099333145501	0.00412335649861609	0.00108086816698771	-0.0014650869890286	0.00241027065474481	0.00184188842507675	0.000937279350132464	-0.00142911861235057	-0.0016024116873794	-0.000684649128843764	0.00514922629756862	0.00105852199817501	-0.00202997718383192	-0.00191671793517293	-0.00214859618697905	0.0626373278403752	-0.00250127817498638	0.0199841576962975	-0.00253947934483618	0.000291145906200673	-0.00227424698840842
MG_093	-0.00666335585467875	0.000373759577644982	0.00181038265289019	0.00387863088893579	0.017804792042868	0.00143355996200072	-0.00360061836302004	-0.00151669288963585	-0.00248592239332724	0.00249627172021468	-0.00419845873925466	-0.00219845873925466	-0.0056892979476857	-0.00403754080067577	-0.0052733196053321	-0.000376633669264902	-0.00253351726715514	0.000582425355388348	0.0292321423663254	0.000805330420213353	-0.00330532444545308	0.000606693788674117	0.00163265634901592	0.0118233933298792	-0.00130492226315167	0.00250054596840903	-0.00169027689491515	0.00190610966020106	0.00537919814878651	-0.00144780941236786	-0.00404435532913674	0.00108086816698771	0.0180867813561163	-0.00202307226327987	-0.00324917432194136	0.00158017169186565	-0.00505099913520818	-0.00543765895073252	-0.000712136989707061	0.000718993467858513	0.00301564012054082	0.0031228741188473	-0.0022202493145585	0.074854071157551	-0.00695422480958025	0.0191164518911756	-0.00180331301527394	-8.43665910477895e-05	-0.0005700358026621
MG_094	0.0150722817730376	0.00156112424598792	-0.00322275165402421	0.00282116140442334	-0.000737480056515555	-0.000149569983144512	0.00413264206015562	0.00139716866542811	-0.000531025580108105	0.00116568798855814	0.0314181216435722	-8.18783564278044e-05	0.00456234104926748	0.00559325038788375	0.00091234088795604	0.000171089900687815	0.0153832739609153	0.00172150302174889	-0.0026936069994952	-0.00342911861235057	-0.0026632007414723	-0.00225933039729407	-0.00347348487137962	0.0135801716918657	-0.00296948645936365	0.000625611608259816	-7.07395252402358e-05	0.00019431596998816	0.000418546795484531	-0.00428856424276784	-0.00419964883395542	0.0135931807732062	0.00348812324562475	0.00161889710418371	0.000805681607195352	0.00659229560308873	0.013765606933409	0.000774900450710922	0.000842440707368941	0.00298976880571232	-0.00441907185790484	0.0016624124703527	-0.00160738067196811	-0.000838923129368063	-0.0041577919658515	0.00210110156454896	-0.00252889913159864	-0.00126024969592563	0.0029623095144034
MG_095	-0.00443887575401207	0.00330296989970771	0.00153243808374888	-0.000786094997444836	0.0446304641960958	-0.00397678860627862	0.000104205199014981	-0.00331219095354876	-0.00259397480042146	-0.00369963149501912	-0.000748938407083552	0.0112510615929164	0.00145290059461624	-0.00325778686448663	-0.00419253613206641	0.00426073718748049	-0.00115804225484892	0.000804434201734696	-0.0046028313345719	-0.00191792261285711	-0.000834312011441865	-0.0013926954042808	-0.00168464912884377	-0.00214859618697905	0.00150811440186632	-0.00115788231347519	0.00422075468910917	-0.00361358379876883	0.004023533328392	0.000431866090129032	-0.00224541695380288	-0.00424840879483224	-0.00113442641186096	-0.00138975946057338	-0.00392771822696236	-0.000306112818566989	-0.00175901606664544	0.00766523790042105	-0.00229869980992731	0.0139584042324883	-0.000578004043779931	0.000507556989184157	0.00556340958428564	-0.00311632149872175	0.00132094210390399	-0.00362031924064996	-0.00448646464580263	-0.00514902662022376	-0.00168234290694055
MG_096	0.000780672413256647	-0.00225819287214193	-0.0049310496400112	-7.67426589062536e-05	0.00422643226480381	-0.000845590621085301	-0.000157507932130957	-0.00147440703624384	0.00324905395617059	0.00254604805388009	0.00541114584790604	0.00141114584790605	0.00043731027375013	-0.00124840593629949	0.00289607090733579	0.0209645583269877	0.000155203676435775	-0.000113832474743891	-0.00213580064851858	0.000206143210959825	0.00933814268189696	0.00168897162263258	-0.000389759460573375	-0.00131219095354876	-0.000268620908797979	0.0058422080341485	-0.00300332815012161	0.00745965114678279	0.00134218008055803	0.00408006611147482	-0.000454553772270411	-0.00307405636758706	0.000431866090129032	0.00139247510508742	-0.00201455500944982	-0.00387328301785374	-0.00549764966866581	-0.00123088312694128	-0.00519106653979852	0.000812823313116162	0.00555726914099623	0.00763038939316947	-0.00422217211824193	0.0023815626607691	-0.0034281196909747	0.00425527255866676	-0.00296270130313034	-0.00583275492201049	-4.70307809630893e-05
MG_097	-0.00250724168424687	0.000937279350132464	-0.0034867426097441	0.00327153748541086	0.00123214236632536	0.00889628015013436	-0.00260811389840485	-0.000919623412784967	-0.000405441402323459	0.00206160961064267	-0.000857359658621937	0.0571426403413781	0.00350843482227145	-0.00545395194611992	-0.00284861965787955	0.0255637581084479	0.00169094228620255	0.021127213303529	-0.00474446935963298	-2.99771838319154e-05	-0.00095422480958024	-0.00433880061329481	0.00208207738714289	-0.000317693212792511	-0.00270650468639024	0.00184410446680119	-0.00455468049307265	0.00131636717358165	0.00214859786447924	0.000323090987700725	-0.00200757023183368	0.000582425355388348	0.00149306541336865	0.000206143210959825	-0.00159989150386335	-0.00241907185790484	-0.0058643122824209	0.426996671849878	0.00167637303232288	-0.000505336161036901	0.00533664414532126	-0.00389955001898455	-0.00336545100415232	0.00046393632943878	-0.00177515132749959	-0.00126024969592563	0.014005950905394	-0.000456401464727092	0.000885162910180051
MG_098	-0.00461672603908472	0.000841957745151084	-0.00382320258827369	0.0202650220789155	-0.00641200535137476	-0.000919623412784967	-0.00194706114591658	0.000731927237890506	-0.0052733196053321	-0.00159989150386335	-0.00131185311633009	-0.00531185311633008	-0.00617445617551214	0.00398544499055018	0.0102948780799224	-0.00234773235476038	0.0186978746435327	0.00100141567747308	-0.00433476209957895	0.00476131171744083	-0.00739269540428079	-0.00362031924064996	0.00780176991231568	0.000798580978378025	0.000224848672500402	0.0998504300168555	0.031145299448381	-0.000578004043779931	-4.01482287251675e-05	0.00211521902776587	-0.00494397241334928	-0.00117518575391108	-0.00518754242868491	-0.00701023119428767	0.000143331010909575	-5.01659921493605e-05	0.097078209918009	0.00015801851612994	0.013992701772355	0.00236339116842273	0.130849990337427	0.0209309917117338	-0.00225819287214193	0.0114441971110338	-0.000845590621085301	0.0564373102737501	-0.00328362626519273	0.000976927736720132	0.000289295781956161
MG_099	0.00738327396091529	0.000841957745151084	0.0021767974117263	0.0442650220789155	0.00158799464862525	-0.000919623412784967	-0.00161372781258325	0.000731927237890506	-0.0052733196053321	-0.00159989150386335	0.000688146883669916	-0.00531185311633008	-0.00017445617551215	-0.00201455500944982	0.000294878079922442	0.00365226764523963	0.000197874643532686	-0.000998584322526919	-0.00333476209957895	-0.00123868828255916	-0.0013926954042808	0.00437968075935005	-0.000198230087684326	0.010798580978378	0.0222248486725004	0.00185043001685549	0.177145299448381	-0.000578004043779931	0.0219598517712748	-0.00488478097223412	-0.00494397241334928	-0.00117518575391108	0.000812457571315095	-0.00701023119428767	0.000143331010909575	-0.00405016599214936	0.00107820991800894	0.00015801851612994	0.00199270177235503	-0.00163660883157728	0.000849990337426582	0.116930991711734	-0.00225819287214193	0.0469441971110338	0.00248774271224803	0.00243731027375013	-0.000283626265192731	-0.00202307226327987	-0.00371070421804384
MG_100	0.00238327396091528	0.00484195774515109	0.0061767974117263	0.0342650220789155	0.0225879946486252	-0.000919623412784967	0.00138627218741674	0.000731927237890506	0.00572668039466789	0.00173344182946999	-0.00331185311633007	0.14268814688367	-0.00317445617551214	0.00398544499055019	0.000294878079922442	0.00765226764523962	0.0106978746435327	0.00300141567747308	0.0196652379004211	-0.000238688282559164	-0.00339269540428079	0.00437968075935005	-0.000198230087684326	0.168798580978378	0.2322248486725	0.00185043001685549	0.001145299448381	0.00542199595622007	0.00995985177127484	-0.00488478097223412	5.60275866507212e-05	-0.000508519087244414	0.000812457571315095	0.00298976880571232	0.000143331010909575	-5.01659921493536e-05	0.00507820991800894	0.00015801851612994	0.00299270177235502	0.00236339116842273	0.00284999033742658	-0.00106900828826617	-0.00225819287214193	0.0384441971110338	0.0121544093789147	0.0104373102737501	-0.00328362626519273	-0.00202307226327987	-0.000710704218043839
MG_101	-0.00343153039350749	0.00714264034137807	0.000242918716810314	0.000843604431093839	-0.00475205284762259	0.00133771338233211	0.00338716974542432	5.85219981750068e-05	-0.00209570418635336	-0.00151869050417754	0.001396211583268	-0.00460378841673201	0.000792946696694441	-0.00369723715680276	-0.00105596012957165	-0.00199046850134199	-0.00024840879483224	-0.000663355854678749	-0.0041948290149727	0.0192795384395501	-0.00470281579376702	-0.00224073744202061	-0.00368779898775937	-0.000485922393327246	0.0299156334089522	-0.0036892979476857	0.00695564467086326	-0.00289777760551485	0.0184012260407645	3.72986968696642e-05	-0.00168845078076988	-0.00198435987945918	-0.00648646464580263	4.28817969381212e-05	0.00036664161043691	-0.000531025580108105	-0.00379533603979654	-0.00121284439233149	-0.00245592405469545	0.00732094210390399	0.00559455859767655	-0.00430612118849819	-0.00244474434248045	-0.00334077970424426	-0.00170449747141785	0.000712063926282466	0.000373759577644982	-4.9993686821119e-05	-0.00510520253235466
MG_102	-0.00159989150386335	-0.00550724168424688	-0.00261843733923089	0.00558721619071573	-0.00169637349650355	-0.00417673881819372	0.00161721343261886	-0.00274446935963298	-0.00112982447359858	0.00304577519041976	-0.00343153039350749	-0.00143153039350749	-0.000148596186979044	-0.000661857318103032	0.00284249206786905	0.00224197751829722	-0.00236052984792003	-0.00532827789852594	0.00569432617418816	0.000373759577644982	-0.00152259483525491	-0.000492443010815843	-0.00442911861235057	0.00379329721641619	-0.000249530698935484	0.00270504782913136	-0.00130804139522256	0.000214225622221315	-0.00161236479290686	0.00223500856444349	0.0102430426080161	0.00353101434080819	0.000551733317157445	-0.00522614631683235	0.0026073045957192	0.00400561293758508	-0.00193855732354124	-0.00230611281856699	0.0355106586941114	-0.00590838523208381	0.00675082567805864	-0.00315788231347519	0.00196853804704997	4.6597609695706e-05	-0.00185398190797277	0.00293099171173383	0.00112721330352905	0.00256280673323903	-0.00235972639083029
MG_103	0.0134060251995785	-0.00133280051182261	0.0179232625732896	0.020911009735139	-0.000769345886565451	-0.00150344184403234	0.00294900086479183	0.0101326420601556	0.00217804561885507	0.0154920000963826	-0.000195207957131988	0.00180479204286801	0.00112721330352905	0.00191685615584619	0.00347020035237661	0.0323884434672866	0.00129227827492648	-0.00214859618697905	0.000444197111033828	0.00509359462195415	-0.000289038542784559	0.00754274452901036	-0.00122283912531346	0.0100038359974573	0.00344531950692734	-0.00179042272049559	-0.000249530698935484	0.00370130019007269	0.0212586101965788	-0.00124448730372967	0.000562806733239024	-0.00100591533385747	0.0114849271197913	-0.00253864516390814	-0.00453102558010811	0.00076230475963418	0.00105852199817501	-0.00368136424106663	0.00849627172021468	0.00276495568130611	-7.29822764497512e-06	8.67813561163111e-05	-0.000230957903787576	0.00220804999284088	0.00181196611504767	0.00780035116604458	-0.00549156517772856	-0.00400757023183368	-0.00210752685673356
MG_476	0.000686929095416476	-0.0016897618606087	0.00571742157299751	0.00117505750400368	-0.00310653521385582	0.000520286182436644	0.00225505789202899	-0.0035897293452552	-0.0010552936132637	-0.000528002913119982	0.000963628328106016	0.000963628328106016	0.00361994021988413	0.0459769277367201	0.03088516291018	-0.0025527423535434	0.0177504693010645	-0.00146221857462771	-0.00224073744202061	-0.000353565252465611	0.0008465494226556	0.00205602721739439	0.00768446850423597	0.00320679465716453	-0.00124768762281515	0.0477172316848734	0.00375604136746784	0.00104991005510721	0.00150484403076642	0.00839822333511417	0.0384317571976543	0.000125486193952917	-0.000804368961179414	-0.00568591935625229	-0.00237166251421811	0.000128298689210544	0.000269596797096434	0.00371206392628246	0.00183079799888883	0.00551353535419737	0.0491982696047747	0.0553158333115402	0.00046393632943878	-0.00225606090351713	0.014373759577645	-0.00198144348398641	-0.00208815505337115	-0.00117597704835673	0.00349200009638256
MG_104	0.0156488494931117	0.0124328539673679	0.000484530629024676	0.00762789060068192	0.00318134913452833	-0.000442730859003759	0.237377813866497	0.00353668689236583	0.0038074638679336	0.0109737091703254	0.00803986213542603	-0.000960137864573975	0.00502699351171131	0.00212017015410335	-0.000463320032102468	0.00692029274518488	0.00104489103597387	0.000571880309025288	0.0110231274479482	0.00539439627912755	-0.00603038519346275	0.00452559296375616	0.00126903964045365	0.00302718607133762	0.0019404838368578	0.0042167662683657	-0.000676909012299276	-0.000150014673723997	0.0377168241685164	0.00152283414797766	0.00309234875949959	0.00333814268189697	-0.000620086632894784	-0.00337365446500959	0.00101412288839109	0.0792775490439919	0.00238012102533212	0.00408006611147482	0.00078715560766851	0.0047306056728473	0.0021804609920054	-0.00474918737713675	0.000877122280700748	0.00208587465288103	-0.000552742353543398	0.0272751817626469	-0.00247445180737182	0.00261024053942663	-0.00108299791219089
MG_105	-0.000408627353737007	-0.00070281579376702	0.00391885415464743	0.0503633911684227	0.00521034398526778	-0.00426540811064317	0.00200112821993555	0.00298298166872431	0.000165546930230707	0.00285572682313483	0.00359995901100178	-0.00240004098899823	0.00102834730078098	0.0130056129375851	0.0106827022993374	0.0124049145998536	0.00975926255797939	0.00199533628457696	-0.00236591445535341	0.00121948652033541	-0.00150127817498638	-0.000195207957131988	0.00949200009638256	-0.00202997718383192	0.00250054596840903	0.0127336277643392	-0.00157606390400821	0.00217723991563026	0.00460747476487858	0.000697874643532687	0.00858242535538836	0.0094040211766643	0.0054806370274393	-0.00617445617551214	0.00227941844979844	0.00130296989970773	-0.00177924531089083	0.00052364857060741	0.00438845791101376	0.00309315427903095	0.0258027456833583	0.00590429581364665	0.00742199595622006	0.00280349722015547	0.00431328988048595	0.0786306555017716	0.000694675554546921	0.0023107020523143	0.000850973379776229
MG_106	0.000243042608016081	0.0139924297681663	0.000456644256502187	0.00685033733524913	-0.00415794297566241	-0.00348934130588856	0.00173832127806622	-0.00439779610244068	0.000896280150134356	-0.00337573231844734	-0.00168845078076988	-0.00168845078076988	0.000417135967731184	-0.00144780941236786	0.00024098393335456	0.0048515108259371	-0.00159409553281983	-0.00380804139522256	-0.000444744342480444	6.61985037483173e-05	-0.00179042272049559	0.00046393632943878	-0.00280436896117942	0.000765916504432161	0.00233991600253277	0.0155184313890824	-0.000776019331002499	-0.00304284643606605	0.170992964564906	-0.00476934684527391	0.00131636717358165	0.000177239915630262	-0.00188609968973011	-0.00360177666488583	-0.00510520253235466	-0.00210752685673356	-0.000329824473598578	-0.0029187791821404	0.00331612561882592	0.0176624124703527	-0.00148418773971006	-0.001381895970672	2.22458164552825e-05	0.00149533628457696	-3.67291849490414e-05	-0.00475205284762259	-0.00255468049307266	0.00307464891947857	0.109480637027439
MG_107	0.0496172134326189	0.00139188610159516	-0.0012350443186939	-0.000870663891803389	-0.000795336039796542	0.000957153563933943	0.00216216758189734	-4.24218197664777e-05	0.00131636717358165	0.00206637423566211	-0.00127949692124234	-0.00127949692124234	0.00416554693023071	-0.00113442641186096	0.000561124245987921	0.118107282149936	-0.00122283912531346	0.00859221465779024	-0.00210752685673356	-0.0014460264330076	-0.001381895970672	0.0168424407073689	-0.00240004098899823	-0.000776019331002499	0.00132339332987918	-2.99771838319154e-05	0.000684468504235973	-0.00259410783104184	-0.000786387019485454	-0.000463927041462808	0.00173832127806622	0.00462207389796632	0.0214774051647451	-0.00227331960533211	0.0032479471523774	-0.00176934588656545	-0.00075695739198392	0.00140095148047018	0.00185141422232786	-1.11071675120075e-05	-0.0010743756264408	2.83473007809745e-05	0.00036664161043691	-0.000107185895778877	-0.00066353744559583	0.0716022038975593	0.10587699743444	-0.00248592239332724	-0.00215794297566241
MG_108	0.00115955634993457	-0.000476452248474118	0.00139716866542811	0.00425527255866676	-6.3693807101986e-05	-0.000662830669209351	-9.79577603982262e-05	0.00580807876701464	0.00111634421345633	-0.000484187739710061	-0.000300914689258275	0.00169908531074173	0.00304577519041976	0.00341287957421055	-0.00200445462562424	0.00662787309249743	0.000367126159862494	0.00971096145721544	-0.00095711820306188	0.00228824221396706	0.000603556295394325	-0.00168591935625229	0.000653018937180894	0.00142167968921741	-0.000375732318447342	0.000269596797096434	-0.000155895533198815	-0.000249530698935484	0.00133623780969536	0.000216766268365698	-0.00349156517772856	2.83473007809745e-05	0.00219431596998816	0.00302255454390152	-0.0028649237631002	-0.00163490575629022	-0.00119331818757974	0.0038422080341485	-0.00314075848684568	-0.00168234290694055	-0.000109594335940016	0.0013195308166911	0.00839822333511417	-0.000943553049281426	0.00289479746764533	-0.00252889913159864	0.00249200009638256	0.00200595090539404	-0.000406819226793795
MG_109	0.00644577837897205	0.00823065411343454	0.0142939618859123	-8.45855718152877e-05	-0.000505336161036901	-0.00297506939862383	0.00307123457587354	-0.00246103490319258	-0.0036328738401375	0.000295502528582153	0.00419431596998816	0.00019431596998816	0.0454060251995785	0.0201804609920054	0.00459229560308873	-0.00208757128084228	0.00172150302174889	0.00240010849613666	0.00221472506924224	0.00314264034137807	0.000108249028365356	0.00149949790235751	0.00125106159291645	0.00387017552640142	0.000562806733239024	0.171851403813021	-0.00075695739198392	-0.00260852259251573	0.0115961960529935	0.00118761240380981	0.00271863454345446	-0.00324917432194136	0.000731379091202022	-0.000588854152093948	-0.00308061299944729	-0.0014867426097441	0.00212335649861609	0.0297826045515854	0.00482300974682546	-0.00124448730372967	0.0383666416104369	0.0314529005946162	0.00439439627912755	-0.00219192123298535	0.00020388340576083	0.00122880415145618	-0.00250724168424687	-0.00415794297566241	-0.000820270576759319
MG_110	0.00558017169186566	-0.00214859618697905	0.120069935351875	0.00704489103597386	0.00440010849613665	-0.00250127817498638	0.00314264034137807	0.00629913268588969	0.00437024804544334	0.0226925300894924	-7.29822764497512e-06	-7.29822764497512e-06	0.0163174910296309	0.00406570796293584	0.000621939459054199	0.00651195903455301	0.038798580978378	0.00803592167782156	0.000603150268235625	-0.0016892979476857	-0.0001012945919113	0.00571863454345446	-0.00103672918494904	0.00554359853527291	-0.000339093090905504	-0.000919705898168299	-4.22155260954502e-05	-9.57041863533584e-05	0.0223660918354888	-0.00109906150090114	-0.00324427632931468	0.00119563103882059	-0.00134525210884405	-0.00138337781877756	-0.00436545100415232	0.00292166135221844	0.00123214236632536	-0.0015297996476234	0.00272963078971732	0.00791938700055272	0.0021809443807993	0.000275191068814518	-0.00306900828826616	-0.00260852259251573	0.00131905090040509	0.00996638187160509	-0.00262828550420198	-0.000808041395222558	0.00406144267645875
MG_111	-0.00021284439233149	-0.00560177666488583	-0.00086437011025696	-0.0029976133649251	-0.00108114584535257	0.000894797467645328	-0.000919623412784967	-0.00598397228775133	-0.00159989150386335	0.000191778181294525	-0.0037008673141103	-0.0037008673141103	-0.00252889913159864	0.000981109867396149	-0.0046610573824242	-0.00279630921876448	-0.00191644724490925	0.000562341049267473	-0.00117179363853676	-0.00122283912531346	-0.00378414149152063	-0.000189617347109816	-0.00461372781258325	0.00267172210147405	-0.00177924531089083	-0.00630905771379744	-0.00496948645936365	-0.00675205284762259	0.00221266806785814	-0.001947144173591	-0.00126024969592563	-0.0053693444982284	0.000149063430572222	-0.00390765124050041	-0.00658712042578946	-0.000880633641044071	-0.00152603507373772	0.00319917082066824	0.00221422562222132	-0.00454783168315853	-0.00353414529036818	-0.00345069720215742	0.00095331095808246	-0.004011107167512	-0.00144780941236786	-0.00028588944578059	0.000452900594616237	-0.00224541695380288	-0.00438746052550754
MG_112	-0.00224073744202061	0.000410270654744804	-0.00276934684527391	0.0287397284255885	-0.00359661619871554	-0.000253537823142354	0.00106160961064267	0.0028584448479612	-0.000765880566971376	0.0018769974344396	-0.00330746991050762	-0.00130746991050762	0.00810771128473698	-0.00269372555236913	0.000968538047049966	0.00483258109240997	-0.00306651406947148	0.000606693788674117	0.00621585850847936	0.00214338006309884	-0.00140778534220976	-0.00103672918494904	-0.00440544140232346	-4.2846436066054e-05	0.00143355996200072	-0.00426540811064317	-0.00259410783104184	-0.00481569268621159	0.00211304382937769	-0.00398397228775133	-0.000353021454139547	0.00341944823909055	0.00467172210147405	-0.00290684572096904	0.00149306541336865	-0.00345069720215742	-0.00260852259251573	0.000477049319556851	-0.000787846544844095	-0.00163490575629022	-0.00310653521385582	-0.00300591533385747	-0.00134525210884405	-0.00607913773874932	-0.00051669288963585	0.00184188842507675	0.00173832127806622	0.00333771338233211	-0.00395340239030428
MG_113	-0.00300332815012161	-0.00347348487137962	0.0735816218392295	-0.00243432543750283	-0.00183275492201049	0.000885162910180051	0.0021350762368998	0.0102892957819562	0.0104658547096318	0.00019431596998816	-0.00560177666488583	-0.00560177666488583	-0.00444826668284255	-0.000592429136706693	0.00173972842558849	0.0118652817924537	-0.00369723715680276	0.00268814688366992	0.0291658638383593	0.000659609714620361	-0.00568375268994147	0.0100056129375851	-0.00450050209764248	0.0106306555017716	-0.00188609968973011	0.00166734418573038	-0.00301701833127568	0.00123214236632536	0.00303181664373342	-0.00348991598239258	-0.00320000317201814	0.000625611608259816	0.00439439627912755	0.0164620769474004	0.00169388718143301	-0.00204646324362825	-0.00331219095354876	-0.00339849814103949	-0.00201380251664224	-0.00417077590940232	-0.00543765895073252	-0.00135551703806637	-0.000734821580205103	-0.00287664350138391	-0.0032350443186939	0.00199126143136422	-0.00151507288020865	-0.000235382851991303	0.00386498306782571
MG_114	-0.00469963149501912	-0.00620529831307387	-0.00481259616013507	-0.000115316713072924	1.66993482194483e-05	0.00184410446680119	-0.00270344184403234	-0.000149569983144512	-0.00350799990361744	0.00100112821993555	-0.00598144348398641	1.85565160135959e-05	6.28782499346635e-05	0.0292306531547261	0.0458498752264604	0.00312793114348295	0.0144927583157531	0.00265286415002443	-0.002011107167512	-0.00100535198187526	-0.00607913773874932	-0.00352259483525491	0.00594900086479182	-0.00401476752738155	-0.000356428527275368	0.00480154126074534	0.356419448239091	0.000268427811409837	-0.00136226097409922	0.00199126143136422	0.108893464786144	0.00152710928391176	-0.00172058155020156	0.000921661352218439	-0.000834312011441865	-0.00168375268994147	0.000940707262575544	0.00569432617418816	-0.004213654189162	0.0302061432109598	0.00321422562222132	0.00731220101224064	-0.00161753528730256	0.00131749102963086	-0.00296948645936365	-0.000492443010815843	-0.0010743756264408	0.000478035640273898	0.00166734418573038
MG_115	0.00265922029575574	0.00364697854586046	-0.000741610190778841	-0.000618783263615724	-0.000850295855598593	0.00161287177288345	-0.000375732318447342	0.0048421176865248	0.000746462176857643	-0.000315531495764028	0.00205602721739439	-0.00194397278260561	0.0185530505371909	0.00140095148047018	-0.00184753963211774	-0.00383126388788731	0.00179470168692614	-0.000145928842448954	0.000625611608259816	-0.00143365346055006	0.00195000631317888	-7.91377387493186e-05	0.000896280150134356	0.0029791500284924	-0.000201605151260678	0.00266950481636378	0.00746052065516381	0.00108086816698771	0.0589885769977335	0.00133894627091842	-0.00348235935287826	0.000263545921702933	-0.0005700358026621	0.0333870056579174	-0.00188609968973011	0.000971809867868975	0.00427410242305731	0.009988892832488	-0.00371901810064804	-0.00336719090109792	0.00226842781140984	0.00237480831294447	-0.000840443650065428	-0.00086882112787947	0.000370248045443333	0.000477405164745093	0.00140589216895816	0.000442572238424518	0.000777160874686544
MG_116	-0.00504242181976647	0.276369521643562	0.00206570796293584	-0.00113580934641151	0.000712063926282466	0.000269596797096434	0.0117932972164162	-0.00143019312599056	-0.0009993168333223	-0.000559671085459797	-0.00543719326676098	-0.00143719326676098	0.000920862261250682	-0.00390838523208381	-0.00231219095354876	0.00818874746438994	0.00515955634993458	0.000558435351842662	0.000769042096212424	-0.00070650468639024	0.000466482732844858	-0.0048796076105376	0.000174781068532988	0.00237480831294447	0.00222207389796631	0.00121117134782141	0.00130154126074534	0.000686929095416476	0.0298232244625963	0.000879476158677089	-0.00460378841673201	-4.22155260954502e-05	-2.81901321310257e-05	-0.000268620908797979	-0.00210752685673356	0.00109315427903095	0.00760220389755932	0.00653365341578274	-0.00405529361326369	-0.000977445456098486	0.00275572367068533	0.00285231710948608	0.00113850431836063	0.0018987054080887	0.00169094228620255	-0.00176934588656545	0.0033975883126206	-0.0010743756264408	0.00036664161043691
MG_117	-0.00270027489990313	0.0139208622612507	0.000849876654030524	0.00139440931349637	-0.00604242181976647	0.00220208433133919	0.00354359853527291	-0.00224541695380288	-0.00127949692124234	0.00333771338233211	0.00419195860477745	0.00319195860477745	-0.00240004098899823	-0.00308061299944729	-0.000426480223726267	0.0215155153337075	0.000477405164745093	0.00411634421345633	-0.00419964883395542	0.00155145023556191	-0.00390785549704034	-0.001501401346093	0.00909942028195194	-0.00360061836302004	0.0088465494226556	-0.00481569268621159	0.00284532081224231	0.0026373278403752	0.00183893904380086	0.00963873866285954	-0.00086882112787947	-0.0041230025655604	-0.00577515132749959	0.000688146883669916	0.00205852199817501	-0.00186735793984437	-6.65140694714808e-05	0.00241585692618479	-0.00143365346055006	0.00196245919932422	-0.00360811389840485	-0.00350799990361744	-0.000769345886565451	-0.000566216685651211	0.00302493060137617	0.00140602519957854	0.00121117134782141	0.00680154126074534	-0.00139779610244068
MG_118	-0.0037008673141103	0.00227941844979844	-0.00440582115536586	0.00294892763000243	-0.00674446935963298	0.011412759392228	0.0192997251000969	-0.00275901606664544	-0.00243153039350749	0.000653018937180894	-0.00368591935625229	-0.00168591935625229	0.00557088138764943	-0.00247445180737182	-3.42077272572072e-06	0.000725827758633751	-0.00444826668284255	0.00245490146742107	-0.00423439306659104	-0.00219725431664173	-0.00177515132749959	-0.00261299434208261	0.00433640714530402	0.00133664414532125	-0.00280436896117942	0.00027410242305731	-0.000274246988408416	-0.000205298313073865	0.00306255223402643	0.00246207694740043	-0.00306651406947148	0.00112721330352905	-0.00250050209764249	0.00155402916289969	0.000603150268235625	-0.00392771822696236	-0.00203361812839491	-0.000150014673723997	-0.00423111093884818	-0.00178527493075775	0.00349275831575312	-0.00541779564152101	-0.00199438706241492	0.00084188842507675	0.00604948322102417	-0.00241167198111489	-0.00122283912531346	0.000180944380799297	-6.90082882661702e-05
MG_119	-0.00109906150090114	-0.00190838523208381	0.000491726611741156	-0.00101569035843085	-0.0037649914355565	-0.0021179113953004	-0.00160421287601714	-0.00553792305259956	-0.00222792283918766	-0.00075901606664544	-0.0026577919658515	-0.0041577919658515	-0.00308061299944729	0.000233601126431338	0.0044555024406582	-0.00228530351402459	-0.00175227083436333	-0.00575708128318969	-0.000388142462420984	-0.00278100653214149	-0.00423439306659104	-0.000150014673723997	0.00400205469482753	0.00049949790235751	-0.00328362626519273	0.000607304595719199	-0.00417445617551214	-0.00179611659423917	-0.00442015330128462	-0.000531363822786457	0.00408355275509076	0.00164128783289905	-0.00355072878174792	-0.00295510896402613	-0.0061005978579835	-0.000115316713072924	0.00861024053942662	-0.00567609712316232	-0.00189579480098502	0.00444336737950982	0.117328878707709	0.0760722817730376	-0.0023984981410395	-0.00228588944578059	0.00068285744253338	-0.00581953900799459	-0.000347575170277253	0.000841957745151084	-0.00405016599214936
MG_120	0.00214019581926392	-0.00253864516390814	0.00334051611926137	0.000633841975273497	-0.000588854152093948	0.00546897441989189	0.0078820886046996	-0.0004024029722835	-0.00275901606664544	0.00680893346020148	-0.000741610190778841	-0.000741610190778841	0.016364795794397	0.0151152190277659	0.00838012102533212	0.000194551285381872	0.0174712870563704	-0.00238337781877757	-0.00135855605073702	0.014971809867869	-0.000820270576759319	0.000112330114875353	0.00839578712398287	-0.000864923763100198	0.00245290059461624	0.00821585850847936	-0.00252889913159864	-0.00219964883395542	-0.00221705964381289	0.00329849346959898	0.00622779091265459	-0.00477896274770766	-0.000369610606830523	2.12870381153946e-05	-0.00297774973315526	-0.00107996388373806	-0.00615750793213096	0.181245938528717	-0.00397678860627862	0.101407570863293	0.0784158569261848	0.0334946638389631	0.00067365651393271	0.00307400293603927	0.00191685615584619	-0.00269037415220727	-0.00482568431741422	-0.00460177666488583	-0.000880633641044071
MG_121	-0.000834312011441865	-0.00469963149501912	-0.00196932130918354	0.00518134913452833	-0.00395051677897583	-0.00129495217086864	0.00046393632943878	-0.004011107167512	-0.000289038542784559	0.0179208622612507	0.00139147740748427	-0.00260852259251573	0.0926842266507312	0.0129965792272743	0.0055132573902559	0.0027912338848293	0.0204001084961367	-0.0045193629725607	-0.00160421287601714	0.00131636717358165	-0.00270027489990313	0.000280446783208113	0.00638641620123116	-0.00330746991050762	0.000686929095416476	0.0135945585976765	-0.0029051933534455	-0.00223391305138138	-0.00113304114288584	0.0028787846743986	0.0090867813561163	-0.0055897293452552	-0.0037008673141103	-0.00254034885321722	-0.00266320074147229	-0.00129121416007363	-0.00117518575391108	0.180363908026684	-0.00248156861091762	0.00477385368316766	0.0175752144049229	0.00766719948817739	-0.00131729770066258	0.0158509733797762	0.0789099398510071	0.0036624124703527	-0.00601380251664224	-0.00256621668565121	0.00171742157299751
MG_122	-0.00127134167862959	0.00154885699503075	0.00145183890274719	0.000535424827811465	0.0602433954950529	-0.000268072762109495	-0.00247445180737182	-0.00141278380928427	0.00595049900182391	0.000143331010909575	-0.00483142391907701	-0.00483142391907701	-0.0038363394973758	-0.000902824733553353	-0.00480701220691393	-0.000224290557117479	-0.00187970266157915	-0.00231102837736741	0.00604330005806872	-0.00438746052550754	-0.00490223295476058	-0.000388142462420984	-0.00460837945140752	0.00221472506924225	-0.0048455906210853	-0.0016028313345719	-0.0054867426097441	0.00102718607133762	0.0294849252926875	0.000484530629024676	-0.00276227374043461	0.000510904568248427	0.00244336737950982	-0.00236889719469971	6.10451233498399e-05	0.00029938592000231	-0.00154203348878314	-0.0029310496400112	4.76900653247625e-05	-0.00293485348695563	-0.00468969912718697	-0.00461878326361573	-0.00609045134556342	-0.000800829179331761	-0.00147440703624384	0.00232390287683767	-0.00131714255746662	0.00377674742275932	-0.00402281975482545
MG_123	-0.0041577919658515	0.00798760877057066	-0.00342316960654233	-0.000364431003361115	-0.00296270130313034	-0.000406819226793795	0.00838333789283091	0.00217505750400368	0.271221037252292	0.000909939851007083	0.00117431568258577	-0.00282568431741421	-0.00568375268994147	0.00239037098777121	0.00370622890081741	0.00299797652429701	-0.0048455906210853	-0.00118565450510884	-0.00190765124050041	-0.000699631495019122	-0.00290684572096904	-0.00315785169477473	0.00628446262010446	-0.00268094909959492	0.00676131171744083	0.0143666416104369	0.00166734418573038	-6.3693807101986e-05	0.000265529172970264	-0.000487565169088086	0.00155173331715744	-0.000663502463449275	-0.00673748005651556	-0.00659112019781996	0.000584538783718086	0.00937781386649723	-0.00246392704146281	0.000568982909081236	0.000558435351842662	-0.00121932758674335	0.0033367992585277	-0.000581878356427812	-0.000824658902090769	0.000921661352218439	-0.000387460525507533	0.000879476158677089	-0.00278100653214149	0.0104849271197913	-0.00059573866452801
MG_124	-0.00189228871526303	0.000514077606672759	0.0686624124703527	-0.000661857318103032	0.0244102706547448	-0.00270942388925721	0.00190610966020106	0.00198619748335777	0.000963628328106016	-0.00371538794334049	-0.00191671793517293	-0.00191671793517293	-0.000315531495764028	-0.00411666210716909	0.00473975030407438	0.00377782788175807	-0.000804368961179414	-0.00426540811064317	-0.000519362972560699	-0.00200404815590154	-0.00202997718383192	0.0044403289145402	0.0108453208122423	0.00486341972321996	-0.00485228353318743	0.000437828297323389	0.000388457911013759	-0.00220160515126068	0.00408107333643432	-0.0036349057562902	0.00243355996200072	0.000911844946628854	-0.00429495217086864	-0.00389579480098501	0.00122230907830023	-0.00215794297566241	-0.00229869980992731	-0.00143019312599056	0.00463380856104899	0.00131905090040509	-0.0016897618606087	0.00342393609599179	-0.00187170131078945	-0.00503487775289366	-0.00169725431664173	0.00160355629539433	-0.00217660667012082	0.00366226057909396	-0.00398144348398641
MG_125	0.000971809867868975	-0.00279195000715912	-0.000442730859003759	0.00057683039345767	-0.00219192123298535	-0.00320705330330556	-0.00153351726715514	-0.00428257842700248	-0.00230091468925828	-0.000674236898500343	0.0303364625544042	0.00933646255440417	0.000653018937180894	0.00154544622772959	0.0060916147679162	0.00408006611147482	0.00619431596998817	-0.00260852259251573	4.76900653247625e-05	0.00755305053719093	0.00124304260801608	-0.00589579480098501	-0.00168671011951405	-0.00117699025317455	-9.14706909713077e-05	0.00370130019007269	0.00123411943302863	-0.00280436896117942	0.00299017743949548	-0.00160738067196811	0.00808207738714288	-0.00350799990361744	-0.00193855732354124	-0.00292599706396074	-0.00494397241334928	0.002364795794397	0.000625611608259816	-0.00605951616314221	-8.43665910477895e-05	0.00437968075935005	0.0105235477515259	0.0109505467659522	-0.0036349057562902	-0.00324917432194136	0.00271206392628247	-0.00261372781258325	-0.00298144348398641	-0.00450466371542305	-0.00252889913159864
MG_126	-0.00228257842700248	0.00166734418573038	0.00309776704523941	0.00449333481827641	0.000688146883669923	0.000747687312875306	0.00465960971462036	0.000682702299337423	0.00793259702625833	-7.29822764497512e-06	0.000690942286202548	-0.00630905771379744	-0.00305929273742445	-0.000977749733155259	-0.000515812019881712	0.00430378802745218	-0.00502639305749696	-0.00015811157492325	0.0152306531547261	-0.0029051933534455	-0.00239779610244067	-0.00220000317201814	-0.00128136545654554	0.00665922029575573	-0.00350799990361744	-0.000396443704605676	-0.00495422480958024	0.00312721330352905	0.00469318885634856	-0.00503038519346274	-0.00370449747141785	0.00046393632943878	0.00893099171173384	0.00236390802668351	4.76900653247625e-05	-0.00446392704146281	-0.00461372781258325	-0.000661857318103032	0.00301564012054082	-0.000306112818566989	-0.00313137073875631	-0.00604242181976647	-0.00253864516390814	0.00623214236632537	0.0254689744198919	0.017364795794397	-0.00187170131078945	-0.000476452248474118	-0.00563490575629021
MG_127	0.00382326118180629	0.00289628015013436	0.00620614321095983	0.00523500856444349	0.000275191068814518	0.00202466131560913	0.00295715356393395	0.00194362345283921	6.63742356621089e-05	0.00108086816698771	-0.00266228661766789	-0.000662286617667887	-0.00364427317686516	-0.000634905756290216	0.00113850431836063	0.00294892763000243	0.00194900086479183	0.00110609182490503	0.00166734418573038	0.00212548619395292	-0.00176976827004492	0.033099420281952	0.00116216758189733	0.00843175719765431	0.00334196553951974	0.00109923144751062	-0.00307827544130435	0.00250054596840903	0.0116587363296688	-0.00105596012957165	-0.00348934130588856	0.00166950481636378	0.00122510201850933	0.0424001084961367	-0.00279195000715912	1.66993482194483e-05	0.00143378331434879	-0.00302639305749695	-0.00198384088952078	-0.00236052984792003	-0.000446949462809071	-0.000339093090905507	-0.00377515132749959	0.000373759577644982	0.00953101434080818	0.00557521440492294	-0.00123408349556784	0.000496271720214679	-0.0001012945919113
MG_128	0.0012479471523774	-0.000382786567381138	0.0014712870563704	0.00432280635102145	2.22458164552825e-05	0.0014403289145402	0.00700068316667771	-0.00210752685673356	-0.00578577437777869	-0.001381895970672	-0.00220529831307387	-0.00120529831307387	0.00314264034137806	0.00148812324562475	0.00507228177303764	-0.00430990428355033	0.00245490146742107	0.00180479204286801	0.00212335649861609	-0.00360061836302004	-0.000300914689258275	-0.00559661619871554	0.000747687312875306	0.00152710928391176	-0.00226540811064316	0.00137375957764498	0.00195000631317888	0.00285407115755105	0.00139028408674874	0.000290241188405399	0.00260669378867412	0.00213117887212053	0.000280446783208113	-0.000898882301800408	-0.00278100653214149	-0.00155422162102795	0.00289479746764533	-0.00408114584535257	0.000979150028492394	-0.00160421287601714	0.0399861974833578	0.0820820773871429	-0.0055197454556815	0.0051497041444014	0.00398298166872431	-0.000444744342480448	0.00259221465779025	-0.00189228871526303	-0.000321132553444833
MG_129	-0.00340778534220976	0.0028769974344396	-0.00355422162102793	0.000247729165636673	-0.00705099913520818	0.000414661500457558	0.000147418893943742	0.000558435351842662	-0.000776019331002499	0.000431757197654307	0.000399381636979959	-0.00360061836302004	-0.00202997718383192	0.00464448296193362	0.00547110086840136	-0.00521499843332583	0.00169387881150182	-0.00390640537804584	-0.00519764561575424	0.005894004440974	-0.00371175778603294	-0.00209570418635336	0.0021843073137884	-0.00207413605659584	0.0030701270425631	0.0235349130109714	-0.00156217170267661	-0.00208937731965185	-0.000767692605233378	-0.000172256462701391	-0.000315531495764028	0.00304467828922091	-0.0067604034261261	0.000798580978378025	-0.000195207957131988	-0.00550724168424688	-0.00380804139522256	-0.00269703010029228	0.00224757277211229	2.22458164552825e-05	0.00462207389796631	0.000733627764339162	-0.00324917432194136	0.00133771338233211	-0.00270812762872541	0.0491809443807993	0.00202466131560913	-0.000843273336787488	0.00156280673323902
MG_130	-0.00115012334596948	0.0942854445258789	-0.00228856424276784	0.00383378578024271	-0.00593429203706416	-0.00151507288020865	0.00480893346020148	0.00421676626836569	-0.00584753963211775	0.00180807876701465	-0.00387664350138391	-0.00187664350138391	-0.000744469359632988	0.0145144245707322	0.0138164291971783	0.00224980871066652	-0.00583275492201049	0.000444197111033828	-0.00483142391907701	0.00213568771757909	-0.00595711820306187	-0.0041577919658515	0.00124098393335456	0.00019431596998816	0.00293553723089265	0.0192510615929164	0.00353922387922052	-0.00117518575391108	0.00860382866927248	0.00531978264524568	-0.0035197454556815	0.00423065411343454	0.00128929578195616	0.0145023503313342	-0.000369610606830523	-0.00254783168315853	0.00454604805388009	-0.000319983633147267	-0.00066353744559583	-0.000121912670146759	0.0142844626201045	0.00236509424370979	-0.00076227374043461	-0.000110564392745927	0.00862193945905421	-7.67374267104382e-05	-0.00386735793984437	-0.00261299434208261	-0.00223183090089049
MG_132	-0.00178577437777869	0.00131636717358165	0.00052364857060741	-0.00347923488825655	0.000653018937180894	0.00250054596840903	-0.000594107831041836	-0.00168671011951405	0.00651065869411143	0.00155145023556191	-0.00523111093884818	-0.000231110938848186	-0.00270590209357293	0.000688146883669916	-0.00453102558010811	-0.000790124703096418	0.00333664414532125	0.00152710928391176	-0.00498330065178055	0.000652344320593218	-0.00233909309090551	-0.00450466371542305	0.000587931771691998	0.00492172455869565	-0.000136580276780041	-0.0034186987551592	-0.00308533849954244	0.0029791500284924	-0.00211731770830603	-0.000741610190778841	0.000957153563933943	0.00214338006309884	0.000937279350132464	0.00473975030407438	-0.00242478559507706	0.00136712615986249	0.00182326118180628	-0.00469637349650355	0.00260444087814079	-0.00202307226327987	-1.4767527381554e-05	-0.00490640537804584	-0.00541779564152101	0.000791547234824892	0.0234208622612507	-0.00205637654716079	-0.000776019331002499	0.000963628328106016	0.000275191068814518
MG_133	-0.00619331818757973	-0.000850295855598593	-0.000898898435451045	-0.00201455500944982	-0.000406819226793795	0.00192562437355921	-0.00399156517772856	-0.00252889913159864	-0.00627424698840842	-0.00189228871526303	-0.00168250897036915	0.000317491029630856	-0.00734077970424427	0.0111123301148753	0.00968905077319188	0.00137922325680387	0.00201669934821945	-0.00066353744559583	-0.0042784969782511	-0.000821615945550902	0.00122230907830023	-0.00604242181976647	0.00827519106881451	0.00100112821993555	-0.00381569268621159	0.0238540711575511	0.00142167968921741	-0.000662830669209351	0.00112021047786851	0.00592326257328955	0.00811634421345633	-0.001381895970672	-0.000149569983144512	-0.00129121416007363	-0.00320000317201814	-0.00195711820306188	-0.00354509853257892	-0.000463927041462808	0.00238132167342225	-0.00199438706241492	0.00950811440186632	0.0136035562953943	-0.00292935077056293	-0.00131577334926883	-0.00345725547098963	-0.0028649237631002	-0.00390785549704034	-0.00240004098899823	-0.000748938407083552
MG_134	0.00231154921923012	-0.00226540811064316	-0.00117445617551214	-0.000515812019881712	0.0106066937886741	-0.00245592405469545	0.00214338006309884	0.000178045618855066	0.00119826960477473	-0.000465086989028602	-0.0016897618606087	-0.0016897618606087	-8.43665910477895e-05	-0.00395051677897583	-0.00109006014899292	0.0259107000868451	0.0183975883126206	-0.00404435532913674	-0.00333880061329481	-0.00171901810064804	0.00419668698472606	-0.000353021454139547	-0.00293087345505346	0.000125486193952917	0.00342933283795635	-0.00130492226315167	0.000652344320593218	-0.00194645918793189	0.00419455128538188	-0.00347348487137962	0.00366950481636378	0.00916413088213498	-0.00309795776039823	-0.00372058155020155	0.00141275939222804	-0.00297678860627862	-0.00209570418635336	-0.00126024969592563	0.00695899163427591	0.00549306541336865	0.00253778142537228	0.0306517747020867	-0.00168671011951405	-0.00481569268621159	-0.00199404909460597	0.0751280350202595	-0.00393380149625168	-0.00208937731965185	-0.00178577437777869
MG_135	-0.00259397480042146	0.00366719948817738	-7.67374267104382e-05	-0.00308899026486102	-0.00176934588656545	-0.00270344184403234	-0.00105099913520817	-0.00386735793984437	0.000178045618855066	0.00849200009638256	-0.000195207957131988	-0.000195207957131988	0.00112721330352905	0.0139168561558462	0.00847020035237661	-0.00561155653271339	0.000625611608259816	-0.00214859618697905	0.000444197111033828	0.00109359462195415	-0.000289038542784559	-0.00345725547098963	0.000777160874686544	-0.000662830669209351	-0.00255468049307266	0.104209577279504	-0.000249530698935484	-0.00229869980992731	0.000258610196578801	-0.00124448730372967	0.026562806733239	-0.00300591533385747	-0.00151507288020865	-0.00253864516390814	-0.00453102558010811	0.00076230475963418	5.85219981750068e-05	-0.00568136424106663	0.000496271720214679	0.00476495568130611	0.00999270177235502	0.0150867813561163	-0.00623095790378757	-0.00279195000715912	0.002145299448381	-0.00419964883395542	-0.00349156517772856	-0.00400757023183368	-0.00210752685673356
MG_136	-0.00160560372087246	-0.000189617347109816	0.00131369626607608	0.00479839722017254	0.0076196462468928	-0.00202307226327987	-0.00368375268994146	-0.000223252577240679	0.00566241247035271	-0.00269703010029228	-0.00135871216710096	-0.00235871216710096	-0.00323095790378757	-0.00188812324582997	-0.000592429136706693	0.00190558332558338	-0.00328588944578059	-3.14619529500348e-05	0.00274425333422039	0.00160220389755932	-0.00043887575401208	0.0153832739609153	0.00076230475963418	0.00367886744655517	0.00307123457587354	-0.00126024969592563	2.22458164552825e-05	-0.000351315795510431	-0.000700821772288751	-0.00574185417792743	-0.00551110716751201	-0.00227625552065876	-0.000157507932130957	0.010085874652881	-0.000807747000530407	-0.00497300648828869	-0.00390838523208381	-0.000728462514589148	0.00277716087468655	0.00246340725095893	-0.000198230087684326	0.0028820886046996	-0.00319289277241899	0.00141585692618479	0.00216724507798952	-0.000515812019881712	-0.00436545100415232	-0.00311632149872175	0.000323090987700725
MG_137	-0.000918779182140395	-0.00320000317201814	0.00111874557895079	-0.00116741890759003	-0.00183846000431923	0.0374806370274393	0.00158017169186565	-0.000774109572845294	0.000885162910180051	0.00276131171744083	-0.000260249695925627	-0.00126024969592563	-6.3693807101986e-05	-0.00101023119428768	-0.00461878326361573	-0.00109367389793982	0.000364795794396994	-0.00303258112202008	-0.00204668904191754	0.0125081144018663	-0.00134525210884405	0.00212335649861609	0.00580807876701464	-0.00270027489990313	0.000937279350132464	-0.00237116413808452	-0.000332800511822606	0.0108420570243376	-0.000288110276593867	0.0180212870381154	0.00123214236632536	-0.000789656014732215	-0.00160421287601714	-0.000824658902090769	-0.00438746052550754	-0.000750946043829415	0.00076230475963418	0.00723942067224252	-0.0029051933534455	-0.00247445180737182	-0.00109006014899292	-0.00100487274687798	-0.000887669885124648	-0.00261753528730256	0.000841957745151084	0.00191885415464743	-0.00501701833127569	0.000314080643747702	0.00384987522646044
MG_138	0.00444927121825207	0.0115454462277296	0.0123255814232865	0.00896534309102651	0.00582922409059768	-0.000820270576759319	0.0230989402667423	0.015085874652881	0.0011544093789147	-0.00144780941236786	-0.000737480056515555	0.00459585327681778	-0.00168136424106663	0.0100433000580687	0.0102336011264313	0.00782178740830808	0.00580746386793358	0.00169388718143301	0.00531301466638087	0.00239822333511416	-0.000812596160135071	0.0653815626607691	0.00243856187289515	0.0207623047596342	-0.0020928089327041	-0.000110564392745927	0.00108122081785961	0.0274946638389631	0.00789388314199041	0.00531643384300465	-0.00254034885321722	-0.00105596012957165	0.00403986213542602	0.00678500156667416	0.000532438083748879	-0.000418378160770519	-0.0038363394973758	0.00143723172547745	0.00916568798855814	0.00919241720279454	-0.00125378709245612	0.00348812324562475	0.00727153748541084	0.0131750575040037	0.00623500856444349	0.0318088913117573	-0.00300332815012161	-0.00183846000431923	0.00354885699503076
MG_139	0.00553766192628468	0.00571411055421941	0.00017129046934905	-0.00131412281899826	-0.0041213691110642	0.00148101216155783	0.00100561293758508	0.00411014418007545	-0.0026162086855199	0.000841957745151084	0.00145965114678279	-0.00454034885321722	0.00353365341578274	0.0189095486544366	0.000126716982146252	-0.00256492917371448	-0.00211383247474389	0.0188649830678257	0.00193820415207752	0.00279999682798186	-0.00461672603908472	-0.000515812019881712	-0.00537806054094581	0.026093154279031	-0.00103420064744364	0.00820388340576084	0.0274181216435722	0.00980176991231568	0.00533102363463328	0.000150286743597378	0.00469432617418816	0.00124098393335456	-0.00390765124050041	0.000710412517707718	0.00221552366169742	0.0055437303732718	0.00524772916563667	0.00399540158970671	0.00166734418573038	-0.00188977113152784	0.00961253947449246	0.00568905077319187	0.00125651193673655	0.0013376784975824	-0.00167984477761324	0.00182922409059767	-0.000741610190778841	0.00644419711103383	0.00292751217796746
MG_140	0.0615178371221934	0.00961589309726123	-0.00145272624070325	0.000893709157123307	0.00139051577073324	0.000649320320431857	0.00296747714738885	-3.23315658545542e-05	0.000484530629024676	0.0291584324097853	0.0129843096415691	-0.00101569035843085	-0.00017723264162825	-9.82256050452435e-06	0.00182322446259633	0.00825587654317153	0.00499797652429701	0.0157344447306836	0.00104345061655152	0.00169411153390059	-0.00107541943055645	0.00227152104520675	0.00632845830292733	0.0108830729731025	-0.00168356615699536	0.0222033466345642	-0.00286904285932157	-0.00110467915976589	0.00188689835354797	-0.000302570074442204	0.000725827758633751	0.0014650638868392	0.0015620362190982	0.00194853150292951	-0.00048522351926783	-0.00373461319064813	0.00228659507264253	0.00171489414703777	0.00132796225259404	0.000455882848070563	-0.000896168184429336	-0.000836375036752379	-0.00234126367033122	-0.00268012201154461	0.0013443765927868	0.00774107720647263	0.00193762841022685	0.0248523763357857	0.0691620832043306
MG_141	0.0193230909877007	0.00461070831856178	0.00329003299740176	0.0109674771473889	0.0446102405394266	-0.00543765895073252	0.0176680823441398	0.001807107227581	0.000364795794396994	0.0044071910672959	0.0183957871239829	0.00239578712398286	-0.000505336161036901	0.000389688404027144	0.00264360654686122	-0.000428675511319865	0.0106582129851947	0.184764955681306	0.00787808732985323	2.22458164552825e-05	-0.00168234290694055	0.0142892957819562	0.00553896509680743	0.0202158585084794	0.00350755698918416	-0.00269637349650355	-0.00345069720215742	-0.0051087577283525	0.0192298806558418	0.00158617511296755	0.000682702299337423	-0.00368375268994146	0.0648282063614632	-0.000728462514589148	-0.0017649914355565	0.00415520367643578	0.00102718607133762	-0.00348991598239258	-0.00496948645936365	0.0436609388261919	0.00205219058763215	-0.00136953580390425	-0.0061005978579835	-0.0037741095728453	0.00110110156454896	0.00452076511174344	-0.00471553737989554	0.0434994979023575	-0.00167984477761324
MG_477	-0.000662830669209351	-0.00315467918775768	-0.00335551703806637	0.000216766268365698	-0.00440544140232346	-0.00117597704835673	0.00533991600253277	-0.00485735965862194	0.00238132167342225	-0.00120160515126068	-0.000546080778280632	-0.000546080778280632	0.00108086816698771	-0.00311632149872175	-0.000235382851991303	-0.00342316960654233	-0.00158637256483497	-0.00293087345505346	-0.00343153039350749	-0.00227608810116565	-0.00066112609262254	0.000686929095416476	0.000196686984726059	0.00144958867253017	0.00285455377728543	0.000994340386829148	0.0019858391859172	-0.000658034460480267	0.00076304169274452	-0.00466320074147229	0.00285924151315432	-0.000562171702676612	-0.00410718589577888	-0.000173776983398756	-0.00362975195455667	-0.00306651406947148	-0.0010743756264408	-0.000406819226793795	0.000611494838089525	0.0023671261598625	-0.000315531495764028	-0.000200026304507044	-0.00075695739198392	-0.00371175778603294	-0.000971652699219026	-0.00124427632931468	-0.00170885409379933	-0.00283586911786501	-0.000801746132636061
MG_142	0.010956255426992	-3.42077272572072e-06	0.00700238663507491	0.0057302755506016	0.00236339116842273	-0.00246103490319258	0.00616724507798952	0.018637589735532	-0.000436590415714366	0.00491938700055271	-0.00230611281856699	0.000360553848099678	0.00273759466880533	-0.0012943217816492	0.000877122280700748	0.0346624946346954	0.0153211991244243	0.000143331010909575	0.0179107000868451	0.000688146883669916	0.00161964624689281	0.0058786308889358	0.000879476158677089	0.0101011176981996	0.00620388340576083	-0.000760425253974545	-0.000584143073815213	0.00384987522646044	0.0108595340786924	-0.00399842877184597	-0.0031350169321743	0.00530627444763088	0.00257188030902529	0.00340587840251211	8.96367888742339e-05	0.0041767974117263	-0.00232634348606729	0.000748550931835373	0.0073870056579174	0.00281862021746859	-0.000157507932130957	0.00191685615584619	-0.00214928481989983	-0.000369610606830523	0.00474425333422039	0.0363633560066181	-0.00461672603908472	-0.00346634658421727	0.00208587465288103
MG_143	0.00209480664655451	0.00241944823909055	0.00784999033742658	0.00861024053942662	0.00210044998101546	3.50920782750674e-05	0.00272963078971732	0.00103220347167068	0.019799973695493	0.0270446782892209	-0.00304284643606605	-0.00204284643606605	0.00387111475870561	-0.000943972413349273	0.0338924731432664	0.00711521902776588	-0.00180804139522256	-0.00336267215962479	-0.003417795641521	0.00258780345723053	-0.00315467918775768	0.00641362743516504	-0.00426540811064317	0.00656634653944994	0.253756041367468	0.000164130882134985	-0.000917440273682152	-0.0014650869890286	0.00551477648073215	0.00156112424598792	0.000263545921702933	0.00566226057909396	0.00372575301159159	0.00123214236632536	0.000275191068814518	-0.00305929273742445	0.00669253008949239	-0.00127625552065876	0.00303297672554465	0.00445290059461624	0.0921812402841158	0.00929349531360976	-0.00279195000715912	0.0108769974344396	-0.00320705330330556	0.0106530189371809	0.00261994021988413	-0.00256824280234569	-0.00095422480958024
MG_144	-6.93458663135471e-06	-0.000240737442020605	-3.42077272572072e-06	-0.00302206462356026	-0.00168464912884377	-0.0026024116873794	-0.00295422480958024	-0.00378414149152063	-0.0057258975769427	-0.00340778534220976	-0.0001012945919113	-0.0001012945919113	0.00322230907830023	0.0119912614313642	0.00654604805388009	0.000450189465081935	0.00671206392628246	-0.00105637654716079	0.00052364857060741	-0.00579791566866081	-0.000195207957131988	-0.00236934449822841	0.00687017552640141	-0.000559671085459797	0.00155305053719092	0.0253115492192301	-0.000145928842448954	-0.00219725431664173	0.00631234325001892	0.00482820636146324	0.00565922029575574	-0.0029051933534455	-0.00143019312599056	-0.00246103490319258	-0.00444826668284255	0.000841957745151084	0.001145299448381	-0.00360560372087246	0.000612871772883446	0.000842148305225277	0.0110867813561163	0.0121809443807993	-0.00515000966257341	0.00329972510009686	0.00123214236632536	-0.00211666210716908	-0.00539330621132589	-0.00190785549704034	-0.0013564055966132
MG_145	-0.0001328738401375	-0.00131577334926883	0.000731927237890506	-0.00235115050688832	-0.000834312011441865	-0.00158637256483497	1.85565160135959e-05	-0.000948781918196737	-0.0047604034261261	0.00359995901100178	0.000842440707368941	0.00784244070736895	-0.00382195438114494	-0.000262405331194676	-0.00469305867715092	0.0010689503599888	0.00158017169186565	0.00687017552640141	0.00532094210390399	-0.00270590209357293	0.000747687312875306	-0.00248646464580263	-0.000195207957131988	0.000478035640273898	-0.00336267215962479	-0.000662830669209351	0.000896280150134356	-0.00117699025317455	0.000850530276182732	-0.000442730859003759	-0.00637166251421811	0.00410771128473698	-0.000578004043779931	-0.00168234290694055	-0.00361753528730256	0.00164128783289905	0.00101669934821945	-0.0048455906210853	0.00178772439332726	-0.00238337781877757	0.00103220347167068	0.00112721330352905	-0.00233758752964729	0.000220754689109176	0.00110420519901498	0.00171637373480727	-0.00240544140232346	-0.0029051933534455	-0.00117518575391108
MG_146	-0.000505336161036901	-0.00486149568163936	-0.00025179309471314	-0.000431880904941423	-0.00338929168143823	-0.00430905771379744	-0.000149569983144512	-0.00130212535646732	-0.000834312011441865	0.00698298166872431	-0.00294878191819674	-0.00294878191819674	0.00223065411343455	0.0176015018589605	0.00596961480653725	0.0017302755506016	0.00478715560766851	-0.00469637349650355	-0.000515812019881712	0.00428388009928553	-0.00303258112202008	0.00052364857060741	0.00513264206015562	0.0024806370274393	-0.000943553049281426	0.00649275831575312	0.00184205702433758	-0.00395340239030428	0.00667670118180955	-5.7278404747609e-06	0.00950755698918415	0.00342493649145188	-0.00315785169477473	-0.00326453339547034	-0.00590838523208381	-0.000223252577240679	-0.000820270576759319	0.00182922409059767	-0.00190057971804805	0.00209234875949958	0.00655232680119184	0.00730296989970772	0.197619646246893	0.000726680394667889	-0.000741610190778841	-0.000272270387539122	0.000232142366325364	-0.00145725547098964	0.000302762843197246
MG_147	-0.0065818783564278	-0.000748938407083552	-0.00287066389180338	0.000684305103907046	0.000444197111033828	-0.00187170131078945	0.000135687717579096	-0.00152603507373772	-0.00657506350854811	-0.00260852259251573	0.00523214236632537	-0.00376785763367463	-0.00554509853257892	0.0180269935117113	0.00645353675637174	-0.00137374555478187	0.0186881468836699	-0.000578004043779931	-0.00688766988512465	-0.00568779898775937	0.001145299448381	-0.0055197454556815	0.00228044678320811	-7.29822764497512e-06	0.00572575301159159	0.032963270815051	0.000369521643562243	-0.001501401346093	-0.00477712311477127	1.65789525829602e-05	0.00377975068544149	-0.00214859618697905	0.000682702299337423	0.000290241188405399	-0.00215012477353957	-0.00258712042578946	-0.00424017905430238	-0.00269037415220727	6.16096106426725e-05	0.000630389393169478	0.00940602519957854	0.00249306541336865	0.00130694132284909	-0.00117518575391108	0.00117431568258577	-0.00183846000431923	-0.00442911861235057	-0.00106651406947147	0.00112689175541733
MG_148	0.00468270229933743	-0.00361753528730256	0.000774900450710922	0.0025155153337075	-0.00222792283918766	-0.00496948645936365	0.009145299448381	-0.0041577919658515	0.000452900594616237	-0.00168591935625229	-0.00168464912884377	-0.00168464912884377	-0.000492443010815843	-0.00235855605073702	-0.00497300648828869	-0.00338845087419767	-3.14619529500348e-05	-0.00345069720215742	0.000584538783718086	0.00103220347167068	-0.00176934588656545	-0.0042784969782511	-0.00261299434208261	-0.00115788231347519	0.00046393632943878	-0.00415794297566241	-0.00279195000715912	-0.00460953387375168	0.00345257151690298	0.000680016366852734	0.000798580978378025	0.00076131171744083	5.61293758508108e-06	-0.00218603148997404	-0.00476934684527391	0.000879476158677089	0.000364795794396994	-0.00411444726213153	-0.00340778534220976	0.00716586383835931	-0.00151507288020865	0.00256980687400944	-0.00726240533119468	0.000966381871605089	0.000444197111033828	-0.00246392704146281	-0.00245725547098963	-0.0021313707387563	-0.00253864516390814
MG_149	0.00131905090040509	-0.000424785595077054	-0.000150014673723997	-0.00115588592826636	-0.00185398190797277	-0.00280436896117942	0.00318565044281941	-0.00395051677897583	-0.00191792261285711	-0.00160811389840484	0.00571096145721543	-0.000289038542784559	0.00103220347167068	-0.000157507932130957	-0.00560560372087246	0.0183267210142022	0.000539223879220521	0.0137592625579794	0.000364795794396994	-0.00201476752738155	-0.000382786567381138	-0.00554509853257892	-0.00131577334926883	-0.000765880566971376	0.0113377133823321	0.00110771128473697	-0.000353021454139547	-0.00240004098899823	0.00620489266171104	-0.00131714255746662	-0.00153351726715514	-0.00310653521385582	-0.00159989150386335	-0.0016162086855199	-0.00461372781258325	0.00168270229933742	0.000971809867868975	-0.00575708128318969	0.000379829984197617	-0.00331219095354876	-0.0001012945919113	-7.29822764497512e-06	-0.00131185311633009	0.00311645189117561	0.00105852199817501	-0.00294924509366915	-0.0045897293452552	-0.000107185895778877	-0.00219192123298535
MG_478	-0.00705099913520818	0.00395778447390455	-0.000505336161036901	-0.00440582115536586	-0.0005700358026621	0.000963628328106016	0.00295564467086326	-0.00288354810882438	-0.00492535108052142	3.14482664348567e-05	0.00237480831294447	0.00237480831294447	-0.0041230025655604	0.0106412878328991	0.00439822333511417	-0.00363658682381289	8.2077387142887e-05	0.000165546930230707	0.000218496243513384	-0.00104681674518202	-0.00373157218859016	-0.00578577437777869	0.0132111713478214	-0.00266008399746723	0.000181426474067367	0.00402466131560913	-0.00417660667012082	0.00143355996200072	0.0291558817414142	0.00623957474602546	0.00951407760667276	0.000612871772883446	-0.000289038542784559	-0.00236052984792003	-0.00361358379876883	0.00123214236632536	0.00256280673323903	0.00423432635793053	-0.00328928268172079	0.00588367850127825	0.006587931771692	0.00269467555454692	-0.00657506350854811	0.0014403289145402	0.00165922029575574	-0.00124917432194135	-0.00225606090351713	-0.000546080778280632	-0.000943553049281426
MG_150	-0.00229869980992731	-0.00492535108052142	-0.000663200741472303	0.0670465184364534	0.0015185565160136	-0.00321399767939812	0.00743355996200072	0.0136035562953943	0.000496271720214679	-0.000213654189161999	-0.00236888648367448	-0.00236888648367448	0.0012239806689975	-0.00444826668284255	0.000400108496136656	0.00351243483091192	0.00545961336336111	-0.00403923542690627	0.00512039238946239	0.0104293328379564	-0.00248156861091762	2.83473007809745e-05	-0.00160061836302004	0.00434196553951973	0.480587803457231	-0.00207413605659584	-0.000136580276780041	-0.00270942388925721	0.012521003104301	-0.00795711820306187	0.000963628328106016	0.00840966445332349	-0.00168779898775936	0.00175458304619712	0.000842440707368941	-0.0035193629725607	-0.00270344184403234	-0.00176934588656545	0.00398853690997401	0.000971809867868975	-0.00214309132116717	0.00497002281616808	-0.000907404108687273	0.00252832334857142	-0.0016024116873794	0.00522230907830024	0.00333991600253277	-0.000832181545163027	0.00162833748578189
MG_151	-0.000575063508548121	-0.000195207957131988	0.00161964624689281	0.000457966511216865	0.00019431596998816	-0.000353021454139547	-0.000801746132636061	-0.00193855732354124	-0.0015897293452552	-0.00117699025317455	0.00198619748335777	0.00198619748335777	-0.00466335585467875	-0.00636126133714046	-0.0037741095728453	-0.004185386641649	0.00163065550177159	-7.29822764497512e-06	0.000284462620104453	-0.00337792610203368	0.00189040566405999	0.034582204358479	0.000937279350132464	0.00173832127806622	-0.00404435532913674	0.000582425355388348	0.00216216758189734	6.16096106426725e-05	0.00149842407068007	0.00043731027375013	0.000803497220155464	-0.000662830669209351	0.000452900594616237	-0.000741610190778841	-0.00261299434208261	-0.00339269540428079	-0.00692876542412646	-0.00392771822696236	0.0132194865203354	0.00855219058763215	0.00617804561885507	0.00027410242305731	-0.00535551703806637	0.0560031292210708	0.00315955634993458	0.00372374447934123	-0.00320705330330556	-0.00168845078076988	-0.000149569983144512
MG_152	-0.00242478559507706	-0.00578577437777869	0.00707820991800895	0.0046015018589605	-0.00177515132749959	-0.00547167665142858	-0.000145928842448954	0.00201669934821945	2.83473007809745e-05	-0.0023390930909055	-0.00350799990361744	-0.00350799990361744	-0.00209570418635336	-0.00284861965787955	-0.000189617347109816	-0.0012943217816492	-0.00324917432194136	-0.0035897293452552	0.0580494832210242	0.00190610966020106	-0.00360811389840485	0.0074438275413532	-0.00460378841673201	0.00573362776433917	0.00319826960477473	-0.00348592239332724	-0.0028187597158842	-0.00503487775289366	0.00600335244516889	-0.0061350169321743	-0.000559671085459797	0.00120208433133918	-0.00550724168424688	0.00193099171173384	-0.000680949099594916	-0.00361753528730256	-0.00279195000715912	-0.000347575170277253	-0.00104681674518202	0.00020388340576083	-0.000307469910507618	-0.00170705330330556	-0.00151507288020865	0.00672575301159158	-0.00270027489990313	0.00966734418573038	0.00152710928391176	-0.000877125881152702	-0.0041313707387563
MG_153	-0.00229869980992731	0.00407464891947857	0.0033367992585277	0.0030465184364534	0.0010185565160136	-0.00321399767939812	0.00743355996200072	0.00360355629539433	0.000496271720214679	0.005786345810838	-0.00236888648367448	-0.00236888648367448	-0.000776019331002499	-0.00444826668284255	-0.00159989150386335	0.127512434830912	-0.00320705330330556	-0.00470590209357293	0.00512039238946239	0.0264293328379564	-0.00248156861091762	0.0166950139674476	-0.00260061836302004	0.0113419655395197	0.00358780345723053	-0.000740802723262509	-0.000136580276780041	0.00329057611074279	0.00185433643763439	-0.00095711820306188	0.000963628328106016	0.00740966445332349	-0.00168779898775936	0.0157545830461971	0.000842440707368941	-0.0045193629725607	0.000296558155967658	-0.00176934588656545	0.024988536909974	0.000971809867868975	0.00385690867883283	0.00297002281616808	-0.00224073744202061	0.00752832334857142	-0.0026024116873794	0.00722230907830022	0.00333991600253277	-0.00183218154516303	0.0036283374857819
MG_154	0.00497180986786898	0.00720804999284087	0.0155572691409962	0.0285768303934577	-0.000191921232985351	-0.00320705330330556	0.0104664827328449	-0.000282578427002481	0.00269908531074173	-0.00400757023183368	-0.00066353744559583	-0.00066353744559583	0.000653018937180894	0.00154544622772959	0.0040916147679162	0.00208006611147482	0.00019431596998816	-0.00260852259251573	4.76900653247625e-05	0.00155305053719093	-0.00075695739198392	0.011104205199015	-0.00168671011951405	0.00482300974682546	0.00290852930902869	-0.00229869980992731	-0.000765880566971376	0.00519563103882059	0.00199017743949548	-0.00160738067196811	0.00208207738714289	-0.00284133323695078	-0.00193855732354124	-0.00292599706396074	-0.00494397241334928	0.004364795794397	0.000625611608259816	0.000940483836857797	0.00391563340895221	-0.00362031924064996	-0.000476452248474118	0.00861721343261886	0.00236509424370979	0.0197508256780586	0.000712063926282466	0.0433862721874168	-0.00598144348398641	-0.000504663715423043	0.00547110086840136
MG_155	0.00464697854586046	0.0011812402841158	0.00289124227164751	0.0264373102737501	-0.00210718589577888	-0.000787846544844095	0.00270225854378395	0.00243378331434879	0.00273950515675502	0.00218142647406737	0.000799973695492957	-0.000200026304507044	0.00143355996200072	-0.0028649237631002	2.22458164552825e-05	0.0281105816793091	0.00172050307875766	-0.00259410783104184	0.0128421176865248	-0.00183724692496275	-0.000315531495764028	0.00966779488660223	-0.00146221857462771	0.00185141422232786	0.00328786301029294	0.000388457911013759	0.0103905818809776	0.00973272304755136	0.00493394827031554	-0.00641907185790484	0.00121948652033541	-0.000175977048356729	0.00619195860477745	0.00242493649145188	0.00265922029575574	-0.00279195000715912	-0.000765880566971376	-0.000149569983144512	0.0116162492674596	-0.00236934449822841	0.0220314482664349	0.000147418893943742	0.00352354775152589	-0.00137792610203368	-0.000662830669209351	0.0130457751904198	0.00166226057909396	-0.00145592405469545	0.00549533628457696
MG_156	0.00392086226125068	0.00100112821993555	0.0302854445258789	0.0063063930005048	0.000369521643562243	0.00214338006309884	0.00506912654494653	-0.00196407832217843	-0.00382276008436973	0.0351982696047747	-0.00455468049307265	-0.00655468049307265	-3.48777528936632e-05	-0.00155422162102795	0.00422103725229234	0.0230141228883911	0.00304577519041976	0.00121117134782141	0.00275458304619712	0.000256858310135846	0.000671046715665445	0.00853158720069728	0.00226842781140984	0.00455397356699239	-0.000528002913119982	0.000219486520335415	-0.00495532171077909	0.00561994021988413	0.0117146964859754	-0.000977445456098486	-0.00337792610203368	0.00178772439332726	0.000653018937180894	-0.00151507288020865	0.00129972510009687	0.00110420519901498	0.0115310143408082	-0.00294397241334927	0.00416275307503725	0.00372374447934123	0.0156609069090945	0.00176888906115181	-0.00368591935625229	0.107144702306941	-0.00237166251421811	0.00466719948817739	-0.00111979258551723	0.000612871772883446	-7.29822764497512e-06
MG_157	0.00245490146742107	0.000777160874686544	0.0348056816071954	0.0157161075736353	-0.000748938407083552	-0.00148418773971006	0.00211634421345633	0.0111350762368998	0.00133664414532125	-0.000298699809927312	0.000937279350132464	0.00293727935013247	0.00227410242305731	0.0018124575713151	0.000383273960915281	0.00913095714067844	0.0276673441857304	-3.67291849490414e-05	0.00140095148047018	0.0019040211766643	0.000842440707368941	0.00660220389755932	-0.0001012945919113	0.0165824253553883	-0.00125353782314236	-0.000559671085459797	0.00100112821993555	-0.00040770895977413	0.00490443492640533	-0.000369610606830523	0.00372575301159159	-0.00179042272049559	-0.000492443010815843	0.00039578712398286	-0.00353414529036818	0.00172150302174889	0.00210420519901498	-0.00076934684527391	0.00190610966020106	-0.00230567382581184	0.011127213303529	0.00122230907830023	-0.00125604900494463	0.018313289880486	0.00619177818129452	0.0167999968279819	-0.00230612118849818	-0.00280436896117942	-0.00109006014899292
MG_158	0.00450843482227145	0.00263265634901592	0.00976230475963418	0.0247354666045297	0.00293727935013247	0.00285924151315432	0.00374393909648287	-0.00140862735373701	0.00284532081224232	0.00190610966020106	-0.000906405378045844	-0.00390640537804584	0.00562426768155266	0.000930991711733831	-0.00128257842700249	-0.000594121597487896	0.0156283374857819	0.00184410446680119	0.0142794184497984	0.00104991005510721	-0.00401476752738155	0.00479329721641619	0.00290852930902869	0.00529114590620067	0.00125685831013585	0.00194470638673631	-0.004213654189162	0.00733991600253277	0.00805082645020205	-0.000505336161036901	-0.00270650468639024	0.00250054596840903	0.00122230907830023	0.000995127253122017	0.00285140381302095	0.00263065550177159	0.00211634421345633	-0.00444826668284255	-0.000950968566965922	-0.00176934588656545	0.145310702052314	-0.000580551760909445	0.0358509733797762	0.00410609182490503	0.00421422562222132	0.00622075468910917	-0.000430882782497165	0.00131583331154016	0.000558435351842662
MG_159	0.002591372646263	-0.00470281579376702	-0.00408114584535257	0.0123633911684227	-0.00278965601473222	-0.00426540811064317	0.00500112821993556	0.000982981668724306	0.000165546930230707	-0.00514427317686516	-0.00240004098899823	-0.00240004098899823	-0.000971652699219026	0.000672279604251748	0.000682702299337423	-0.000595085400146411	-0.00224073744202061	-0.00450466371542305	-0.00303258112202008	0.00321948652033541	-0.00250127817498638	0.00180479204286801	-0.00150799990361744	-0.00202997718383192	0.00250054596840903	-0.00326637223566083	-0.00157606390400821	0.000177239915630262	0.00760747476487858	0.00469787464353269	0.000582425355388348	0.0054040211766643	-0.0045193629725607	0.00382554382448785	0.00227941844979844	-0.00269703010029228	-0.00177924531089083	0.00052364857060741	0.000388457911013759	0.00309315427903095	-0.00219725431664173	0.00190429581364664	0.00742199595622006	-0.00319650277984454	-0.00168671011951405	0.00363065550177159	-0.00130532444545307	-0.0056892979476857	-0.00314902662022376
MG_160	-0.000145928842448954	7.25588356248289e-05	-0.00494397241334928	0.000584538783718086	-0.00290785549704034	-0.000528002913119982	0.00194470638673631	-0.00237166251421811	0.0034791500284924	-0.00156217170267661	3.14482664348567e-05	3.14482664348567e-05	0.00166950481636378	0.00130296989970772	0.00019431596998816	0.00491100973513897	0.00292562437355921	-0.00236888648367448	-0.00297506939862383	-0.00154310810830311	-8.43665910477895e-05	0.00254450468115475	-0.00123408349556784	0.00212050789437465	-0.000421745351351012	0.000652344320593218	0.0026616469747713	-5.65961317085251e-06	0.00804797860597435	-0.00625604900494463	0.00346052065516381	0.00308255972631785	0.00139188610159516	0.00160220389755932	0.000852317109486078	-0.00260852259251573	-0.000559671085459797	2.22458164552825e-05	-0.000544840655322461	-0.00319331818757973	0.0069302125883696	0.000379829984197617	0.00171096145721544	0.00884532081224231	0.00487693186860625	0.153239596573874	-0.00408937731965185	-0.00220160515126068	-0.00430612118849819
MG_161	0.00209214450295966	0.00333771338233211	0.00204288179693812	0.0218861675252561	0.00246648273284486	0.000798956419024423	0.00256911721750283	0.0100867813561163	0.000651774702086737	-0.000176606670120823	0.000845050721115764	-0.000154949278884237	0.00140589216895816	0.00423432635793053	0.00205121808180326	0.0034555024406582	0.0101982538673639	0.00355305053719093	0.0176909422862025	0.00320679465716453	0.00173459188935683	0.0193975883126206	0.0026373278403752	0.0192905761107428	0.00239058188097764	0.00991062268034815	0.00579839484873932	0.00529114590620067	0.0149502883161678	0.00576230475963418	-0.000890761094908814	0.00243175719765431	0.000755723670685327	0.0183666416104369	0.00133646255440417	-0.00195340239030428	0.00569387881150182	-0.00211632149872175	0.00147168992232518	0.000593180773206206	0.00806637423566211	0.000177239915630269	0.000295502528582153	0.00480154126074534	0.00579329721641619	0.00771096145721544	0.00143355996200072	0.00321948652033541	0.00141541072047622
MG_162	0.0114987218250136	-0.00114427317686516	0.0671743156825858	0.00490093849909886	-0.000176738818193717	-0.0014650869890286	0.00319826960477473	0.00141275939222804	0.0262635459217029	0.00153836610131123	-0.00259410783104184	-0.00259410783104184	-0.00100535198187526	-0.00461372781258325	-0.00176934588656545	0.00537991336710522	0.00659221465779025	-0.00492535108052142	0.0249407072625755	0.00514771646681257	-0.00270650468639024	0.000156343080158788	-0.00382276008436973	0.00108255972631785	0.00730948098331092	-0.00232886748299541	-0.000397750785899223	-0.00296211251810823	0.0157410772064726	-0.0051179113953004	0.000729630789717321	-0.000840245097810128	-0.00388365578654368	0.00158017169186565	0.000653018937180894	-0.00469963149501912	-0.0029051933534455	-0.00193855732354124	0.00366839580802936	0.00479858097837803	-0.00236888648367448	-0.00225606090351713	-0.000424785595077054	-0.0016892979476857	-0.00280436896117942	0.00103220347167068	0.00209923144751063	-0.00307827544130435	-0.000566216685651211
MG_163	0.00446393632943878	0.00529655815596766	0.0154613548360919	0.00975908060114104	0.0390249306013762	-0.00202997718383192	0.0051228741188473	0.00276131171744083	0.00226842781140984	0.000402459878279873	-0.000353021454139547	-0.000353021454139547	0.00110609182490503	0.00157351977627374	0.000284462620104453	0.022684305103907	0.00761721343261886	-0.00250127817498638	0.030654747891156	-0.000337739420906036	-0.000456401464727092	0.0136990853107417	-0.00148418773971006	0.00126354592170293	0.0729217245586957	-0.00100535198187526	0.000729630789717321	0.0144239360959918	0.00471105785913781	-0.0037741095728453	0.00269467555454692	-0.000368886483674485	0.00329972510009686	0.00946897441989189	-0.00195340239030428	-0.00100487274687798	8.67813561163111e-05	-0.00787664350138391	0.0040701270425631	-0.0012733196053321	-0.000145928842448954	-4.22155260954502e-05	0.001145299448381	0.00679294669669444	0.000180944380799297	0.0610700504679511	-0.00114427317686516	-0.00348934130588856	0.00265960971462036
MG_164	0.00237480831294447	0.00614741889394374	-0.000948781918196737	0.00436390802668352	-0.00148418773971006	0.0026616469747713	0.00391184494662885	0.0119924297681663	-8.93773196518517e-05	0.00358329026666905	0.00285924151315432	0.00285924151315432	0.00055397356699239	-0.000663502463449275	0.00227941844979844	0.00452559296375616	0.0174216796892174	0.000379829984197617	-0.00075695739198392	0.0020916456274779	0.00273950515675502	0.00376888906115181	0.00155145023556191	0.00542933283795635	0.00416392628561838	0.003894004440974	-4.04815590154123e-06	0.00320679465716453	0.00242217701655581	-0.00294924509366915	-0.00259033554667651	0.00225542167843294	0.00282300974682546	-0.00224840879483224	0.00219825386736394	0.00161721343261886	0.00595000631317889	0.000104205199014981	0.00168601134468737	0.00694070726257555	0.0390992314475106	0.00321948652033541	-0.00301380251664224	0.0525691172175028	0.0140560272173944	0.0765945585976766	-0.00104681674518202	0.000917155034317982	0.000107711284736974
MG_165	-0.00178577437777869	0.00131636717358165	0.00652364857060742	0.0715207651117434	0.0026530189371809	0.00250054596840903	0.00540589216895816	0.000979956547152619	-0.00148934130588857	0.00155145023556191	-0.000231110938848186	-0.000231110938848186	-0.000705902093572935	-0.00231185311633008	0.00346897441989188	-0.000790124703096418	0.00333664414532125	0.00152710928391176	-0.00198330065178055	0.000652344320593218	-0.00167242642423884	0.00216200295124363	-0.000412068228308003	0.0109217245586957	0.00186341972321996	0.0015813012448408	-0.00125200516620911	0.0029791500284924	0.020882682291694	-0.000741610190778841	-0.00304284643606605	0.00214338006309884	0.000937279350132464	0.000739750304074374	-0.00242478559507706	0.000367126159862494	0.00282326118180629	-0.00269637349650355	0.00727110754480745	-0.00102307226327987	-0.00201476752738156	0.0140935946219542	-0.001417795641521	0.0607915472348249	0.00392086226125068	0.00794362345283921	-0.000776019331002499	0.000963628328106016	0.000275191068814518
MG_166	0.000586781356116312	-0.00310653521385582	0.0131513803421204	0.00247885124453455	-0.00134039028537963	-0.00248156861091762	0.00469467555454692	-0.00159661619871554	0.00184410446680119	0.000622073897966313	-0.000765880566971376	-0.000765880566971376	0.000686929095416476	-0.000741610190778841	-3.75408006757783e-05	0.00042758666906545	0.00324304260801608	-0.0029051933534455	0.00231535087115624	-0.00483218154516303	-0.00086882112787947	0.00731749102963085	-0.00189228871526303	0.00779997369549295	0.0224317571976543	-0.00146221857462771	0.00826354592170293	-0.00202997718383192	0.0014898022455542	-0.00408114584535257	0.00126842781140984	-0.0028187597158842	0.00093348593052852	-0.00086149568163936	-0.00630905771379744	-0.00134525210884405	-0.000289038542784559	-0.00219823008768433	0.00252598985720315	-0.00293510999821916	-0.000559671085459797	-0.000456401464727092	0.000798580978378025	0.00239188610159516	0.00780479204286801	0.00204659760969571	-0.00158055176090945	6.63742356621089e-05	-0.00370449747141785
MG_167	-0.00120705330330556	-0.00290640537804584	0.0026073045957192	-0.000607380671968111	0.00314264034137807	-0.00433773942090604	0.000379829984197617	0.000747687312875306	-0.000546080778280632	-0.00132362696767711	-0.00337792610203368	-0.00337792610203368	-0.00180331301527394	0.000808933460201472	0.00563947015207997	0.000917002087809093	-0.000107185895778877	-0.0046892979476857	0.0533140806437477	0.00417072272554007	-0.00348934130588856	0.000107711284736974	-0.0025959788233357	0.000181426474067367	0.00334371844416408	-0.000213997679398118	-0.00130492226315167	-0.00384024509781013	-0.000654759092365176	-0.00267905789609601	-8.43665910477895e-05	-0.00270885409379933	-0.00556621668565122	0.000971809867868975	-7.29822764497512e-06	-0.00532827789852594	-0.00360811389840485	-0.00252889913159864	0.00256057219316908	0.00019431596998816	-0.00115467918775768	0.00645715356393394	0.000933485930528527	0.0108863838705243	0.000492000096382558	0.00236952164356224	0.0022622666111896	-0.00193380149625168	-0.00724427632931468
MG_168	0.00357521440492294	0.00421422562222132	0.0130782099180089	0.0116015018589605	0.0022248486725004	-0.00347167665142858	0.00385407115755105	0.00401669934821945	-0.000971652699219026	0.000660906909094493	-0.00350799990361744	-0.00350799990361744	-0.00209570418635336	-0.00284861965787955	0.00381038265289019	0.0037056782183508	0.000750825678058643	0.00241027065474481	0.00404948322102416	0.00190610966020106	-0.00360811389840485	0.00477716087468653	-0.00260378841673201	0.00773362776433917	0.00119826960477473	0.00351407760667275	0.0011812402841158	0.00296512224710633	0.00600335244516889	-0.0041350169321743	-0.000559671085459797	0.00420208433133918	0.00149275831575311	0.00293099171173383	0.00131905090040509	0.000382464712697442	-0.00279195000715912	-0.000347575170277253	-0.000546816745182019	0.00420388340576083	0.00469253008949239	0.0507929466966944	-0.00151507288020865	0.00372575301159159	0.00729972510009687	0.00966734418573037	0.00152710928391176	-0.0028771258811527	0.00186862926124369
MG_169	0.00333664414532125	0.000373759577644982	-0.000189617347109816	-0.0041213691110642	-0.000195207957131988	0.00143355996200072	-0.00360061836302004	0.0114833071103641	-0.00448592239332724	0.000496271720214679	-0.00119845873925466	-0.00019845873925466	-0.0036892979476857	-0.00203754080067578	-0.0052733196053321	0.000623366330735092	0.000466482732844858	0.000582425355388348	0.00123214236632536	-0.000528002913119982	-0.000638657778786411	-0.00239330621132589	0.00163265634901592	0.00382339332987918	-0.00130492226315167	0.00250054596840903	-0.00169027689491515	0.00190610966020106	-0.00262080185121347	-0.00144780941236786	-0.00404435532913674	0.00108086816698771	8.67813561163111e-05	-0.00202307226327987	-0.00324917432194136	0.00158017169186565	-0.00205099913520818	-0.00543765895073252	0.00328786301029294	-0.00278100653214149	0.00101564012054082	-0.000877125881152702	-0.0062202493145585	0.017854071157551	-0.00395422480958024	-0.000883548108824378	-0.00180331301527394	-8.43665910477895e-05	-0.0005700358026621
MG_170	0.00153607295853719	0.00100141567747308	0.0283100231578124	0.0163884434672866	0.000737594668805325	0.000251061592916449	-0.00444826668284255	0.000879476158677089	-0.000108757728352497	-0.00143019312599056	0.128849990337427	0.00284999033742658	0.019988892832488	0.0141202973384209	0.020431866090129	0.00376742739466393	0.0168498766540305	0.0131610768706319	0.00780746386793359	0.00294070726257555	0.000769042096212424	-0.00146634658421727	0.0979624591993242	0.00297180986786898	0.00140338380128446	0.0280222458164553	-0.00268094909959492	-0.000406819226793795	0.00406169132107462	0.0112475082012717	0.00922103725229234	-0.00100487274687798	0.000962309514403403	-0.000870663891803389	0.000290241188405399	-0.00390765124050041	0.0892306531547261	0.118294878079922	0.0091809443807993	0.0345023503313342	0.0250120463238988	0.088093154279031	-0.000113832474743891	0.00660315026823563	-0.00269305867715092	0.000584538783718086	-0.00244965483205508	-0.00185398190797277	0.0124385618728951
MG_171	-0.00270027489990313	-0.00407913773874932	-0.00515012334596948	0.00139440931349637	-4.24218197664777e-05	0.000868750998005846	-0.000456401464727092	-0.000245416953802882	-0.00127949692124234	-0.00466228661766788	0.000191958604777442	-0.00180804139522256	0.0225999590110018	0.114919387000553	-0.000426480223726267	-0.0014844846662925	-0.00352259483525491	-0.00188365578654368	0.00580035116604458	0.00155145023556191	-0.00190785549704034	-0.001501401346093	-0.00290057971804805	-0.000267285029686704	0.0008465494226556	-0.00481569268621159	-0.00315467918775768	0.0026373278403752	0.00183893904380086	0.0109720719961929	-0.00086882112787947	0.0058769974344396	0.0022248486725004	-0.00731185311633008	0.00105852199817501	-0.00236735793984438	-0.00306651406947148	-0.000584143073815213	-0.00143365346055006	-0.00403754080067577	-0.00360811389840485	-0.00350799990361744	-0.00176934588656545	-0.00156621668565121	-0.000975069398623823	0.00140602519957854	0.00121117134782141	-0.00119845873925466	0.00160220389755932
MG_172	-0.00177515132749959	0.000653018937180894	0.00628929578195616	0.00906772315134347	0.000971809867868975	0.000582425355388348	0.00409214450295967	-0.000175185753911081	-0.00470281579376702	0.0117504693010645	-0.00214768289051392	-0.000147682890513923	0.000214225622221315	0.00631863575893338	0.00291938700055272	0.000376142834005611	-0.00357506350854811	0.000842440707368941	-0.00298795367610115	0.00363111351632552	-0.00324427632931468	-0.00460953387375168	-0.000205298313073865	0.00269467555454692	0.000957153563933947	0.00152710928391176	0.0011228741188473	0.00100112821993555	0.00248583934770669	0.00110110156454896	-0.00230612118849818	0.00326959679709644	0.00523214236632537	-3.14619529500348e-05	-0.00185398190797277	0.0100034659251944	-0.000131370738756305	0.000764955681306106	-0.00469027689491515	0.00025838980922116	0.00104577519041976	0.00114264034137807	0.00138627218741674	0.00418094438079929	-0.00204242181976647	0.000484927119791354	-0.00129869980992731	0.00323411943302863	0.00262561160825982
MG_173	0.00142167968921741	0.000442572238424521	0.0182991326858897	0.00169388718143301	0.00159995901100177	0.00144958867253017	0.003786345810838	0.00309942028195195	0.0117989564190244	0.00238845791101376	0.00178772439332726	0.00178772439332726	0.00146052065516381	-0.00143019312599056	0.00149306541336865	0.114918064789023	0.0024780356402739	0.00133887390737746	-0.00159409553281983	0.000704990088556907	0.00166950481636378	0.00580154126074534	0.000496271720214679	0.00617072272554007	0.00379662464789076	0.0026616469747713	0.00172737080943368	0.0019858391859172	0.00790558332558336	0.00497360694250304	0.00129114590620067	0.00104991005510721	-0.00209570418635336	0.00594070726257555	0.000312201012240637	-0.000222839125313457	0.00900112821993556	0.00131905090040509	0.00806210002972141	0.00413568771757909	0.00202466131560913	0.00564338006309884	0.00112721330352905	0.00587111475870562	0.00110609182490503	0.0227050478291314	-0.00220160515126068	-0.000267276952448645	0.00119563103882059
MG_174	0.00196512224710633	0.0029791500284924	0.021080376587215	0.00416724507798952	0.00100112821993555	-0.00100404815590154	0.00599434038682915	0.0137469607684984	-0.00104681674518202	0.00686721102136684	0.003786345810838	-0.004213654189162	-0.00245592405469545	0.00140602519957854	-0.00159661619871555	0.00415801851612994	0.00265189913928511	0.00321948652033541	0.0135081144018663	0.0059450598970234	0.00166226057909396	0.00639938163697996	0.000431757197654307	0.0139005085129644	0.00495899163427591	0.00728786301029294	0.00149658273350222	0.00356717773629886	0.0058073257346706	-0.00227625552065876	0.00347199708688002	-0.000429438231966207	0.00431636717358166	0.0206102901195059	-0.000400040988998228	0.00189040566405999	-0.00247167665142858	-0.00377515132749959	0.00627372158473686	0.00811645189117562	0.0660350920782751	0.0221597549021899	0.0009788676789073	0.0223813216734223	0.000637327840375207	0.00800595090539404	0.00212050789437465	0.00417072272554007	0.00108242535538835
MG_175	0.0178928141042211	0.0011228741188473	0.0058820886046996	0.00774180712785806	-0.00172589757694269	-0.0014460264330076	-0.00066112609262254	0.00589870540808869	-0.00157606390400821	0.0035813012448408	-0.00237573231844734	-0.00437573231844734	0.0151812402841158	7.06492294370656e-05	-0.000116321498721754	0.00232390287683767	0.0830006831666777	-0.00166228661766789	0.00551353535419737	0.00293371416788907	-0.00448592239332724	0.0091956310388206	0.00241944823909055	0.0150378874818918	0.00212050789437465	-0.00433773942090604	-0.00245592405469545	-0.000955321710779083	0.0188376062059806	0.000603150268235625	0.000880207414482768	0.00418787047615123	0.00256280673323903	0.00819431596998815	-0.000850295855598593	0.00186862926124369	-0.000504663715423043	-0.00328362626519273	0.00116392628561838	-0.000578004043779931	0.0108450507211158	0.00145564467086326	-0.00388609968973011	0.012587931771692	-0.00440544140232346	0.125523547751526	0.00119826960477473	0.0029791500284924	0.00189040566405999
MG_176	0.00485862527144411	0.0127786528402607	0.00412335649861609	0.0259584042324883	0.00656280673323903	0.00292172455869565	-0.000315531495764028	0.0181809443807993	-0.00123408349556784	0.00194470638673631	0.00395564467086326	-4.43553291367416e-05	0.000518431389082381	-0.0010170860232748	-0.0028649237631002	0.00452134502382839	0.00329718420623298	-0.000339093090905504	0.00377975068544149	0.00434371844416408	-0.00165494927888423	0.00549872182501362	-0.00325353782314235	0.0174172241388251	0.0125259898572032	-0.00196490792172494	-0.00140746938992918	0.00441466150045756	0.0070066562344519	0.000841957745151084	-0.000776019331002499	0.00255397356699239	0.00285231710948608	0.00445290059461624	-0.0005700358026621	-0.000864312282420905	0.00779329721641618	-0.00303258112202008	0.0176261213240388	0.00267886744655516	-0.00182276008436973	0.00728824221396706	-0.00161358379876883	0.0149085293090287	0.00189281410422112	0.00880479204286801	0.00155145023556191	0.00133991600253277	0.00117804561885507
MG_177	0.00230296989970772	0.00133640714530402	0.00444927121825207	0.00373310997545917	0.00623432635793053	0.00856280673323902	0.00440590446718016	0.00220388340576083	0.00266719948817739	-0.000205298313073865	-0.00360953387375168	-0.00260953387375168	0.000659609714620368	0.00039261932803189	0.00287947615867709	0.00145183890274719	-0.00345069720215742	0.00351353535419736	0.00668780904645124	0.088028347300781	-0.00469963149501912	0.0144001084961367	-0.00226328286538221	0.0205084348222714	-0.00158637256483497	0.000100449981015456	-0.00243129109373156	-0.00305099913520818	0.0096974299255578	-0.00468969912718697	-0.00196407832217843	0.00227410242305731	0.00248025454431849	0.000456191998112023	0.00156112424598792	-0.00300332815012161	-0.00303258112202008	0.000731927237890506	0.00107464891947857	0.00111233011487535	0.00357088138764942	0.00966119938670519	-0.00105596012957165	0.0128947974676453	0.0110512180818033	0.0298820886046996	-0.0001012945919113	0.00431749102963085	-0.0040928089327041
MG_178	-0.00400757023183368	-0.00476976827004492	0.00196245919932422	0.045813968510026	-0.00362975195455667	-0.00332362696767712	0.0114539192217194	0.00999270177235502	-0.000795551907961048	0.00170225854378395	-0.00426540811064317	-0.00026540811064317	-0.00203983801972357	0.0121524603678823	0.00496741887797991	0.00438968840402715	0.00309942028195195	0.00344531950692734	0.00160220389755932	0.0030701270425631	-0.00437573231844734	0.0262965581559677	-0.00547167665142858	0.00716413088213498	0.00825542167843294	-0.003213654189162	-0.00232886748299541	0.00016781845483697	0.00389393831236717	0.000682702299337423	-0.00100535198187526	0.00230972310508485	0.000659220295755741	0.000280446783208113	-0.00075695739198392	0.00195757818023352	0.00259455859767654	-0.00320000317201814	0.00231762577877458	-0.000492443010815843	-0.00404435532913674	6.63742356621123e-05	0.00220466396020346	0.0346946755545469	0.00969387881150181	0.00561721343261885	0.00131583331154016	0.00309923144751063	0.00198619748335777
MG_179	-7.07395252402404e-05	0.00622075468910917	0.0573637558353638	0.00331301466638087	-0.00126024969592563	-0.00109570418635336	0.0295310143408082	0.00263280909890207	-0.00524427632931468	0.00109480664655451	0.000369521643562243	0.000369521643562243	0.00369908531074173	0.0223639080266835	0.0829259436324129	0.000759273570294927	0.001145299448381	-0.00159409553281983	0.000921661352218439	0.00274646217685764	0.000275191068814518	0.0110712345758735	-0.00066353744559583	-4.22155260954502e-05	-0.00190640537804584	-0.00117699025317455	0.000373759577644982	0.0203115492192301	0.000581241767494328	-0.000807747000530407	0.00314264034137807	0.00159995901100177	-0.00100487274687798	-0.00207227954324332	-0.00403361812839491	0.0192409839333546	0.00958017169186566	-0.00222614631683235	0.00119826960477473	0.0572288041514562	0.112558435351843	0.116653018937181	-0.00474446935963298	0.0237592625579794	0.0136673441857304	0.0562991326858897	0.00209942028195195	-0.00340778534220976	-0.00109989150386335
MG_180	-0.000663502463449275	-0.0045193629725607	-0.00182465890209077	0.00131369626607608	-0.00278414149152063	-9.79577603982262e-05	0.0266530189371809	0.00215246036788225	0.00123203874142203	-0.00588365578654368	-0.00242478559507706	-0.00242478559507706	-0.00112982447359858	0.0581433310109096	0.102662773718058	0.000913541673681018	0.00056980687400944	-0.00433880061329481	-0.00144780941236786	0.00352710928391176	-0.00251669288963585	0.000452900594616237	-0.00143153039350749	0.000893464786144188	0.00689628015013436	0.0137932972164162	-0.000703441844032343	0.029297184206233	0.0469736418216057	0.00902225026684474	0.000275191068814518	0.00460669378867412	-0.00353414529036818	0.00461253947449246	-0.00250050209764249	-0.00113442641186096	-0.00100487274687798	-0.0054867426097441	-0.00225606090351713	0.0129259436324129	0.251759262557979	0.221851403813021	0.000841957745151084	0.0130305135406363	0.057330376587215	0.00882554382448786	0.00217804561885507	0.0036283374857819	0.00588333789283091
MG_181	-0.000189617347109816	0.00346897441989188	0.0240212870381154	0.00582020416558443	-0.00308061299944729	-0.00595340239030429	0.00419431596998816	0.00700205469482753	-0.000492443010815843	-0.00266359285469597	-0.00261299434208261	-0.00261299434208261	-0.00143019312599056	0.0178780873298532	0.0102508126228632	-0.00203516409731655	0.0191011176981996	-0.00436545100415232	-0.000223252577240679	-7.29822764497512e-06	-0.00269703010029228	0.000841957745151084	0.00246585470963182	0.00384205702433758	-0.0005700358026621	0.0708509733797762	0.00120466396020346	-0.00159661619871554	0.00221662888522512	-0.00106799642350085	0.00985043001685549	0.00377975068544149	-0.00284861965787955	-0.00297774973315526	-0.00560560372087246	6.99353518753831e-05	-0.000505336161036901	-0.00388985581992454	-0.00250466371542304	0.247377813866497	0.0115552556575196	0.01563947015208	-0.00208314384415381	0.00105602758665072	-0.000426480223726267	-0.00330212535646732	-0.00441982830813434	-0.00710520253235467	-0.00338929168143823
MG_182	8.22043584789919e-05	0.00303220347167069	0.00258799464862525	0.0053395384297456	0.00131905090040509	0.00100112821993555	0.00249200009638256	0.00316568798855813	-0.00430612118849819	0.000165546930230707	0.0012395965738739	-0.0047604034261261	0.00260669378867412	-0.00537806054094581	-0.00277119584854382	-0.00337365446500959	-0.000220249314558496	0.00122230907830023	0.0013367992585277	-0.00191671793517293	0.00114264034137807	-0.00224840879483224	-0.00582195438114494	0.0021228741188473	-0.000594107831041836	0.00395000631317888	0.00105305053719093	0.00142167968921741	0.00820288268740005	0.00139716866542811	-0.00390785549704034	0.000686929095416476	0.00158017169186565	0.000285444525878864	-0.00151507288020865	-0.00133758752964729	0.0152248486725004	0.00507400293603927	-0.00120104358097558	-0.000426480223726267	-0.00256621668565121	0.00153101434080818	-0.00428257842700248	0.000558435351842662	0.0183140806437477	-0.00117518575391108	-0.00189228871526303	-0.000353021454139547	0.000971809867868975
MG_183	0.00247413053460025	0.0388794761586771	-0.00224285468930352	-0.00256507145474894	0.00019917082066824	-0.00152603507373772	-0.00392179008199106	0.00146340725095893	-0.0055297996476234	-0.00215012477353957	-0.00141200535137476	-0.00141200535137476	-0.00136126133714046	-0.000531363822786457	0.00165079571143684	-0.00267596190532804	0.017168576080923	0.00102718607133762	-0.00328958748229229	-0.00633758752964729	-0.00215340927641077	-0.00226453339547034	-0.0062318309008905	4.76900653247625e-05	-0.00182568431741422	-0.000820270576759319	0.000364795794396994	-0.00121284439233149	0.00644994471961527	-0.00124840593629949	-0.00222614631683235	-0.00176042525397455	-0.000591120197819969	-0.00580758279720546	-0.00108765911204396	-0.00302206462356026	-0.00447684433179435	0.00152158150159659	0.00540010849613665	0.00160213317088262	0.000737594668805325	-0.00118754242868491	-0.0013390611738081	0.000510904568248427	-0.000405821155365867	0.00118761240380981	-0.00369723715680276	-0.000538645163908141	0.00292003611626195
MG_184	-0.00176934588656545	-0.00268591935625229	0.00223772625956539	-0.00354449755934179	-0.00286149568163936	-0.00437166251421811	-0.0005700358026621	0.00509315427903095	-0.00131577334926883	-0.00314768289051393	0.00238641620123117	0.0233864162012312	-0.00233280051182261	-0.000807747000530407	0.00169388718143301	0.00112017015410334	-0.00186223246493197	-0.00150724168424688	0.00153896509680743	0.000165546930230707	-0.00370449747141785	-0.000663502463449275	-0.00460953387375168	0.000594558597676542	-0.000456401464727092	-0.00549156517772856	-0.00200757023183368	-0.00598144348398641	0.00628128482462056	-0.00190765124050041	-0.000943553049281426	0.00133664414532125	-0.000613727812583245	-0.0013780605409458	0.000445778378972056	-0.00215012477353957	-0.000107526856733556	-0.00245455377227041	-0.000711757786032937	0.0019404838368578	-0.00343153039350749	-0.00334039028537964	-0.000189617347109816	0.00186862926124369	-0.00102307226327987	-0.00723095790378757	0.000937279350132464	-0.00162975195455667	-0.00519106653979852
MG_185	-0.000728462514589148	-0.00388985581992454	-0.00606237158977316	0.00099095416436934	-0.00322275165402421	0.00132309098770073	-0.0018970090405111	-0.00488478097223412	-0.00247445180737182	0.000731927237890506	-0.0042636671100022	-0.0042636671100022	-0.00326453339547034	-0.00441212168080782	-0.00430990428355033	0.000204892661711031	-0.0013390611738081	-0.00574918737713676	0.00155589297664169	-0.000774109572845294	-0.00433476209957895	0.00015801851612994	-0.00104374457300797	-0.00518754242868491	-0.00123439306659104	-8.73856863578548e-06	-0.00488766988512465	-0.00638035375310719	0.00487004266827892	0.000967477147388845	-0.000186031489974037	0.00110110156454896	-0.00302206462356026	-0.00186412433804617	-0.00441278380928427	0.000812823313116162	0.0029998477280231	0.0115656745624972	-0.00131729770066258	-0.00243188090494142	0.0585452975556025	0.00194983400785063	-0.00357163971915966	-0.00624091939885896	-0.00093227684865653	-0.00414901255817031	-0.000734821580205103	0.000363755835363799	-0.00348991598239258
MG_186	-0.00395340239030428	0.00046393632943878	0.000140195819263916	-0.00106799642350085	0.00279858097837803	0.000373759577644982	-0.00410718589577888	-0.00134525210884405	0.00109942028195195	0.00154359853527291	-0.00134077970424426	0.00265922029575574	-0.00198144348398641	-0.00383275492201049	-0.0032350443186939	0.00625118820143866	-0.000752052847622593	0.000653018937180894	-0.00315000966257341	-0.00259410783104184	-0.00343719326676098	0.00121034398526777	0.00160355629539433	-0.00351869050417754	0.000733627764339162	0.00131636717358165	0.0089085293090287	0.000791547234824892	0.069877413488692	0.00095331095808246	-0.00450466371542305	6.16096106426725e-05	-0.002941478001825	-0.000189617347109816	-0.00202307226327987	0.00117431568258577	0.00169094228620256	0.00261070831856178	6.61985037483173e-05	-0.000898882301800408	0.0118523171094861	0.00594900086479182	-0.000778962747707661	0.00299270177235502	0.00177975068544149	-0.00168464912884377	0.00349872182501362	-0.000971652699219026	0.00145290059461624
MG_187	-0.00261843733923089	-0.0024867426097441	-0.000849713256402623	-0.00226555526931638	-0.0052557466657796	0.000206143210959825	0.00209828901463944	0.00298976880571232	-0.00385093656942778	-0.000426480223726267	-0.00175708128318969	0.00424291871681032	-0.00469305867715092	0.130877122280701	0.0370793458953506	-0.00345680752423919	-0.00326453339547034	-0.00733722628194194	-0.00181223043149738	0.00346897441989188	-0.00583275492201049	-0.00167984477761324	-0.000587120425789456	0.00246843657898234	0.000973606942503036	0.00692166135221844	-0.00387664350138391	0.00052364857060741	0.00453685236833687	-0.00186412433804617	0.00645664425650219	0.00196853804704997	-0.00404374457300796	-0.00435492710031816	-0.00356714603263206	0.000457966511216865	-0.00290596147340419	-0.00105107236999757	0.000280446783208113	0.147049117842987	0.268394396279128	0.226470200352377	0.00015801851612994	-0.00185980418073609	-0.00283413616164069	-0.00128895869901281	-0.00199438706241492	-0.000820270576759319	-0.00553792305259956
MG_188	-0.000781006532141484	-0.0007520528476226	-0.00362218613350276	0.00266760751986375	-0.00584753963211775	0.000466482732844858	-0.000686710119514045	0.000790023165282751	-0.00242478559507706	0.0126990853107417	-0.00269963149501912	-0.00269963149501912	0.0025684696064925	0.0163201552223868	0.000805681607195352	0.00139121586155924	0.00846585470963182	-0.000575063508548121	-0.00338929168143823	0.00692562437355921	-0.00478965601473222	-0.00168464912884377	0.00431408064374771	-0.0015897293452552	-0.00068845078076988	0.0123366441453213	-0.00519650277984454	0.000852317109486078	-0.00235555817184135	0.0122394206722425	0.0039436234528392	0.00217804561885507	-0.00560177666488583	-0.0062858894457806	-0.00451898783844217	-0.00308061299944729	-0.00211632149872175	0.00165821298519467	0.00896512224710633	0.13503729869687	0.158480637027439	0.329570881387649	-0.00113442641186096	0.0728066818124203	0.0349674188779799	0.00180176991231568	-0.000195207957131988	0.00122230907830023	0.0178255438244879
MG_189	-0.00185398190797277	-0.00277515132749959	-0.00283413616164069	-0.00461031159597285	-0.00494397241334928	-0.00446898565919182	0.0480031292210708	0.00234537965723218	-0.00140862735373701	-0.00724427632931468	-0.00370449747141785	-0.00270449747141785	-0.00242478559507706	0.0371193663589559	0.00361964624689282	0.0120593003575944	0.0413870056579174	-0.00559661619871554	-0.00253864516390814	0.00506160961064267	-0.00379533603979654	-0.000748938407083552	0.00730036850498088	0.00949533628457697	-0.000559671085459797	0.0114102706547448	-0.00277385256244555	-0.00207913773874932	-0.00177186780926336	-0.000978926720336483	0.00696327081505096	0.000239596573873901	-0.00469637349650355	-0.00445395194611992	0.00236509424370979	-0.00222792283918766	-0.00219192123298535	0.000471287056370395	0.0171772399156303	0.281864983067826	0.399477405164745	0.208568469606493	0.027731379091202	0.0397797506854415	0.00789247314326644	-0.00131185311633009	0.000842440707368941	-0.00172589757694269	-0.0032733196053321
MG_190	-0.00185398190797277	-0.00577515132749959	-0.00283413616164069	0.00138968840402715	-0.00294397241334927	-0.000468985659191817	-0.00066353744559583	0.00101204632389884	0.026591372646263	0.00275572367068533	-0.00170449747141785	-0.00270449747141785	0.00357521440492294	0.00411936635895593	0.00261964624689282	0.00205930035759438	-0.00261299434208261	0.000403383801284449	-0.00253864516390814	6.16096106426725e-05	-0.000795336039796542	-0.000748938407083552	-0.000699631495019115	-0.00150466371542304	-0.000559671085459797	-0.0025897293452552	-0.000107185895778877	-0.00307913773874932	0.102228132190737	-0.00397892672033648	0.00896327081505095	0.000239596573873901	-0.00469637349650355	-0.00545395194611992	0.000365094243709785	-0.00222792283918766	0.00580807876701464	0.0014712870563704	-0.00382276008436973	-0.000135016932174298	0.00447740516474509	0.000568469606492511	0.00173137909120202	-0.0042202493145585	0.00189247314326645	-0.00431185311633007	0.000842440707368941	-0.000725897576942691	0.00272668039466789
MG_191	0.00132752367145067	0.00502700609935997	0.00168382465187519	0.00279152470485264	0.159400749718015	0.00644251505535767	0.0160400762087639	0.00210970021623355	0.00560662738697557	0.00400335244516889	0.0102586101965788	0.0202586101965788	0.0130122912846054	0.00900697595143574	0.00668552114060014	0.0158503820867257	0.00385706370451441	0.00513378031089473	-0.00146039417295793	0.0110508264502021	0.000204892661711031	-0.00199086915154331	0.00766856788773146	-0.000454909247707469	0.0537146964859754	0.0699378444157735	-0.000233585857807472	0.000662494634695393	0.00771873285343658	0.0069037579660304	0.00982322446259634	0.00327770487882773	0.00155625692331596	0.0106282902959637	0.00169837375815038	0.00274187285182811	0.0111182873926338	0.010586396448276	0.00127626221066521	0.0141782845841574	0.000366091835488747	0.0284198559664651	1.07649400800658e-05	0.00276033659418184	0.011170574983109	0.00190392817057727	0.00291004798750116	0.00172941238622658	0.00319360162276733
MG_192	-0.00297561933866658	0.0122094803425524	0.00276905135338409	0.00595535075187892	0.000853533035003379	-0.00262068222299877	0.0366355689966389	0.00540217742816593	-0.00185830534566267	0.0248769410195907	-0.0013920564028905	0.0046079435971095	0.0014650638868392	0.0182373535555162	0.0121032551782407	0.0121728804462435	-0.00150621834528686	0.00733061510416005	-0.000598265292460515	0.00152158150159659	-0.00345310756233616	-0.00220624816698087	0.00193762841022685	-0.00135773490258279	0.00113458467549754	0.0589463972295196	-0.00110392909266421	-0.00236889719469971	0.0025511968043698	0.000904434926405323	0.0163884434672866	0.00119074055570076	-0.00297147760057709	-0.00273249488279614	0.00094031049032417	-0.00037210939931806	0.00478835378214759	0.00499296456490619	-0.000752491798728293	0.00676574659002374	0.00873011429513945	0.0097912338848293	0.00504797860597436	0.00490703169148249	-0.00315267032707531	0.00317108990068782	-0.00437212690750258	0.00523042477511453	0.0116204914076459
MG_194	0.0302158585084794	0.000191778181294525	0.00152315566820565	0.0128837600847986	0.00117431568258577	0.00131749102963086	0.0322080499928409	0.0341610768706319	-0.00352259483525491	0.000558435351842662	0.00455818200583374	-0.00377515132749959	0.0034806370274393	0.000120203423038409	0.00292326257328956	0.000665470512128508	0.0134689744198919	-0.00163287384013751	0.00168905077319187	0.00370130019007269	0.000135687717579089	-0.00169703010029228	-0.00475205284762259	0.0552395965738739	-0.000905193353445494	0.298178045618855	-0.00337166251421811	0.00169908531074173	0.0210097418998327	0.000391620548592482	0.000842117686524808	0.00103220347167068	0.00341812164357219	0.0068124575713151	0.00052364857060741	-0.00400445462562424	0.0208833378928309	-0.000223252577240679	-0.00233909309090551	0.00114019581926392	0.0764033838012844	0.0134927583157531	-0.00207227954324332	0.0207545830461971	-0.00103361812839491	0.00484195774515109	-0.00131577334926883	8.67813561163111e-05	0.00284999033742658
MG_195	0.054298493469599	0.00491100973513897	0.00167168585801292	0.0141032551782407	0.0299154144281847	0.00375908060114104	0.0127062289008174	0.138325581423286	0.0408246851827966	0.00019917082066824	-0.00154203348878314	0.000457966511216865	0.0174075708632933	0.00526073718748049	0.00628327549476379	0.0306483411702	0.00971544333085822	0.0260448910359739	-4.31207689434998e-05	0.00039261932803189	-0.00160962901222879	0.00514459668634243	-0.00228389242636472	0.061168576080923	-0.00204159576751167	0.000391620548592479	-0.00354783168315853	0.00403986213542602	0.0018709364943125	0.00273697264223025	0.000431866090129032	0.00354885699503076	0.00210728214993561	0.0021338419752735	-0.00217979583441558	0.0602033466345642	0.0240390879320992	0.00916362496324763	0.00658799464862525	0.00108843442202328	0.00259325038788376	0.0086609388261919	-0.00224765753762446	0.00257683039345767	0.00210389839214412	0.0160726909660709	0.00180889131175728	0.000850337335249127	-0.000340043514035299
MG_196	0.00436952164356224	0.0091956310388206	0.0933837913144801	0.0156889716226326	0.00693348593052852	-0.00214309132116717	0.00301564012054082	0.00367172210147405	0.00316216758189734	-0.00104284643606605	-0.000456401464727092	-0.000456401464727092	0.00100112821993555	-0.000505336161036901	-0.00179611659423917	0.00362008579644765	0.00552354775152587	-0.0026024116873794	0.0125698068740094	0.0115383661013112	-0.000559671085459797	0.0206035562953943	-0.00158637256483497	0.0381474188939437	0.000798956419024423	-0.00111979258551723	0.000612871772883446	0.000310238139391301	0.0136557185435274	-0.00385093656942778	0.002587931771692	-0.00248156861091762	0.00520804999284087	-0.00461372781258325	-0.00104242181976647	-0.00109006014899292	0.00799270177235502	4.28817969381212e-05	0.00493371416788907	-0.000355517038066376	0.00775046930106452	0.00985407115755105	0.00105852199817501	0.00369253008949239	8.67813561163111e-05	0.0103140806437477	-0.00325353782314235	-0.00360061836302004	-0.00343153039350749
MG_197	0.002587931771692	0.000379829984197617	-0.00278100653214149	0.0025132573902559	-0.00127949692124234	0.00293371416788907	0.00516413088213499	0.00419195860477745	-0.000840245097810124	0.00385141422232786	0.00309923144751063	0.00176589811417729	-0.00320104358097557	-0.000492443010815843	0.00245490146742107	0.0046609388261919	0.00163265634901592	0.000612871772883446	-0.0005700358026621	0.00240388069291563	0.0029791500284924	0.00198523247261844	0.00178772439332726	0.00571207343956105	0.00947168992232518	0.00417072272554007	0.000280981899351961	0.00348089984950826	0.00253718423641025	-0.00311666210716909	-0.00333964134437825	0.00252598985720315	-0.000971652699219026	-0.00206740297374167	-0.00460378841673201	-0.000195207957131988	0.00216216758189734	-0.00272058155020156	0.00405348730561004	0.0031203923894624	0.0113399160025328	0.00346052065516381	0.00217804561885507	0.00179997369549295	0.0252684278114098	0.00679329721641619	-0.000787846544844095	0.00118289983333564	-0.00168845078076988
MG_198	-0.00410718589577888	-0.0048771258811527	0.1118820886047	-0.000258192872141932	0.00027410242305731	0.000553973566992393	-0.00066112609262254	-0.0001012945919113	-0.00157606390400821	-0.0024186987551592	-0.00437573231844734	-0.00437573231844734	-0.0028187597158842	-0.00592935077056293	-0.00311632149872175	0.00232390287683767	0.0010006831666777	0.00233771338233211	0.00151353535419736	0.00293371416788907	-0.00448592239332724	0.00119563103882059	-0.00558055176090944	0.00503788748189177	0.00212050789437465	-0.00433773942090604	-0.000455924054695453	-0.00195532171077909	0.00083760620598064	0.00160315026823563	-0.00111979258551723	0.00218787047615123	0.000562806733239024	0.00019431596998816	-0.000850295855598593	-0.00213137073875631	-0.00450466371542305	-0.00328362626519273	0.00116392628561838	0.0274219959562201	0.00784505072111577	-0.00404435532913674	0.000113900310269886	0.002587931771692	0.00559455859767655	0.00152354775152588	0.00119826960477473	0.0029791500284924	0.00189040566405999
[truncated: 277 more rows]
[truncated: 427 more columns]

## Sheet: correlation of corrected ipTM
	MG_001	MG_002	MG_003	MG_004	MG_005	MG_006	MG_007	MG_008	MG_009	MG_010	MG_011	MG_012	MG_013	MG_014	MG_015	MG_018	MG_019	MG_020	MG_021	MG_022	MG_023	MG_024	MG_025	MG_026	MG_027	MG_028	MG_029	MG_030	MG_031	MG_032	MG_033	MG_034	MG_035	MG_036	MG_037	MG_038	MG_039	MG_040	MG_041	MG_042	MG_043	MG_044	MG_045	MG_046	MG_047	MG_048	MG_049	MG_050	MG_051
[truncated: 476 more rows]
[truncated: 427 more columns]

## Sheet: ipTM-ratio
	MG_001	MG_002	MG_003	MG_004	MG_005	MG_006	MG_007	MG_008	MG_009	MG_010	MG_011	MG_012	MG_013	MG_014	MG_015	MG_018	MG_019	MG_020	MG_021	MG_022	MG_023	MG_024	MG_025	MG_026	MG_027	MG_028	MG_029	MG_030	MG_031	MG_032	MG_033	MG_034	MG_035	MG_036	MG_037	MG_038	MG_039	MG_040	MG_041	MG_042	MG_043	MG_044	MG_045	MG_046	MG_047	MG_048	MG_049	MG_050	MG_051
[truncated: 476 more rows]
[truncated: 427 more columns]

## Sheet: correlation of ipTM-ratio
	MG_001	MG_002	MG_003	MG_004	MG_005	MG_006	MG_007	MG_008	MG_009	MG_010	MG_011	MG_012	MG_013	MG_014	MG_015	MG_018	MG_019	MG_020	MG_021	MG_022	MG_023	MG_024	MG_025	MG_026	MG_027	MG_028	MG_029	MG_030	MG_031	MG_032	MG_033	MG_034	MG_035	MG_036	MG_037	MG_038	MG_039	MG_040	MG_041	MG_042	MG_043	MG_044	MG_045	MG_046	MG_047	MG_048	MG_049	MG_050	MG_051
[truncated: 476 more rows]
[truncated: 427 more columns]
