# Supplementary material for: Predicting the protein interaction landscape of a free-living bacterium with pooled-AlphaFold3
Source: Mol Syst Biol. 2026 Jan 20;22(4):497–518. doi: 10.1038/s44320-026-00189-7 (PMC13047044; doi:10.1038/s44320-026-00189-7)
Supplement: Supplementary file 8 — Dataset EV5 [file 44320_2026_189_MOESM8_ESM.xlsx]

## Sheet: key
All of this data was run locally using AlphaFold3 3.0.1
chain_ids refer to protein_ids

## Sheet: AUROC
	STRING > 800 uncorrected	STRING > 800 corrected	STRING > 800 corrected averaged	mean replicates
pairs	0.359068	0.456159	0.456159	1
2k	0.340499	0.620544	0.651017	1.81299
3k	0.367803	0.71182	0.704831	2.372
4k	0.391334	0.816851	0.828869	4.60806
5k	0.333374	0.858706	0.870577	7.90034

## Sheet: mgen_pools
name	group	pool_nchains	pool_size	chain_ids	fraction_disordered	has_clash	iptm	ptm	ranking_score	chain_iptm	chain_pair_iptm	chain_pair_pae_min	chain_ptm	model0_fraction_disordered	model0_has_clash	model0_iptm	model0_ptm	model0_ranking_score	model0_chain_iptm	model0_chain_pair_iptm	model0_chain_pair_pae_min	model0_chain_ptm	model1_fraction_disordered	model1_has_clash	model1_iptm	model1_ptm	model1_ranking_score	model1_chain_iptm	model1_chain_pair_iptm	model1_chain_pair_pae_min	model1_chain_ptm	model2_fraction_disordered	model2_has_clash	model2_iptm	model2_ptm	model2_ranking_score	model2_chain_iptm	model2_chain_pair_iptm	model2_chain_pair_pae_min	model2_chain_ptm	model3_fraction_disordered	model3_has_clash	model3_iptm	model3_ptm	model3_ranking_score	model3_chain_iptm	model3_chain_pair_iptm	model3_chain_pair_pae_min	model3_chain_ptm
pairs_000366f	pairs	2	441	aac71319.1_aac71429.1	0.12	0	0.13	0.49	0.27	[0.13, 0.13]	[[0.81, 0.13], [0.13, 0.37]]	[[0.76, 20.78], [19.3, 0.76]]	[0.81, 0.37]	0.14	0	0.1	0.49	0.24	[0.1, 0.1]	[[0.82, 0.1], [0.1, 0.38]]	[[0.76, 23.37], [21.72, 0.76]]	[0.82, 0.38]	0.12	0	0.13	0.49	0.27	[0.13, 0.13]	[[0.81, 0.13], [0.13, 0.37]]	[[0.76, 20.78], [19.3, 0.76]]	[0.81, 0.37]	0.13	0	0.11	0.48	0.25	[0.11, 0.11]	[[0.82, 0.11], [0.11, 0.36]]	[[0.76, 24.66], [20.97, 0.76]]	[0.82, 0.36]	0.11	0	0.13	0.49	0.26	[0.13, 0.13]	[[0.83, 0.13], [0.13, 0.37]]	[[0.76, 21.57], [19.1, 0.76]]	[0.83, 0.37]
pairs_0046771	pairs	2	1054	aac71390.1_aac71413.1	0.02	0	0.18	0.61	0.27	[0.18, 0.18]	[[0.86, 0.18], [0.18, 0.73]]	[[0.76, 23.24], [24.92, 0.76]]	[0.86, 0.73]	0.02	0	0.12	0.61	0.22	[0.12, 0.12]	[[0.87, 0.12], [0.12, 0.74]]	[[0.76, 26.11], [30.19, 0.76]]	[0.87, 0.74]	0.02	0	0.17	0.61	0.27	[0.17, 0.17]	[[0.86, 0.17], [0.17, 0.73]]	[[0.76, 22.42], [24.92, 0.76]]	[0.86, 0.73]	0.02	0	0.13	0.61	0.24	[0.13, 0.13]	[[0.87, 0.13], [0.13, 0.73]]	[[0.76, 24.99], [28.95, 0.76]]	[0.87, 0.73]	0.02	0	0.13	0.6	0.23	[0.13, 0.13]	[[0.87, 0.13], [0.13, 0.73]]	[[0.76, 24.18], [28.66, 0.76]]	[0.87, 0.73]
pairs_0061302	pairs	2	722	aac71406.1_aac71579.1	0	0	0.31	0.63	0.37	[0.31, 0.31]	[[0.68, 0.31], [0.31, 0.8]]	[[0.76, 13.14], [15.17, 0.76]]	[0.68, 0.8]	0	0	0.3	0.64	0.37	[0.3, 0.3]	[[0.7, 0.3], [0.3, 0.8]]	[[0.76, 13.5], [15.57, 0.76]]	[0.7, 0.8]	0	0	0.3	0.64	0.37	[0.3, 0.3]	[[0.69, 0.3], [0.3, 0.8]]	[[0.76, 13.08], [15.42, 0.76]]	[0.69, 0.8]	0	0	0.21	0.62	0.29	[0.21, 0.21]	[[0.7, 0.21], [0.21, 0.8]]	[[0.76, 14.94], [16.15, 0.76]]	[0.7, 0.8]	0	0	0.31	0.63	0.37	[0.31, 0.31]	[[0.68, 0.31], [0.31, 0.8]]	[[0.76, 13.14], [15.17, 0.76]]	[0.68, 0.8]
pairs_0076b25	pairs	2	237	aac71377.1_aac71393.1	0.51	0	0.11	0.31	0.4	[0.11, 0.11]	[[0.34, 0.11], [0.11, 0.53]]	[[0.76, 21.0], [21.46, 0.76]]	[0.34, 0.53]	0.5	0	0.1	0.31	0.39	[0.1, 0.1]	[[0.34, 0.1], [0.1, 0.53]]	[[0.76, 21.69], [22.39, 0.76]]	[0.34, 0.53]	0.49	0	0.09	0.3	0.38	[0.09, 0.09]	[[0.33, 0.09], [0.09, 0.54]]	[[0.76, 22.47], [23.47, 0.76]]	[0.33, 0.54]	0.51	0	0.09	0.3	0.38	[0.09, 0.09]	[[0.33, 0.09], [0.09, 0.53]]	[[0.76, 22.81], [23.28, 0.76]]	[0.33, 0.53]	0.49	0	0.1	0.3	0.38	[0.1, 0.1]	[[0.33, 0.1], [0.1, 0.54]]	[[0.76, 22.21], [22.82, 0.76]]	[0.33, 0.54]
pairs_007a3ac	pairs	2	636	aac71301.1_aac71619.1	0	0	0.11	0.66	0.22	[0.11, 0.11]	[[0.88, 0.11], [0.11, 0.87]]	[[0.76, 25.69], [26.33, 0.76]]	[0.88, 0.87]	0	0	0.1	0.66	0.21	[0.1, 0.1]	[[0.88, 0.1], [0.1, 0.87]]	[[0.76, 26.81], [27.27, 0.76]]	[0.88, 0.87]	0	0	0.11	0.66	0.22	[0.11, 0.11]	[[0.88, 0.11], [0.11, 0.87]]	[[0.76, 27.19], [27.69, 0.76]]	[0.88, 0.87]	0	0	0.1	0.66	0.21	[0.1, 0.1]	[[0.88, 0.1], [0.1, 0.87]]	[[0.76, 26.74], [27.13, 0.76]]	[0.88, 0.87]	0	0	0.11	0.66	0.22	[0.11, 0.11]	[[0.88, 0.11], [0.11, 0.87]]	[[0.76, 25.69], [26.33, 0.76]]	[0.88, 0.87]
pairs_0092129	pairs	2	342	aac71371.1_aac71612.1	0.06	0	0.31	0.73	0.42	[0.31, 0.31]	[[0.57, 0.31], [0.31, 0.91]]	[[0.76, 13.48], [8.03, 0.76]]	[0.57, 0.91]	0.05	0	0.3	0.73	0.41	[0.3, 0.3]	[[0.58, 0.3], [0.3, 0.91]]	[[0.76, 13.62], [7.95, 0.76]]	[0.58, 0.91]	0.05	0	0.3	0.72	0.41	[0.3, 0.3]	[[0.58, 0.3], [0.3, 0.91]]	[[0.76, 13.84], [8.26, 0.76]]	[0.58, 0.91]	0.05	0	0.31	0.72	0.41	[0.31, 0.31]	[[0.58, 0.31], [0.31, 0.91]]	[[0.76, 13.53], [7.95, 0.76]]	[0.58, 0.91]	0.05	0	0.31	0.73	0.42	[0.31, 0.31]	[[0.58, 0.31], [0.31, 0.91]]	[[0.76, 13.64], [7.86, 0.76]]	[0.58, 0.91]
pairs_0092162	pairs	2	577	aac71352.1_aac71537.1	0.02	0	0.29	0.51	0.35	[0.29, 0.29]	[[0.78, 0.29], [0.29, 0.45]]	[[0.76, 9.94], [12.71, 0.76]]	[0.78, 0.45]	0.02	0	0.25	0.51	0.32	[0.25, 0.25]	[[0.77, 0.25], [0.25, 0.46]]	[[0.76, 11.95], [13.57, 0.76]]	[0.77, 0.46]	0.03	0	0.26	0.52	0.32	[0.26, 0.26]	[[0.78, 0.26], [0.26, 0.47]]	[[0.76, 11.88], [13.42, 0.76]]	[0.78, 0.47]	0.02	0	0.26	0.51	0.32	[0.26, 0.26]	[[0.77, 0.26], [0.26, 0.47]]	[[0.76, 11.75], [13.02, 0.76]]	[0.77, 0.47]	0.02	0	0.26	0.52	0.33	[0.26, 0.26]	[[0.77, 0.26], [0.26, 0.45]]	[[0.76, 11.18], [12.9, 0.76]]	[0.77, 0.45]
pairs_009874f	pairs	2	972	aac71299.1_aac71646.1	0.04	0	0.13	0.23	0.17	[0.13, 0.13]	[[0.57, 0.13], [0.13, 0.24]]	[[0.76, 28.13], [27.67, 0.76]]	[0.57, 0.24]	0.02	0	0.13	0.24	0.16	[0.13, 0.13]	[[0.55, 0.13], [0.13, 0.25]]	[[0.76, 28.31], [27.81, 0.76]]	[0.55, 0.25]	0	0	0.11	0.24	0.14	[0.11, 0.11]	[[0.58, 0.11], [0.11, 0.25]]	[[0.76, 29.56], [29.68, 0.76]]	[0.58, 0.25]	0	0	0.13	0.25	0.15	[0.13, 0.13]	[[0.56, 0.13], [0.13, 0.26]]	[[0.76, 28.08], [27.99, 0.76]]	[0.56, 0.26]	0	0	0.11	0.24	0.14	[0.11, 0.11]	[[0.57, 0.11], [0.11, 0.25]]	[[0.76, 29.56], [29.41, 0.76]]	[0.57, 0.25]
pairs_00a6115	pairs	2	1023	aac71570.2_aac72485.1	0.01	0	0.26	0.77	0.36	[0.26, 0.26]	[[0.83, 0.26], [0.26, 0.72]]	[[0.76, 20.06], [22.69, 0.76]]	[0.83, 0.72]	0.01	0	0.2	0.78	0.32	[0.2, 0.2]	[[0.85, 0.2], [0.2, 0.71]]	[[0.76, 21.51], [22.52, 0.76]]	[0.85, 0.71]	0.01	0	0.24	0.78	0.36	[0.24, 0.24]	[[0.85, 0.24], [0.24, 0.71]]	[[0.76, 20.21], [22.94, 0.76]]	[0.85, 0.71]	0.01	0	0.26	0.77	0.36	[0.26, 0.26]	[[0.83, 0.26], [0.26, 0.72]]	[[0.76, 20.06], [22.69, 0.76]]	[0.83, 0.72]	0.01	0	0.25	0.78	0.36	[0.25, 0.25]	[[0.84, 0.25], [0.25, 0.71]]	[[0.76, 20.63], [22.67, 0.76]]	[0.84, 0.71]
pairs_00b1df7	pairs	2	424	aac71487.1_aac71644.1	0.08	0	0.19	0.66	0.33	[0.19, 0.19]	[[0.89, 0.19], [0.19, 0.67]]	[[0.76, 19.49], [18.76, 0.76]]	[0.89, 0.67]	0.04	0	0.09	0.62	0.21	[0.09, 0.09]	[[0.89, 0.09], [0.09, 0.67]]	[[0.76, 23.22], [22.01, 0.76]]	[0.89, 0.67]	0.03	0	0.13	0.64	0.24	[0.13, 0.13]	[[0.89, 0.13], [0.13, 0.67]]	[[0.76, 20.26], [21.57, 0.76]]	[0.89, 0.67]	0.08	0	0.19	0.66	0.33	[0.19, 0.19]	[[0.89, 0.19], [0.19, 0.67]]	[[0.76, 19.49], [18.76, 0.76]]	[0.89, 0.67]	0.03	0	0.11	0.63	0.23	[0.11, 0.11]	[[0.89, 0.11], [0.11, 0.68]]	[[0.76, 21.56], [24.62, 0.76]]	[0.89, 0.68]
pairs_00c6199	pairs	2	820	aac71377.1_aac71462.1	0.17	0	0.22	0.63	0.38	[0.22, 0.22]	[[0.35, 0.22], [0.22, 0.76]]	[[0.76, 12.76], [13.91, 0.76]]	[0.35, 0.76]	0.16	0	0.21	0.62	0.37	[0.21, 0.21]	[[0.34, 0.21], [0.21, 0.76]]	[[0.76, 13.09], [13.85, 0.76]]	[0.34, 0.76]	0.16	0	0.13	0.62	0.3	[0.13, 0.13]	[[0.32, 0.13], [0.13, 0.76]]	[[0.76, 24.96], [25.22, 0.76]]	[0.32, 0.76]	0.17	0	0.22	0.63	0.38	[0.22, 0.22]	[[0.35, 0.22], [0.22, 0.76]]	[[0.76, 12.76], [13.91, 0.76]]	[0.35, 0.76]	0.16	0	0.21	0.62	0.37	[0.21, 0.21]	[[0.34, 0.21], [0.21, 0.76]]	[[0.76, 12.91], [14.38, 0.76]]	[0.34, 0.76]
pairs_00e4120	pairs	2	446	aac71319.1_aac71591.1	0.14	0	0.11	0.46	0.25	[0.11, 0.11]	[[0.77, 0.11], [0.11, 0.58]]	[[0.76, 22.56], [21.97, 0.76]]	[0.77, 0.58]	0.15	0	0.09	0.45	0.23	[0.09, 0.09]	[[0.74, 0.09], [0.09, 0.57]]	[[0.76, 23.38], [24.36, 0.76]]	[0.74, 0.57]	0.15	0	0.08	0.44	0.23	[0.08, 0.08]	[[0.75, 0.08], [0.08, 0.58]]	[[0.76, 25.42], [24.81, 0.76]]	[0.75, 0.58]	0.11	0	0.08	0.44	0.21	[0.08, 0.08]	[[0.73, 0.08], [0.08, 0.58]]	[[0.76, 26.96], [27.08, 0.76]]	[0.73, 0.58]	0.16	0	0.07	0.45	0.23	[0.07, 0.07]	[[0.76, 0.07], [0.07, 0.58]]	[[0.76, 26.92], [27.62, 0.76]]	[0.76, 0.58]
pairs_00f1d21	pairs	2	511	aac71429.1_aac72473.1	0.17	0	0.14	0.48	0.3	[0.14, 0.14]	[[0.34, 0.14], [0.14, 0.71]]	[[0.76, 18.0], [17.75, 0.76]]	[0.34, 0.71]	0.17	0	0.14	0.48	0.3	[0.14, 0.14]	[[0.34, 0.14], [0.14, 0.71]]	[[0.76, 18.0], [17.75, 0.76]]	[0.34, 0.71]	0.13	0	0.13	0.48	0.27	[0.13, 0.13]	[[0.32, 0.13], [0.13, 0.72]]	[[0.76, 19.72], [19.55, 0.76]]	[0.32, 0.72]	0.09	0	0.13	0.48	0.25	[0.13, 0.13]	[[0.32, 0.13], [0.13, 0.71]]	[[0.76, 19.86], [20.77, 0.76]]	[0.32, 0.71]	0.08	0	0.13	0.48	0.23	[0.13, 0.13]	[[0.32, 0.13], [0.13, 0.72]]	[[0.76, 17.04], [19.83, 0.76]]	[0.32, 0.72]
pairs_00f5def	pairs	2	755	aac71264.1_aac71443.1	0.02	0	0.15	0.45	0.22	[0.15, 0.15]	[[0.6, 0.15], [0.15, 0.86]]	[[0.76, 19.47], [19.66, 0.76]]	[0.6, 0.86]	0.02	0	0.15	0.45	0.22	[0.15, 0.15]	[[0.6, 0.15], [0.15, 0.86]]	[[0.76, 19.47], [19.66, 0.76]]	[0.6, 0.86]	0	0	0.13	0.44	0.19	[0.13, 0.13]	[[0.6, 0.13], [0.13, 0.85]]	[[0.76, 21.19], [19.7, 0.76]]	[0.6, 0.85]	0.02	0	0.14	0.45	0.21	[0.14, 0.14]	[[0.6, 0.14], [0.14, 0.85]]	[[0.76, 19.74], [19.4, 0.76]]	[0.6, 0.85]	0.01	0	0.13	0.45	0.2	[0.13, 0.13]	[[0.59, 0.13], [0.13, 0.85]]	[[0.76, 20.17], [18.71, 0.76]]	[0.59, 0.85]
pairs_00f9dad	pairs	2	885	aac71444.1_aac71515.1	0.05	0	0.19	0.51	0.28	[0.19, 0.19]	[[0.7, 0.19], [0.19, 0.73]]	[[0.76, 20.71], [18.78, 0.76]]	[0.7, 0.73]	0.04	0	0.15	0.49	0.24	[0.15, 0.15]	[[0.71, 0.15], [0.15, 0.73]]	[[0.76, 24.61], [21.43, 0.76]]	[0.71, 0.73]	0.02	0	0.14	0.49	0.22	[0.14, 0.14]	[[0.71, 0.14], [0.14, 0.73]]	[[0.76, 26.96], [22.44, 0.76]]	[0.71, 0.73]	0.05	0	0.19	0.51	0.28	[0.19, 0.19]	[[0.7, 0.19], [0.19, 0.73]]	[[0.76, 20.71], [18.78, 0.76]]	[0.7, 0.73]	0.05	0	0.16	0.5	0.25	[0.16, 0.16]	[[0.7, 0.16], [0.16, 0.74]]	[[0.76, 21.41], [19.78, 0.76]]	[0.7, 0.74]
pairs_011a1e6	pairs	2	742	aac71319.1_aac71338.1	0	0	0.17	0.54	0.24	[0.17, 0.17]	[[0.6, 0.17], [0.17, 0.69]]	[[0.76, 23.24], [21.61, 0.76]]	[0.6, 0.69]	0	0	0.11	0.54	0.19	[0.11, 0.11]	[[0.61, 0.11], [0.11, 0.69]]	[[0.76, 27.77], [27.53, 0.76]]	[0.61, 0.69]	0	0	0.16	0.54	0.24	[0.16, 0.16]	[[0.6, 0.16], [0.16, 0.69]]	[[0.76, 23.71], [21.68, 0.76]]	[0.6, 0.69]	0	0	0.12	0.55	0.2	[0.12, 0.12]	[[0.6, 0.12], [0.12, 0.7]]	[[0.76, 27.08], [25.56, 0.76]]	[0.6, 0.7]	0	0	0.1	0.54	0.19	[0.1, 0.1]	[[0.6, 0.1], [0.1, 0.69]]	[[0.76, 27.77], [27.31, 0.76]]	[0.6, 0.69]
pairs_013307e	pairs	2	2422	aac71413.1_aac71613.1	0	0	0.31	0.41	0.33	[0.31, 0.31]	[[0.71, 0.31], [0.31, 0.2]]	[[0.76, 15.83], [14.99, 0.76]]	[0.71, 0.2]	0.04	0	0.28	0.4	0.32	[0.28, 0.28]	[[0.7, 0.28], [0.28, 0.2]]	[[0.76, 17.1], [18.61, 0.76]]	[0.7, 0.2]	0	0	0.31	0.41	0.33	[0.31, 0.31]	[[0.71, 0.31], [0.31, 0.2]]	[[0.76, 15.83], [14.99, 0.76]]	[0.71, 0.2]	0.02	0	0.29	0.4	0.33	[0.29, 0.29]	[[0.7, 0.29], [0.29, 0.2]]	[[0.76, 16.36], [16.83, 0.76]]	[0.7, 0.2]	0	0	0.21	0.4	0.25	[0.21, 0.21]	[[0.71, 0.21], [0.21, 0.17]]	[[0.76, 26.29], [27.07, 0.76]]	[0.71, 0.17]
pairs_014a33a	pairs	2	2611	aac71413.1_aac71437.1	0.06	0	0.19	0.38	0.26	[0.19, 0.19]	[[0.7, 0.19], [0.19, 0.2]]	[[0.76, 30.77], [31.13, 0.76]]	[0.7, 0.2]	0.02	0	0.19	0.38	0.24	[0.19, 0.19]	[[0.69, 0.19], [0.19, 0.2]]	[[0.76, 29.72], [30.65, 0.76]]	[0.69, 0.2]	0.04	0	0.19	0.38	0.25	[0.19, 0.19]	[[0.7, 0.19], [0.19, 0.2]]	[[0.76, 30.42], [30.43, 0.76]]	[0.7, 0.2]	0.01	0	0.19	0.38	0.24	[0.19, 0.19]	[[0.7, 0.19], [0.19, 0.2]]	[[0.76, 29.07], [30.9, 0.76]]	[0.7, 0.2]	0.03	0	0.19	0.38	0.24	[0.19, 0.19]	[[0.7, 0.19], [0.19, 0.2]]	[[0.76, 30.23], [30.93, 0.76]]	[0.7, 0.2]
pairs_014a5c7	pairs	2	324	aac71351.1_aac71591.1	0.23	0	0.29	0.53	0.46	[0.29, 0.29]	[[0.75, 0.29], [0.29, 0.6]]	[[0.76, 11.19], [14.4, 0.76]]	[0.75, 0.6]	0.27	0	0.27	0.52	0.45	[0.27, 0.27]	[[0.75, 0.27], [0.27, 0.59]]	[[0.76, 11.82], [15.07, 0.76]]	[0.75, 0.59]	0.27	0	0.23	0.51	0.42	[0.23, 0.23]	[[0.74, 0.23], [0.23, 0.59]]	[[0.76, 12.99], [16.19, 0.76]]	[0.74, 0.59]	0.24	0	0.22	0.5	0.4	[0.22, 0.22]	[[0.75, 0.22], [0.22, 0.59]]	[[0.76, 12.73], [16.32, 0.76]]	[0.75, 0.59]	0.23	0	0.29	0.53	0.46	[0.29, 0.29]	[[0.75, 0.29], [0.29, 0.6]]	[[0.76, 11.19], [14.4, 0.76]]	[0.75, 0.6]
pairs_015c367	pairs	2	431	aac71311.1_aac71466.1	0.02	0	0.42	0.74	0.49	[0.42, 0.42]	[[0.62, 0.42], [0.42, 0.93]]	[[0.76, 9.32], [9.88, 0.76]]	[0.62, 0.93]	0.02	0	0.42	0.74	0.49	[0.42, 0.42]	[[0.62, 0.42], [0.42, 0.93]]	[[0.76, 9.32], [9.88, 0.76]]	[0.62, 0.93]	0.02	0	0.4	0.73	0.48	[0.4, 0.4]	[[0.63, 0.4], [0.4, 0.93]]	[[0.76, 9.91], [10.26, 0.76]]	[0.63, 0.93]	0.02	0	0.39	0.73	0.47	[0.39, 0.39]	[[0.63, 0.39], [0.39, 0.93]]	[[0.76, 10.28], [10.26, 0.76]]	[0.63, 0.93]	0.02	0	0.39	0.74	0.47	[0.39, 0.39]	[[0.61, 0.39], [0.39, 0.93]]	[[0.76, 10.04], [9.66, 0.76]]	[0.61, 0.93]
pairs_015e756	pairs	2	471	aac71228.1_aac71576.1	0	0	0.2	0.59	0.27	[0.2, 0.2]	[[0.83, 0.2], [0.2, 0.87]]	[[0.76, 21.24], [19.45, 0.76]]	[0.83, 0.87]	0	0	0.2	0.59	0.27	[0.2, 0.2]	[[0.83, 0.2], [0.2, 0.87]]	[[0.76, 21.24], [19.45, 0.76]]	[0.83, 0.87]	0	0	0.08	0.57	0.18	[0.08, 0.08]	[[0.84, 0.08], [0.08, 0.87]]	[[0.76, 26.03], [26.82, 0.76]]	[0.84, 0.87]	0	0	0.18	0.59	0.26	[0.18, 0.18]	[[0.84, 0.18], [0.18, 0.87]]	[[0.76, 22.49], [19.42, 0.76]]	[0.84, 0.87]	0	0	0.17	0.58	0.25	[0.17, 0.17]	[[0.84, 0.17], [0.17, 0.87]]	[[0.76, 22.48], [19.61, 0.76]]	[0.84, 0.87]
pairs_01632be	pairs	2	853	aac71406.1_aac71431.1	0.01	0	0.23	0.56	0.3	[0.23, 0.23]	[[0.67, 0.23], [0.23, 0.85]]	[[0.76, 17.25], [18.01, 0.76]]	[0.67, 0.85]	0.01	0	0.18	0.56	0.26	[0.18, 0.18]	[[0.7, 0.18], [0.18, 0.85]]	[[0.76, 19.7], [21.2, 0.76]]	[0.7, 0.85]	0.01	0	0.21	0.54	0.29	[0.21, 0.21]	[[0.66, 0.21], [0.21, 0.85]]	[[0.76, 17.69], [18.34, 0.76]]	[0.66, 0.85]	0.01	0	0.23	0.56	0.3	[0.23, 0.23]	[[0.67, 0.23], [0.23, 0.85]]	[[0.76, 17.25], [18.01, 0.76]]	[0.67, 0.85]	0.01	0	0.2	0.56	0.28	[0.2, 0.2]	[[0.69, 0.2], [0.2, 0.85]]	[[0.76, 18.29], [18.99, 0.76]]	[0.69, 0.85]
pairs_018e5aa	pairs	2	976	aac71383.1_aac71646.1	0.03	0	0.12	0.23	0.16	[0.12, 0.12]	[[0.74, 0.12], [0.12, 0.22]]	[[0.76, 28.85], [28.51, 0.76]]	[0.74, 0.22]	0.01	0	0.13	0.23	0.15	[0.13, 0.13]	[[0.75, 0.13], [0.13, 0.2]]	[[0.76, 27.74], [27.02, 0.76]]	[0.75, 0.2]	0.04	0	0.12	0.22	0.16	[0.12, 0.12]	[[0.75, 0.12], [0.12, 0.2]]	[[0.76, 27.52], [28.29, 0.76]]	[0.75, 0.2]	0.03	0	0.12	0.23	0.16	[0.12, 0.12]	[[0.74, 0.12], [0.12, 0.22]]	[[0.76, 28.85], [28.51, 0.76]]	[0.74, 0.22]	0.02	0	0.12	0.23	0.16	[0.12, 0.12]	[[0.75, 0.12], [0.12, 0.21]]	[[0.76, 27.2], [28.19, 0.76]]	[0.75, 0.21]
pairs_0197d04	pairs	2	393	aac71369.1_aac72461.1	0.46	0	0.07	0.55	0.39	[0.07, 0.07]	[[0.77, 0.07], [0.07, 0.24]]	[[0.76, 26.51], [25.97, 0.76]]	[0.77, 0.24]	0.46	0	0.07	0.55	0.39	[0.07, 0.07]	[[0.77, 0.07], [0.07, 0.24]]	[[0.76, 26.51], [25.97, 0.76]]	[0.77, 0.24]	0.31	0	0.07	0.54	0.32	[0.07, 0.07]	[[0.76, 0.07], [0.07, 0.24]]	[[0.76, 28.13], [27.02, 0.76]]	[0.76, 0.24]	0.46	0	0.06	0.54	0.39	[0.06, 0.06]	[[0.77, 0.06], [0.06, 0.25]]	[[0.76, 27.94], [26.9, 0.76]]	[0.77, 0.25]	0.44	0	0.07	0.55	0.38	[0.07, 0.07]	[[0.77, 0.07], [0.07, 0.25]]	[[0.76, 26.41], [26.55, 0.76]]	[0.77, 0.25]
pairs_01a0581	pairs	2	716	aac71338.1_aac71508.1	0.1	0	0.15	0.58	0.29	[0.15, 0.15]	[[0.71, 0.15], [0.15, 0.46]]	[[0.76, 22.47], [20.46, 0.76]]	[0.71, 0.46]	0.08	0	0.15	0.58	0.28	[0.15, 0.15]	[[0.71, 0.15], [0.15, 0.47]]	[[0.76, 22.52], [20.11, 0.76]]	[0.71, 0.47]	0.08	0	0.16	0.58	0.28	[0.16, 0.16]	[[0.71, 0.16], [0.16, 0.48]]	[[0.76, 21.43], [20.16, 0.76]]	[0.71, 0.48]	0.08	0	0.15	0.58	0.28	[0.15, 0.15]	[[0.71, 0.15], [0.15, 0.48]]	[[0.76, 21.87], [20.35, 0.76]]	[0.71, 0.48]	0.1	0	0.15	0.58	0.29	[0.15, 0.15]	[[0.71, 0.15], [0.15, 0.46]]	[[0.76, 22.47], [20.46, 0.76]]	[0.71, 0.46]
pairs_01acec5	pairs	2	1045	aac71287.1_aac71579.1	0.03	0	0.26	0.49	0.33	[0.26, 0.26]	[[0.53, 0.26], [0.26, 0.65]]	[[0.76, 17.22], [18.88, 0.76]]	[0.53, 0.65]	0.02	0	0.14	0.49	0.22	[0.14, 0.14]	[[0.54, 0.14], [0.14, 0.66]]	[[0.76, 27.39], [27.03, 0.76]]	[0.54, 0.66]	0.03	0	0.26	0.49	0.33	[0.26, 0.26]	[[0.53, 0.26], [0.26, 0.65]]	[[0.76, 17.22], [18.88, 0.76]]	[0.53, 0.65]	0.01	0	0.15	0.49	0.22	[0.15, 0.15]	[[0.53, 0.15], [0.15, 0.64]]	[[0.76, 26.13], [27.56, 0.76]]	[0.53, 0.64]	0.02	0	0.17	0.49	0.24	[0.17, 0.17]	[[0.53, 0.17], [0.17, 0.65]]	[[0.76, 24.66], [24.26, 0.76]]	[0.53, 0.65]
pairs_01b06f0	pairs	2	1017	aac71279.1_aac71523.1	0.01	0	0.11	0.4	0.17	[0.11, 0.11]	[[0.51, 0.11], [0.11, 0.86]]	[[0.76, 30.55], [30.36, 0.76]]	[0.51, 0.86]	0.01	0	0.11	0.39	0.17	[0.11, 0.11]	[[0.49, 0.11], [0.11, 0.86]]	[[0.76, 30.05], [29.94, 0.76]]	[0.49, 0.86]	0.01	0	0.11	0.4	0.17	[0.11, 0.11]	[[0.51, 0.11], [0.11, 0.86]]	[[0.76, 30.55], [30.36, 0.76]]	[0.51, 0.86]	0.01	0	0.11	0.38	0.17	[0.11, 0.11]	[[0.49, 0.11], [0.11, 0.86]]	[[0.76, 30.06], [29.92, 0.76]]	[0.49, 0.86]	0.01	0	0.11	0.39	0.17	[0.11, 0.11]	[[0.5, 0.11], [0.11, 0.86]]	[[0.76, 30.01], [30.31, 0.76]]	[0.5, 0.86]
pairs_01b3c2c	pairs	2	351	aac71299.1_aac71389.1	0	0	0.57	0.69	0.59	[0.57, 0.57]	[[0.6, 0.57], [0.57, 0.77]]	[[0.76, 3.99], [4.39, 0.76]]	[0.6, 0.77]	0	0	0.55	0.69	0.58	[0.55, 0.55]	[[0.61, 0.55], [0.55, 0.77]]	[[0.76, 4.06], [4.35, 0.76]]	[0.61, 0.77]	0	0	0.54	0.67	0.56	[0.54, 0.54]	[[0.6, 0.54], [0.54, 0.76]]	[[0.76, 4.65], [5.01, 0.76]]	[0.6, 0.76]	0	0	0.55	0.68	0.58	[0.55, 0.55]	[[0.61, 0.55], [0.55, 0.77]]	[[0.76, 4.22], [4.79, 0.76]]	[0.61, 0.77]	0	0	0.57	0.69	0.59	[0.57, 0.57]	[[0.6, 0.57], [0.57, 0.77]]	[[0.76, 3.99], [4.39, 0.76]]	[0.6, 0.77]
pairs_01b6623	pairs	2	551	aac71515.1_abc59632.1	0.08	0	0.3	0.68	0.42	[0.3, 0.3]	[[0.72, 0.3], [0.3, 0.44]]	[[0.76, 14.17], [15.44, 0.76]]	[0.72, 0.44]	0.07	0	0.31	0.67	0.41	[0.31, 0.31]	[[0.72, 0.31], [0.31, 0.43]]	[[0.76, 14.5], [15.15, 0.76]]	[0.72, 0.43]	0.06	0	0.3	0.67	0.4	[0.3, 0.3]	[[0.72, 0.3], [0.3, 0.45]]	[[0.76, 15.27], [15.92, 0.76]]	[0.72, 0.45]	0.08	0	0.3	0.68	0.41	[0.3, 0.3]	[[0.72, 0.3], [0.3, 0.44]]	[[0.76, 15.37], [15.11, 0.76]]	[0.72, 0.44]	0.07	0	0.29	0.68	0.41	[0.29, 0.29]	[[0.73, 0.29], [0.29, 0.44]]	[[0.76, 14.58], [15.9, 0.76]]	[0.73, 0.44]
pairs_01cca4b	pairs	2	175	aac71393.1_aac71518.1	0	0	0.16	0.62	0.25	[0.16, 0.16]	[[0.61, 0.16], [0.16, 0.73]]	[[0.76, 17.71], [19.5, 0.76]]	[0.61, 0.73]	0	0	0.13	0.62	0.23	[0.13, 0.13]	[[0.6, 0.13], [0.13, 0.73]]	[[0.76, 18.32], [19.04, 0.76]]	[0.6, 0.73]	0	0	0.12	0.59	0.21	[0.12, 0.12]	[[0.63, 0.12], [0.12, 0.69]]	[[0.76, 19.92], [21.4, 0.76]]	[0.63, 0.69]	0	0	0.16	0.62	0.25	[0.16, 0.16]	[[0.61, 0.16], [0.16, 0.73]]	[[0.76, 17.71], [19.5, 0.76]]	[0.61, 0.73]	0	0	0.15	0.6	0.24	[0.15, 0.15]	[[0.62, 0.15], [0.15, 0.7]]	[[0.76, 18.88], [20.04, 0.76]]	[0.62, 0.7]
pairs_01d5700	pairs	2	451	aac71308.1_aac72455.1	0.24	0	0.29	0.59	0.47	[0.29, 0.29]	[[0.42, 0.29], [0.29, 0.87]]	[[0.76, 10.99], [9.61, 0.76]]	[0.42, 0.87]	0.24	0	0.28	0.58	0.46	[0.28, 0.28]	[[0.42, 0.28], [0.28, 0.87]]	[[0.76, 11.59], [9.72, 0.76]]	[0.42, 0.87]	0.22	0	0.27	0.58	0.44	[0.27, 0.27]	[[0.42, 0.27], [0.27, 0.87]]	[[0.76, 11.22], [9.63, 0.76]]	[0.42, 0.87]	0.22	0	0.3	0.59	0.46	[0.3, 0.3]	[[0.42, 0.3], [0.3, 0.87]]	[[0.76, 11.6], [9.38, 0.76]]	[0.42, 0.87]	0.15	0	0.07	0.52	0.24	[0.07, 0.07]	[[0.46, 0.07], [0.07, 0.86]]	[[0.76, 25.61], [23.67, 0.76]]	[0.46, 0.86]
pairs_01e0272	pairs	2	1698	aac71358.1_aac71406.1	0	0	0.18	0.56	0.25	[0.18, 0.18]	[[0.73, 0.18], [0.18, 0.62]]	[[0.76, 26.7], [27.1, 0.76]]	[0.73, 0.62]	0.01	0	0.16	0.56	0.25	[0.16, 0.16]	[[0.73, 0.16], [0.16, 0.62]]	[[0.76, 28.81], [28.11, 0.76]]	[0.73, 0.62]	0	0	0.18	0.56	0.25	[0.18, 0.18]	[[0.73, 0.18], [0.18, 0.62]]	[[0.76, 26.71], [27.04, 0.76]]	[0.73, 0.62]	0	0	0.17	0.56	0.25	[0.17, 0.17]	[[0.73, 0.17], [0.17, 0.62]]	[[0.76, 27.83], [27.79, 0.76]]	[0.73, 0.62]	0	0	0.16	0.56	0.24	[0.16, 0.16]	[[0.74, 0.16], [0.16, 0.62]]	[[0.76, 28.9], [28.38, 0.76]]	[0.74, 0.62]
pairs_01e071d	pairs	2	741	aac71369.1_aac72482.1	0.06	0	0.14	0.57	0.26	[0.14, 0.14]	[[0.68, 0.14], [0.14, 0.75]]	[[0.76, 25.92], [23.51, 0.76]]	[0.68, 0.75]	0.07	0	0.13	0.56	0.25	[0.13, 0.13]	[[0.68, 0.13], [0.13, 0.75]]	[[0.76, 26.38], [24.57, 0.76]]	[0.68, 0.75]	0.06	0	0.13	0.56	0.24	[0.13, 0.13]	[[0.68, 0.13], [0.13, 0.75]]	[[0.76, 25.84], [24.37, 0.76]]	[0.68, 0.75]	0.07	0	0.13	0.56	0.25	[0.13, 0.13]	[[0.68, 0.13], [0.13, 0.75]]	[[0.76, 27.03], [24.58, 0.76]]	[0.68, 0.75]	0.06	0	0.14	0.57	0.26	[0.14, 0.14]	[[0.68, 0.14], [0.14, 0.75]]	[[0.76, 25.92], [23.51, 0.76]]	[0.68, 0.75]
pairs_01ea412	pairs	2	1493	aac71287.1_aac71406.1	0.03	0	0.26	0.42	0.31	[0.26, 0.26]	[[0.52, 0.26], [0.26, 0.67]]	[[0.76, 20.93], [20.89, 0.76]]	[0.52, 0.67]	0.03	0	0.26	0.42	0.31	[0.26, 0.26]	[[0.52, 0.26], [0.26, 0.67]]	[[0.76, 20.93], [20.89, 0.76]]	[0.52, 0.67]	0.02	0	0.25	0.42	0.29	[0.25, 0.25]	[[0.52, 0.25], [0.25, 0.66]]	[[0.76, 21.13], [21.34, 0.76]]	[0.52, 0.66]	0.03	0	0.26	0.43	0.31	[0.26, 0.26]	[[0.53, 0.26], [0.26, 0.66]]	[[0.76, 20.7], [20.93, 0.76]]	[0.53, 0.66]	0.01	0	0.27	0.42	0.3	[0.27, 0.27]	[[0.52, 0.27], [0.27, 0.67]]	[[0.76, 20.2], [20.1, 0.76]]	[0.52, 0.67]
pairs_01ebe72	pairs	2	783	aac71335.1_aac71357.1	0.07	0	0.18	0.58	0.29	[0.18, 0.18]	[[0.26, 0.18], [0.18, 0.74]]	[[0.76, 19.93], [19.84, 0.76]]	[0.26, 0.74]	0.09	0	0.13	0.58	0.27	[0.13, 0.13]	[[0.26, 0.13], [0.13, 0.74]]	[[0.76, 24.21], [25.16, 0.76]]	[0.26, 0.74]	0.1	0	0.13	0.58	0.27	[0.13, 0.13]	[[0.26, 0.13], [0.13, 0.74]]	[[0.76, 18.95], [19.78, 0.76]]	[0.26, 0.74]	0.07	0	0.18	0.58	0.29	[0.18, 0.18]	[[0.26, 0.18], [0.18, 0.74]]	[[0.76, 19.93], [19.84, 0.76]]	[0.26, 0.74]	0.07	0	0.12	0.58	0.25	[0.12, 0.12]	[[0.25, 0.12], [0.12, 0.74]]	[[0.76, 20.07], [20.97, 0.76]]	[0.25, 0.74]
pairs_01f19de	pairs	2	490	aac71223.1_aac71612.1	0	0	0.21	0.52	0.27	[0.21, 0.21]	[[0.8, 0.21], [0.21, 0.9]]	[[0.76, 20.68], [20.68, 0.76]]	[0.8, 0.9]	0	0	0.16	0.53	0.24	[0.16, 0.16]	[[0.78, 0.16], [0.16, 0.9]]	[[0.76, 21.13], [18.65, 0.76]]	[0.78, 0.9]	0	0	0.19	0.53	0.26	[0.19, 0.19]	[[0.79, 0.19], [0.19, 0.91]]	[[0.76, 20.02], [17.89, 0.76]]	[0.79, 0.91]	0	0	0.16	0.52	0.23	[0.16, 0.16]	[[0.78, 0.16], [0.16, 0.9]]	[[0.76, 21.42], [18.89, 0.76]]	[0.78, 0.9]	0	0	0.21	0.52	0.27	[0.21, 0.21]	[[0.8, 0.21], [0.21, 0.9]]	[[0.76, 20.68], [20.68, 0.76]]	[0.8, 0.9]
pairs_01f3910	pairs	2	1085	aac71283.1_aac71360.1	0.02	0	0.16	0.38	0.21	[0.16, 0.16]	[[0.62, 0.16], [0.16, 0.53]]	[[0.76, 23.11], [24.51, 0.76]]	[0.62, 0.53]	0.02	0	0.15	0.39	0.21	[0.15, 0.15]	[[0.63, 0.15], [0.15, 0.54]]	[[0.76, 24.77], [24.23, 0.76]]	[0.63, 0.54]	0.02	0	0.13	0.39	0.19	[0.13, 0.13]	[[0.63, 0.13], [0.13, 0.53]]	[[0.76, 27.2], [28.18, 0.76]]	[0.63, 0.53]	0.02	0	0.15	0.38	0.2	[0.15, 0.15]	[[0.63, 0.15], [0.15, 0.53]]	[[0.76, 23.63], [26.22, 0.76]]	[0.63, 0.53]	0.02	0	0.16	0.38	0.21	[0.16, 0.16]	[[0.62, 0.16], [0.16, 0.53]]	[[0.76, 23.11], [24.51, 0.76]]	[0.62, 0.53]
pairs_0210663	pairs	2	2425	aac71437.1_aac71462.1	0.08	0	0.3	0.36	0.35	[0.3, 0.3]	[[0.21, 0.3], [0.3, 0.73]]	[[0.76, 16.34], [13.5, 0.76]]	[0.21, 0.73]	0.06	1	0.32	0.36	-99.64	[0.32, 0.32]	[[0.21, 0.32], [0.32, 0.74]]	[[0.76, 15.47], [12.99, 0.76]]	[0.21, 0.74]	0.06	1	0.31	0.36	-99.65	[0.31, 0.31]	[[0.21, 0.31], [0.31, 0.74]]	[[0.76, 15.61], [12.83, 0.76]]	[0.21, 0.74]	0.08	0	0.3	0.36	0.35	[0.3, 0.3]	[[0.21, 0.3], [0.3, 0.73]]	[[0.76, 16.34], [13.5, 0.76]]	[0.21, 0.73]	0.02	1	0.27	0.36	-99.7	[0.27, 0.27]	[[0.22, 0.27], [0.27, 0.73]]	[[0.76, 17.21], [13.43, 0.76]]	[0.22, 0.73]
pairs_0212aaa	pairs	2	506	aac71228.1_aac71429.1	0.07	0	0.21	0.55	0.31	[0.21, 0.21]	[[0.84, 0.21], [0.21, 0.33]]	[[0.76, 19.17], [18.72, 0.76]]	[0.84, 0.33]	0.11	0	0.09	0.54	0.24	[0.09, 0.09]	[[0.84, 0.09], [0.09, 0.33]]	[[0.76, 26.77], [22.7, 0.76]]	[0.84, 0.33]	0.12	0	0.17	0.55	0.31	[0.17, 0.17]	[[0.84, 0.17], [0.17, 0.32]]	[[0.76, 21.46], [19.41, 0.76]]	[0.84, 0.32]	0.07	0	0.21	0.55	0.31	[0.21, 0.21]	[[0.84, 0.21], [0.21, 0.33]]	[[0.76, 19.17], [18.72, 0.76]]	[0.84, 0.33]	0.11	0	0.11	0.54	0.26	[0.11, 0.11]	[[0.84, 0.11], [0.11, 0.33]]	[[0.76, 23.18], [22.23, 0.76]]	[0.84, 0.33]
pairs_0215610	pairs	2	838	aac71285.1_aac71573.1	0.18	0	0.5	0.58	0.61	[0.5, 0.5]	[[0.81, 0.5], [0.5, 0.64]]	[[0.76, 7.81], [6.0, 0.76]]	[0.81, 0.64]	0.16	0	0.37	0.58	0.49	[0.37, 0.37]	[[0.82, 0.37], [0.37, 0.65]]	[[0.76, 10.49], [9.92, 0.76]]	[0.82, 0.65]	0.16	0	0.51	0.58	0.61	[0.51, 0.51]	[[0.81, 0.51], [0.51, 0.65]]	[[0.76, 7.05], [5.62, 0.76]]	[0.81, 0.65]	0.17	0	0.5	0.58	0.6	[0.5, 0.5]	[[0.81, 0.5], [0.5, 0.65]]	[[0.76, 8.25], [5.83, 0.76]]	[0.81, 0.65]	0.17	0	0.46	0.58	0.57	[0.46, 0.46]	[[0.81, 0.46], [0.46, 0.64]]	[[0.76, 8.51], [6.62, 0.76]]	[0.81, 0.64]
pairs_022aa72	pairs	2	849	aac71231.1_aac71326.1	0.01	0	0.14	0.48	0.21	[0.14, 0.14]	[[0.59, 0.14], [0.14, 0.82]]	[[0.76, 25.39], [23.64, 0.76]]	[0.59, 0.82]	0	0	0.12	0.48	0.19	[0.12, 0.12]	[[0.6, 0.12], [0.12, 0.82]]	[[0.76, 28.01], [28.66, 0.76]]	[0.6, 0.82]	0	0	0.13	0.48	0.2	[0.13, 0.13]	[[0.6, 0.13], [0.13, 0.82]]	[[0.76, 26.63], [24.54, 0.76]]	[0.6, 0.82]	0.01	0	0.14	0.48	0.21	[0.14, 0.14]	[[0.59, 0.14], [0.14, 0.82]]	[[0.76, 25.39], [23.64, 0.76]]	[0.59, 0.82]	0	0	0.13	0.48	0.2	[0.13, 0.13]	[[0.59, 0.13], [0.13, 0.82]]	[[0.76, 25.93], [25.22, 0.76]]	[0.59, 0.82]
pairs_022cec1	pairs	2	593	aac71430.1_aac71471.1	0.05	0	0.28	0.73	0.39	[0.28, 0.28]	[[0.4, 0.28], [0.28, 0.87]]	[[0.76, 16.47], [16.96, 0.76]]	[0.4, 0.87]	0.05	0	0.24	0.72	0.36	[0.24, 0.24]	[[0.39, 0.24], [0.24, 0.87]]	[[0.76, 18.99], [17.61, 0.76]]	[0.39, 0.87]	0.05	0	0.28	0.73	0.39	[0.28, 0.28]	[[0.4, 0.28], [0.28, 0.87]]	[[0.76, 16.47], [16.96, 0.76]]	[0.4, 0.87]	0.04	0	0.24	0.72	0.36	[0.24, 0.24]	[[0.4, 0.24], [0.24, 0.87]]	[[0.76, 19.14], [17.54, 0.76]]	[0.4, 0.87]	0.05	0	0.25	0.72	0.37	[0.25, 0.25]	[[0.4, 0.25], [0.25, 0.87]]	[[0.76, 18.13], [17.46, 0.76]]	[0.4, 0.87]
pairs_022da67	pairs	2	932	aac71431.1_abc59634.1	0.08	0	0.2	0.38	0.28	[0.2, 0.2]	[[0.85, 0.2], [0.2, 0.47]]	[[0.76, 21.87], [20.23, 0.76]]	[0.85, 0.47]	0.08	0	0.2	0.38	0.28	[0.2, 0.2]	[[0.85, 0.2], [0.2, 0.47]]	[[0.76, 21.87], [20.23, 0.76]]	[0.85, 0.47]	0.09	0	0.12	0.38	0.22	[0.12, 0.12]	[[0.84, 0.12], [0.12, 0.46]]	[[0.76, 24.92], [27.97, 0.76]]	[0.84, 0.46]	0.09	0	0.16	0.38	0.25	[0.16, 0.16]	[[0.84, 0.16], [0.16, 0.45]]	[[0.76, 19.1], [23.46, 0.76]]	[0.84, 0.45]	0.09	0	0.12	0.38	0.22	[0.12, 0.12]	[[0.84, 0.12], [0.12, 0.45]]	[[0.76, 23.23], [25.05, 0.76]]	[0.84, 0.45]
pairs_023f1af	pairs	2	1011	aac71289.1_aac71579.1	0	0	0.16	0.63	0.25	[0.16, 0.16]	[[0.69, 0.16], [0.16, 0.64]]	[[0.76, 25.69], [24.98, 0.76]]	[0.69, 0.64]	0	0	0.16	0.63	0.25	[0.16, 0.16]	[[0.69, 0.16], [0.16, 0.64]]	[[0.76, 25.69], [24.98, 0.76]]	[0.69, 0.64]	0	0	0.15	0.63	0.25	[0.15, 0.15]	[[0.69, 0.15], [0.15, 0.65]]	[[0.76, 25.5], [24.86, 0.76]]	[0.69, 0.65]	0	0	0.15	0.62	0.25	[0.15, 0.15]	[[0.69, 0.15], [0.15, 0.63]]	[[0.76, 25.76], [25.61, 0.76]]	[0.69, 0.63]	0	0	0.15	0.63	0.25	[0.15, 0.15]	[[0.69, 0.15], [0.15, 0.64]]	[[0.76, 25.87], [25.47, 0.76]]	[0.69, 0.64]
pairs_0270315	pairs	2	376	aac71429.1_aac71636.1	0.12	0	0.22	0.45	0.33	[0.22, 0.22]	[[0.33, 0.22], [0.22, 0.86]]	[[0.76, 13.28], [14.68, 0.76]]	[0.33, 0.86]	0.16	0	0.2	0.45	0.33	[0.2, 0.2]	[[0.32, 0.2], [0.2, 0.87]]	[[0.76, 13.37], [15.83, 0.76]]	[0.32, 0.87]	0.09	0	0.2	0.45	0.29	[0.2, 0.2]	[[0.33, 0.2], [0.2, 0.87]]	[[0.76, 12.96], [15.73, 0.76]]	[0.33, 0.87]	0.13	0	0.21	0.45	0.32	[0.21, 0.21]	[[0.31, 0.21], [0.21, 0.87]]	[[0.76, 12.92], [14.75, 0.76]]	[0.31, 0.87]	0.11	0	0.16	0.44	0.27	[0.16, 0.16]	[[0.3, 0.16], [0.16, 0.86]]	[[0.76, 13.12], [18.32, 0.76]]	[0.3, 0.86]
pairs_0276a10	pairs	2	318	aac71308.1_aac71621.1	0.37	0	0.05	0.29	0.28	[0.05, 0.05]	[[0.39, 0.05], [0.05, 0.56]]	[[0.76, 29.78], [29.1, 0.76]]	[0.39, 0.56]	0.29	0	0.04	0.29	0.24	[0.04, 0.04]	[[0.38, 0.04], [0.04, 0.57]]	[[0.76, 31.47], [31.45, 0.76]]	[0.38, 0.57]	0.33	0	0.05	0.28	0.26	[0.05, 0.05]	[[0.37, 0.05], [0.05, 0.57]]	[[0.76, 30.39], [29.58, 0.76]]	[0.37, 0.57]	0.37	0	0.05	0.29	0.28	[0.05, 0.05]	[[0.39, 0.05], [0.05, 0.56]]	[[0.76, 29.78], [29.1, 0.76]]	[0.39, 0.56]	0.36	0	0.04	0.29	0.27	[0.04, 0.04]	[[0.39, 0.04], [0.04, 0.56]]	[[0.76, 31.38], [31.44, 0.76]]	[0.39, 0.56]
pairs_0279dba	pairs	2	758	aac71285.1_aac71472.1	0.05	0	0.19	0.63	0.31	[0.19, 0.19]	[[0.82, 0.19], [0.19, 0.8]]	[[0.76, 21.33], [24.59, 0.76]]	[0.82, 0.8]	0.05	0	0.19	0.63	0.3	[0.19, 0.19]	[[0.82, 0.19], [0.19, 0.8]]	[[0.76, 21.51], [24.95, 0.76]]	[0.82, 0.8]	0.05	0	0.11	0.6	0.23	[0.11, 0.11]	[[0.82, 0.11], [0.11, 0.8]]	[[0.76, 28.89], [26.27, 0.76]]	[0.82, 0.8]	0.05	0	0.16	0.62	0.27	[0.16, 0.16]	[[0.82, 0.16], [0.16, 0.8]]	[[0.76, 20.18], [25.69, 0.76]]	[0.82, 0.8]	0.04	0	0.19	0.64	0.3	[0.19, 0.19]	[[0.82, 0.19], [0.19, 0.79]]	[[0.76, 21.17], [24.5, 0.76]]	[0.82, 0.79]
pairs_02bce4f	pairs	2	858	aac71231.1_aac72491.1	0	0	0.24	0.5	0.3	[0.24, 0.24]	[[0.61, 0.24], [0.24, 0.82]]	[[0.76, 18.76], [17.75, 0.76]]	[0.61, 0.82]	0	0	0.21	0.49	0.27	[0.21, 0.21]	[[0.61, 0.21], [0.21, 0.82]]	[[0.76, 20.41], [18.59, 0.76]]	[0.61, 0.82]	0	0	0.24	0.5	0.3	[0.24, 0.24]	[[0.61, 0.24], [0.24, 0.82]]	[[0.76, 18.76], [17.75, 0.76]]	[0.61, 0.82]	0	0	0.21	0.49	0.27	[0.21, 0.21]	[[0.6, 0.21], [0.21, 0.82]]	[[0.76, 20.47], [18.61, 0.76]]	[0.6, 0.82]	0	0	0.17	0.49	0.24	[0.17, 0.17]	[[0.61, 0.17], [0.17, 0.82]]	[[0.76, 22.1], [21.21, 0.76]]	[0.61, 0.82]
pairs_02e2a78	pairs	2	549	aac71431.1_aac71466.1	0.03	0	0.7	0.77	0.73	[0.7, 0.7]	[[0.87, 0.7], [0.7, 0.93]]	[[0.76, 4.37], [7.96, 0.76]]	[0.87, 0.93]	0.03	0	0.63	0.73	0.67	[0.63, 0.63]	[[0.86, 0.63], [0.63, 0.93]]	[[0.76, 5.47], [9.85, 0.76]]	[0.86, 0.93]	0.03	0	0.67	0.75	0.7	[0.67, 0.67]	[[0.86, 0.67], [0.67, 0.93]]	[[0.76, 5.48], [9.32, 0.76]]	[0.86, 0.93]	0.03	0	0.66	0.75	0.7	[0.66, 0.66]	[[0.86, 0.66], [0.66, 0.93]]	[[0.76, 5.17], [9.28, 0.76]]	[0.86, 0.93]	0.03	0	0.7	0.77	0.73	[0.7, 0.7]	[[0.87, 0.7], [0.7, 0.93]]	[[0.76, 4.37], [7.96, 0.76]]	[0.87, 0.93]
pairs_02eccc9	pairs	2	1115	aac71352.1_aac71646.1	0.04	0	0.25	0.37	0.3	[0.25, 0.25]	[[0.78, 0.25], [0.25, 0.43]]	[[0.76, 16.28], [17.67, 0.76]]	[0.78, 0.43]	0.04	0	0.25	0.37	0.3	[0.25, 0.25]	[[0.78, 0.25], [0.25, 0.43]]	[[0.76, 16.28], [17.67, 0.76]]	[0.78, 0.43]	0.05	0	0.17	0.38	0.23	[0.17, 0.17]	[[0.78, 0.17], [0.17, 0.42]]	[[0.76, 20.2], [24.1, 0.76]]	[0.78, 0.42]	0.04	0	0.25	0.37	0.29	[0.25, 0.25]	[[0.78, 0.25], [0.25, 0.42]]	[[0.76, 16.19], [17.19, 0.76]]	[0.78, 0.42]	0.04	0	0.25	0.37	0.29	[0.25, 0.25]	[[0.78, 0.25], [0.25, 0.42]]	[[0.76, 16.17], [17.9, 0.76]]	[0.78, 0.42]
pairs_02fd439	pairs	2	249	aac71342.1_aac71430.1	0.13	0	0.1	0.43	0.23	[0.1, 0.1]	[[0.88, 0.1], [0.1, 0.27]]	[[0.76, 18.37], [16.3, 0.76]]	[0.88, 0.27]	0.05	0	0.07	0.42	0.16	[0.07, 0.07]	[[0.88, 0.07], [0.07, 0.26]]	[[0.76, 21.85], [22.36, 0.76]]	[0.88, 0.26]	0	0	0.08	0.43	0.15	[0.08, 0.08]	[[0.89, 0.08], [0.08, 0.26]]	[[0.76, 19.71], [18.32, 0.76]]	[0.89, 0.26]	0.13	0	0.1	0.43	0.23	[0.1, 0.1]	[[0.88, 0.1], [0.1, 0.27]]	[[0.76, 18.37], [16.3, 0.76]]	[0.88, 0.27]	0.04	0	0.11	0.45	0.2	[0.11, 0.11]	[[0.88, 0.11], [0.11, 0.27]]	[[0.76, 17.8], [15.84, 0.76]]	[0.88, 0.27]
pairs_030e025	pairs	2	947	aac71383.1_aac71413.1	0.03	0	0.17	0.65	0.28	[0.17, 0.17]	[[0.75, 0.17], [0.17, 0.72]]	[[0.76, 25.21], [25.26, 0.76]]	[0.75, 0.72]	0.03	0	0.17	0.65	0.28	[0.17, 0.17]	[[0.75, 0.17], [0.17, 0.72]]	[[0.76, 25.21], [25.26, 0.76]]	[0.75, 0.72]	0.03	0	0.11	0.65	0.23	[0.11, 0.11]	[[0.75, 0.11], [0.11, 0.72]]	[[0.76, 29.06], [29.81, 0.76]]	[0.75, 0.72]	0.03	0	0.15	0.65	0.26	[0.15, 0.15]	[[0.75, 0.15], [0.15, 0.72]]	[[0.76, 27.05], [26.39, 0.76]]	[0.75, 0.72]	0.02	0	0.14	0.64	0.25	[0.14, 0.14]	[[0.74, 0.14], [0.14, 0.72]]	[[0.76, 27.4], [27.21, 0.76]]	[0.74, 0.72]
pairs_0320de9	pairs	2	435	aac71386.1_aac71591.1	0.31	0	0.09	0.4	0.3	[0.09, 0.09]	[[0.69, 0.09], [0.09, 0.57]]	[[0.76, 25.1], [25.16, 0.76]]	[0.69, 0.57]	0.32	0	0.07	0.39	0.29	[0.07, 0.07]	[[0.69, 0.07], [0.07, 0.56]]	[[0.76, 28.13], [26.59, 0.76]]	[0.69, 0.56]	0.31	0	0.08	0.39	0.29	[0.08, 0.08]	[[0.69, 0.08], [0.08, 0.57]]	[[0.76, 24.3], [24.83, 0.76]]	[0.69, 0.57]	0.29	0	0.09	0.4	0.3	[0.09, 0.09]	[[0.69, 0.09], [0.09, 0.59]]	[[0.76, 24.11], [23.45, 0.76]]	[0.69, 0.59]	0.31	0	0.07	0.39	0.29	[0.07, 0.07]	[[0.69, 0.07], [0.07, 0.58]]	[[0.76, 25.44], [26.9, 0.76]]	[0.69, 0.58]
pairs_03371b8	pairs	2	286	aac71311.1_aac72461.1	0.47	0	0.08	0.45	0.39	[0.08, 0.08]	[[0.71, 0.08], [0.08, 0.27]]	[[0.76, 21.56], [25.74, 0.76]]	[0.71, 0.27]	0.26	0	0.07	0.45	0.27	[0.07, 0.07]	[[0.7, 0.07], [0.07, 0.26]]	[[0.76, 21.22], [27.2, 0.76]]	[0.7, 0.26]	0.47	0	0.08	0.45	0.39	[0.08, 0.08]	[[0.71, 0.08], [0.08, 0.27]]	[[0.76, 21.56], [25.74, 0.76]]	[0.71, 0.27]	0.45	0	0.06	0.45	0.37	[0.06, 0.06]	[[0.71, 0.06], [0.06, 0.25]]	[[0.76, 22.44], [27.12, 0.76]]	[0.71, 0.25]	0.42	0	0.07	0.45	0.36	[0.07, 0.07]	[[0.71, 0.07], [0.07, 0.27]]	[[0.76, 19.86], [27.24, 0.76]]	[0.71, 0.27]
pairs_0343e85	pairs	2	1030	aac71503.1_aac71515.1	0.06	0	0.21	0.49	0.29	[0.21, 0.21]	[[0.69, 0.21], [0.21, 0.76]]	[[0.76, 19.95], [23.58, 0.76]]	[0.69, 0.76]	0.06	0	0.21	0.49	0.29	[0.21, 0.21]	[[0.69, 0.21], [0.21, 0.76]]	[[0.76, 19.95], [23.58, 0.76]]	[0.69, 0.76]	0.04	0	0.15	0.47	0.24	[0.15, 0.15]	[[0.69, 0.15], [0.15, 0.75]]	[[0.76, 23.59], [26.03, 0.76]]	[0.69, 0.75]	0.06	0	0.2	0.48	0.29	[0.2, 0.2]	[[0.69, 0.2], [0.2, 0.75]]	[[0.76, 19.65], [23.05, 0.76]]	[0.69, 0.75]	0.05	0	0.15	0.47	0.24	[0.15, 0.15]	[[0.7, 0.15], [0.15, 0.75]]	[[0.76, 23.39], [25.79, 0.76]]	[0.7, 0.75]
pairs_034df12	pairs	2	786	aac71279.1_aac71371.1	0.05	0	0.1	0.45	0.2	[0.1, 0.1]	[[0.49, 0.1], [0.1, 0.6]]	[[0.76, 29.31], [29.5, 0.76]]	[0.49, 0.6]	0.05	0	0.1	0.45	0.2	[0.1, 0.1]	[[0.49, 0.1], [0.1, 0.6]]	[[0.76, 29.31], [29.5, 0.76]]	[0.49, 0.6]	0.05	0	0.1	0.45	0.2	[0.1, 0.1]	[[0.5, 0.1], [0.1, 0.6]]	[[0.76, 29.33], [29.88, 0.76]]	[0.5, 0.6]	0.04	0	0.1	0.43	0.19	[0.1, 0.1]	[[0.47, 0.1], [0.1, 0.59]]	[[0.76, 28.93], [29.97, 0.76]]	[0.47, 0.59]	0.05	0	0.09	0.45	0.19	[0.09, 0.09]	[[0.49, 0.09], [0.09, 0.61]]	[[0.76, 30.27], [30.26, 0.76]]	[0.49, 0.61]
pairs_035134f	pairs	2	306	aac71393.1_aac72491.1	0	0	0.78	0.9	0.8	[0.78, 0.78]	[[0.64, 0.78], [0.78, 0.91]]	[[0.76, 3.77], [3.51, 0.76]]	[0.64, 0.91]	0	0	0.68	0.88	0.72	[0.68, 0.68]	[[0.62, 0.68], [0.68, 0.91]]	[[0.76, 5.64], [5.07, 0.76]]	[0.62, 0.91]	0	0	0.78	0.9	0.8	[0.78, 0.78]	[[0.64, 0.78], [0.78, 0.91]]	[[0.76, 3.77], [3.51, 0.76]]	[0.64, 0.91]	0	0	0.77	0.9	0.79	[0.77, 0.77]	[[0.63, 0.77], [0.77, 0.91]]	[[0.76, 3.88], [3.55, 0.76]]	[0.63, 0.91]	0	0	0.73	0.89	0.77	[0.73, 0.73]	[[0.63, 0.73], [0.73, 0.9]]	[[0.76, 4.53], [3.89, 0.76]]	[0.63, 0.9]
pairs_03692a2	pairs	2	1025	aac71243.1_aac71289.1	0.01	0	0.24	0.59	0.31	[0.24, 0.24]	[[0.74, 0.24], [0.24, 0.64]]	[[0.76, 22.9], [22.86, 0.76]]	[0.74, 0.64]	0.01	0	0.22	0.59	0.3	[0.22, 0.22]	[[0.73, 0.22], [0.22, 0.64]]	[[0.76, 23.14], [23.7, 0.76]]	[0.73, 0.64]	0.01	0	0.22	0.59	0.3	[0.22, 0.22]	[[0.74, 0.22], [0.22, 0.64]]	[[0.76, 23.33], [23.72, 0.76]]	[0.74, 0.64]	0.01	0	0.24	0.59	0.31	[0.24, 0.24]	[[0.74, 0.24], [0.24, 0.64]]	[[0.76, 22.9], [22.86, 0.76]]	[0.74, 0.64]	0.01	0	0.13	0.61	0.23	[0.13, 0.13]	[[0.74, 0.13], [0.13, 0.67]]	[[0.76, 24.68], [28.2, 0.76]]	[0.74, 0.67]
pairs_037553c	pairs	2	414	aac71335.1_aac71377.1	0.42	0	0.13	0.29	0.37	[0.13, 0.13]	[[0.42, 0.13], [0.13, 0.36]]	[[0.76, 20.42], [19.85, 0.76]]	[0.42, 0.36]	0.37	0	0.1	0.28	0.32	[0.1, 0.1]	[[0.41, 0.1], [0.1, 0.36]]	[[0.76, 21.66], [19.89, 0.76]]	[0.41, 0.36]	0.39	0	0.14	0.29	0.37	[0.14, 0.14]	[[0.42, 0.14], [0.14, 0.37]]	[[0.76, 18.88], [19.07, 0.76]]	[0.42, 0.37]	0.42	0	0.13	0.29	0.37	[0.13, 0.13]	[[0.42, 0.13], [0.13, 0.36]]	[[0.76, 20.42], [19.85, 0.76]]	[0.42, 0.36]	0.39	0	0.1	0.29	0.34	[0.1, 0.1]	[[0.43, 0.1], [0.1, 0.37]]	[[0.76, 19.74], [20.21, 0.76]]	[0.43, 0.37]
pairs_038414d	pairs	2	873	aac71335.1_aac71474.1	0.11	0	0.15	0.46	0.27	[0.15, 0.15]	[[0.23, 0.15], [0.15, 0.54]]	[[0.76, 18.67], [19.16, 0.76]]	[0.23, 0.54]	0.08	0	0.13	0.46	0.24	[0.13, 0.13]	[[0.23, 0.13], [0.13, 0.55]]	[[0.76, 22.32], [22.78, 0.76]]	[0.23, 0.55]	0.07	0	0.15	0.46	0.25	[0.15, 0.15]	[[0.25, 0.15], [0.15, 0.55]]	[[0.76, 21.52], [21.37, 0.76]]	[0.25, 0.55]	0.11	0	0.15	0.46	0.27	[0.15, 0.15]	[[0.23, 0.15], [0.15, 0.54]]	[[0.76, 18.67], [19.16, 0.76]]	[0.23, 0.54]	0.07	0	0.13	0.43	0.23	[0.13, 0.13]	[[0.26, 0.13], [0.13, 0.5]]	[[0.76, 20.72], [21.0, 0.76]]	[0.26, 0.5]
pairs_03885a6	pairs	2	1633	aac71338.1_aac71358.1	0	0	0.16	0.55	0.23	[0.16, 0.16]	[[0.68, 0.16], [0.16, 0.7]]	[[0.76, 29.12], [29.17, 0.76]]	[0.68, 0.7]	0	0	0.16	0.52	0.23	[0.16, 0.16]	[[0.69, 0.16], [0.16, 0.66]]	[[0.76, 28.68], [28.86, 0.76]]	[0.69, 0.66]	0	0	0.16	0.55	0.23	[0.16, 0.16]	[[0.68, 0.16], [0.16, 0.7]]	[[0.76, 29.12], [29.17, 0.76]]	[0.68, 0.7]	0	0	0.15	0.52	0.23	[0.15, 0.15]	[[0.68, 0.15], [0.15, 0.66]]	[[0.76, 30.5], [29.66, 0.76]]	[0.68, 0.66]	0	0	0.15	0.51	0.23	[0.15, 0.15]	[[0.69, 0.15], [0.15, 0.65]]	[[0.76, 30.48], [29.02, 0.76]]	[0.69, 0.65]
pairs_039ceb0	pairs	2	441	aac71393.1_aac71574.1	0.08	0	0.39	0.37	0.42	[0.39, 0.39]	[[0.58, 0.39], [0.39, 0.38]]	[[0.76, 13.42], [11.32, 0.76]]	[0.58, 0.38]	0.08	0	0.39	0.37	0.42	[0.39, 0.39]	[[0.58, 0.39], [0.39, 0.38]]	[[0.76, 13.42], [11.32, 0.76]]	[0.58, 0.38]	0.05	0	0.32	0.36	0.35	[0.32, 0.32]	[[0.58, 0.32], [0.32, 0.37]]	[[0.76, 15.87], [12.98, 0.76]]	[0.58, 0.37]	0.11	0	0.36	0.36	0.42	[0.36, 0.36]	[[0.58, 0.36], [0.36, 0.37]]	[[0.76, 14.5], [11.98, 0.76]]	[0.58, 0.37]	0.08	0	0.18	0.36	0.25	[0.18, 0.18]	[[0.58, 0.18], [0.18, 0.38]]	[[0.76, 17.39], [16.69, 0.76]]	[0.58, 0.38]
pairs_03ad2a9	pairs	2	1326	aac71338.1_aac71413.1	0.01	0	0.18	0.52	0.25	[0.18, 0.18]	[[0.7, 0.18], [0.18, 0.71]]	[[0.76, 22.11], [24.64, 0.76]]	[0.7, 0.71]	0.01	0	0.17	0.52	0.24	[0.17, 0.17]	[[0.69, 0.17], [0.17, 0.71]]	[[0.76, 23.79], [25.75, 0.76]]	[0.69, 0.71]	0.01	0	0.17	0.52	0.25	[0.17, 0.17]	[[0.7, 0.17], [0.17, 0.71]]	[[0.76, 22.22], [24.02, 0.76]]	[0.7, 0.71]	0.01	0	0.17	0.52	0.25	[0.17, 0.17]	[[0.7, 0.17], [0.17, 0.71]]	[[0.76, 22.86], [24.84, 0.76]]	[0.7, 0.71]	0.01	0	0.17	0.52	0.24	[0.17, 0.17]	[[0.69, 0.17], [0.17, 0.71]]	[[0.76, 23.68], [25.52, 0.76]]	[0.69, 0.71]
pairs_03d2b7e	pairs	2	614	aac71237.1_aac71342.1	0	0	0.18	0.79	0.3	[0.18, 0.18]	[[0.91, 0.18], [0.18, 0.86]]	[[0.76, 22.66], [21.93, 0.76]]	[0.91, 0.86]	0	0	0.14	0.78	0.27	[0.14, 0.14]	[[0.91, 0.14], [0.14, 0.86]]	[[0.76, 23.92], [21.98, 0.76]]	[0.91, 0.86]	0	0	0.18	0.79	0.3	[0.18, 0.18]	[[0.91, 0.18], [0.18, 0.86]]	[[0.76, 22.66], [21.93, 0.76]]	[0.91, 0.86]	0	0	0.16	0.79	0.28	[0.16, 0.16]	[[0.91, 0.16], [0.16, 0.86]]	[[0.76, 23.62], [21.85, 0.76]]	[0.91, 0.86]	0	0	0.14	0.79	0.27	[0.14, 0.14]	[[0.91, 0.14], [0.14, 0.86]]	[[0.76, 22.3], [22.86, 0.76]]	[0.91, 0.86]
pairs_03d52f3	pairs	2	1743	aac71287.1_aac71646.1	0.03	0	0.16	0.37	0.21	[0.16, 0.16]	[[0.52, 0.16], [0.16, 0.19]]	[[0.76, 30.1], [30.26, 0.76]]	[0.52, 0.19]	0.02	0	0.16	0.37	0.21	[0.16, 0.16]	[[0.51, 0.16], [0.16, 0.19]]	[[0.76, 28.35], [29.42, 0.76]]	[0.51, 0.19]	0.03	0	0.15	0.37	0.21	[0.15, 0.15]	[[0.52, 0.15], [0.15, 0.19]]	[[0.76, 30.05], [30.5, 0.76]]	[0.52, 0.19]	0.03	0	0.16	0.37	0.21	[0.16, 0.16]	[[0.52, 0.16], [0.16, 0.19]]	[[0.76, 30.1], [30.26, 0.76]]	[0.52, 0.19]	0.03	0	0.15	0.37	0.21	[0.15, 0.15]	[[0.52, 0.15], [0.15, 0.17]]	[[0.76, 29.51], [30.48, 0.76]]	[0.52, 0.17]
pairs_03e09e1	pairs	2	519	aac71380.1_aac71444.1	0.1	0	0.45	0.63	0.54	[0.45, 0.45]	[[0.6, 0.45], [0.45, 0.68]]	[[0.76, 9.6], [10.28, 0.76]]	[0.6, 0.68]	0.1	0	0.44	0.63	0.53	[0.44, 0.44]	[[0.59, 0.44], [0.44, 0.69]]	[[0.76, 9.81], [10.29, 0.76]]	[0.59, 0.69]	0.11	0	0.43	0.63	0.52	[0.43, 0.43]	[[0.59, 0.43], [0.43, 0.68]]	[[0.76, 10.29], [10.69, 0.76]]	[0.59, 0.68]	0.1	0	0.45	0.63	0.54	[0.45, 0.45]	[[0.6, 0.45], [0.45, 0.68]]	[[0.76, 9.6], [10.28, 0.76]]	[0.6, 0.68]	0.1	0	0.43	0.62	0.52	[0.43, 0.43]	[[0.59, 0.43], [0.43, 0.68]]	[[0.76, 10.31], [10.4, 0.76]]	[0.59, 0.68]
pairs_03fd761	pairs	2	564	aac71228.1_aac71273.1	0	0	0.23	0.55	0.3	[0.23, 0.23]	[[0.86, 0.23], [0.23, 0.74]]	[[0.76, 19.51], [17.13, 0.76]]	[0.86, 0.74]	0	0	0.23	0.55	0.3	[0.23, 0.23]	[[0.86, 0.23], [0.23, 0.74]]	[[0.76, 19.51], [17.13, 0.76]]	[0.86, 0.74]	0	0	0.22	0.54	0.28	[0.22, 0.22]	[[0.85, 0.22], [0.22, 0.74]]	[[0.76, 20.17], [17.24, 0.76]]	[0.85, 0.74]	0	0	0.1	0.5	0.18	[0.1, 0.1]	[[0.85, 0.1], [0.1, 0.74]]	[[0.76, 27.34], [24.89, 0.76]]	[0.85, 0.74]	0	0	0.1	0.5	0.18	[0.1, 0.1]	[[0.86, 0.1], [0.1, 0.74]]	[[0.76, 28.02], [25.38, 0.76]]	[0.86, 0.74]
pairs_0400d30	pairs	2	888	aac71591.1_abc59634.1	0.16	0	0.16	0.52	0.31	[0.16, 0.16]	[[0.56, 0.16], [0.16, 0.62]]	[[0.76, 23.66], [24.75, 0.76]]	[0.56, 0.62]	0.15	0	0.13	0.51	0.28	[0.13, 0.13]	[[0.55, 0.13], [0.13, 0.62]]	[[0.76, 18.59], [20.5, 0.76]]	[0.55, 0.62]	0.16	0	0.15	0.53	0.31	[0.15, 0.15]	[[0.55, 0.15], [0.15, 0.63]]	[[0.76, 23.88], [25.14, 0.76]]	[0.55, 0.63]	0.14	0	0.15	0.52	0.29	[0.15, 0.15]	[[0.56, 0.15], [0.15, 0.62]]	[[0.76, 24.47], [25.23, 0.76]]	[0.56, 0.62]	0.15	0	0.16	0.52	0.31	[0.16, 0.16]	[[0.56, 0.16], [0.16, 0.62]]	[[0.76, 23.65], [24.69, 0.76]]	[0.56, 0.62]
pairs_0407255	pairs	2	396	aac71301.1_aac71433.1	0.05	0	0.11	0.51	0.22	[0.11, 0.11]	[[0.9, 0.11], [0.11, 0.46]]	[[0.76, 16.3], [18.64, 0.76]]	[0.9, 0.46]	0.05	0	0.11	0.5	0.21	[0.11, 0.11]	[[0.91, 0.11], [0.11, 0.47]]	[[0.76, 17.2], [23.48, 0.76]]	[0.91, 0.47]	0.05	0	0.07	0.48	0.18	[0.07, 0.07]	[[0.9, 0.07], [0.07, 0.46]]	[[0.76, 26.7], [26.75, 0.76]]	[0.9, 0.46]	0.05	0	0.11	0.51	0.22	[0.11, 0.11]	[[0.9, 0.11], [0.11, 0.46]]	[[0.76, 16.3], [18.64, 0.76]]	[0.9, 0.46]	0.05	0	0.1	0.5	0.21	[0.1, 0.1]	[[0.91, 0.1], [0.1, 0.47]]	[[0.76, 17.0], [23.15, 0.76]]	[0.91, 0.47]
pairs_040b61b	pairs	2	385	aac71433.1_aac71541.1	0.4	0	0.07	0.32	0.32	[0.07, 0.07]	[[0.49, 0.07], [0.07, 0.36]]	[[0.76, 27.42], [28.85, 0.76]]	[0.49, 0.36]	0.28	0	0.07	0.29	0.25	[0.07, 0.07]	[[0.44, 0.07], [0.07, 0.36]]	[[0.76, 27.41], [28.18, 0.76]]	[0.44, 0.36]	0.4	0	0.07	0.32	0.32	[0.07, 0.07]	[[0.49, 0.07], [0.07, 0.36]]	[[0.76, 27.42], [28.85, 0.76]]	[0.49, 0.36]	0.4	0	0.06	0.29	0.31	[0.06, 0.06]	[[0.44, 0.06], [0.06, 0.34]]	[[0.76, 28.05], [28.68, 0.76]]	[0.44, 0.34]	0.31	0	0.07	0.31	0.27	[0.07, 0.07]	[[0.47, 0.07], [0.07, 0.35]]	[[0.76, 26.94], [29.0, 0.76]]	[0.47, 0.35]
pairs_041efce	pairs	2	1230	aac71252.1_aac71279.1	0.02	0	0.15	0.47	0.22	[0.15, 0.15]	[[0.83, 0.15], [0.15, 0.5]]	[[0.76, 23.55], [24.13, 0.76]]	[0.83, 0.5]	0.02	0	0.15	0.47	0.22	[0.15, 0.15]	[[0.83, 0.15], [0.15, 0.5]]	[[0.76, 23.55], [24.13, 0.76]]	[0.83, 0.5]	0.01	0	0.15	0.48	0.22	[0.15, 0.15]	[[0.83, 0.15], [0.15, 0.5]]	[[0.76, 23.22], [21.51, 0.76]]	[0.83, 0.5]	0.02	0	0.13	0.47	0.21	[0.13, 0.13]	[[0.83, 0.13], [0.13, 0.48]]	[[0.76, 25.89], [26.62, 0.76]]	[0.83, 0.48]	0.01	0	0.15	0.48	0.22	[0.15, 0.15]	[[0.83, 0.15], [0.15, 0.5]]	[[0.76, 23.42], [22.39, 0.76]]	[0.83, 0.5]
pairs_042175d	pairs	2	1494	aac71474.1_aac71646.1	0.03	0	0.15	0.35	0.21	[0.15, 0.15]	[[0.54, 0.15], [0.15, 0.17]]	[[0.76, 28.13], [29.26, 0.76]]	[0.54, 0.17]	0.01	0	0.15	0.34	0.19	[0.15, 0.15]	[[0.52, 0.15], [0.15, 0.19]]	[[0.76, 27.15], [28.99, 0.76]]	[0.52, 0.19]	0.01	0	0.15	0.35	0.2	[0.15, 0.15]	[[0.53, 0.15], [0.15, 0.19]]	[[0.76, 28.52], [29.23, 0.76]]	[0.53, 0.19]	0.01	0	0.15	0.35	0.19	[0.15, 0.15]	[[0.53, 0.15], [0.15, 0.19]]	[[0.76, 27.45], [29.37, 0.76]]	[0.53, 0.19]	0.03	0	0.15	0.35	0.21	[0.15, 0.15]	[[0.54, 0.15], [0.15, 0.17]]	[[0.76, 28.13], [29.26, 0.76]]	[0.54, 0.17]
pairs_0429cf6	pairs	2	987	aac71474.1_aac71595.1	0	0	0.13	0.45	0.2	[0.13, 0.13]	[[0.59, 0.13], [0.13, 0.86]]	[[0.76, 26.76], [24.76, 0.76]]	[0.59, 0.86]	0	0	0.12	0.39	0.17	[0.12, 0.12]	[[0.5, 0.12], [0.12, 0.85]]	[[0.76, 28.65], [28.22, 0.76]]	[0.5, 0.85]	0	0	0.13	0.39	0.18	[0.13, 0.13]	[[0.5, 0.13], [0.13, 0.86]]	[[0.76, 27.71], [25.32, 0.76]]	[0.5, 0.86]	0	0	0.13	0.45	0.2	[0.13, 0.13]	[[0.59, 0.13], [0.13, 0.86]]	[[0.76, 26.76], [24.76, 0.76]]	[0.59, 0.86]	0	0	0.13	0.39	0.18	[0.13, 0.13]	[[0.5, 0.13], [0.13, 0.85]]	[[0.76, 27.56], [24.41, 0.76]]	[0.5, 0.85]
pairs_043441a	pairs	2	533	aac71443.1_aac71591.1	0.13	0	0.15	0.58	0.3	[0.15, 0.15]	[[0.88, 0.15], [0.15, 0.55]]	[[0.76, 20.31], [20.41, 0.76]]	[0.88, 0.55]	0.12	0	0.15	0.58	0.3	[0.15, 0.15]	[[0.87, 0.15], [0.15, 0.55]]	[[0.76, 21.09], [21.02, 0.76]]	[0.87, 0.55]	0.11	0	0.15	0.58	0.29	[0.15, 0.15]	[[0.87, 0.15], [0.15, 0.54]]	[[0.76, 20.14], [21.19, 0.76]]	[0.87, 0.54]	0.1	0	0.16	0.59	0.3	[0.16, 0.16]	[[0.88, 0.16], [0.16, 0.55]]	[[0.76, 20.62], [20.12, 0.76]]	[0.88, 0.55]	0.12	0	0.15	0.58	0.3	[0.15, 0.15]	[[0.87, 0.15], [0.15, 0.55]]	[[0.76, 20.26], [21.59, 0.76]]	[0.87, 0.55]
pairs_0434fcc	pairs	2	1122	aac71287.1_aac71335.1	0.08	0	0.16	0.49	0.27	[0.16, 0.16]	[[0.56, 0.16], [0.16, 0.29]]	[[0.76, 23.18], [23.43, 0.76]]	[0.56, 0.29]	0.07	0	0.14	0.49	0.24	[0.14, 0.14]	[[0.56, 0.14], [0.14, 0.29]]	[[0.76, 25.83], [26.38, 0.76]]	[0.56, 0.29]	0.09	0	0.15	0.49	0.26	[0.15, 0.15]	[[0.55, 0.15], [0.15, 0.28]]	[[0.76, 23.35], [25.53, 0.76]]	[0.55, 0.28]	0.08	0	0.15	0.49	0.26	[0.15, 0.15]	[[0.56, 0.15], [0.15, 0.28]]	[[0.76, 24.25], [24.72, 0.76]]	[0.56, 0.28]	0.08	0	0.15	0.49	0.26	[0.15, 0.15]	[[0.56, 0.15], [0.15, 0.3]]	[[0.76, 25.72], [27.07, 0.76]]	[0.56, 0.3]
pairs_04357ea	pairs	2	1002	aac71289.1_aac72485.1	0.01	0	0.19	0.61	0.28	[0.19, 0.19]	[[0.67, 0.19], [0.19, 0.68]]	[[0.76, 24.02], [24.03, 0.76]]	[0.67, 0.68]	0.01	0	0.17	0.61	0.27	[0.17, 0.17]	[[0.67, 0.17], [0.17, 0.68]]	[[0.76, 24.37], [24.91, 0.76]]	[0.67, 0.68]	0.01	0	0.14	0.63	0.24	[0.14, 0.14]	[[0.69, 0.14], [0.14, 0.68]]	[[0.76, 26.76], [26.04, 0.76]]	[0.69, 0.68]	0.01	0	0.16	0.61	0.26	[0.16, 0.16]	[[0.67, 0.16], [0.16, 0.68]]	[[0.76, 25.14], [24.79, 0.76]]	[0.67, 0.68]	0.01	0	0.19	0.61	0.28	[0.19, 0.19]	[[0.67, 0.19], [0.19, 0.68]]	[[0.76, 24.02], [24.03, 0.76]]	[0.67, 0.68]
pairs_04378d4	pairs	2	725	aac71223.1_aac71341.1	0.1	0	0.24	0.47	0.34	[0.24, 0.24]	[[0.75, 0.24], [0.24, 0.6]]	[[0.76, 16.79], [17.36, 0.76]]	[0.75, 0.6]	0.1	0	0.24	0.47	0.34	[0.24, 0.24]	[[0.75, 0.24], [0.24, 0.6]]	[[0.76, 16.79], [17.36, 0.76]]	[0.75, 0.6]	0.12	0	0.12	0.45	0.25	[0.12, 0.12]	[[0.74, 0.12], [0.12, 0.59]]	[[0.76, 23.88], [22.63, 0.76]]	[0.74, 0.59]	0.14	0	0.12	0.45	0.26	[0.12, 0.12]	[[0.76, 0.12], [0.12, 0.59]]	[[0.76, 24.27], [22.91, 0.76]]	[0.76, 0.59]	0.12	0	0.15	0.45	0.27	[0.15, 0.15]	[[0.74, 0.15], [0.15, 0.59]]	[[0.76, 22.24], [20.21, 0.76]]	[0.74, 0.59]
pairs_0442d6d	pairs	2	1326	aac71358.1_aac71609.1	0	0	0.15	0.66	0.25	[0.15, 0.15]	[[0.74, 0.15], [0.15, 0.78]]	[[0.76, 28.42], [27.9, 0.76]]	[0.74, 0.78]	0	0	0.15	0.66	0.25	[0.15, 0.15]	[[0.74, 0.15], [0.15, 0.78]]	[[0.76, 28.42], [27.9, 0.76]]	[0.74, 0.78]	0.01	0	0.13	0.65	0.24	[0.13, 0.13]	[[0.74, 0.13], [0.13, 0.78]]	[[0.76, 30.21], [28.91, 0.76]]	[0.74, 0.78]	0	0	0.14	0.65	0.24	[0.14, 0.14]	[[0.74, 0.14], [0.14, 0.78]]	[[0.76, 29.28], [27.92, 0.76]]	[0.74, 0.78]	0	0	0.15	0.65	0.25	[0.15, 0.15]	[[0.73, 0.15], [0.15, 0.77]]	[[0.76, 28.4], [26.35, 0.76]]	[0.73, 0.77]
pairs_0465a8e	pairs	2	774	aac71301.1_aac71406.1	0	0	0.19	0.58	0.26	[0.19, 0.19]	[[0.87, 0.19], [0.19, 0.69]]	[[0.76, 21.57], [20.72, 0.76]]	[0.87, 0.69]	0	0	0.18	0.57	0.26	[0.18, 0.18]	[[0.87, 0.18], [0.18, 0.67]]	[[0.76, 21.98], [21.14, 0.76]]	[0.87, 0.67]	0	0	0.17	0.58	0.25	[0.17, 0.17]	[[0.87, 0.17], [0.17, 0.68]]	[[0.76, 22.06], [21.08, 0.76]]	[0.87, 0.68]	0	0	0.19	0.57	0.26	[0.19, 0.19]	[[0.87, 0.19], [0.19, 0.67]]	[[0.76, 22.04], [21.05, 0.76]]	[0.87, 0.67]	0	0	0.18	0.58	0.26	[0.18, 0.18]	[[0.87, 0.18], [0.18, 0.68]]	[[0.76, 21.47], [20.67, 0.76]]	[0.87, 0.68]
pairs_0466a4e	pairs	2	407	aac71537.1_aac71621.1	0.07	0	0.14	0.37	0.22	[0.14, 0.14]	[[0.43, 0.14], [0.14, 0.58]]	[[0.76, 21.42], [21.19, 0.76]]	[0.43, 0.58]	0.06	0	0.14	0.37	0.22	[0.14, 0.14]	[[0.43, 0.14], [0.14, 0.59]]	[[0.76, 21.47], [21.19, 0.76]]	[0.43, 0.59]	0.07	0	0.14	0.37	0.22	[0.14, 0.14]	[[0.43, 0.14], [0.14, 0.58]]	[[0.76, 21.42], [21.19, 0.76]]	[0.43, 0.58]	0.06	0	0.12	0.37	0.2	[0.12, 0.12]	[[0.43, 0.12], [0.12, 0.58]]	[[0.76, 20.76], [23.11, 0.76]]	[0.43, 0.58]	0.07	0	0.11	0.37	0.2	[0.11, 0.11]	[[0.44, 0.11], [0.11, 0.58]]	[[0.76, 21.89], [22.37, 0.76]]	[0.44, 0.58]
pairs_046e660	pairs	2	438	aac71644.1_aac72473.1	0.04	0	0.1	0.65	0.24	[0.1, 0.1]	[[0.87, 0.1], [0.1, 0.91]]	[[0.76, 27.17], [25.13, 0.76]]	[0.87, 0.91]	0.05	0	0.1	0.65	0.23	[0.1, 0.1]	[[0.87, 0.1], [0.1, 0.91]]	[[0.76, 27.22], [26.41, 0.76]]	[0.87, 0.91]	0.04	0	0.1	0.65	0.24	[0.1, 0.1]	[[0.87, 0.1], [0.1, 0.91]]	[[0.76, 27.17], [25.13, 0.76]]	[0.87, 0.91]	0.04	0	0.09	0.65	0.22	[0.09, 0.09]	[[0.87, 0.09], [0.09, 0.91]]	[[0.76, 27.12], [24.35, 0.76]]	[0.87, 0.91]	0.05	0	0.1	0.65	0.23	[0.1, 0.1]	[[0.87, 0.1], [0.1, 0.9]]	[[0.76, 27.52], [26.4, 0.76]]	[0.87, 0.9]
pairs_0476721	pairs	2	508	aac71386.1_aac71537.1	0.13	0	0.07	0.32	0.18	[0.07, 0.07]	[[0.6, 0.07], [0.07, 0.42]]	[[0.76, 30.24], [30.05, 0.76]]	[0.6, 0.42]	0.13	0	0.06	0.32	0.18	[0.06, 0.06]	[[0.6, 0.06], [0.06, 0.43]]	[[0.76, 29.84], [30.4, 0.76]]	[0.6, 0.43]	0.13	0	0.07	0.32	0.18	[0.07, 0.07]	[[0.6, 0.07], [0.07, 0.41]]	[[0.76, 30.33], [30.09, 0.76]]	[0.6, 0.41]	0.13	0	0.07	0.32	0.18	[0.07, 0.07]	[[0.6, 0.07], [0.07, 0.41]]	[[0.76, 30.26], [29.88, 0.76]]	[0.6, 0.41]	0.13	0	0.07	0.32	0.18	[0.07, 0.07]	[[0.6, 0.07], [0.07, 0.43]]	[[0.76, 30.21], [29.93, 0.76]]	[0.6, 0.43]
pairs_04a64f8	pairs	2	818	aac71279.1_aac71518.1	0.03	0	0.21	0.43	0.27	[0.21, 0.21]	[[0.48, 0.21], [0.21, 0.68]]	[[0.76, 20.62], [20.46, 0.76]]	[0.48, 0.68]	0.02	0	0.11	0.45	0.19	[0.11, 0.11]	[[0.5, 0.11], [0.11, 0.69]]	[[0.76, 29.3], [29.33, 0.76]]	[0.5, 0.69]	0.03	0	0.15	0.45	0.22	[0.15, 0.15]	[[0.5, 0.15], [0.15, 0.69]]	[[0.76, 24.33], [23.68, 0.76]]	[0.5, 0.69]	0.01	0	0.17	0.44	0.23	[0.17, 0.17]	[[0.48, 0.17], [0.17, 0.69]]	[[0.76, 21.69], [20.16, 0.76]]	[0.48, 0.69]	0.03	0	0.21	0.43	0.27	[0.21, 0.21]	[[0.48, 0.21], [0.21, 0.68]]	[[0.76, 20.62], [20.46, 0.76]]	[0.48, 0.68]
pairs_04b4c89	pairs	2	892	aac71360.1_aac71569.1	0.02	0	0.66	0.52	0.64	[0.66, 0.66]	[[0.6, 0.66], [0.66, 0.88]]	[[0.76, 5.38], [5.53, 0.76]]	[0.6, 0.88]	0.02	0	0.66	0.5	0.64	[0.66, 0.66]	[[0.58, 0.66], [0.66, 0.88]]	[[0.76, 5.43], [5.05, 0.76]]	[0.58, 0.88]	0.02	0	0.63	0.52	0.62	[0.63, 0.63]	[[0.61, 0.63], [0.63, 0.88]]	[[0.76, 5.82], [5.99, 0.76]]	[0.61, 0.88]	0.02	0	0.66	0.52	0.64	[0.66, 0.66]	[[0.6, 0.66], [0.66, 0.88]]	[[0.76, 5.38], [5.53, 0.76]]	[0.6, 0.88]	0.02	0	0.61	0.5	0.6	[0.61, 0.61]	[[0.59, 0.61], [0.61, 0.88]]	[[0.76, 6.57], [6.45, 0.76]]	[0.59, 0.88]
pairs_04c9507	pairs	2	415	aac71371.1_aac71443.1	0.05	0	0.26	0.66	0.37	[0.26, 0.26]	[[0.61, 0.26], [0.26, 0.8]]	[[0.76, 14.98], [12.29, 0.76]]	[0.61, 0.8]	0.05	0	0.25	0.65	0.36	[0.25, 0.25]	[[0.62, 0.25], [0.25, 0.79]]	[[0.76, 15.77], [12.66, 0.76]]	[0.62, 0.79]	0.05	0	0.26	0.66	0.37	[0.26, 0.26]	[[0.61, 0.26], [0.26, 0.8]]	[[0.76, 14.98], [12.29, 0.76]]	[0.61, 0.8]	0.05	0	0.26	0.65	0.36	[0.26, 0.26]	[[0.62, 0.26], [0.26, 0.79]]	[[0.76, 14.62], [12.05, 0.76]]	[0.62, 0.79]	0.06	0	0.24	0.65	0.36	[0.24, 0.24]	[[0.62, 0.24], [0.24, 0.79]]	[[0.76, 15.94], [12.53, 0.76]]	[0.62, 0.79]
pairs_04c9be4	pairs	2	487	aac71443.1_aac71541.1	0.1	0	0.12	0.6	0.27	[0.12, 0.12]	[[0.86, 0.12], [0.12, 0.6]]	[[0.76, 24.96], [26.39, 0.76]]	[0.86, 0.6]	0.1	0	0.12	0.6	0.27	[0.12, 0.12]	[[0.86, 0.12], [0.12, 0.6]]	[[0.76, 24.96], [26.39, 0.76]]	[0.86, 0.6]	0.08	0	0.09	0.6	0.24	[0.09, 0.09]	[[0.87, 0.09], [0.09, 0.61]]	[[0.76, 24.28], [26.63, 0.76]]	[0.87, 0.61]	0.08	0	0.1	0.6	0.25	[0.1, 0.1]	[[0.86, 0.1], [0.1, 0.61]]	[[0.76, 23.49], [23.95, 0.76]]	[0.86, 0.61]	0.11	0	0.1	0.6	0.26	[0.1, 0.1]	[[0.86, 0.1], [0.1, 0.62]]	[[0.76, 24.01], [24.72, 0.76]]	[0.86, 0.62]
pairs_04e2834	pairs	2	583	aac71264.1_aac71579.1	0	0	0.18	0.53	0.25	[0.18, 0.18]	[[0.62, 0.18], [0.18, 0.3]]	[[0.76, 21.52], [21.62, 0.76]]	[0.62, 0.3]	0.02	0	0.11	0.51	0.2	[0.11, 0.11]	[[0.61, 0.11], [0.11, 0.2]]	[[0.76, 22.64], [24.62, 0.76]]	[0.61, 0.2]	0.01	0	0.15	0.52	0.23	[0.15, 0.15]	[[0.62, 0.15], [0.15, 0.29]]	[[0.76, 22.79], [22.56, 0.76]]	[0.62, 0.29]	0.02	0	0.1	0.51	0.19	[0.1, 0.1]	[[0.62, 0.1], [0.1, 0.26]]	[[0.76, 24.69], [24.79, 0.76]]	[0.62, 0.26]	0	0	0.18	0.53	0.25	[0.18, 0.18]	[[0.62, 0.18], [0.18, 0.3]]	[[0.76, 21.52], [21.62, 0.76]]	[0.62, 0.3]
pairs_04e2df9	pairs	2	956	aac71311.1_aac71413.1	0.01	0	0.18	0.67	0.29	[0.18, 0.18]	[[0.51, 0.18], [0.18, 0.75]]	[[0.76, 21.97], [24.35, 0.76]]	[0.51, 0.75]	0.01	0	0.11	0.66	0.23	[0.11, 0.11]	[[0.51, 0.11], [0.11, 0.75]]	[[0.76, 28.34], [28.31, 0.76]]	[0.51, 0.75]	0.01	0	0.18	0.66	0.29	[0.18, 0.18]	[[0.49, 0.18], [0.18, 0.75]]	[[0.76, 18.55], [19.97, 0.76]]	[0.49, 0.75]	0.01	0	0.18	0.67	0.29	[0.18, 0.18]	[[0.51, 0.18], [0.18, 0.75]]	[[0.76, 21.97], [24.35, 0.76]]	[0.51, 0.75]	0.02	0	0.13	0.66	0.25	[0.13, 0.13]	[[0.5, 0.13], [0.13, 0.75]]	[[0.76, 26.42], [25.65, 0.76]]	[0.5, 0.75]
pairs_04f639a	pairs	2	1554	aac71474.1_aac71570.2	0	0	0.46	0.64	0.5	[0.46, 0.46]	[[0.57, 0.46], [0.46, 0.84]]	[[0.76, 9.25], [11.09, 0.76]]	[0.57, 0.84]	0	0	0.43	0.63	0.47	[0.43, 0.43]	[[0.57, 0.43], [0.43, 0.84]]	[[0.76, 10.26], [11.96, 0.76]]	[0.57, 0.84]	0	0	0.46	0.64	0.5	[0.46, 0.46]	[[0.57, 0.46], [0.46, 0.84]]	[[0.76, 9.25], [11.09, 0.76]]	[0.57, 0.84]	0	0	0.42	0.63	0.46	[0.42, 0.42]	[[0.49, 0.42], [0.42, 0.84]]	[[0.76, 10.81], [12.28, 0.76]]	[0.49, 0.84]	0	0	0.45	0.64	0.49	[0.45, 0.45]	[[0.58, 0.45], [0.45, 0.84]]	[[0.76, 9.35], [11.17, 0.76]]	[0.58, 0.84]
pairs_04fce42	pairs	2	916	aac71360.1_aac71537.1	0.03	0	0.39	0.5	0.43	[0.39, 0.39]	[[0.54, 0.39], [0.39, 0.46]]	[[0.76, 9.3], [7.06, 0.76]]	[0.54, 0.46]	0.03	0	0.38	0.5	0.42	[0.38, 0.38]	[[0.55, 0.38], [0.38, 0.47]]	[[0.76, 9.46], [7.4, 0.76]]	[0.55, 0.47]	0.03	0	0.39	0.5	0.43	[0.39, 0.39]	[[0.54, 0.39], [0.39, 0.46]]	[[0.76, 9.3], [7.06, 0.76]]	[0.54, 0.46]	0.03	0	0.36	0.49	0.4	[0.36, 0.36]	[[0.54, 0.36], [0.36, 0.46]]	[[0.76, 10.58], [8.29, 0.76]]	[0.54, 0.46]	0.03	0	0.37	0.5	0.41	[0.37, 0.37]	[[0.54, 0.37], [0.37, 0.45]]	[[0.76, 10.23], [7.66, 0.76]]	[0.54, 0.45]
pairs_0512a6f	pairs	2	357	aac71352.1_abc59632.1	0.11	0	0.61	0.76	0.7	[0.61, 0.61]	[[0.81, 0.61], [0.61, 0.47]]	[[0.76, 3.41], [3.17, 0.76]]	[0.81, 0.47]	0.11	0	0.59	0.76	0.68	[0.59, 0.59]	[[0.8, 0.59], [0.59, 0.46]]	[[0.76, 3.7], [3.34, 0.76]]	[0.8, 0.46]	0.11	0	0.6	0.76	0.69	[0.6, 0.6]	[[0.8, 0.6], [0.6, 0.45]]	[[0.76, 3.5], [3.33, 0.76]]	[0.8, 0.45]	0.09	0	0.61	0.77	0.69	[0.61, 0.61]	[[0.81, 0.61], [0.61, 0.45]]	[[0.76, 3.57], [3.06, 0.76]]	[0.81, 0.45]	0.08	0	0.62	0.77	0.69	[0.62, 0.62]	[[0.82, 0.62], [0.62, 0.47]]	[[0.76, 2.95], [3.02, 0.76]]	[0.82, 0.47]
pairs_0513395	pairs	2	145	aac71380.1_aac71393.1	0.08	0	0.04	0.6	0.19	[0.04, 0.04]	[[0.75, 0.04], [0.04, 0.67]]	[[0.76, 26.12], [28.69, 0.76]]	[0.75, 0.67]	0.07	0	0.03	0.6	0.18	[0.03, 0.03]	[[0.75, 0.03], [0.03, 0.66]]	[[0.76, 27.31], [28.3, 0.76]]	[0.75, 0.66]	0.08	0	0.04	0.6	0.19	[0.04, 0.04]	[[0.75, 0.04], [0.04, 0.67]]	[[0.76, 26.12], [28.69, 0.76]]	[0.75, 0.67]	0.07	0	0.03	0.6	0.18	[0.03, 0.03]	[[0.75, 0.03], [0.03, 0.68]]	[[0.76, 27.92], [29.33, 0.76]]	[0.75, 0.68]	0.08	0	0.04	0.6	0.19	[0.04, 0.04]	[[0.76, 0.04], [0.04, 0.69]]	[[0.76, 27.96], [28.06, 0.76]]	[0.76, 0.69]
pairs_0519482	pairs	2	1157	aac71573.1_aac71646.1	0.1	0	0.14	0.37	0.23	[0.14, 0.14]	[[0.63, 0.14], [0.14, 0.43]]	[[0.76, 27.77], [27.25, 0.76]]	[0.63, 0.43]	0.11	0	0.13	0.37	0.23	[0.13, 0.13]	[[0.62, 0.13], [0.13, 0.43]]	[[0.76, 29.26], [28.62, 0.76]]	[0.62, 0.43]	0.1	0	0.14	0.37	0.23	[0.14, 0.14]	[[0.63, 0.14], [0.14, 0.43]]	[[0.76, 27.77], [27.25, 0.76]]	[0.63, 0.43]	0.09	0	0.13	0.37	0.23	[0.13, 0.13]	[[0.63, 0.13], [0.13, 0.43]]	[[0.76, 28.11], [28.52, 0.76]]	[0.63, 0.43]	0.1	0	0.13	0.37	0.23	[0.13, 0.13]	[[0.63, 0.13], [0.13, 0.43]]	[[0.76, 28.08], [27.68, 0.76]]	[0.63, 0.43]
pairs_051c9e4	pairs	2	1043	aac71360.1_aac71364.1	0.04	0	0.14	0.43	0.22	[0.14, 0.14]	[[0.58, 0.14], [0.14, 0.44]]	[[0.76, 25.15], [26.24, 0.76]]	[0.58, 0.44]	0.03	0	0.13	0.42	0.21	[0.13, 0.13]	[[0.57, 0.13], [0.13, 0.42]]	[[0.76, 26.8], [27.08, 0.76]]	[0.57, 0.42]	0.04	0	0.13	0.42	0.21	[0.13, 0.13]	[[0.58, 0.13], [0.13, 0.43]]	[[0.76, 27.03], [27.73, 0.76]]	[0.58, 0.43]	0.04	0	0.12	0.42	0.2	[0.12, 0.12]	[[0.58, 0.12], [0.12, 0.44]]	[[0.76, 27.3], [27.93, 0.76]]	[0.58, 0.44]	0.04	0	0.14	0.43	0.22	[0.14, 0.14]	[[0.58, 0.14], [0.14, 0.44]]	[[0.76, 25.15], [26.24, 0.76]]	[0.58, 0.44]
pairs_051f03f	pairs	2	590	aac71546.1_aac71612.1	0	0	0.12	0.61	0.22	[0.12, 0.12]	[[0.91, 0.12], [0.12, 0.9]]	[[0.76, 24.8], [22.63, 0.76]]	[0.91, 0.9]	0	0	0.11	0.6	0.2	[0.11, 0.11]	[[0.91, 0.11], [0.11, 0.9]]	[[0.76, 27.66], [23.41, 0.76]]	[0.91, 0.9]	0	0	0.11	0.6	0.21	[0.11, 0.11]	[[0.91, 0.11], [0.11, 0.9]]	[[0.76, 25.04], [21.95, 0.76]]	[0.91, 0.9]	0	0	0.12	0.61	0.22	[0.12, 0.12]	[[0.91, 0.12], [0.12, 0.9]]	[[0.76, 24.8], [22.63, 0.76]]	[0.91, 0.9]	0	0	0.11	0.6	0.2	[0.11, 0.11]	[[0.91, 0.11], [0.11, 0.9]]	[[0.76, 27.97], [23.6, 0.76]]	[0.91, 0.9]
pairs_052c2ca	pairs	2	766	aac71360.1_aac71430.1	0.07	0	0.11	0.46	0.22	[0.11, 0.11]	[[0.54, 0.11], [0.11, 0.25]]	[[0.76, 27.0], [27.4, 0.76]]	[0.54, 0.25]	0.07	0	0.11	0.47	0.22	[0.11, 0.11]	[[0.54, 0.11], [0.11, 0.23]]	[[0.76, 27.38], [26.8, 0.76]]	[0.54, 0.23]	0.07	0	0.11	0.46	0.22	[0.11, 0.11]	[[0.54, 0.11], [0.11, 0.25]]	[[0.76, 27.0], [27.4, 0.76]]	[0.54, 0.25]	0.04	0	0.13	0.47	0.21	[0.13, 0.13]	[[0.54, 0.13], [0.13, 0.24]]	[[0.76, 24.59], [24.62, 0.76]]	[0.54, 0.24]	0.07	0	0.09	0.46	0.2	[0.09, 0.09]	[[0.53, 0.09], [0.09, 0.26]]	[[0.76, 29.25], [28.95, 0.76]]	[0.53, 0.26]
pairs_054b65a	pairs	2	435	aac71326.1_aac72478.1	0	0	0.74	0.83	0.75	[0.74, 0.74]	[[0.89, 0.74], [0.74, 0.85]]	[[0.76, 2.69], [2.41, 0.76]]	[0.89, 0.85]	0	0	0.73	0.82	0.75	[0.73, 0.73]	[[0.89, 0.73], [0.73, 0.85]]	[[0.76, 2.79], [2.46, 0.76]]	[0.89, 0.85]	0	0	0.74	0.83	0.75	[0.74, 0.74]	[[0.89, 0.74], [0.74, 0.85]]	[[0.76, 2.69], [2.41, 0.76]]	[0.89, 0.85]	0	0	0.71	0.81	0.73	[0.71, 0.71]	[[0.88, 0.71], [0.71, 0.84]]	[[0.76, 2.96], [2.96, 0.76]]	[0.88, 0.84]	0	0	0.71	0.81	0.73	[0.71, 0.71]	[[0.89, 0.71], [0.71, 0.84]]	[[0.76, 3.09], [2.93, 0.76]]	[0.89, 0.84]
pairs_0558563	pairs	2	1188	aac71287.1_aac71352.1	0.03	0	0.29	0.46	0.34	[0.29, 0.29]	[[0.51, 0.29], [0.29, 0.75]]	[[0.76, 19.26], [18.79, 0.76]]	[0.51, 0.75]	0.03	0	0.29	0.45	0.34	[0.29, 0.29]	[[0.5, 0.29], [0.29, 0.75]]	[[0.76, 19.13], [18.56, 0.76]]	[0.5, 0.75]	0.04	0	0.29	0.46	0.34	[0.29, 0.29]	[[0.51, 0.29], [0.29, 0.75]]	[[0.76, 19.4], [18.79, 0.76]]	[0.51, 0.75]	0.03	0	0.16	0.44	0.23	[0.16, 0.16]	[[0.5, 0.16], [0.16, 0.75]]	[[0.76, 27.52], [24.47, 0.76]]	[0.5, 0.75]	0.03	0	0.27	0.41	0.31	[0.27, 0.27]	[[0.46, 0.27], [0.27, 0.74]]	[[0.76, 20.58], [19.51, 0.76]]	[0.46, 0.74]
pairs_055b542	pairs	2	1254	aac71358.1_aac71383.1	0.01	0	0.15	0.7	0.26	[0.15, 0.15]	[[0.76, 0.15], [0.15, 0.75]]	[[0.76, 28.68], [28.36, 0.76]]	[0.76, 0.75]	0.02	0	0.14	0.69	0.26	[0.14, 0.14]	[[0.75, 0.14], [0.14, 0.72]]	[[0.76, 29.68], [29.75, 0.76]]	[0.75, 0.72]	0.01	0	0.15	0.7	0.26	[0.15, 0.15]	[[0.76, 0.15], [0.15, 0.74]]	[[0.76, 28.49], [28.07, 0.76]]	[0.76, 0.74]	0.01	0	0.14	0.7	0.26	[0.14, 0.14]	[[0.76, 0.14], [0.14, 0.74]]	[[0.76, 28.83], [27.19, 0.76]]	[0.76, 0.74]	0.01	0	0.15	0.7	0.26	[0.15, 0.15]	[[0.76, 0.15], [0.15, 0.75]]	[[0.76, 28.68], [28.36, 0.76]]	[0.76, 0.75]
pairs_055e233	pairs	2	1154	aac71357.1_aac71406.1	0	0	0.16	0.45	0.22	[0.16, 0.16]	[[0.73, 0.16], [0.16, 0.63]]	[[0.76, 24.14], [21.76, 0.76]]	[0.73, 0.63]	0	0	0.16	0.45	0.22	[0.16, 0.16]	[[0.73, 0.16], [0.16, 0.63]]	[[0.76, 24.14], [21.76, 0.76]]	[0.73, 0.63]	0	0	0.13	0.45	0.2	[0.13, 0.13]	[[0.73, 0.13], [0.13, 0.66]]	[[0.76, 25.94], [23.93, 0.76]]	[0.73, 0.66]	0	0	0.14	0.45	0.2	[0.14, 0.14]	[[0.73, 0.14], [0.14, 0.66]]	[[0.76, 24.83], [22.84, 0.76]]	[0.73, 0.66]	0	0	0.16	0.45	0.22	[0.16, 0.16]	[[0.74, 0.16], [0.16, 0.66]]	[[0.76, 24.13], [22.51, 0.76]]	[0.74, 0.66]
pairs_055e355	pairs	2	1907	aac71342.1_aac71437.1	0.06	0	0.24	0.21	0.26	[0.24, 0.24]	[[0.77, 0.24], [0.24, 0.21]]	[[0.76, 25.04], [23.77, 0.76]]	[0.77, 0.21]	0.03	1	0.17	0.22	-99.8	[0.17, 0.17]	[[0.77, 0.17], [0.17, 0.21]]	[[0.76, 29.43], [30.22, 0.76]]	[0.77, 0.21]	0.01	1	0.18	0.21	-99.81	[0.18, 0.18]	[[0.77, 0.18], [0.18, 0.21]]	[[0.76, 27.16], [27.46, 0.76]]	[0.77, 0.21]	0.05	1	0.22	0.21	-99.76	[0.22, 0.22]	[[0.77, 0.22], [0.22, 0.21]]	[[0.76, 26.55], [24.05, 0.76]]	[0.77, 0.21]	0.05	1	0.19	0.22	-99.78	[0.19, 0.19]	[[0.77, 0.19], [0.19, 0.21]]	[[0.76, 28.73], [28.75, 0.76]]	[0.77, 0.21]
pairs_0563493	pairs	2	539	aac71444.1_aac72485.1	0.08	0	0.2	0.62	0.32	[0.2, 0.2]	[[0.75, 0.2], [0.2, 0.71]]	[[0.76, 18.94], [18.4, 0.76]]	[0.75, 0.71]	0.09	0	0.16	0.62	0.29	[0.16, 0.16]	[[0.75, 0.16], [0.16, 0.72]]	[[0.76, 19.45], [20.94, 0.76]]	[0.75, 0.72]	0.07	0	0.15	0.62	0.28	[0.15, 0.15]	[[0.75, 0.15], [0.15, 0.73]]	[[0.76, 19.34], [20.6, 0.76]]	[0.75, 0.73]	0.08	0	0.15	0.62	0.29	[0.15, 0.15]	[[0.75, 0.15], [0.15, 0.73]]	[[0.76, 19.45], [21.03, 0.76]]	[0.75, 0.73]	0.08	0	0.2	0.62	0.32	[0.2, 0.2]	[[0.75, 0.2], [0.2, 0.71]]	[[0.76, 18.94], [18.4, 0.76]]	[0.75, 0.71]
pairs_0578cc3	pairs	2	651	aac71231.1_abc59631.1	0.09	0	0.2	0.63	0.33	[0.2, 0.2]	[[0.67, 0.2], [0.2, 0.34]]	[[0.76, 19.99], [15.99, 0.76]]	[0.67, 0.34]	0.07	0	0.14	0.6	0.27	[0.14, 0.14]	[[0.64, 0.14], [0.14, 0.33]]	[[0.76, 22.72], [19.35, 0.76]]	[0.64, 0.33]	0.08	0	0.16	0.62	0.29	[0.16, 0.16]	[[0.65, 0.16], [0.16, 0.32]]	[[0.76, 19.8], [19.31, 0.76]]	[0.65, 0.32]	0.09	0	0.2	0.63	0.33	[0.2, 0.2]	[[0.67, 0.2], [0.2, 0.34]]	[[0.76, 19.99], [15.99, 0.76]]	[0.67, 0.34]	0.1	0	0.17	0.6	0.31	[0.17, 0.17]	[[0.64, 0.17], [0.17, 0.29]]	[[0.76, 21.09], [18.15, 0.76]]	[0.64, 0.29]
pairs_057b364	pairs	2	570	aac71390.1_aac71573.1	0.15	0	0.19	0.49	0.32	[0.19, 0.19]	[[0.93, 0.19], [0.19, 0.63]]	[[0.76, 15.59], [15.94, 0.76]]	[0.93, 0.63]	0.15	0	0.19	0.49	0.32	[0.19, 0.19]	[[0.93, 0.19], [0.19, 0.63]]	[[0.76, 15.59], [15.94, 0.76]]	[0.93, 0.63]	0.14	0	0.12	0.48	0.26	[0.12, 0.12]	[[0.92, 0.12], [0.12, 0.64]]	[[0.76, 22.34], [20.28, 0.76]]	[0.92, 0.64]	0.14	0	0.14	0.48	0.28	[0.14, 0.14]	[[0.93, 0.14], [0.14, 0.64]]	[[0.76, 17.44], [17.89, 0.76]]	[0.93, 0.64]	0.15	0	0.19	0.49	0.32	[0.19, 0.19]	[[0.93, 0.19], [0.19, 0.64]]	[[0.76, 15.93], [16.43, 0.76]]	[0.93, 0.64]
pairs_057d72f	pairs	2	744	aac71326.1_aac72482.1	0	0	0.15	0.62	0.24	[0.15, 0.15]	[[0.84, 0.15], [0.15, 0.85]]	[[0.76, 25.99], [23.82, 0.76]]	[0.84, 0.85]	0	0	0.11	0.61	0.21	[0.11, 0.11]	[[0.87, 0.11], [0.11, 0.85]]	[[0.76, 28.37], [28.1, 0.76]]	[0.87, 0.85]	0	0	0.15	0.62	0.24	[0.15, 0.15]	[[0.84, 0.15], [0.15, 0.85]]	[[0.76, 25.99], [23.82, 0.76]]	[0.84, 0.85]	0	0	0.12	0.62	0.22	[0.12, 0.12]	[[0.87, 0.12], [0.12, 0.86]]	[[0.76, 27.53], [25.45, 0.76]]	[0.87, 0.86]	0	0	0.14	0.62	0.24	[0.14, 0.14]	[[0.85, 0.14], [0.14, 0.85]]	[[0.76, 25.14], [24.03, 0.76]]	[0.85, 0.85]
pairs_057dd78	pairs	2	444	aac71390.1_aac71508.1	0.18	0	0.13	0.59	0.31	[0.13, 0.13]	[[0.93, 0.13], [0.13, 0.49]]	[[0.76, 17.95], [18.32, 0.76]]	[0.93, 0.49]	0.18	0	0.13	0.59	0.31	[0.13, 0.13]	[[0.93, 0.13], [0.13, 0.49]]	[[0.76, 17.95], [18.32, 0.76]]	[0.93, 0.49]	0.17	0	0.11	0.58	0.29	[0.11, 0.11]	[[0.93, 0.11], [0.11, 0.52]]	[[0.76, 19.5], [20.36, 0.76]]	[0.93, 0.52]	0.16	0	0.14	0.59	0.31	[0.14, 0.14]	[[0.93, 0.14], [0.14, 0.51]]	[[0.76, 17.51], [18.16, 0.76]]	[0.93, 0.51]	0.16	0	0.13	0.59	0.3	[0.13, 0.13]	[[0.93, 0.13], [0.13, 0.52]]	[[0.76, 18.44], [19.34, 0.76]]	[0.93, 0.52]
pairs_05a8a9a	pairs	2	761	aac71342.1_aac71474.1	0	0	0.17	0.53	0.24	[0.17, 0.17]	[[0.85, 0.17], [0.17, 0.59]]	[[0.76, 23.76], [24.54, 0.76]]	[0.85, 0.59]	0	0	0.17	0.53	0.24	[0.17, 0.17]	[[0.85, 0.17], [0.17, 0.59]]	[[0.76, 23.76], [24.54, 0.76]]	[0.85, 0.59]	0	0	0.12	0.46	0.19	[0.12, 0.12]	[[0.85, 0.12], [0.12, 0.51]]	[[0.76, 25.61], [26.11, 0.76]]	[0.85, 0.51]	0	0	0.11	0.56	0.2	[0.11, 0.11]	[[0.85, 0.11], [0.11, 0.62]]	[[0.76, 26.82], [28.17, 0.76]]	[0.85, 0.62]	0	0	0.12	0.46	0.19	[0.12, 0.12]	[[0.84, 0.12], [0.12, 0.51]]	[[0.76, 24.75], [26.42, 0.76]]	[0.84, 0.51]
pairs_05aa105	pairs	2	851	aac71579.1_aac71580.1	0.02	0	0.12	0.56	0.21	[0.12, 0.12]	[[0.82, 0.12], [0.12, 0.63]]	[[0.76, 28.8], [28.65, 0.76]]	[0.82, 0.63]	0.02	0	0.11	0.56	0.21	[0.11, 0.11]	[[0.82, 0.11], [0.11, 0.63]]	[[0.76, 28.85], [29.14, 0.76]]	[0.82, 0.63]	0.02	0	0.11	0.56	0.21	[0.11, 0.11]	[[0.82, 0.11], [0.11, 0.63]]	[[0.76, 29.04], [29.42, 0.76]]	[0.82, 0.63]	0.02	0	0.12	0.57	0.21	[0.12, 0.12]	[[0.82, 0.12], [0.12, 0.63]]	[[0.76, 28.66], [28.29, 0.76]]	[0.82, 0.63]	0.01	0	0.11	0.57	0.21	[0.11, 0.11]	[[0.82, 0.11], [0.11, 0.64]]	[[0.76, 29.14], [29.33, 0.76]]	[0.82, 0.64]
pairs_05abed7	pairs	2	679	aac71237.1_aac71425.1	0	0	0.16	0.73	0.28	[0.16, 0.16]	[[0.9, 0.16], [0.16, 0.88]]	[[0.76, 23.94], [24.8, 0.76]]	[0.9, 0.88]	0	0	0.1	0.72	0.23	[0.1, 0.1]	[[0.91, 0.1], [0.1, 0.88]]	[[0.76, 27.51], [27.45, 0.76]]	[0.91, 0.88]	0.01	0	0.12	0.72	0.24	[0.12, 0.12]	[[0.9, 0.12], [0.12, 0.88]]	[[0.76, 25.03], [26.46, 0.76]]	[0.9, 0.88]	0	0	0.1	0.72	0.22	[0.1, 0.1]	[[0.91, 0.1], [0.1, 0.88]]	[[0.76, 28.33], [27.89, 0.76]]	[0.91, 0.88]	0	0	0.13	0.72	0.25	[0.13, 0.13]	[[0.9, 0.13], [0.13, 0.86]]	[[0.76, 23.28], [25.78, 0.76]]	[0.9, 0.86]
pairs_05c0763	pairs	2	391	aac71466.1_aac71621.1	0.1	0	0.12	0.7	0.28	[0.12, 0.12]	[[0.91, 0.12], [0.12, 0.6]]	[[0.76, 22.19], [23.37, 0.76]]	[0.91, 0.6]	0.09	0	0.08	0.69	0.25	[0.08, 0.08]	[[0.91, 0.08], [0.08, 0.61]]	[[0.76, 25.44], [26.09, 0.76]]	[0.91, 0.61]	0.09	0	0.09	0.7	0.25	[0.09, 0.09]	[[0.92, 0.09], [0.09, 0.6]]	[[0.76, 24.44], [25.66, 0.76]]	[0.92, 0.6]	0.09	0	0.08	0.69	0.25	[0.08, 0.08]	[[0.92, 0.08], [0.08, 0.61]]	[[0.76, 25.09], [26.0, 0.76]]	[0.92, 0.61]	0.08	0	0.07	0.69	0.24	[0.07, 0.07]	[[0.91, 0.07], [0.07, 0.6]]	[[0.76, 25.78], [25.99, 0.76]]	[0.91, 0.6]
pairs_05ca090	pairs	2	1944	aac71595.1_aac71613.1	0.68	0	0.18	0.3	0.54	[0.18, 0.18]	[[0.84, 0.18], [0.18, 0.2]]	[[0.76, 28.44], [26.94, 0.76]]	[0.84, 0.2]	0	0	0.18	0.3	0.2	[0.18, 0.18]	[[0.85, 0.18], [0.18, 0.21]]	[[0.76, 28.45], [26.17, 0.76]]	[0.85, 0.21]	0.64	0	0.19	0.3	0.53	[0.19, 0.19]	[[0.85, 0.19], [0.19, 0.2]]	[[0.76, 26.55], [25.07, 0.76]]	[0.85, 0.2]	0.68	0	0.18	0.3	0.54	[0.18, 0.18]	[[0.84, 0.18], [0.18, 0.2]]	[[0.76, 28.44], [26.94, 0.76]]	[0.84, 0.2]	0.66	0	0.17	0.3	0.53	[0.17, 0.17]	[[0.85, 0.17], [0.17, 0.2]]	[[0.76, 29.99], [29.3, 0.76]]	[0.85, 0.2]
pairs_05d0e98	pairs	2	622	aac71393.1_aac71406.1	0	0	0.14	0.69	0.25	[0.14, 0.14]	[[0.48, 0.14], [0.14, 0.72]]	[[0.76, 25.38], [24.38, 0.76]]	[0.48, 0.72]	0	0	0.14	0.69	0.25	[0.14, 0.14]	[[0.48, 0.14], [0.14, 0.72]]	[[0.76, 25.38], [24.38, 0.76]]	[0.48, 0.72]	0	0	0.12	0.68	0.23	[0.12, 0.12]	[[0.49, 0.12], [0.12, 0.71]]	[[0.76, 26.13], [25.76, 0.76]]	[0.49, 0.71]	0	0	0.11	0.68	0.22	[0.11, 0.11]	[[0.51, 0.11], [0.11, 0.71]]	[[0.76, 27.26], [26.91, 0.76]]	[0.51, 0.71]	0	0	0.12	0.69	0.24	[0.12, 0.12]	[[0.48, 0.12], [0.12, 0.72]]	[[0.76, 24.83], [25.0, 0.76]]	[0.48, 0.72]
pairs_05d8608	pairs	2	325	aac71390.1_abc59632.1	0.07	0	0.32	0.79	0.45	[0.32, 0.32]	[[0.93, 0.32], [0.32, 0.38]]	[[0.76, 3.62], [6.78, 0.76]]	[0.93, 0.38]	0.07	0	0.32	0.79	0.45	[0.32, 0.32]	[[0.93, 0.32], [0.32, 0.38]]	[[0.76, 3.62], [6.78, 0.76]]	[0.93, 0.38]	0.04	0	0.25	0.78	0.37	[0.25, 0.25]	[[0.93, 0.25], [0.25, 0.41]]	[[0.76, 5.42], [10.38, 0.76]]	[0.93, 0.41]	0.07	0	0.29	0.79	0.43	[0.29, 0.29]	[[0.93, 0.29], [0.29, 0.44]]	[[0.76, 3.77], [7.61, 0.76]]	[0.93, 0.44]	0.12	0	0.2	0.77	0.38	[0.2, 0.2]	[[0.93, 0.2], [0.2, 0.35]]	[[0.76, 6.06], [10.39, 0.76]]	[0.93, 0.35]
pairs_05db9aa	pairs	2	1184	aac71338.1_abc59634.1	0.06	0	0.31	0.48	0.37	[0.31, 0.31]	[[0.7, 0.31], [0.31, 0.44]]	[[0.76, 15.73], [16.9, 0.76]]	[0.7, 0.44]	0.05	0	0.3	0.48	0.36	[0.3, 0.3]	[[0.7, 0.3], [0.3, 0.44]]	[[0.76, 16.01], [17.12, 0.76]]	[0.7, 0.44]	0.06	0	0.31	0.48	0.37	[0.31, 0.31]	[[0.7, 0.31], [0.31, 0.44]]	[[0.76, 15.73], [16.9, 0.76]]	[0.7, 0.44]	0.06	0	0.3	0.47	0.36	[0.3, 0.3]	[[0.7, 0.3], [0.3, 0.44]]	[[0.76, 16.15], [17.26, 0.76]]	[0.7, 0.44]	0.05	0	0.31	0.48	0.37	[0.31, 0.31]	[[0.7, 0.31], [0.31, 0.43]]	[[0.76, 15.83], [16.71, 0.76]]	[0.7, 0.43]
pairs_05e36fe	pairs	2	732	aac71406.1_aac71430.1	0.06	0	0.12	0.58	0.24	[0.12, 0.12]	[[0.67, 0.12], [0.12, 0.23]]	[[0.76, 23.53], [22.72, 0.76]]	[0.67, 0.23]	0.07	0	0.11	0.56	0.24	[0.11, 0.11]	[[0.66, 0.11], [0.11, 0.27]]	[[0.76, 25.65], [25.66, 0.76]]	[0.66, 0.27]	0.06	0	0.1	0.57	0.23	[0.1, 0.1]	[[0.66, 0.1], [0.1, 0.24]]	[[0.76, 27.32], [25.65, 0.76]]	[0.66, 0.24]	0.06	0	0.12	0.58	0.24	[0.12, 0.12]	[[0.67, 0.12], [0.12, 0.23]]	[[0.76, 23.53], [22.72, 0.76]]	[0.67, 0.23]	0.07	0	0.11	0.55	0.23	[0.11, 0.11]	[[0.64, 0.11], [0.11, 0.27]]	[[0.76, 26.22], [25.51, 0.76]]	[0.64, 0.27]
pairs_05ec45d	pairs	2	435	aac71425.1_aac71431.1	0.03	0	0.1	0.59	0.21	[0.1, 0.1]	[[0.88, 0.1], [0.1, 0.87]]	[[0.76, 26.81], [24.5, 0.76]]	[0.88, 0.87]	0.02	0	0.09	0.58	0.2	[0.09, 0.09]	[[0.88, 0.09], [0.09, 0.86]]	[[0.76, 24.52], [26.19, 0.76]]	[0.88, 0.86]	0.03	0	0.1	0.59	0.21	[0.1, 0.1]	[[0.88, 0.1], [0.1, 0.87]]	[[0.76, 26.81], [24.5, 0.76]]	[0.88, 0.87]	0.03	0	0.08	0.58	0.19	[0.08, 0.08]	[[0.88, 0.08], [0.08, 0.86]]	[[0.76, 25.37], [26.53, 0.76]]	[0.88, 0.86]	0.02	0	0.08	0.58	0.19	[0.08, 0.08]	[[0.88, 0.08], [0.08, 0.86]]	[[0.76, 27.62], [27.41, 0.76]]	[0.88, 0.86]
pairs_05ee778	pairs	2	483	aac71228.1_aac71508.1	0.11	0	0.22	0.58	0.34	[0.22, 0.22]	[[0.87, 0.22], [0.22, 0.52]]	[[0.76, 18.87], [17.45, 0.76]]	[0.87, 0.52]	0.11	0	0.22	0.58	0.34	[0.22, 0.22]	[[0.87, 0.22], [0.22, 0.52]]	[[0.76, 18.87], [17.45, 0.76]]	[0.87, 0.52]	0.11	0	0.13	0.58	0.28	[0.13, 0.13]	[[0.87, 0.13], [0.13, 0.52]]	[[0.76, 20.78], [20.3, 0.76]]	[0.87, 0.52]	0.13	0	0.13	0.58	0.28	[0.13, 0.13]	[[0.87, 0.13], [0.13, 0.51]]	[[0.76, 21.06], [18.78, 0.76]]	[0.87, 0.51]	0.1	0	0.11	0.58	0.25	[0.11, 0.11]	[[0.87, 0.11], [0.11, 0.52]]	[[0.76, 20.78], [19.14, 0.76]]	[0.87, 0.52]
pairs_05f5d8e	pairs	2	295	aac71425.1_aac72485.1	0.05	0	0.13	0.58	0.24	[0.13, 0.13]	[[0.89, 0.13], [0.13, 0.76]]	[[0.76, 22.29], [22.62, 0.76]]	[0.89, 0.76]	0.05	0	0.09	0.56	0.21	[0.09, 0.09]	[[0.9, 0.09], [0.09, 0.78]]	[[0.76, 22.84], [21.81, 0.76]]	[0.9, 0.78]	0.06	0	0.09	0.56	0.22	[0.09, 0.09]	[[0.89, 0.09], [0.09, 0.78]]	[[0.76, 21.65], [20.22, 0.76]]	[0.89, 0.78]	0.04	0	0.09	0.56	0.21	[0.09, 0.09]	[[0.9, 0.09], [0.09, 0.77]]	[[0.76, 22.84], [21.51, 0.76]]	[0.9, 0.77]	0.05	0	0.1	0.56	0.22	[0.1, 0.1]	[[0.89, 0.1], [0.1, 0.77]]	[[0.76, 22.13], [22.11, 0.76]]	[0.89, 0.77]
pairs_05ff5c0	pairs	2	793	aac71443.1_aac72482.1	0.01	0	0.17	0.6	0.26	[0.17, 0.17]	[[0.85, 0.17], [0.17, 0.85]]	[[0.76, 20.56], [20.43, 0.76]]	[0.85, 0.85]	0	0	0.1	0.58	0.2	[0.1, 0.1]	[[0.86, 0.1], [0.1, 0.85]]	[[0.76, 29.21], [29.0, 0.76]]	[0.86, 0.85]	0.01	0	0.17	0.6	0.26	[0.17, 0.17]	[[0.85, 0.17], [0.17, 0.85]]	[[0.76, 20.56], [20.43, 0.76]]	[0.85, 0.85]	0.01	0	0.17	0.6	0.26	[0.17, 0.17]	[[0.85, 0.17], [0.17, 0.85]]	[[0.76, 20.59], [21.09, 0.76]]	[0.85, 0.85]	0.01	0	0.12	0.59	0.22	[0.12, 0.12]	[[0.86, 0.12], [0.12, 0.85]]	[[0.76, 28.27], [25.27, 0.76]]	[0.86, 0.85]
pairs_0611fcc	pairs	2	776	aac72473.1_aac72482.1	0.01	0	0.53	0.74	0.58	[0.53, 0.53]	[[0.84, 0.53], [0.53, 0.85]]	[[0.76, 9.84], [9.3, 0.76]]	[0.84, 0.85]	0.01	0	0.53	0.74	0.58	[0.53, 0.53]	[[0.84, 0.53], [0.53, 0.85]]	[[0.76, 9.8], [9.25, 0.76]]	[0.84, 0.85]	0.01	0	0.53	0.74	0.58	[0.53, 0.53]	[[0.84, 0.53], [0.53, 0.85]]	[[0.76, 9.84], [9.3, 0.76]]	[0.84, 0.85]	0.01	0	0.53	0.74	0.58	[0.53, 0.53]	[[0.84, 0.53], [0.53, 0.85]]	[[0.76, 10.34], [9.34, 0.76]]	[0.84, 0.85]	0.01	0	0.51	0.73	0.56	[0.51, 0.51]	[[0.84, 0.51], [0.51, 0.84]]	[[0.76, 11.48], [10.2, 0.76]]	[0.84, 0.84]
pairs_061d4fd	pairs	2	1098	aac71413.1_aac72473.1	0.02	0	0.35	0.61	0.42	[0.35, 0.35]	[[0.73, 0.35], [0.35, 0.82]]	[[0.76, 18.55], [16.03, 0.76]]	[0.73, 0.82]	0.02	0	0.35	0.61	0.42	[0.35, 0.35]	[[0.73, 0.35], [0.35, 0.82]]	[[0.76, 18.55], [16.03, 0.76]]	[0.73, 0.82]	0.02	0	0.34	0.61	0.4	[0.34, 0.34]	[[0.73, 0.34], [0.34, 0.82]]	[[0.76, 19.16], [16.49, 0.76]]	[0.73, 0.82]	0.02	0	0.33	0.61	0.4	[0.33, 0.33]	[[0.73, 0.33], [0.33, 0.83]]	[[0.76, 19.62], [17.13, 0.76]]	[0.73, 0.83]	0.02	0	0.33	0.61	0.4	[0.33, 0.33]	[[0.73, 0.33], [0.33, 0.83]]	[[0.76, 19.77], [16.95, 0.76]]	[0.73, 0.83]
pairs_0626f0a	pairs	2	355	aac71486.1_aac71636.1	0.03	0	0.16	0.54	0.25	[0.16, 0.16]	[[0.81, 0.16], [0.16, 0.89]]	[[0.76, 18.28], [15.0, 0.76]]	[0.81, 0.89]	0.03	0	0.16	0.54	0.25	[0.16, 0.16]	[[0.81, 0.16], [0.16, 0.89]]	[[0.76, 18.28], [15.0, 0.76]]	[0.81, 0.89]	0.02	0	0.12	0.53	0.21	[0.12, 0.12]	[[0.81, 0.12], [0.12, 0.9]]	[[0.76, 18.6], [18.12, 0.76]]	[0.81, 0.9]	0.03	0	0.12	0.53	0.21	[0.12, 0.12]	[[0.82, 0.12], [0.12, 0.9]]	[[0.76, 17.03], [13.94, 0.76]]	[0.82, 0.9]	0	0	0.13	0.53	0.21	[0.13, 0.13]	[[0.81, 0.13], [0.13, 0.89]]	[[0.76, 17.97], [14.35, 0.76]]	[0.81, 0.89]
pairs_066c7cd	pairs	2	1247	aac71283.1_aac71422.1	0.01	0	0.17	0.49	0.24	[0.17, 0.17]	[[0.63, 0.17], [0.17, 0.64]]	[[0.76, 21.14], [24.58, 0.76]]	[0.63, 0.64]	0.01	0	0.16	0.48	0.23	[0.16, 0.16]	[[0.62, 0.16], [0.16, 0.63]]	[[0.76, 21.59], [24.66, 0.76]]	[0.62, 0.63]	0.01	0	0.16	0.49	0.23	[0.16, 0.16]	[[0.62, 0.16], [0.16, 0.64]]	[[0.76, 24.91], [26.22, 0.76]]	[0.62, 0.64]	0.01	0	0.17	0.49	0.24	[0.17, 0.17]	[[0.62, 0.17], [0.17, 0.64]]	[[0.76, 21.98], [26.39, 0.76]]	[0.62, 0.64]	0.01	0	0.16	0.49	0.23	[0.16, 0.16]	[[0.62, 0.16], [0.16, 0.64]]	[[0.76, 21.58], [24.66, 0.76]]	[0.62, 0.64]
pairs_068248a	pairs	2	1823	aac71433.1_aac71613.1	0.15	0	0.22	0.21	0.29	[0.22, 0.22]	[[0.41, 0.22], [0.22, 0.18]]	[[0.76, 23.3], [21.75, 0.76]]	[0.41, 0.18]	0.05	0	0.21	0.21	0.23	[0.21, 0.21]	[[0.4, 0.21], [0.21, 0.18]]	[[0.76, 23.56], [22.53, 0.76]]	[0.4, 0.18]	0.02	0	0.19	0.21	0.2	[0.19, 0.19]	[[0.41, 0.19], [0.19, 0.19]]	[[0.76, 24.25], [23.48, 0.76]]	[0.41, 0.19]	0.02	0	0.19	0.21	0.21	[0.19, 0.19]	[[0.41, 0.19], [0.19, 0.19]]	[[0.76, 24.37], [23.76, 0.76]]	[0.41, 0.19]	0.02	0	0.19	0.21	0.21	[0.19, 0.19]	[[0.42, 0.19], [0.19, 0.18]]	[[0.76, 24.65], [23.51, 0.76]]	[0.42, 0.18]
pairs_068784a	pairs	2	862	aac71273.1_aac71406.1	0	0	0.16	0.54	0.23	[0.16, 0.16]	[[0.71, 0.16], [0.16, 0.68]]	[[0.76, 23.16], [22.66, 0.76]]	[0.71, 0.68]	0	0	0.14	0.53	0.22	[0.14, 0.14]	[[0.71, 0.14], [0.14, 0.68]]	[[0.76, 23.43], [23.79, 0.76]]	[0.71, 0.68]	0	0	0.11	0.52	0.2	[0.11, 0.11]	[[0.71, 0.11], [0.11, 0.68]]	[[0.76, 27.61], [27.39, 0.76]]	[0.71, 0.68]	0	0	0.15	0.53	0.23	[0.15, 0.15]	[[0.71, 0.15], [0.15, 0.67]]	[[0.76, 23.41], [22.66, 0.76]]	[0.71, 0.67]	0	0	0.14	0.53	0.22	[0.14, 0.14]	[[0.71, 0.14], [0.14, 0.68]]	[[0.76, 22.97], [23.82, 0.76]]	[0.71, 0.68]
pairs_0697494	pairs	2	1588	aac71279.1_aac71287.1	0.03	0	0.16	0.4	0.22	[0.16, 0.16]	[[0.48, 0.16], [0.16, 0.53]]	[[0.76, 24.9], [24.62, 0.76]]	[0.48, 0.53]	0.02	0	0.16	0.39	0.22	[0.16, 0.16]	[[0.48, 0.16], [0.16, 0.52]]	[[0.76, 25.38], [25.28, 0.76]]	[0.48, 0.52]	0.03	0	0.16	0.4	0.22	[0.16, 0.16]	[[0.48, 0.16], [0.16, 0.53]]	[[0.76, 24.9], [24.62, 0.76]]	[0.48, 0.53]	0.03	0	0.16	0.39	0.22	[0.16, 0.16]	[[0.49, 0.16], [0.16, 0.52]]	[[0.76, 25.36], [25.5, 0.76]]	[0.49, 0.52]	0.02	0	0.16	0.39	0.22	[0.16, 0.16]	[[0.48, 0.16], [0.16, 0.52]]	[[0.76, 25.67], [25.7, 0.76]]	[0.48, 0.52]
pairs_0699286	pairs	2	501	aac71430.1_aac71546.1	0.07	0	0.1	0.67	0.25	[0.1, 0.1]	[[0.3, 0.1], [0.1, 0.88]]	[[0.76, 24.76], [22.22, 0.76]]	[0.3, 0.88]	0.07	0	0.1	0.68	0.25	[0.1, 0.1]	[[0.31, 0.1], [0.1, 0.9]]	[[0.76, 25.39], [23.95, 0.76]]	[0.31, 0.9]	0.07	0	0.1	0.67	0.25	[0.1, 0.1]	[[0.31, 0.1], [0.1, 0.89]]	[[0.76, 25.02], [23.5, 0.76]]	[0.31, 0.89]	0.03	0	0.11	0.67	0.24	[0.11, 0.11]	[[0.31, 0.11], [0.11, 0.89]]	[[0.76, 25.36], [23.85, 0.76]]	[0.31, 0.89]	0.07	0	0.1	0.67	0.25	[0.1, 0.1]	[[0.3, 0.1], [0.1, 0.88]]	[[0.76, 24.76], [22.22, 0.76]]	[0.3, 0.88]
pairs_06ade5d	pairs	2	648	aac71364.1_aac71591.1	0.13	0	0.15	0.36	0.26	[0.15, 0.15]	[[0.44, 0.15], [0.15, 0.53]]	[[0.76, 18.2], [17.91, 0.76]]	[0.44, 0.53]	0.13	0	0.14	0.36	0.25	[0.14, 0.14]	[[0.44, 0.14], [0.14, 0.53]]	[[0.76, 18.04], [18.41, 0.76]]	[0.44, 0.53]	0.13	0	0.13	0.35	0.24	[0.13, 0.13]	[[0.43, 0.13], [0.13, 0.53]]	[[0.76, 19.73], [19.28, 0.76]]	[0.43, 0.53]	0.12	0	0.15	0.36	0.25	[0.15, 0.15]	[[0.44, 0.15], [0.15, 0.53]]	[[0.76, 17.95], [18.52, 0.76]]	[0.44, 0.53]	0.12	0	0.15	0.36	0.25	[0.15, 0.15]	[[0.44, 0.15], [0.15, 0.54]]	[[0.76, 18.54], [18.27, 0.76]]	[0.44, 0.54]
pairs_06b032e	pairs	2	385	aac71299.1_aac71390.1	0.01	0	0.15	0.66	0.25	[0.15, 0.15]	[[0.54, 0.15], [0.15, 0.93]]	[[0.76, 18.97], [14.52, 0.76]]	[0.54, 0.93]	0	0	0.15	0.66	0.25	[0.15, 0.15]	[[0.54, 0.15], [0.15, 0.93]]	[[0.76, 19.04], [15.42, 0.76]]	[0.54, 0.93]	0.01	0	0.15	0.66	0.25	[0.15, 0.15]	[[0.54, 0.15], [0.15, 0.93]]	[[0.76, 18.97], [14.52, 0.76]]	[0.54, 0.93]	0	0	0.12	0.65	0.23	[0.12, 0.12]	[[0.56, 0.12], [0.12, 0.93]]	[[0.76, 19.99], [15.24, 0.76]]	[0.56, 0.93]	0	0	0.14	0.66	0.25	[0.14, 0.14]	[[0.55, 0.14], [0.14, 0.93]]	[[0.76, 18.76], [14.81, 0.76]]	[0.55, 0.93]
pairs_06b1537	pairs	2	927	aac71580.1_aac71609.1	0.02	0	0.2	0.55	0.28	[0.2, 0.2]	[[0.65, 0.2], [0.2, 0.83]]	[[0.76, 20.9], [21.32, 0.76]]	[0.65, 0.83]	0.03	0	0.14	0.54	0.23	[0.14, 0.14]	[[0.64, 0.14], [0.14, 0.83]]	[[0.76, 26.26], [26.5, 0.76]]	[0.64, 0.83]	0.01	0	0.14	0.55	0.23	[0.14, 0.14]	[[0.65, 0.14], [0.14, 0.83]]	[[0.76, 26.57], [26.8, 0.76]]	[0.65, 0.83]	0.03	0	0.11	0.55	0.21	[0.11, 0.11]	[[0.66, 0.11], [0.11, 0.83]]	[[0.76, 29.08], [29.7, 0.76]]	[0.66, 0.83]	0.01	0	0.15	0.52	0.23	[0.15, 0.15]	[[0.6, 0.15], [0.15, 0.84]]	[[0.76, 23.51], [23.18, 0.76]]	[0.6, 0.84]
pairs_06bad5f	pairs	2	549	aac71352.1_aac72491.1	0.03	0	0.19	0.5	0.26	[0.19, 0.19]	[[0.78, 0.19], [0.19, 0.86]]	[[0.76, 15.3], [19.06, 0.76]]	[0.78, 0.86]	0.02	0	0.17	0.49	0.24	[0.17, 0.17]	[[0.77, 0.17], [0.17, 0.86]]	[[0.76, 15.33], [19.17, 0.76]]	[0.77, 0.86]	0.03	0	0.19	0.5	0.26	[0.19, 0.19]	[[0.78, 0.19], [0.19, 0.86]]	[[0.76, 15.3], [19.06, 0.76]]	[0.78, 0.86]	0.03	0	0.17	0.49	0.25	[0.17, 0.17]	[[0.77, 0.17], [0.17, 0.86]]	[[0.76, 15.33], [18.92, 0.76]]	[0.77, 0.86]	0.03	0	0.16	0.49	0.24	[0.16, 0.16]	[[0.78, 0.16], [0.16, 0.86]]	[[0.76, 16.26], [19.14, 0.76]]	[0.78, 0.86]
pairs_06c47c6	pairs	2	1068	aac71228.1_aac71422.1	0.02	0	0.14	0.53	0.22	[0.14, 0.14]	[[0.84, 0.14], [0.14, 0.65]]	[[0.76, 28.2], [28.19, 0.76]]	[0.84, 0.65]	0.02	0	0.12	0.53	0.21	[0.12, 0.12]	[[0.84, 0.12], [0.12, 0.65]]	[[0.76, 29.83], [29.48, 0.76]]	[0.84, 0.65]	0.02	0	0.12	0.53	0.21	[0.12, 0.12]	[[0.83, 0.12], [0.12, 0.65]]	[[0.76, 28.43], [28.88, 0.76]]	[0.83, 0.65]	0.02	0	0.14	0.53	0.22	[0.14, 0.14]	[[0.84, 0.14], [0.14, 0.65]]	[[0.76, 28.2], [28.19, 0.76]]	[0.84, 0.65]	0.02	0	0.12	0.53	0.21	[0.12, 0.12]	[[0.84, 0.12], [0.12, 0.65]]	[[0.76, 29.43], [29.51, 0.76]]	[0.84, 0.65]
pairs_06cd023	pairs	2	588	aac71326.1_aac71595.1	0	0	0.12	0.55	0.2	[0.12, 0.12]	[[0.88, 0.12], [0.12, 0.85]]	[[0.76, 27.99], [21.67, 0.76]]	[0.88, 0.85]	0	0	0.12	0.55	0.2	[0.12, 0.12]	[[0.88, 0.12], [0.12, 0.85]]	[[0.76, 27.99], [21.67, 0.76]]	[0.88, 0.85]	0	0	0.08	0.53	0.17	[0.08, 0.08]	[[0.88, 0.08], [0.08, 0.86]]	[[0.76, 29.74], [30.18, 0.76]]	[0.88, 0.86]	0	0	0.1	0.54	0.19	[0.1, 0.1]	[[0.87, 0.1], [0.1, 0.85]]	[[0.76, 27.61], [24.25, 0.76]]	[0.87, 0.85]	0	0	0.1	0.54	0.19	[0.1, 0.1]	[[0.87, 0.1], [0.1, 0.85]]	[[0.76, 27.8], [23.93, 0.76]]	[0.87, 0.85]
pairs_06d338c	pairs	2	397	aac71429.1_aac71541.1	0.3	0	0.1	0.4	0.31	[0.1, 0.1]	[[0.41, 0.1], [0.1, 0.69]]	[[0.76, 19.36], [19.75, 0.76]]	[0.41, 0.69]	0.3	0	0.08	0.39	0.29	[0.08, 0.08]	[[0.42, 0.08], [0.08, 0.68]]	[[0.76, 21.77], [21.67, 0.76]]	[0.42, 0.68]	0.3	0	0.1	0.4	0.31	[0.1, 0.1]	[[0.41, 0.1], [0.1, 0.69]]	[[0.76, 19.36], [19.75, 0.76]]	[0.41, 0.69]	0.3	0	0.1	0.4	0.31	[0.1, 0.1]	[[0.42, 0.1], [0.1, 0.69]]	[[0.76, 18.11], [20.74, 0.76]]	[0.42, 0.69]	0.29	0	0.1	0.4	0.3	[0.1, 0.1]	[[0.4, 0.1], [0.1, 0.69]]	[[0.76, 17.52], [19.9, 0.76]]	[0.4, 0.69]
pairs_06de4a2	pairs	2	682	aac71471.1_aac71612.1	0	0	0.13	0.6	0.22	[0.13, 0.13]	[[0.84, 0.13], [0.13, 0.9]]	[[0.76, 25.26], [24.07, 0.76]]	[0.84, 0.9]	0	0	0.11	0.61	0.21	[0.11, 0.11]	[[0.86, 0.11], [0.11, 0.9]]	[[0.76, 26.07], [24.58, 0.76]]	[0.86, 0.9]	0	0	0.13	0.6	0.22	[0.13, 0.13]	[[0.84, 0.13], [0.13, 0.9]]	[[0.76, 25.26], [24.07, 0.76]]	[0.84, 0.9]	0	0	0.11	0.61	0.21	[0.11, 0.11]	[[0.85, 0.11], [0.11, 0.9]]	[[0.76, 27.81], [25.81, 0.76]]	[0.85, 0.9]	0	0	0.11	0.61	0.21	[0.11, 0.11]	[[0.86, 0.11], [0.11, 0.9]]	[[0.76, 28.25], [26.84, 0.76]]	[0.86, 0.9]
pairs_06e4bd1	pairs	2	2060	aac71459.1_aac71613.1	0.52	0	0.3	0.3	0.56	[0.3, 0.3]	[[0.62, 0.3], [0.3, 0.19]]	[[0.76, 17.0], [16.13, 0.76]]	[0.62, 0.19]	0.01	0	0.19	0.31	0.22	[0.19, 0.19]	[[0.64, 0.19], [0.19, 0.19]]	[[0.76, 26.25], [25.71, 0.76]]	[0.64, 0.19]	0.52	0	0.3	0.3	0.56	[0.3, 0.3]	[[0.62, 0.3], [0.3, 0.19]]	[[0.76, 17.0], [16.13, 0.76]]	[0.62, 0.19]	0.31	0	0.3	0.31	0.45	[0.3, 0.3]	[[0.61, 0.3], [0.3, 0.18]]	[[0.76, 16.44], [14.79, 0.76]]	[0.61, 0.18]	0.01	0	0.18	0.31	0.21	[0.18, 0.18]	[[0.63, 0.18], [0.18, 0.18]]	[[0.76, 25.03], [26.75, 0.76]]	[0.63, 0.18]
pairs_06f0073	pairs	2	1250	aac71413.1_aac71459.1	0.01	0	0.2	0.56	0.28	[0.2, 0.2]	[[0.74, 0.2], [0.2, 0.57]]	[[0.76, 17.71], [19.17, 0.76]]	[0.74, 0.57]	0.01	0	0.18	0.56	0.26	[0.18, 0.18]	[[0.74, 0.18], [0.18, 0.56]]	[[0.76, 17.45], [19.93, 0.76]]	[0.74, 0.56]	0.01	0	0.18	0.56	0.26	[0.18, 0.18]	[[0.74, 0.18], [0.18, 0.57]]	[[0.76, 18.27], [19.13, 0.76]]	[0.74, 0.57]	0.01	0	0.18	0.56	0.26	[0.18, 0.18]	[[0.74, 0.18], [0.18, 0.56]]	[[0.76, 17.85], [20.03, 0.76]]	[0.74, 0.56]	0.01	0	0.18	0.56	0.26	[0.18, 0.18]	[[0.74, 0.18], [0.18, 0.56]]	[[0.76, 17.75], [19.7, 0.76]]	[0.74, 0.56]
pairs_06f058d	pairs	2	622	aac71364.1_aac71486.1	0.03	0	0.17	0.36	0.22	[0.17, 0.17]	[[0.42, 0.17], [0.17, 0.75]]	[[0.76, 21.47], [23.39, 0.76]]	[0.42, 0.75]	0.04	0	0.11	0.36	0.18	[0.11, 0.11]	[[0.44, 0.11], [0.11, 0.74]]	[[0.76, 25.0], [23.11, 0.76]]	[0.44, 0.74]	0.03	0	0.1	0.35	0.17	[0.1, 0.1]	[[0.43, 0.1], [0.1, 0.75]]	[[0.76, 25.72], [23.69, 0.76]]	[0.43, 0.75]	0.03	0	0.17	0.36	0.22	[0.17, 0.17]	[[0.42, 0.17], [0.17, 0.75]]	[[0.76, 21.47], [23.39, 0.76]]	[0.42, 0.75]	0.03	0	0.14	0.35	0.2	[0.14, 0.14]	[[0.43, 0.14], [0.14, 0.75]]	[[0.76, 22.6], [20.75, 0.76]]	[0.43, 0.75]
pairs_06fa54a	pairs	2	603	aac71283.1_aac71299.1	0	0	0.21	0.55	0.28	[0.21, 0.21]	[[0.67, 0.21], [0.21, 0.52]]	[[0.76, 16.49], [16.83, 0.76]]	[0.67, 0.52]	0	0	0.12	0.55	0.2	[0.12, 0.12]	[[0.67, 0.12], [0.12, 0.51]]	[[0.76, 22.02], [22.34, 0.76]]	[0.67, 0.51]	0	0	0.13	0.55	0.22	[0.13, 0.13]	[[0.67, 0.13], [0.13, 0.52]]	[[0.76, 20.42], [22.88, 0.76]]	[0.67, 0.52]	0	0	0.18	0.55	0.26	[0.18, 0.18]	[[0.67, 0.18], [0.18, 0.51]]	[[0.76, 16.91], [19.72, 0.76]]	[0.67, 0.51]	0	0	0.18	0.55	0.26	[0.18, 0.18]	[[0.67, 0.18], [0.18, 0.51]]	[[0.76, 15.91], [21.44, 0.76]]	[0.67, 0.51]
pairs_0702997	pairs	2	748	aac71444.1_aac71523.1	0.04	0	0.12	0.48	0.21	[0.12, 0.12]	[[0.7, 0.12], [0.12, 0.9]]	[[0.76, 24.43], [27.33, 0.76]]	[0.7, 0.9]	0	0	0.11	0.48	0.19	[0.11, 0.11]	[[0.7, 0.11], [0.11, 0.91]]	[[0.76, 25.81], [28.27, 0.76]]	[0.7, 0.91]	0.02	0	0.12	0.48	0.2	[0.12, 0.12]	[[0.7, 0.12], [0.12, 0.91]]	[[0.76, 26.07], [28.01, 0.76]]	[0.7, 0.91]	0.04	0	0.12	0.48	0.21	[0.12, 0.12]	[[0.7, 0.12], [0.12, 0.9]]	[[0.76, 24.43], [27.33, 0.76]]	[0.7, 0.9]	0.03	0	0.12	0.48	0.2	[0.12, 0.12]	[[0.7, 0.12], [0.12, 0.91]]	[[0.76, 24.77], [27.85, 0.76]]	[0.7, 0.91]
pairs_0705c9f	pairs	2	403	aac71301.1_aac71335.1	0.17	0	0.12	0.5	0.29	[0.12, 0.12]	[[0.9, 0.12], [0.12, 0.3]]	[[0.76, 16.2], [20.04, 0.76]]	[0.9, 0.3]	0.17	0	0.12	0.5	0.29	[0.12, 0.12]	[[0.9, 0.12], [0.12, 0.3]]	[[0.76, 16.2], [20.04, 0.76]]	[0.9, 0.3]	0.1	0	0.11	0.5	0.24	[0.11, 0.11]	[[0.89, 0.11], [0.11, 0.3]]	[[0.76, 17.85], [20.62, 0.76]]	[0.89, 0.3]	0.13	0	0.13	0.5	0.27	[0.13, 0.13]	[[0.9, 0.13], [0.13, 0.3]]	[[0.76, 16.49], [19.05, 0.76]]	[0.9, 0.3]	0.13	0	0.12	0.5	0.26	[0.12, 0.12]	[[0.9, 0.12], [0.12, 0.29]]	[[0.76, 16.33], [19.48, 0.76]]	[0.9, 0.29]
pairs_070c971	pairs	2	1005	aac71570.2_aac71621.1	0.03	0	0.15	0.76	0.29	[0.15, 0.15]	[[0.83, 0.15], [0.15, 0.59]]	[[0.76, 26.26], [26.76, 0.76]]	[0.83, 0.59]	0.03	0	0.12	0.77	0.27	[0.12, 0.12]	[[0.84, 0.12], [0.12, 0.61]]	[[0.76, 29.14], [28.99, 0.76]]	[0.84, 0.61]	0.03	0	0.15	0.76	0.29	[0.15, 0.15]	[[0.83, 0.15], [0.15, 0.59]]	[[0.76, 26.26], [26.76, 0.76]]	[0.83, 0.59]	0.03	0	0.14	0.76	0.28	[0.14, 0.14]	[[0.83, 0.14], [0.14, 0.61]]	[[0.76, 27.99], [28.47, 0.76]]	[0.83, 0.61]	0.03	0	0.15	0.77	0.29	[0.15, 0.15]	[[0.84, 0.15], [0.15, 0.59]]	[[0.76, 26.67], [27.37, 0.76]]	[0.84, 0.59]
pairs_070c988	pairs	2	337	aac71383.1_aac71508.1	0.23	0	0.08	0.41	0.26	[0.08, 0.08]	[[0.85, 0.08], [0.08, 0.52]]	[[0.76, 25.9], [21.12, 0.76]]	[0.85, 0.52]	0.21	0	0.07	0.41	0.24	[0.07, 0.07]	[[0.85, 0.07], [0.07, 0.51]]	[[0.76, 25.85], [23.7, 0.76]]	[0.85, 0.51]	0.23	0	0.08	0.41	0.26	[0.08, 0.08]	[[0.85, 0.08], [0.08, 0.52]]	[[0.76, 25.9], [21.12, 0.76]]	[0.85, 0.52]	0.22	0	0.07	0.42	0.25	[0.07, 0.07]	[[0.85, 0.07], [0.07, 0.52]]	[[0.76, 26.32], [24.72, 0.76]]	[0.85, 0.52]	0.2	0	0.1	0.42	0.26	[0.1, 0.1]	[[0.85, 0.1], [0.1, 0.53]]	[[0.76, 26.44], [20.74, 0.76]]	[0.85, 0.53]
pairs_070de4f	pairs	2	559	aac71319.1_aac71523.1	0	0	0.11	0.6	0.21	[0.11, 0.11]	[[0.73, 0.11], [0.11, 0.91]]	[[0.76, 21.7], [23.52, 0.76]]	[0.73, 0.91]	0	0	0.11	0.6	0.21	[0.11, 0.11]	[[0.73, 0.11], [0.11, 0.91]]	[[0.76, 21.32], [22.57, 0.76]]	[0.73, 0.91]	0	0	0.11	0.6	0.21	[0.11, 0.11]	[[0.73, 0.11], [0.11, 0.91]]	[[0.76, 21.7], [23.52, 0.76]]	[0.73, 0.91]	0	0	0.09	0.6	0.19	[0.09, 0.09]	[[0.73, 0.09], [0.09, 0.91]]	[[0.76, 26.15], [28.03, 0.76]]	[0.73, 0.91]	0	0	0.1	0.6	0.2	[0.1, 0.1]	[[0.73, 0.1], [0.1, 0.91]]	[[0.76, 25.74], [27.14, 0.76]]	[0.73, 0.91]
pairs_070df12	pairs	2	422	aac71486.1_aac71591.1	0.16	0	0.11	0.47	0.27	[0.11, 0.11]	[[0.83, 0.11], [0.11, 0.56]]	[[0.76, 20.21], [22.58, 0.76]]	[0.83, 0.56]	0.18	0	0.09	0.46	0.25	[0.09, 0.09]	[[0.83, 0.09], [0.09, 0.56]]	[[0.76, 24.99], [26.26, 0.76]]	[0.83, 0.56]	0.16	0	0.08	0.46	0.23	[0.08, 0.08]	[[0.83, 0.08], [0.08, 0.57]]	[[0.76, 25.15], [25.47, 0.76]]	[0.83, 0.57]	0.17	0	0.08	0.46	0.24	[0.08, 0.08]	[[0.83, 0.08], [0.08, 0.57]]	[[0.76, 23.98], [24.92, 0.76]]	[0.83, 0.57]	0.14	0	0.08	0.46	0.23	[0.08, 0.08]	[[0.83, 0.08], [0.08, 0.57]]	[[0.76, 22.23], [26.28, 0.76]]	[0.83, 0.57]
pairs_071ef82	pairs	2	725	aac71459.1_aac71466.1	0.01	0	0.11	0.47	0.19	[0.11, 0.11]	[[0.64, 0.11], [0.11, 0.91]]	[[0.76, 26.08], [27.63, 0.76]]	[0.64, 0.91]	0.01	0	0.1	0.46	0.18	[0.1, 0.1]	[[0.63, 0.1], [0.1, 0.91]]	[[0.76, 27.52], [27.93, 0.76]]	[0.63, 0.91]	0.01	0	0.11	0.47	0.19	[0.11, 0.11]	[[0.64, 0.11], [0.11, 0.91]]	[[0.76, 27.06], [26.54, 0.76]]	[0.64, 0.91]	0.01	0	0.11	0.47	0.19	[0.11, 0.11]	[[0.64, 0.11], [0.11, 0.91]]	[[0.76, 26.08], [27.63, 0.76]]	[0.64, 0.91]	0.01	0	0.11	0.46	0.18	[0.11, 0.11]	[[0.63, 0.11], [0.11, 0.91]]	[[0.76, 25.41], [27.44, 0.76]]	[0.63, 0.91]
pairs_072caaf	pairs	2	1144	aac71287.1_aac71612.1	0.02	0	0.21	0.41	0.26	[0.21, 0.21]	[[0.46, 0.21], [0.21, 0.84]]	[[0.76, 21.76], [19.43, 0.76]]	[0.46, 0.84]	0.02	0	0.17	0.42	0.23	[0.17, 0.17]	[[0.47, 0.17], [0.17, 0.84]]	[[0.76, 23.77], [20.68, 0.76]]	[0.47, 0.84]	0.02	0	0.19	0.42	0.24	[0.19, 0.19]	[[0.46, 0.19], [0.19, 0.83]]	[[0.76, 22.68], [19.98, 0.76]]	[0.46, 0.83]	0.02	0	0.18	0.4	0.23	[0.18, 0.18]	[[0.46, 0.18], [0.18, 0.82]]	[[0.76, 25.57], [22.99, 0.76]]	[0.46, 0.82]	0.02	0	0.21	0.41	0.26	[0.21, 0.21]	[[0.46, 0.21], [0.21, 0.84]]	[[0.76, 21.76], [19.43, 0.76]]	[0.46, 0.84]
pairs_0732a02	pairs	2	183	aac71371.1_abc59632.1	0.23	0	0.04	0.49	0.25	[0.04, 0.04]	[[0.76, 0.04], [0.04, 0.5]]	[[0.76, 27.77], [24.55, 0.76]]	[0.76, 0.5]	0.21	0	0.04	0.49	0.24	[0.04, 0.04]	[[0.76, 0.04], [0.04, 0.5]]	[[0.76, 23.89], [25.92, 0.76]]	[0.76, 0.5]	0.09	0	0.04	0.49	0.17	[0.04, 0.04]	[[0.76, 0.04], [0.04, 0.48]]	[[0.76, 25.34], [24.15, 0.76]]	[0.76, 0.48]	0.23	0	0.04	0.49	0.25	[0.04, 0.04]	[[0.76, 0.04], [0.04, 0.5]]	[[0.76, 27.77], [24.55, 0.76]]	[0.76, 0.5]	0.13	0	0.04	0.49	0.19	[0.04, 0.04]	[[0.77, 0.04], [0.04, 0.48]]	[[0.76, 25.42], [24.35, 0.76]]	[0.77, 0.48]
pairs_0752ef5	pairs	2	584	aac71471.1_aac71518.1	0	0	0.12	0.71	0.23	[0.12, 0.12]	[[0.88, 0.12], [0.12, 0.76]]	[[0.76, 25.8], [25.16, 0.76]]	[0.88, 0.76]	0	0	0.11	0.69	0.23	[0.11, 0.11]	[[0.85, 0.11], [0.11, 0.75]]	[[0.76, 25.57], [24.94, 0.76]]	[0.85, 0.75]	0	0	0.11	0.7	0.23	[0.11, 0.11]	[[0.86, 0.11], [0.11, 0.76]]	[[0.76, 25.87], [25.68, 0.76]]	[0.86, 0.76]	0	0	0.11	0.71	0.23	[0.11, 0.11]	[[0.88, 0.11], [0.11, 0.76]]	[[0.76, 24.8], [26.92, 0.76]]	[0.88, 0.76]	0	0	0.12	0.71	0.23	[0.12, 0.12]	[[0.88, 0.12], [0.12, 0.76]]	[[0.76, 25.8], [25.16, 0.76]]	[0.88, 0.76]
pairs_0759807	pairs	2	1754	aac71518.1_aac71613.1	0.69	0	0.2	0.22	0.55	[0.2, 0.2]	[[0.73, 0.2], [0.2, 0.21]]	[[0.76, 28.38], [25.71, 0.76]]	[0.73, 0.21]	0	0	0.18	0.22	0.19	[0.18, 0.18]	[[0.74, 0.18], [0.18, 0.21]]	[[0.76, 27.63], [27.68, 0.76]]	[0.74, 0.21]	0.16	0	0.18	0.22	0.27	[0.18, 0.18]	[[0.74, 0.18], [0.18, 0.21]]	[[0.76, 29.17], [27.47, 0.76]]	[0.74, 0.21]	0.72	0	0.18	0.22	0.55	[0.18, 0.18]	[[0.75, 0.18], [0.18, 0.21]]	[[0.76, 28.44], [27.89, 0.76]]	[0.75, 0.21]	0	0	0.19	0.22	0.19	[0.19, 0.19]	[[0.74, 0.19], [0.19, 0.21]]	[[0.76, 28.32], [26.99, 0.76]]	[0.74, 0.21]
pairs_0759b46	pairs	2	1345	aac71289.1_aac71341.1	0.09	0	0.22	0.52	0.32	[0.22, 0.22]	[[0.67, 0.22], [0.22, 0.55]]	[[0.76, 16.74], [15.57, 0.76]]	[0.67, 0.55]	0.06	0	0.17	0.51	0.27	[0.17, 0.17]	[[0.67, 0.17], [0.17, 0.55]]	[[0.76, 24.86], [21.97, 0.76]]	[0.67, 0.55]	0.09	0	0.22	0.52	0.32	[0.22, 0.22]	[[0.67, 0.22], [0.22, 0.55]]	[[0.76, 16.74], [15.57, 0.76]]	[0.67, 0.55]	0.04	0	0.19	0.52	0.28	[0.19, 0.19]	[[0.67, 0.19], [0.19, 0.55]]	[[0.76, 18.0], [17.15, 0.76]]	[0.67, 0.55]	0.04	0	0.21	0.53	0.29	[0.21, 0.21]	[[0.67, 0.21], [0.21, 0.54]]	[[0.76, 17.12], [16.01, 0.76]]	[0.67, 0.54]
pairs_075b697	pairs	2	2271	aac71283.1_aac71437.1	0.04	1	0.35	0.3	-99.64	[0.35, 0.35]	[[0.61, 0.35], [0.35, 0.21]]	[[0.76, 13.09], [16.54, 0.76]]	[0.61, 0.21]	0.03	1	0.23	0.3	-99.74	[0.23, 0.23]	[[0.62, 0.23], [0.23, 0.21]]	[[0.76, 22.7], [21.25, 0.76]]	[0.62, 0.21]	0.04	1	0.35	0.3	-99.64	[0.35, 0.35]	[[0.61, 0.35], [0.35, 0.21]]	[[0.76, 13.09], [16.54, 0.76]]	[0.61, 0.21]	0.04	1	0.34	0.3	-99.65	[0.34, 0.34]	[[0.62, 0.34], [0.34, 0.21]]	[[0.76, 13.33], [16.9, 0.76]]	[0.62, 0.21]	0.01	1	0.25	0.3	-99.74	[0.25, 0.25]	[[0.62, 0.25], [0.25, 0.21]]	[[0.76, 21.73], [20.52, 0.76]]	[0.62, 0.21]
pairs_075d863	pairs	2	520	aac71266.1_aac71537.1	0	0	0.45	0.53	0.46	[0.45, 0.45]	[[0.91, 0.45], [0.45, 0.45]]	[[0.76, 12.61], [12.65, 0.76]]	[0.91, 0.45]	0	0	0.45	0.53	0.46	[0.45, 0.45]	[[0.91, 0.45], [0.45, 0.45]]	[[0.76, 12.61], [12.65, 0.76]]	[0.91, 0.45]	0	0	0.45	0.53	0.46	[0.45, 0.45]	[[0.91, 0.45], [0.45, 0.46]]	[[0.76, 12.99], [12.78, 0.76]]	[0.91, 0.46]	0	0	0.44	0.53	0.46	[0.44, 0.44]	[[0.91, 0.44], [0.44, 0.45]]	[[0.76, 13.69], [12.9, 0.76]]	[0.91, 0.45]	0	0	0.44	0.53	0.46	[0.44, 0.44]	[[0.9, 0.44], [0.44, 0.46]]	[[0.76, 13.15], [13.03, 0.76]]	[0.9, 0.46]
pairs_07632f7	pairs	2	877	aac71283.1_aac71444.1	0.04	0	0.22	0.47	0.29	[0.22, 0.22]	[[0.65, 0.22], [0.22, 0.69]]	[[0.76, 20.88], [21.63, 0.76]]	[0.65, 0.69]	0.04	0	0.13	0.43	0.21	[0.13, 0.13]	[[0.66, 0.13], [0.13, 0.69]]	[[0.76, 24.73], [25.92, 0.76]]	[0.66, 0.69]	0.04	0	0.22	0.47	0.29	[0.22, 0.22]	[[0.65, 0.22], [0.22, 0.69]]	[[0.76, 20.88], [21.63, 0.76]]	[0.65, 0.69]	0.02	0	0.12	0.42	0.19	[0.12, 0.12]	[[0.65, 0.12], [0.12, 0.7]]	[[0.76, 26.68], [26.76, 0.76]]	[0.65, 0.7]	0.01	0	0.14	0.44	0.21	[0.14, 0.14]	[[0.65, 0.14], [0.14, 0.69]]	[[0.76, 23.34], [25.21, 0.76]]	[0.65, 0.69]
pairs_076761c	pairs	2	684	aac71326.1_aac71364.1	0.02	0	0.31	0.48	0.36	[0.31, 0.31]	[[0.85, 0.31], [0.31, 0.42]]	[[0.76, 16.26], [16.44, 0.76]]	[0.85, 0.42]	0.02	0	0.31	0.48	0.36	[0.31, 0.31]	[[0.85, 0.31], [0.31, 0.42]]	[[0.76, 16.26], [16.44, 0.76]]	[0.85, 0.42]	0.01	0	0.3	0.47	0.34	[0.3, 0.3]	[[0.85, 0.3], [0.3, 0.42]]	[[0.76, 17.08], [16.87, 0.76]]	[0.85, 0.42]	0.01	0	0.12	0.41	0.18	[0.12, 0.12]	[[0.86, 0.12], [0.12, 0.42]]	[[0.76, 21.99], [22.37, 0.76]]	[0.86, 0.42]	0.02	0	0.27	0.46	0.32	[0.27, 0.27]	[[0.85, 0.27], [0.27, 0.42]]	[[0.76, 17.38], [17.43, 0.76]]	[0.85, 0.42]
pairs_076d9c3	pairs	2	251	aac71243.1_aac71351.1	0.04	0	0.23	0.53	0.31	[0.23, 0.23]	[[0.7, 0.23], [0.23, 0.66]]	[[0.76, 7.85], [9.13, 0.76]]	[0.7, 0.66]	0.04	0	0.23	0.53	0.31	[0.23, 0.23]	[[0.7, 0.23], [0.23, 0.66]]	[[0.76, 7.85], [9.13, 0.76]]	[0.7, 0.66]	0.04	0	0.17	0.52	0.26	[0.17, 0.17]	[[0.7, 0.17], [0.17, 0.64]]	[[0.76, 8.18], [10.0, 0.76]]	[0.7, 0.64]	0.04	0	0.19	0.53	0.28	[0.19, 0.19]	[[0.71, 0.19], [0.19, 0.64]]	[[0.76, 7.97], [9.79, 0.76]]	[0.71, 0.64]	0.04	0	0.17	0.52	0.26	[0.17, 0.17]	[[0.7, 0.17], [0.17, 0.65]]	[[0.76, 8.76], [10.45, 0.76]]	[0.7, 0.65]
pairs_077ea75	pairs	2	380	aac71425.1_aac71609.1	0.01	0	0.19	0.55	0.27	[0.19, 0.19]	[[0.88, 0.19], [0.19, 0.87]]	[[0.76, 22.69], [20.68, 0.76]]	[0.88, 0.87]	0.01	0	0.1	0.55	0.2	[0.1, 0.1]	[[0.88, 0.1], [0.1, 0.87]]	[[0.76, 25.72], [23.78, 0.76]]	[0.88, 0.87]	0.01	0	0.19	0.55	0.27	[0.19, 0.19]	[[0.88, 0.19], [0.19, 0.87]]	[[0.76, 22.69], [20.68, 0.76]]	[0.88, 0.87]	0.02	0	0.1	0.55	0.2	[0.1, 0.1]	[[0.88, 0.1], [0.1, 0.87]]	[[0.76, 25.6], [24.21, 0.76]]	[0.88, 0.87]	0	0	0.19	0.55	0.26	[0.19, 0.19]	[[0.88, 0.19], [0.19, 0.87]]	[[0.76, 22.96], [20.93, 0.76]]	[0.88, 0.87]
pairs_07839be	pairs	2	547	aac71351.1_aac71619.1	0.04	0	0.21	0.74	0.33	[0.21, 0.21]	[[0.67, 0.21], [0.21, 0.85]]	[[0.76, 15.62], [15.36, 0.76]]	[0.67, 0.85]	0.04	0	0.21	0.74	0.33	[0.21, 0.21]	[[0.67, 0.21], [0.21, 0.85]]	[[0.76, 15.62], [15.36, 0.76]]	[0.67, 0.85]	0.03	0	0.11	0.73	0.25	[0.11, 0.11]	[[0.69, 0.11], [0.11, 0.85]]	[[0.76, 21.3], [20.52, 0.76]]	[0.69, 0.85]	0.04	0	0.2	0.73	0.32	[0.2, 0.2]	[[0.67, 0.2], [0.2, 0.85]]	[[0.76, 16.35], [15.53, 0.76]]	[0.67, 0.85]	0.04	0	0.2	0.74	0.33	[0.2, 0.2]	[[0.66, 0.2], [0.2, 0.85]]	[[0.76, 15.13], [14.28, 0.76]]	[0.66, 0.85]
pairs_07938c8	pairs	2	586	aac71444.1_aac72478.1	0.05	0	0.16	0.57	0.27	[0.16, 0.16]	[[0.72, 0.16], [0.16, 0.84]]	[[0.76, 17.79], [23.66, 0.76]]	[0.72, 0.84]	0.04	0	0.14	0.56	0.24	[0.14, 0.14]	[[0.71, 0.14], [0.14, 0.84]]	[[0.76, 18.94], [25.99, 0.76]]	[0.71, 0.84]	0.05	0	0.16	0.57	0.27	[0.16, 0.16]	[[0.72, 0.16], [0.16, 0.84]]	[[0.76, 17.79], [23.66, 0.76]]	[0.72, 0.84]	0.06	0	0.15	0.56	0.26	[0.15, 0.15]	[[0.71, 0.15], [0.15, 0.84]]	[[0.76, 19.94], [24.12, 0.76]]	[0.71, 0.84]	0.04	0	0.14	0.55	0.24	[0.14, 0.14]	[[0.7, 0.14], [0.14, 0.84]]	[[0.76, 21.64], [24.55, 0.76]]	[0.7, 0.84]
pairs_079cb92	pairs	2	401	aac71266.1_aac71541.1	0.13	0	0.1	0.56	0.26	[0.1, 0.1]	[[0.92, 0.1], [0.1, 0.61]]	[[0.76, 23.02], [24.46, 0.76]]	[0.92, 0.61]	0.12	0	0.06	0.55	0.21	[0.06, 0.06]	[[0.91, 0.06], [0.06, 0.62]]	[[0.76, 29.53], [30.01, 0.76]]	[0.91, 0.62]	0.13	0	0.1	0.56	0.26	[0.1, 0.1]	[[0.92, 0.1], [0.1, 0.61]]	[[0.76, 23.02], [24.46, 0.76]]	[0.92, 0.61]	0.08	0	0.07	0.55	0.21	[0.07, 0.07]	[[0.91, 0.07], [0.07, 0.58]]	[[0.76, 27.09], [26.52, 0.76]]	[0.91, 0.58]	0.14	0	0.08	0.56	0.24	[0.08, 0.08]	[[0.91, 0.08], [0.08, 0.59]]	[[0.76, 27.1], [28.32, 0.76]]	[0.91, 0.59]
pairs_079d284	pairs	2	1265	aac71279.1_aac71406.1	0.02	0	0.19	0.41	0.24	[0.19, 0.19]	[[0.47, 0.19], [0.19, 0.64]]	[[0.76, 21.4], [23.01, 0.76]]	[0.47, 0.64]	0.02	0	0.19	0.41	0.24	[0.19, 0.19]	[[0.47, 0.19], [0.19, 0.64]]	[[0.76, 21.4], [23.01, 0.76]]	[0.47, 0.64]	0.02	0	0.16	0.4	0.22	[0.16, 0.16]	[[0.47, 0.16], [0.16, 0.62]]	[[0.76, 24.38], [25.06, 0.76]]	[0.47, 0.62]	0.02	0	0.17	0.41	0.23	[0.17, 0.17]	[[0.46, 0.17], [0.17, 0.64]]	[[0.76, 22.78], [24.53, 0.76]]	[0.46, 0.64]	0.02	0	0.15	0.41	0.21	[0.15, 0.15]	[[0.46, 0.15], [0.15, 0.64]]	[[0.76, 27.26], [28.28, 0.76]]	[0.46, 0.64]
pairs_07d62f2	pairs	2	593	aac71619.1_aac71644.1	0.02	0	0.08	0.64	0.2	[0.08, 0.08]	[[0.8, 0.08], [0.08, 0.79]]	[[0.76, 28.66], [30.21, 0.76]]	[0.8, 0.79]	0.02	0	0.08	0.64	0.2	[0.08, 0.08]	[[0.8, 0.08], [0.08, 0.78]]	[[0.76, 29.65], [30.09, 0.76]]	[0.8, 0.78]	0.02	0	0.08	0.64	0.2	[0.08, 0.08]	[[0.8, 0.08], [0.08, 0.79]]	[[0.76, 28.66], [30.21, 0.76]]	[0.8, 0.79]	0.02	0	0.08	0.64	0.2	[0.08, 0.08]	[[0.8, 0.08], [0.08, 0.78]]	[[0.76, 30.02], [30.39, 0.76]]	[0.8, 0.78]	0.02	0	0.08	0.64	0.2	[0.08, 0.08]	[[0.8, 0.08], [0.08, 0.79]]	[[0.76, 29.24], [30.17, 0.76]]	[0.8, 0.79]
pairs_07d6668	pairs	2	766	aac71462.1_aac71644.1	0.07	0	0.16	0.63	0.29	[0.16, 0.16]	[[0.73, 0.16], [0.16, 0.62]]	[[0.76, 21.1], [21.23, 0.76]]	[0.73, 0.62]	0.07	0	0.14	0.63	0.27	[0.14, 0.14]	[[0.73, 0.14], [0.14, 0.63]]	[[0.76, 24.03], [24.35, 0.76]]	[0.73, 0.63]	0.07	0	0.16	0.63	0.29	[0.16, 0.16]	[[0.73, 0.16], [0.16, 0.63]]	[[0.76, 21.9], [21.72, 0.76]]	[0.73, 0.63]	0.06	0	0.14	0.63	0.27	[0.14, 0.14]	[[0.73, 0.14], [0.14, 0.64]]	[[0.76, 23.88], [24.88, 0.76]]	[0.73, 0.64]	0.07	0	0.16	0.63	0.29	[0.16, 0.16]	[[0.73, 0.16], [0.16, 0.62]]	[[0.76, 21.1], [21.23, 0.76]]	[0.73, 0.62]
pairs_07d8b58	pairs	2	555	aac71380.1_aac71619.1	0.02	0	0.09	0.66	0.21	[0.09, 0.09]	[[0.57, 0.09], [0.09, 0.77]]	[[0.76, 25.29], [23.63, 0.76]]	[0.57, 0.77]	0.02	0	0.09	0.66	0.21	[0.09, 0.09]	[[0.57, 0.09], [0.09, 0.77]]	[[0.76, 25.29], [23.63, 0.76]]	[0.57, 0.77]	0.02	0	0.08	0.64	0.21	[0.08, 0.08]	[[0.57, 0.08], [0.08, 0.76]]	[[0.76, 27.05], [24.05, 0.76]]	[0.57, 0.76]	0.02	0	0.09	0.65	0.21	[0.09, 0.09]	[[0.57, 0.09], [0.09, 0.77]]	[[0.76, 25.79], [24.42, 0.76]]	[0.57, 0.77]	0.01	0	0.09	0.65	0.21	[0.09, 0.09]	[[0.56, 0.09], [0.09, 0.77]]	[[0.76, 25.1], [23.69, 0.76]]	[0.56, 0.77]
pairs_07e2970	pairs	2	631	aac71357.1_abc59631.1	0.1	0	0.15	0.68	0.3	[0.15, 0.15]	[[0.74, 0.15], [0.15, 0.34]]	[[0.76, 21.94], [18.82, 0.76]]	[0.74, 0.34]	0.1	0	0.15	0.68	0.3	[0.15, 0.15]	[[0.74, 0.15], [0.15, 0.34]]	[[0.76, 21.94], [18.82, 0.76]]	[0.74, 0.34]	0.1	0	0.11	0.69	0.28	[0.11, 0.11]	[[0.75, 0.11], [0.11, 0.3]]	[[0.76, 24.64], [22.87, 0.76]]	[0.75, 0.3]	0.09	0	0.14	0.68	0.3	[0.14, 0.14]	[[0.74, 0.14], [0.14, 0.33]]	[[0.76, 22.13], [19.25, 0.76]]	[0.74, 0.33]	0.08	0	0.14	0.68	0.29	[0.14, 0.14]	[[0.74, 0.14], [0.14, 0.33]]	[[0.76, 22.01], [20.86, 0.76]]	[0.74, 0.33]
pairs_08246f5	pairs	2	2321	aac71285.1_aac71437.1	0.12	0	0.23	0.33	0.31	[0.23, 0.23]	[[0.78, 0.23], [0.23, 0.26]]	[[0.76, 23.51], [23.01, 0.76]]	[0.78, 0.26]	0.02	1	0.18	0.33	-99.78	[0.18, 0.18]	[[0.79, 0.18], [0.18, 0.25]]	[[0.76, 26.36], [31.02, 0.76]]	[0.79, 0.25]	0.03	1	0.18	0.33	-99.77	[0.18, 0.18]	[[0.79, 0.18], [0.18, 0.26]]	[[0.76, 22.03], [30.67, 0.76]]	[0.79, 0.26]	0.07	1	0.27	0.34	-99.68	[0.27, 0.27]	[[0.79, 0.27], [0.27, 0.25]]	[[0.76, 17.45], [18.07, 0.76]]	[0.79, 0.25]	0.12	0	0.23	0.33	0.31	[0.23, 0.23]	[[0.78, 0.23], [0.23, 0.26]]	[[0.76, 23.51], [23.01, 0.76]]	[0.78, 0.26]
pairs_083b813	pairs	2	407	aac71266.1_aac71576.1	0	0	0.1	0.56	0.19	[0.1, 0.1]	[[0.91, 0.1], [0.1, 0.86]]	[[0.76, 21.39], [23.32, 0.76]]	[0.91, 0.86]	0	0	0.07	0.54	0.16	[0.07, 0.07]	[[0.91, 0.07], [0.07, 0.86]]	[[0.76, 29.21], [27.28, 0.76]]	[0.91, 0.86]	0	0	0.08	0.54	0.17	[0.08, 0.08]	[[0.91, 0.08], [0.08, 0.86]]	[[0.76, 27.24], [25.16, 0.76]]	[0.91, 0.86]	0	0	0.09	0.55	0.18	[0.09, 0.09]	[[0.91, 0.09], [0.09, 0.86]]	[[0.76, 25.18], [22.05, 0.76]]	[0.91, 0.86]	0	0	0.07	0.54	0.17	[0.07, 0.07]	[[0.91, 0.07], [0.07, 0.86]]	[[0.76, 28.22], [27.86, 0.76]]	[0.91, 0.86]
pairs_0849c70	pairs	2	587	aac71252.1_aac71393.1	0	0	0.18	0.84	0.31	[0.18, 0.18]	[[0.88, 0.18], [0.18, 0.49]]	[[0.76, 20.65], [23.76, 0.76]]	[0.88, 0.49]	0	0	0.13	0.83	0.27	[0.13, 0.13]	[[0.87, 0.13], [0.13, 0.54]]	[[0.76, 26.04], [23.91, 0.76]]	[0.87, 0.54]	0	0	0.18	0.84	0.31	[0.18, 0.18]	[[0.88, 0.18], [0.18, 0.49]]	[[0.76, 20.65], [23.76, 0.76]]	[0.88, 0.49]	0	0	0.15	0.83	0.29	[0.15, 0.15]	[[0.88, 0.15], [0.15, 0.54]]	[[0.76, 23.15], [24.75, 0.76]]	[0.88, 0.54]	0	0	0.11	0.84	0.25	[0.11, 0.11]	[[0.88, 0.11], [0.11, 0.52]]	[[0.76, 27.32], [27.13, 0.76]]	[0.88, 0.52]
pairs_084a625	pairs	2	343	aac71311.1_aac71324.2	0.03	0	0.11	0.55	0.21	[0.11, 0.11]	[[0.66, 0.11], [0.11, 0.88]]	[[0.76, 22.25], [25.56, 0.76]]	[0.66, 0.88]	0	0	0.08	0.54	0.17	[0.08, 0.08]	[[0.64, 0.08], [0.08, 0.88]]	[[0.76, 23.39], [24.9, 0.76]]	[0.64, 0.88]	0.03	0	0.08	0.55	0.19	[0.08, 0.08]	[[0.67, 0.08], [0.08, 0.88]]	[[0.76, 25.31], [26.59, 0.76]]	[0.67, 0.88]	0.03	0	0.11	0.55	0.21	[0.11, 0.11]	[[0.66, 0.11], [0.11, 0.88]]	[[0.76, 22.25], [25.56, 0.76]]	[0.66, 0.88]	0.03	0	0.06	0.55	0.18	[0.06, 0.06]	[[0.68, 0.06], [0.06, 0.89]]	[[0.76, 27.79], [26.78, 0.76]]	[0.68, 0.89]
pairs_08539e7	pairs	2	695	aac71390.1_aac71619.1	0	0	0.16	0.61	0.25	[0.16, 0.16]	[[0.91, 0.16], [0.16, 0.86]]	[[0.76, 15.26], [18.83, 0.76]]	[0.91, 0.86]	0	0	0.16	0.61	0.25	[0.16, 0.16]	[[0.91, 0.16], [0.16, 0.86]]	[[0.76, 15.26], [18.83, 0.76]]	[0.91, 0.86]	0	0	0.14	0.61	0.23	[0.14, 0.14]	[[0.9, 0.14], [0.14, 0.86]]	[[0.76, 15.62], [19.85, 0.76]]	[0.9, 0.86]	0	0	0.14	0.61	0.23	[0.14, 0.14]	[[0.91, 0.14], [0.14, 0.86]]	[[0.76, 17.66], [19.14, 0.76]]	[0.91, 0.86]	0	0	0.15	0.61	0.24	[0.15, 0.15]	[[0.9, 0.15], [0.15, 0.86]]	[[0.76, 17.36], [19.53, 0.76]]	[0.9, 0.86]
pairs_085e45b	pairs	2	605	aac71431.1_aac71523.1	0.02	0	0.11	0.56	0.21	[0.11, 0.11]	[[0.87, 0.11], [0.11, 0.91]]	[[0.76, 25.01], [28.23, 0.76]]	[0.87, 0.91]	0.02	0	0.11	0.56	0.21	[0.11, 0.11]	[[0.87, 0.11], [0.11, 0.91]]	[[0.76, 25.01], [28.23, 0.76]]	[0.87, 0.91]	0.02	0	0.1	0.56	0.21	[0.1, 0.1]	[[0.86, 0.1], [0.1, 0.91]]	[[0.76, 24.42], [27.68, 0.76]]	[0.86, 0.91]	0.02	0	0.09	0.56	0.19	[0.09, 0.09]	[[0.86, 0.09], [0.09, 0.9]]	[[0.76, 26.2], [28.22, 0.76]]	[0.86, 0.9]	0.02	0	0.1	0.56	0.2	[0.1, 0.1]	[[0.86, 0.1], [0.1, 0.9]]	[[0.76, 25.31], [27.72, 0.76]]	[0.86, 0.9]
pairs_0863b06	pairs	2	351	aac71389.1_aac71579.1	0	0	0.22	0.56	0.29	[0.22, 0.22]	[[0.76, 0.22], [0.22, 0.39]]	[[0.76, 11.73], [12.53, 0.76]]	[0.76, 0.39]	0	0	0.19	0.55	0.26	[0.19, 0.19]	[[0.76, 0.19], [0.19, 0.37]]	[[0.76, 14.24], [11.87, 0.76]]	[0.76, 0.37]	0	0	0.2	0.55	0.27	[0.2, 0.2]	[[0.76, 0.2], [0.2, 0.39]]	[[0.76, 11.6], [12.94, 0.76]]	[0.76, 0.39]	0	0	0.18	0.55	0.25	[0.18, 0.18]	[[0.76, 0.18], [0.18, 0.39]]	[[0.76, 12.17], [12.33, 0.76]]	[0.76, 0.39]	0	0	0.21	0.55	0.28	[0.21, 0.21]	[[0.75, 0.21], [0.21, 0.4]]	[[0.76, 12.99], [11.5, 0.76]]	[0.75, 0.4]
pairs_086f9fd	pairs	2	447	aac71352.1_aac71425.1	0.04	0	0.13	0.55	0.23	[0.13, 0.13]	[[0.79, 0.13], [0.13, 0.86]]	[[0.76, 18.9], [19.86, 0.76]]	[0.79, 0.86]	0.04	0	0.13	0.55	0.23	[0.13, 0.13]	[[0.79, 0.13], [0.13, 0.86]]	[[0.76, 18.9], [19.86, 0.76]]	[0.79, 0.86]	0.04	0	0.1	0.55	0.21	[0.1, 0.1]	[[0.8, 0.1], [0.1, 0.86]]	[[0.76, 27.36], [25.6, 0.76]]	[0.8, 0.86]	0.03	0	0.1	0.55	0.21	[0.1, 0.1]	[[0.8, 0.1], [0.1, 0.86]]	[[0.76, 27.83], [25.9, 0.76]]	[0.8, 0.86]	0.03	0	0.12	0.55	0.22	[0.12, 0.12]	[[0.79, 0.12], [0.12, 0.86]]	[[0.76, 18.94], [21.52, 0.76]]	[0.79, 0.86]
pairs_089d57d	pairs	2	214	aac71579.1_abc59632.1	0.12	0	0.09	0.52	0.24	[0.09, 0.09]	[[0.73, 0.09], [0.09, 0.37]]	[[0.76, 18.98], [17.07, 0.76]]	[0.73, 0.37]	0.12	0	0.09	0.52	0.24	[0.09, 0.09]	[[0.73, 0.09], [0.09, 0.37]]	[[0.76, 18.98], [17.07, 0.76]]	[0.73, 0.37]	0.01	0	0.09	0.56	0.19	[0.09, 0.09]	[[0.79, 0.09], [0.09, 0.38]]	[[0.76, 17.71], [17.12, 0.76]]	[0.79, 0.38]	0.01	0	0.09	0.52	0.18	[0.09, 0.09]	[[0.73, 0.09], [0.09, 0.36]]	[[0.76, 19.42], [15.97, 0.76]]	[0.73, 0.36]	0.07	0	0.08	0.52	0.2	[0.08, 0.08]	[[0.73, 0.08], [0.08, 0.38]]	[[0.76, 20.11], [16.75, 0.76]]	[0.73, 0.38]
pairs_08a12de	pairs	2	816	aac71279.1_aac72461.1	0.17	0	0.12	0.46	0.27	[0.12, 0.12]	[[0.52, 0.12], [0.12, 0.22]]	[[0.76, 26.61], [25.38, 0.76]]	[0.52, 0.22]	0.17	0	0.12	0.46	0.27	[0.12, 0.12]	[[0.52, 0.12], [0.12, 0.22]]	[[0.76, 26.61], [25.38, 0.76]]	[0.52, 0.22]	0.12	0	0.11	0.45	0.24	[0.11, 0.11]	[[0.51, 0.11], [0.11, 0.24]]	[[0.76, 26.2], [26.44, 0.76]]	[0.51, 0.24]	0.12	0	0.14	0.45	0.26	[0.14, 0.14]	[[0.49, 0.14], [0.14, 0.2]]	[[0.76, 22.96], [20.33, 0.76]]	[0.49, 0.2]	0.11	0	0.14	0.45	0.25	[0.14, 0.14]	[[0.5, 0.14], [0.14, 0.22]]	[[0.76, 23.62], [21.21, 0.76]]	[0.5, 0.22]
pairs_08a7afc	pairs	2	645	aac71486.1_aac71619.1	0.02	0	0.12	0.64	0.23	[0.12, 0.12]	[[0.78, 0.12], [0.12, 0.85]]	[[0.76, 17.53], [20.39, 0.76]]	[0.78, 0.85]	0	0	0.12	0.64	0.22	[0.12, 0.12]	[[0.78, 0.12], [0.12, 0.84]]	[[0.76, 24.78], [26.09, 0.76]]	[0.78, 0.84]	0.01	0	0.11	0.64	0.22	[0.11, 0.11]	[[0.79, 0.11], [0.11, 0.85]]	[[0.76, 18.03], [21.87, 0.76]]	[0.79, 0.85]	0.02	0	0.12	0.64	0.23	[0.12, 0.12]	[[0.78, 0.12], [0.12, 0.85]]	[[0.76, 17.53], [20.39, 0.76]]	[0.78, 0.85]	0	0	0.11	0.64	0.22	[0.11, 0.11]	[[0.78, 0.11], [0.11, 0.85]]	[[0.76, 22.17], [24.28, 0.76]]	[0.78, 0.85]
pairs_08b8b19	pairs	2	342	aac71508.1_aac71644.1	0.25	0	0.07	0.43	0.27	[0.07, 0.07]	[[0.53, 0.07], [0.07, 0.86]]	[[0.76, 24.66], [25.74, 0.76]]	[0.53, 0.86]	0.11	0	0.07	0.43	0.2	[0.07, 0.07]	[[0.55, 0.07], [0.07, 0.86]]	[[0.76, 24.8], [23.76, 0.76]]	[0.55, 0.86]	0.17	0	0.06	0.43	0.22	[0.06, 0.06]	[[0.56, 0.06], [0.06, 0.86]]	[[0.76, 26.93], [28.24, 0.76]]	[0.56, 0.86]	0.25	0	0.07	0.43	0.27	[0.07, 0.07]	[[0.53, 0.07], [0.07, 0.86]]	[[0.76, 24.66], [25.74, 0.76]]	[0.53, 0.86]	0.19	0	0.07	0.42	0.24	[0.07, 0.07]	[[0.56, 0.07], [0.07, 0.86]]	[[0.76, 24.93], [27.58, 0.76]]	[0.56, 0.86]
pairs_08bad05	pairs	2	887	aac71266.1_abc59634.1	0.08	0	0.12	0.4	0.22	[0.12, 0.12]	[[0.9, 0.12], [0.12, 0.47]]	[[0.76, 26.5], [28.55, 0.76]]	[0.9, 0.47]	0.08	0	0.12	0.4	0.22	[0.12, 0.12]	[[0.9, 0.12], [0.12, 0.47]]	[[0.76, 26.58], [28.21, 0.76]]	[0.9, 0.47]	0.07	0	0.11	0.4	0.2	[0.11, 0.11]	[[0.9, 0.11], [0.11, 0.48]]	[[0.76, 29.39], [29.78, 0.76]]	[0.9, 0.48]	0.08	0	0.12	0.4	0.22	[0.12, 0.12]	[[0.9, 0.12], [0.12, 0.47]]	[[0.76, 26.5], [28.55, 0.76]]	[0.9, 0.47]	0.07	0	0.11	0.4	0.21	[0.11, 0.11]	[[0.9, 0.11], [0.11, 0.47]]	[[0.76, 26.52], [28.81, 0.76]]	[0.9, 0.47]
pairs_08c8377	pairs	2	431	aac71266.1_aac71308.1	0.13	0	0.71	0.63	0.76	[0.71, 0.71]	[[0.9, 0.71], [0.71, 0.52]]	[[0.76, 3.43], [2.1, 0.76]]	[0.9, 0.52]	0.13	0	0.7	0.62	0.75	[0.7, 0.7]	[[0.89, 0.7], [0.7, 0.52]]	[[0.76, 3.69], [2.24, 0.76]]	[0.89, 0.52]	0.12	0	0.71	0.62	0.75	[0.71, 0.71]	[[0.9, 0.71], [0.71, 0.51]]	[[0.76, 3.94], [2.26, 0.76]]	[0.9, 0.51]	0.12	0	0.71	0.63	0.75	[0.71, 0.71]	[[0.89, 0.71], [0.71, 0.54]]	[[0.76, 3.69], [2.1, 0.76]]	[0.89, 0.54]	0.13	0	0.71	0.63	0.76	[0.71, 0.71]	[[0.9, 0.71], [0.71, 0.52]]	[[0.76, 3.43], [2.1, 0.76]]	[0.9, 0.52]
pairs_08e6248	pairs	2	1867	aac71437.1_abc59631.1	0.1	1	0.17	0.26	-99.77	[0.17, 0.17]	[[0.26, 0.17], [0.17, 0.32]]	[[0.76, 30.12], [29.81, 0.76]]	[0.26, 0.32]	0.05	1	0.18	0.25	-99.78	[0.18, 0.18]	[[0.25, 0.18], [0.18, 0.33]]	[[0.76, 29.05], [30.53, 0.76]]	[0.25, 0.33]	0.1	1	0.17	0.26	-99.77	[0.17, 0.17]	[[0.26, 0.17], [0.17, 0.32]]	[[0.76, 30.12], [29.81, 0.76]]	[0.26, 0.32]	0.07	1	0.17	0.26	-99.78	[0.17, 0.17]	[[0.26, 0.17], [0.17, 0.31]]	[[0.76, 29.47], [29.77, 0.76]]	[0.26, 0.31]	0.07	1	0.16	0.26	-99.78	[0.16, 0.16]	[[0.26, 0.16], [0.16, 0.33]]	[[0.76, 30.24], [29.78, 0.76]]	[0.26, 0.33]
pairs_09247f2	pairs	2	411	aac71612.1_aac72478.1	0	0	0.14	0.6	0.24	[0.14, 0.14]	[[0.91, 0.14], [0.14, 0.85]]	[[0.76, 19.49], [24.67, 0.76]]	[0.91, 0.85]	0	0	0.13	0.59	0.22	[0.13, 0.13]	[[0.91, 0.13], [0.13, 0.85]]	[[0.76, 18.21], [24.18, 0.76]]	[0.91, 0.85]	0	0	0.12	0.59	0.22	[0.12, 0.12]	[[0.91, 0.12], [0.12, 0.85]]	[[0.76, 18.52], [24.35, 0.76]]	[0.91, 0.85]	0	0	0.13	0.59	0.22	[0.13, 0.13]	[[0.91, 0.13], [0.13, 0.85]]	[[0.76, 19.06], [23.52, 0.76]]	[0.91, 0.85]	0	0	0.12	0.59	0.21	[0.12, 0.12]	[[0.91, 0.12], [0.12, 0.85]]	[[0.76, 17.96], [25.62, 0.76]]	[0.91, 0.85]
pairs_0924c4c	pairs	2	949	aac71279.1_aac72491.1	0.02	0	0.15	0.4	0.21	[0.15, 0.15]	[[0.48, 0.15], [0.15, 0.81]]	[[0.76, 25.86], [26.64, 0.76]]	[0.48, 0.81]	0.01	0	0.14	0.4	0.2	[0.14, 0.14]	[[0.48, 0.14], [0.14, 0.81]]	[[0.76, 25.37], [26.34, 0.76]]	[0.48, 0.81]	0.02	0	0.15	0.4	0.21	[0.15, 0.15]	[[0.48, 0.15], [0.15, 0.81]]	[[0.76, 25.86], [26.64, 0.76]]	[0.48, 0.81]	0.02	0	0.14	0.4	0.2	[0.14, 0.14]	[[0.48, 0.14], [0.14, 0.81]]	[[0.76, 25.88], [27.57, 0.76]]	[0.48, 0.81]	0.01	0	0.14	0.41	0.2	[0.14, 0.14]	[[0.5, 0.14], [0.14, 0.81]]	[[0.76, 25.49], [26.62, 0.76]]	[0.5, 0.81]
pairs_093dfa0	pairs	2	2166	aac71252.1_aac71613.1	0.03	0	0.19	0.36	0.23	[0.19, 0.19]	[[0.81, 0.19], [0.19, 0.21]]	[[0.76, 28.26], [27.21, 0.76]]	[0.81, 0.21]	0.03	0	0.19	0.36	0.23	[0.19, 0.19]	[[0.81, 0.19], [0.19, 0.21]]	[[0.76, 28.26], [27.21, 0.76]]	[0.81, 0.21]	0.02	0	0.18	0.36	0.23	[0.18, 0.18]	[[0.82, 0.18], [0.18, 0.21]]	[[0.76, 29.73], [29.48, 0.76]]	[0.82, 0.21]	0.02	0	0.18	0.36	0.23	[0.18, 0.18]	[[0.81, 0.18], [0.18, 0.21]]	[[0.76, 28.43], [27.87, 0.76]]	[0.81, 0.21]	0.01	0	0.18	0.36	0.22	[0.18, 0.18]	[[0.82, 0.18], [0.18, 0.21]]	[[0.76, 29.3], [28.24, 0.76]]	[0.82, 0.21]
pairs_095378c	pairs	2	322	aac71430.1_aac72478.1	0.08	0	0.06	0.51	0.19	[0.06, 0.06]	[[0.28, 0.06], [0.06, 0.85]]	[[0.76, 25.11], [26.75, 0.76]]	[0.28, 0.85]	0.05	0	0.06	0.51	0.17	[0.06, 0.06]	[[0.28, 0.06], [0.06, 0.85]]	[[0.76, 27.98], [27.78, 0.76]]	[0.28, 0.85]	0.04	0	0.06	0.51	0.17	[0.06, 0.06]	[[0.3, 0.06], [0.06, 0.85]]	[[0.76, 28.9], [28.08, 0.76]]	[0.3, 0.85]	0.03	0	0.07	0.52	0.18	[0.07, 0.07]	[[0.31, 0.07], [0.07, 0.85]]	[[0.76, 25.04], [24.03, 0.76]]	[0.31, 0.85]	0.08	0	0.06	0.51	0.19	[0.06, 0.06]	[[0.28, 0.06], [0.06, 0.85]]	[[0.76, 25.11], [26.75, 0.76]]	[0.28, 0.85]
pairs_0966627	pairs	2	2361	aac71437.1_aac71503.1	0.08	1	0.31	0.34	-99.65	[0.31, 0.31]	[[0.22, 0.31], [0.31, 0.69]]	[[0.76, 20.44], [19.88, 0.76]]	[0.22, 0.69]	0.03	1	0.31	0.34	-99.67	[0.31, 0.31]	[[0.22, 0.31], [0.31, 0.7]]	[[0.76, 20.97], [19.77, 0.76]]	[0.22, 0.7]	0.03	1	0.31	0.34	-99.67	[0.31, 0.31]	[[0.22, 0.31], [0.31, 0.7]]	[[0.76, 20.73], [19.4, 0.76]]	[0.22, 0.7]	0.05	1	0.3	0.34	-99.67	[0.3, 0.3]	[[0.22, 0.3], [0.3, 0.71]]	[[0.76, 21.23], [20.31, 0.76]]	[0.22, 0.71]	0.08	1	0.31	0.34	-99.65	[0.31, 0.31]	[[0.22, 0.31], [0.31, 0.69]]	[[0.76, 20.44], [19.88, 0.76]]	[0.22, 0.69]
pairs_0967c35	pairs	2	1048	aac71413.1_aac71472.1	0.01	0	0.15	0.61	0.25	[0.15, 0.15]	[[0.73, 0.15], [0.15, 0.77]]	[[0.76, 26.35], [26.99, 0.76]]	[0.73, 0.77]	0.02	0	0.14	0.61	0.24	[0.14, 0.14]	[[0.73, 0.14], [0.14, 0.78]]	[[0.76, 27.59], [28.01, 0.76]]	[0.73, 0.78]	0.01	0	0.13	0.61	0.23	[0.13, 0.13]	[[0.73, 0.13], [0.13, 0.77]]	[[0.76, 28.61], [29.1, 0.76]]	[0.73, 0.77]	0.02	0	0.14	0.61	0.24	[0.14, 0.14]	[[0.72, 0.14], [0.14, 0.78]]	[[0.76, 27.64], [27.82, 0.76]]	[0.72, 0.78]	0.01	0	0.15	0.61	0.25	[0.15, 0.15]	[[0.73, 0.15], [0.15, 0.77]]	[[0.76, 26.35], [26.99, 0.76]]	[0.73, 0.77]
pairs_099bba8	pairs	2	594	aac71430.1_aac71619.1	0.06	0	0.09	0.67	0.23	[0.09, 0.09]	[[0.27, 0.09], [0.09, 0.84]]	[[0.76, 28.26], [28.66, 0.76]]	[0.27, 0.84]	0.02	0	0.09	0.66	0.21	[0.09, 0.09]	[[0.28, 0.09], [0.09, 0.83]]	[[0.76, 27.1], [27.59, 0.76]]	[0.28, 0.83]	0.06	0	0.08	0.67	0.23	[0.08, 0.08]	[[0.27, 0.08], [0.08, 0.84]]	[[0.76, 27.3], [27.84, 0.76]]	[0.27, 0.84]	0.04	0	0.08	0.65	0.22	[0.08, 0.08]	[[0.27, 0.08], [0.08, 0.81]]	[[0.76, 28.39], [28.92, 0.76]]	[0.27, 0.81]	0.04	0	0.09	0.66	0.22	[0.09, 0.09]	[[0.33, 0.09], [0.09, 0.82]]	[[0.76, 27.63], [28.77, 0.76]]	[0.33, 0.82]
pairs_09a9c6a	pairs	2	647	aac71574.1_aac72455.1	0.06	0	0.09	0.4	0.19	[0.09, 0.09]	[[0.39, 0.09], [0.09, 0.87]]	[[0.76, 28.17], [27.57, 0.76]]	[0.39, 0.87]	0.04	0	0.09	0.4	0.18	[0.09, 0.09]	[[0.38, 0.09], [0.09, 0.86]]	[[0.76, 27.69], [26.87, 0.76]]	[0.38, 0.86]	0.05	0	0.09	0.4	0.18	[0.09, 0.09]	[[0.38, 0.09], [0.09, 0.87]]	[[0.76, 28.91], [28.04, 0.76]]	[0.38, 0.87]	0.06	0	0.09	0.4	0.19	[0.09, 0.09]	[[0.39, 0.09], [0.09, 0.87]]	[[0.76, 28.17], [27.57, 0.76]]	[0.39, 0.87]	0.04	0	0.09	0.4	0.17	[0.09, 0.09]	[[0.38, 0.09], [0.09, 0.87]]	[[0.76, 28.08], [27.82, 0.76]]	[0.38, 0.87]
pairs_09c5741	pairs	2	719	aac71237.1_aac71433.1	0.05	0	0.18	0.69	0.31	[0.18, 0.18]	[[0.9, 0.18], [0.18, 0.44]]	[[0.76, 14.86], [17.06, 0.76]]	[0.9, 0.44]	0.06	0	0.17	0.69	0.3	[0.17, 0.17]	[[0.91, 0.17], [0.17, 0.44]]	[[0.76, 15.38], [17.33, 0.76]]	[0.91, 0.44]	0.05	0	0.17	0.69	0.3	[0.17, 0.17]	[[0.91, 0.17], [0.17, 0.44]]	[[0.76, 15.87], [17.09, 0.76]]	[0.91, 0.44]	0.05	0	0.13	0.69	0.27	[0.13, 0.13]	[[0.9, 0.13], [0.13, 0.44]]	[[0.76, 15.73], [17.73, 0.76]]	[0.9, 0.44]	0.05	0	0.18	0.69	0.31	[0.18, 0.18]	[[0.9, 0.18], [0.18, 0.44]]	[[0.76, 14.86], [17.06, 0.76]]	[0.9, 0.44]
pairs_09d2ac4	pairs	2	319	aac71369.1_abc59631.1	0.34	0	0.06	0.65	0.35	[0.06, 0.06]	[[0.78, 0.06], [0.06, 0.49]]	[[0.76, 25.77], [24.2, 0.76]]	[0.78, 0.49]	0.3	0	0.06	0.65	0.33	[0.06, 0.06]	[[0.77, 0.06], [0.06, 0.48]]	[[0.76, 24.63], [24.96, 0.76]]	[0.77, 0.48]	0.31	0	0.06	0.65	0.33	[0.06, 0.06]	[[0.78, 0.06], [0.06, 0.49]]	[[0.76, 25.75], [24.74, 0.76]]	[0.78, 0.49]	0.35	0	0.05	0.65	0.35	[0.05, 0.05]	[[0.77, 0.05], [0.05, 0.48]]	[[0.76, 28.09], [25.48, 0.76]]	[0.77, 0.48]	0.34	0	0.06	0.65	0.35	[0.06, 0.06]	[[0.77, 0.06], [0.06, 0.48]]	[[0.76, 24.84], [25.25, 0.76]]	[0.77, 0.48]
pairs_09f0925	pairs	2	1640	aac71282.1_aac71443.1	0.01	0	0.28	0.62	0.35	[0.28, 0.28]	[[0.69, 0.28], [0.28, 0.77]]	[[0.76, 14.35], [13.62, 0.76]]	[0.69, 0.77]	0.01	0	0.28	0.62	0.35	[0.28, 0.28]	[[0.69, 0.28], [0.28, 0.77]]	[[0.76, 14.35], [13.62, 0.76]]	[0.69, 0.77]	0.01	0	0.27	0.62	0.34	[0.27, 0.27]	[[0.69, 0.27], [0.27, 0.77]]	[[0.76, 14.49], [13.72, 0.76]]	[0.69, 0.77]	0	0	0.27	0.62	0.34	[0.27, 0.27]	[[0.69, 0.27], [0.27, 0.77]]	[[0.76, 14.45], [13.61, 0.76]]	[0.69, 0.77]	0.01	0	0.27	0.62	0.35	[0.27, 0.27]	[[0.69, 0.27], [0.27, 0.77]]	[[0.76, 14.42], [13.84, 0.76]]	[0.69, 0.77]
pairs_09f466b	pairs	2	789	aac71364.1_aac71475.1	0.08	0	0.32	0.37	0.38	[0.32, 0.32]	[[0.41, 0.32], [0.32, 0.3]]	[[0.76, 6.06], [5.68, 0.76]]	[0.41, 0.3]	0.02	0	0.31	0.37	0.34	[0.31, 0.31]	[[0.4, 0.31], [0.31, 0.3]]	[[0.76, 5.86], [5.77, 0.76]]	[0.4, 0.3]	0.03	0	0.29	0.36	0.31	[0.29, 0.29]	[[0.39, 0.29], [0.29, 0.3]]	[[0.76, 6.47], [6.5, 0.76]]	[0.39, 0.3]	0.02	0	0.32	0.38	0.34	[0.32, 0.32]	[[0.41, 0.32], [0.32, 0.29]]	[[0.76, 5.89], [5.78, 0.76]]	[0.41, 0.29]	0.02	0	0.31	0.38	0.33	[0.31, 0.31]	[[0.42, 0.31], [0.31, 0.3]]	[[0.76, 5.75], [6.0, 0.76]]	[0.42, 0.3]
pairs_09f5fc2	pairs	2	1035	aac71231.1_aac71471.1	0	0	0.12	0.45	0.19	[0.12, 0.12]	[[0.62, 0.12], [0.12, 0.83]]	[[0.76, 28.58], [28.68, 0.76]]	[0.62, 0.83]	0	0	0.12	0.45	0.19	[0.12, 0.12]	[[0.62, 0.12], [0.12, 0.83]]	[[0.76, 28.58], [28.68, 0.76]]	[0.62, 0.83]	0	0	0.12	0.45	0.19	[0.12, 0.12]	[[0.63, 0.12], [0.12, 0.83]]	[[0.76, 29.17], [28.9, 0.76]]	[0.63, 0.83]	0	0	0.12	0.45	0.19	[0.12, 0.12]	[[0.63, 0.12], [0.12, 0.83]]	[[0.76, 29.05], [29.16, 0.76]]	[0.63, 0.83]	0	0	0.11	0.45	0.18	[0.11, 0.11]	[[0.63, 0.11], [0.11, 0.84]]	[[0.76, 30.09], [30.28, 0.76]]	[0.63, 0.84]
pairs_09ff05c	pairs	2	633	aac71319.1_aac71444.1	0.05	0	0.58	0.67	0.62	[0.58, 0.58]	[[0.78, 0.58], [0.58, 0.74]]	[[0.76, 6.54], [6.39, 0.76]]	[0.78, 0.74]	0.05	0	0.58	0.67	0.62	[0.58, 0.58]	[[0.78, 0.58], [0.58, 0.74]]	[[0.76, 6.54], [6.39, 0.76]]	[0.78, 0.74]	0.05	0	0.56	0.66	0.61	[0.56, 0.56]	[[0.77, 0.56], [0.56, 0.74]]	[[0.76, 6.99], [7.58, 0.76]]	[0.77, 0.74]	0.03	0	0.55	0.66	0.58	[0.55, 0.55]	[[0.77, 0.55], [0.55, 0.74]]	[[0.76, 7.24], [7.54, 0.76]]	[0.77, 0.74]	0.03	0	0.56	0.67	0.6	[0.56, 0.56]	[[0.77, 0.56], [0.56, 0.74]]	[[0.76, 7.36], [7.93, 0.76]]	[0.77, 0.74]
pairs_0a0f050	pairs	2	945	aac71621.1_aac71646.1	0.08	0	0.11	0.35	0.2	[0.11, 0.11]	[[0.55, 0.11], [0.11, 0.37]]	[[0.76, 29.9], [30.2, 0.76]]	[0.55, 0.37]	0.06	0	0.11	0.35	0.19	[0.11, 0.11]	[[0.55, 0.11], [0.11, 0.37]]	[[0.76, 29.14], [29.99, 0.76]]	[0.55, 0.37]	0.08	0	0.11	0.35	0.2	[0.11, 0.11]	[[0.55, 0.11], [0.11, 0.37]]	[[0.76, 29.9], [30.2, 0.76]]	[0.55, 0.37]	0.04	0	0.13	0.35	0.19	[0.13, 0.13]	[[0.56, 0.13], [0.13, 0.37]]	[[0.76, 22.94], [25.14, 0.76]]	[0.56, 0.37]	0.07	0	0.11	0.34	0.19	[0.11, 0.11]	[[0.55, 0.11], [0.11, 0.36]]	[[0.76, 29.53], [29.35, 0.76]]	[0.55, 0.36]
pairs_0a1409c	pairs	2	622	aac71285.1_aac71371.1	0.1	0	0.21	0.73	0.37	[0.21, 0.21]	[[0.83, 0.21], [0.21, 0.56]]	[[0.76, 18.91], [20.72, 0.76]]	[0.83, 0.56]	0.1	0	0.11	0.71	0.28	[0.11, 0.11]	[[0.82, 0.11], [0.11, 0.57]]	[[0.76, 25.6], [26.01, 0.76]]	[0.82, 0.57]	0.09	0	0.17	0.72	0.32	[0.17, 0.17]	[[0.83, 0.17], [0.17, 0.56]]	[[0.76, 20.1], [22.84, 0.76]]	[0.83, 0.56]	0.1	0	0.21	0.73	0.37	[0.21, 0.21]	[[0.83, 0.21], [0.21, 0.56]]	[[0.76, 18.91], [20.72, 0.76]]	[0.83, 0.56]	0.08	0	0.22	0.73	0.36	[0.22, 0.22]	[[0.83, 0.22], [0.22, 0.56]]	[[0.76, 18.84], [20.51, 0.76]]	[0.83, 0.56]
pairs_0a3be36	pairs	2	1282	aac71619.1_aac71646.1	0.03	0	0.13	0.41	0.2	[0.13, 0.13]	[[0.87, 0.13], [0.13, 0.19]]	[[0.76, 28.54], [29.7, 0.76]]	[0.87, 0.19]	0.01	0	0.13	0.4	0.19	[0.13, 0.13]	[[0.86, 0.13], [0.13, 0.19]]	[[0.76, 28.54], [30.0, 0.76]]	[0.86, 0.19]	0.02	0	0.13	0.4	0.19	[0.13, 0.13]	[[0.86, 0.13], [0.13, 0.17]]	[[0.76, 30.09], [30.5, 0.76]]	[0.86, 0.17]	0	0	0.13	0.41	0.19	[0.13, 0.13]	[[0.87, 0.13], [0.13, 0.2]]	[[0.76, 29.33], [29.95, 0.76]]	[0.87, 0.2]	0	0	0.14	0.41	0.19	[0.14, 0.14]	[[0.86, 0.14], [0.14, 0.18]]	[[0.76, 27.88], [28.92, 0.76]]	[0.86, 0.18]
pairs_0a42381	pairs	2	350	aac71319.1_aac72485.1	0.05	0	0.13	0.51	0.23	[0.13, 0.13]	[[0.7, 0.13], [0.13, 0.77]]	[[0.76, 20.98], [19.35, 0.76]]	[0.7, 0.77]	0.05	0	0.09	0.48	0.2	[0.09, 0.09]	[[0.67, 0.09], [0.09, 0.77]]	[[0.76, 22.08], [21.47, 0.76]]	[0.67, 0.77]	0.05	0	0.08	0.48	0.19	[0.08, 0.08]	[[0.68, 0.08], [0.08, 0.77]]	[[0.76, 26.05], [23.38, 0.76]]	[0.68, 0.77]	0.05	0	0.08	0.48	0.19	[0.08, 0.08]	[[0.68, 0.08], [0.08, 0.77]]	[[0.76, 26.27], [23.13, 0.76]]	[0.68, 0.77]	0.05	0	0.08	0.48	0.19	[0.08, 0.08]	[[0.68, 0.08], [0.08, 0.77]]	[[0.76, 25.94], [23.8, 0.76]]	[0.68, 0.77]
pairs_0a484ae	pairs	2	962	aac71285.1_aac71471.1	0.04	0	0.29	0.58	0.37	[0.29, 0.29]	[[0.82, 0.29], [0.29, 0.85]]	[[0.76, 17.63], [17.92, 0.76]]	[0.82, 0.85]	0.04	0	0.29	0.58	0.37	[0.29, 0.29]	[[0.82, 0.29], [0.29, 0.85]]	[[0.76, 17.63], [17.92, 0.76]]	[0.82, 0.85]	0.05	0	0.28	0.57	0.36	[0.28, 0.28]	[[0.81, 0.28], [0.28, 0.85]]	[[0.76, 18.46], [18.34, 0.76]]	[0.81, 0.85]	0.04	0	0.28	0.57	0.35	[0.28, 0.28]	[[0.82, 0.28], [0.28, 0.85]]	[[0.76, 18.21], [18.95, 0.76]]	[0.82, 0.85]	0.05	0	0.27	0.57	0.36	[0.27, 0.27]	[[0.82, 0.27], [0.27, 0.85]]	[[0.76, 18.07], [18.76, 0.76]]	[0.82, 0.85]
pairs_0a4b12b	pairs	2	902	aac71474.1_aac72455.1	0	0	0.14	0.44	0.2	[0.14, 0.14]	[[0.52, 0.14], [0.14, 0.85]]	[[0.76, 25.48], [27.24, 0.76]]	[0.52, 0.85]	0.01	0	0.12	0.44	0.19	[0.12, 0.12]	[[0.53, 0.12], [0.12, 0.85]]	[[0.76, 27.76], [28.82, 0.76]]	[0.53, 0.85]	0	0	0.14	0.44	0.2	[0.14, 0.14]	[[0.52, 0.14], [0.14, 0.85]]	[[0.76, 25.48], [27.24, 0.76]]	[0.52, 0.85]	0.01	0	0.12	0.44	0.19	[0.12, 0.12]	[[0.54, 0.12], [0.12, 0.86]]	[[0.76, 26.76], [28.13, 0.76]]	[0.54, 0.86]	0.01	0	0.13	0.44	0.19	[0.13, 0.13]	[[0.53, 0.13], [0.13, 0.86]]	[[0.76, 26.63], [28.86, 0.76]]	[0.53, 0.86]
pairs_0a5774b	pairs	2	1545	aac71282.1_aac71335.1	0.04	0	0.22	0.64	0.33	[0.22, 0.22]	[[0.7, 0.22], [0.22, 0.28]]	[[0.76, 20.8], [20.69, 0.76]]	[0.7, 0.28]	0.04	0	0.22	0.64	0.33	[0.22, 0.22]	[[0.7, 0.22], [0.22, 0.28]]	[[0.76, 20.8], [20.69, 0.76]]	[0.7, 0.28]	0.03	0	0.21	0.65	0.31	[0.21, 0.21]	[[0.71, 0.21], [0.21, 0.27]]	[[0.76, 22.84], [22.88, 0.76]]	[0.71, 0.27]	0.03	0	0.21	0.54	0.29	[0.21, 0.21]	[[0.59, 0.21], [0.21, 0.29]]	[[0.76, 23.21], [23.45, 0.76]]	[0.59, 0.29]	0.04	0	0.21	0.54	0.3	[0.21, 0.21]	[[0.59, 0.21], [0.21, 0.28]]	[[0.76, 23.18], [23.74, 0.76]]	[0.59, 0.28]
pairs_0a5b256	pairs	2	350	aac71299.1_aac71609.1	0	0	0.17	0.62	0.26	[0.17, 0.17]	[[0.56, 0.17], [0.17, 0.87]]	[[0.76, 18.74], [15.15, 0.76]]	[0.56, 0.87]	0	0	0.17	0.62	0.26	[0.17, 0.17]	[[0.55, 0.17], [0.17, 0.87]]	[[0.76, 19.45], [14.58, 0.76]]	[0.55, 0.87]	0	0	0.15	0.61	0.24	[0.15, 0.15]	[[0.58, 0.15], [0.15, 0.88]]	[[0.76, 20.16], [15.36, 0.76]]	[0.58, 0.88]	0	0	0.14	0.6	0.23	[0.14, 0.14]	[[0.56, 0.14], [0.14, 0.87]]	[[0.76, 20.79], [15.48, 0.76]]	[0.56, 0.87]	0	0	0.17	0.62	0.26	[0.17, 0.17]	[[0.56, 0.17], [0.17, 0.87]]	[[0.76, 18.74], [15.15, 0.76]]	[0.56, 0.87]
pairs_0a665aa	pairs	2	1375	aac71357.1_aac71413.1	0.01	0	0.15	0.51	0.23	[0.15, 0.15]	[[0.76, 0.15], [0.15, 0.72]]	[[0.76, 28.53], [28.57, 0.76]]	[0.76, 0.72]	0.01	0	0.14	0.51	0.22	[0.14, 0.14]	[[0.77, 0.14], [0.14, 0.72]]	[[0.76, 28.01], [28.14, 0.76]]	[0.77, 0.72]	0.01	0	0.14	0.5	0.22	[0.14, 0.14]	[[0.77, 0.14], [0.14, 0.72]]	[[0.76, 29.73], [29.36, 0.76]]	[0.77, 0.72]	0.01	0	0.14	0.51	0.22	[0.14, 0.14]	[[0.76, 0.14], [0.14, 0.72]]	[[0.76, 28.2], [29.47, 0.76]]	[0.76, 0.72]	0.01	0	0.15	0.51	0.23	[0.15, 0.15]	[[0.76, 0.15], [0.15, 0.72]]	[[0.76, 28.47], [28.65, 0.76]]	[0.76, 0.72]
pairs_0a7c82b	pairs	2	1127	aac71646.1_aac72473.1	0.04	0	0.12	0.32	0.18	[0.12, 0.12]	[[0.18, 0.12], [0.12, 0.81]]	[[0.76, 30.2], [29.05, 0.76]]	[0.18, 0.81]	0.02	0	0.12	0.32	0.18	[0.12, 0.12]	[[0.2, 0.12], [0.12, 0.8]]	[[0.76, 29.43], [28.48, 0.76]]	[0.2, 0.8]	0.04	0	0.12	0.32	0.18	[0.12, 0.12]	[[0.18, 0.12], [0.12, 0.81]]	[[0.76, 30.2], [29.05, 0.76]]	[0.18, 0.81]	0.02	0	0.12	0.32	0.17	[0.12, 0.12]	[[0.2, 0.12], [0.12, 0.8]]	[[0.76, 29.8], [28.94, 0.76]]	[0.2, 0.8]	0.02	0	0.12	0.32	0.17	[0.12, 0.12]	[[0.2, 0.12], [0.12, 0.81]]	[[0.76, 30.66], [30.29, 0.76]]	[0.2, 0.81]
pairs_0a7c8d1	pairs	2	255	aac71380.1_aac71430.1	0.14	0	0.07	0.33	0.19	[0.07, 0.07]	[[0.58, 0.07], [0.07, 0.32]]	[[0.76, 23.8], [22.32, 0.76]]	[0.58, 0.32]	0.11	0	0.08	0.34	0.19	[0.08, 0.08]	[[0.6, 0.08], [0.08, 0.33]]	[[0.76, 23.37], [21.77, 0.76]]	[0.6, 0.33]	0.14	0	0.07	0.33	0.19	[0.07, 0.07]	[[0.58, 0.07], [0.07, 0.32]]	[[0.76, 23.8], [22.32, 0.76]]	[0.58, 0.32]	0.07	0	0.06	0.32	0.15	[0.06, 0.06]	[[0.57, 0.06], [0.06, 0.34]]	[[0.76, 25.34], [24.54, 0.76]]	[0.57, 0.34]	0.11	0	0.06	0.34	0.17	[0.06, 0.06]	[[0.61, 0.06], [0.06, 0.33]]	[[0.76, 24.88], [24.42, 0.76]]	[0.61, 0.33]
pairs_0a8497e	pairs	2	476	aac71223.1_aac71319.1	0	0	0.22	0.53	0.29	[0.22, 0.22]	[[0.81, 0.22], [0.22, 0.71]]	[[0.76, 19.26], [18.03, 0.76]]	[0.81, 0.71]	0	0	0.1	0.5	0.18	[0.1, 0.1]	[[0.8, 0.1], [0.1, 0.71]]	[[0.76, 22.03], [23.7, 0.76]]	[0.8, 0.71]	0	0	0.11	0.51	0.19	[0.11, 0.11]	[[0.81, 0.11], [0.11, 0.71]]	[[0.76, 22.63], [22.16, 0.76]]	[0.81, 0.71]	0	0	0.13	0.51	0.21	[0.13, 0.13]	[[0.8, 0.13], [0.13, 0.7]]	[[0.76, 20.68], [21.03, 0.76]]	[0.8, 0.7]	0	0	0.22	0.53	0.29	[0.22, 0.22]	[[0.81, 0.22], [0.22, 0.71]]	[[0.76, 19.26], [18.03, 0.76]]	[0.81, 0.71]
pairs_0a86dd9	pairs	2	945	aac71287.1_aac71393.1	0.01	0	0.26	0.54	0.32	[0.26, 0.26]	[[0.55, 0.26], [0.26, 0.43]]	[[0.76, 21.71], [21.65, 0.76]]	[0.55, 0.43]	0.02	0	0.22	0.54	0.29	[0.22, 0.22]	[[0.56, 0.22], [0.22, 0.44]]	[[0.76, 23.25], [23.17, 0.76]]	[0.56, 0.44]	0.03	0	0.23	0.54	0.31	[0.23, 0.23]	[[0.56, 0.23], [0.23, 0.45]]	[[0.76, 22.77], [22.95, 0.76]]	[0.56, 0.45]	0.01	0	0.26	0.54	0.32	[0.26, 0.26]	[[0.55, 0.26], [0.26, 0.43]]	[[0.76, 21.71], [21.65, 0.76]]	[0.55, 0.43]	0.01	0	0.21	0.55	0.29	[0.21, 0.21]	[[0.56, 0.21], [0.21, 0.44]]	[[0.76, 23.57], [22.83, 0.76]]	[0.56, 0.44]
pairs_0a9b4e8	pairs	2	1002	aac71264.1_aac71503.1	0.03	0	0.18	0.49	0.26	[0.18, 0.18]	[[0.61, 0.18], [0.18, 0.71]]	[[0.76, 24.78], [16.79, 0.76]]	[0.61, 0.71]	0.04	0	0.13	0.47	0.22	[0.13, 0.13]	[[0.61, 0.13], [0.13, 0.71]]	[[0.76, 27.22], [25.21, 0.76]]	[0.61, 0.71]	0.03	0	0.17	0.48	0.24	[0.17, 0.17]	[[0.61, 0.17], [0.17, 0.71]]	[[0.76, 24.39], [19.17, 0.76]]	[0.61, 0.71]	0.03	0	0.18	0.49	0.25	[0.18, 0.18]	[[0.6, 0.18], [0.18, 0.71]]	[[0.76, 25.51], [17.3, 0.76]]	[0.6, 0.71]	0.04	0	0.15	0.47	0.23	[0.15, 0.15]	[[0.61, 0.15], [0.15, 0.71]]	[[0.76, 19.85], [20.73, 0.76]]	[0.61, 0.71]
pairs_0a9df37	pairs	2	1062	aac71425.1_aac71570.2	0	0	0.17	0.74	0.29	[0.17, 0.17]	[[0.86, 0.17], [0.17, 0.85]]	[[0.76, 26.1], [25.46, 0.76]]	[0.86, 0.85]	0	0	0.17	0.74	0.29	[0.17, 0.17]	[[0.86, 0.17], [0.17, 0.85]]	[[0.76, 26.1], [25.46, 0.76]]	[0.86, 0.85]	0	0	0.13	0.75	0.25	[0.13, 0.13]	[[0.86, 0.13], [0.13, 0.85]]	[[0.76, 28.3], [27.99, 0.76]]	[0.86, 0.85]	0	0	0.15	0.75	0.27	[0.15, 0.15]	[[0.86, 0.15], [0.15, 0.85]]	[[0.76, 27.34], [26.58, 0.76]]	[0.86, 0.85]	0	0	0.16	0.74	0.28	[0.16, 0.16]	[[0.86, 0.16], [0.16, 0.84]]	[[0.76, 27.49], [25.61, 0.76]]	[0.86, 0.84]
pairs_0aaa4dc	pairs	2	1030	aac71413.1_aac71591.1	0.09	0	0.16	0.64	0.3	[0.16, 0.16]	[[0.75, 0.16], [0.16, 0.52]]	[[0.76, 24.0], [26.06, 0.76]]	[0.75, 0.52]	0.08	0	0.14	0.63	0.28	[0.14, 0.14]	[[0.74, 0.14], [0.14, 0.52]]	[[0.76, 25.14], [26.74, 0.76]]	[0.74, 0.52]	0.07	0	0.15	0.63	0.28	[0.15, 0.15]	[[0.75, 0.15], [0.15, 0.52]]	[[0.76, 24.84], [26.84, 0.76]]	[0.75, 0.52]	0.09	0	0.16	0.63	0.3	[0.16, 0.16]	[[0.74, 0.16], [0.16, 0.52]]	[[0.76, 24.02], [26.28, 0.76]]	[0.74, 0.52]	0.09	0	0.16	0.64	0.3	[0.16, 0.16]	[[0.75, 0.16], [0.16, 0.52]]	[[0.76, 24.0], [26.06, 0.76]]	[0.75, 0.52]
pairs_0aaa9c0	pairs	2	995	aac71301.1_aac71413.1	0.01	0	0.16	0.63	0.26	[0.16, 0.16]	[[0.85, 0.16], [0.16, 0.73]]	[[0.76, 26.37], [25.14, 0.76]]	[0.85, 0.73]	0.02	0	0.16	0.62	0.26	[0.16, 0.16]	[[0.85, 0.16], [0.16, 0.72]]	[[0.76, 25.3], [26.58, 0.76]]	[0.85, 0.72]	0.02	0	0.16	0.63	0.26	[0.16, 0.16]	[[0.85, 0.16], [0.16, 0.73]]	[[0.76, 27.17], [25.5, 0.76]]	[0.85, 0.73]	0.01	0	0.16	0.63	0.26	[0.16, 0.16]	[[0.85, 0.16], [0.16, 0.73]]	[[0.76, 26.37], [25.14, 0.76]]	[0.85, 0.73]	0.01	0	0.15	0.63	0.25	[0.15, 0.15]	[[0.85, 0.15], [0.15, 0.72]]	[[0.76, 27.2], [25.71, 0.76]]	[0.85, 0.72]
pairs_0aab2dd	pairs	2	467	aac71486.1_aac72491.1	0.02	0	0.13	0.58	0.23	[0.13, 0.13]	[[0.79, 0.13], [0.13, 0.88]]	[[0.76, 21.59], [22.55, 0.76]]	[0.79, 0.88]	0.02	0	0.13	0.58	0.23	[0.13, 0.13]	[[0.8, 0.13], [0.13, 0.88]]	[[0.76, 23.14], [22.55, 0.76]]	[0.8, 0.88]	0.02	0	0.08	0.56	0.19	[0.08, 0.08]	[[0.8, 0.08], [0.08, 0.88]]	[[0.76, 26.97], [26.44, 0.76]]	[0.8, 0.88]	0.02	0	0.09	0.56	0.19	[0.09, 0.09]	[[0.8, 0.09], [0.09, 0.88]]	[[0.76, 25.09], [26.84, 0.76]]	[0.8, 0.88]	0.02	0	0.12	0.58	0.22	[0.12, 0.12]	[[0.79, 0.12], [0.12, 0.88]]	[[0.76, 23.11], [21.89, 0.76]]	[0.79, 0.88]
pairs_0ac87f3	pairs	2	450	aac71383.1_aac71443.1	0.03	0	0.12	0.63	0.24	[0.12, 0.12]	[[0.81, 0.12], [0.12, 0.86]]	[[0.76, 23.94], [21.91, 0.76]]	[0.81, 0.86]	0.04	0	0.08	0.64	0.21	[0.08, 0.08]	[[0.81, 0.08], [0.08, 0.87]]	[[0.76, 26.71], [27.37, 0.76]]	[0.81, 0.87]	0.03	0	0.12	0.63	0.24	[0.12, 0.12]	[[0.81, 0.12], [0.12, 0.86]]	[[0.76, 23.94], [21.91, 0.76]]	[0.81, 0.86]	0.03	0	0.09	0.63	0.22	[0.09, 0.09]	[[0.81, 0.09], [0.09, 0.86]]	[[0.76, 26.06], [23.5, 0.76]]	[0.81, 0.86]	0.03	0	0.12	0.63	0.24	[0.12, 0.12]	[[0.81, 0.12], [0.12, 0.86]]	[[0.76, 26.12], [21.62, 0.76]]	[0.81, 0.86]
pairs_0ace2ca	pairs	2	1425	aac71360.1_aac71413.1	0.03	0	0.2	0.52	0.28	[0.2, 0.2]	[[0.56, 0.2], [0.2, 0.73]]	[[0.76, 23.82], [24.24, 0.76]]	[0.56, 0.73]	0.03	0	0.19	0.52	0.27	[0.19, 0.19]	[[0.56, 0.19], [0.19, 0.73]]	[[0.76, 24.48], [24.57, 0.76]]	[0.56, 0.73]	0.03	0	0.14	0.5	0.23	[0.14, 0.14]	[[0.57, 0.14], [0.14, 0.73]]	[[0.76, 29.55], [30.33, 0.76]]	[0.57, 0.73]	0.03	0	0.19	0.52	0.27	[0.19, 0.19]	[[0.55, 0.19], [0.19, 0.73]]	[[0.76, 24.06], [24.37, 0.76]]	[0.55, 0.73]	0.03	0	0.19	0.51	0.27	[0.19, 0.19]	[[0.56, 0.19], [0.19, 0.72]]	[[0.76, 24.28], [24.43, 0.76]]	[0.56, 0.72]
pairs_0ad5fbe	pairs	2	369	aac71351.1_aac72491.1	0.06	0	0.16	0.69	0.3	[0.16, 0.16]	[[0.73, 0.16], [0.16, 0.88]]	[[0.76, 14.27], [19.27, 0.76]]	[0.73, 0.88]	0.06	0	0.15	0.69	0.29	[0.15, 0.15]	[[0.72, 0.15], [0.15, 0.89]]	[[0.76, 13.98], [18.71, 0.76]]	[0.72, 0.89]	0.05	0	0.14	0.69	0.28	[0.14, 0.14]	[[0.72, 0.14], [0.14, 0.89]]	[[0.76, 13.83], [19.29, 0.76]]	[0.72, 0.89]	0.05	0	0.14	0.69	0.27	[0.14, 0.14]	[[0.72, 0.14], [0.14, 0.89]]	[[0.76, 15.23], [19.0, 0.76]]	[0.72, 0.89]	0.06	0	0.16	0.69	0.3	[0.16, 0.16]	[[0.73, 0.16], [0.16, 0.88]]	[[0.76, 14.27], [19.27, 0.76]]	[0.73, 0.88]
pairs_0ad6472	pairs	2	728	aac71252.1_aac71541.1	0.07	0	0.18	0.71	0.32	[0.18, 0.18]	[[0.87, 0.18], [0.18, 0.59]]	[[0.76, 15.55], [16.75, 0.76]]	[0.87, 0.59]	0.08	0	0.1	0.69	0.25	[0.1, 0.1]	[[0.87, 0.1], [0.1, 0.6]]	[[0.76, 26.4], [22.32, 0.76]]	[0.87, 0.6]	0.07	0	0.18	0.71	0.32	[0.18, 0.18]	[[0.87, 0.18], [0.18, 0.59]]	[[0.76, 15.55], [16.75, 0.76]]	[0.87, 0.59]	0.06	0	0.1	0.7	0.25	[0.1, 0.1]	[[0.87, 0.1], [0.1, 0.58]]	[[0.76, 25.55], [21.61, 0.76]]	[0.87, 0.58]	0.06	0	0.12	0.7	0.27	[0.12, 0.12]	[[0.87, 0.12], [0.12, 0.57]]	[[0.76, 22.37], [21.45, 0.76]]	[0.87, 0.57]
pairs_0adfc32	pairs	2	1088	aac71289.1_aac71335.1	0.06	0	0.17	0.59	0.28	[0.17, 0.17]	[[0.67, 0.17], [0.17, 0.23]]	[[0.76, 20.18], [15.47, 0.76]]	[0.67, 0.23]	0.07	0	0.13	0.59	0.26	[0.13, 0.13]	[[0.69, 0.13], [0.13, 0.23]]	[[0.76, 27.68], [27.76, 0.76]]	[0.69, 0.23]	0.05	0	0.16	0.6	0.28	[0.16, 0.16]	[[0.69, 0.16], [0.16, 0.23]]	[[0.76, 21.26], [17.85, 0.76]]	[0.69, 0.23]	0.04	0	0.13	0.59	0.24	[0.13, 0.13]	[[0.68, 0.13], [0.13, 0.24]]	[[0.76, 24.29], [20.93, 0.76]]	[0.68, 0.24]	0.06	0	0.16	0.59	0.28	[0.16, 0.16]	[[0.68, 0.16], [0.16, 0.23]]	[[0.76, 21.59], [17.62, 0.76]]	[0.68, 0.23]
pairs_0b06dfb	pairs	2	339	aac71386.1_aac72485.1	0.23	0	0.61	0.64	0.73	[0.61, 0.61]	[[0.63, 0.61], [0.61, 0.68]]	[[0.76, 2.69], [2.6, 0.76]]	[0.63, 0.68]	0.22	0	0.57	0.62	0.7	[0.57, 0.57]	[[0.62, 0.57], [0.57, 0.67]]	[[0.76, 2.98], [2.83, 0.76]]	[0.62, 0.67]	0.22	0	0.6	0.63	0.71	[0.6, 0.6]	[[0.62, 0.6], [0.6, 0.68]]	[[0.76, 2.66], [2.52, 0.76]]	[0.62, 0.68]	0.22	0	0.59	0.64	0.71	[0.59, 0.59]	[[0.63, 0.59], [0.59, 0.69]]	[[0.76, 2.8], [2.63, 0.76]]	[0.63, 0.69]	0.23	0	0.59	0.63	0.71	[0.59, 0.59]	[[0.62, 0.59], [0.59, 0.67]]	[[0.76, 2.78], [2.73, 0.76]]	[0.62, 0.67]
pairs_0b1207d	pairs	2	523	aac71223.1_aac72491.1	0	0	0.37	0.63	0.42	[0.37, 0.37]	[[0.74, 0.37], [0.37, 0.86]]	[[0.76, 13.54], [13.0, 0.76]]	[0.74, 0.86]	0	0	0.32	0.62	0.38	[0.32, 0.32]	[[0.74, 0.32], [0.32, 0.86]]	[[0.76, 14.98], [13.75, 0.76]]	[0.74, 0.86]	0	0	0.35	0.62	0.41	[0.35, 0.35]	[[0.74, 0.35], [0.35, 0.86]]	[[0.76, 14.08], [13.08, 0.76]]	[0.74, 0.86]	0	0	0.36	0.63	0.41	[0.36, 0.36]	[[0.75, 0.36], [0.36, 0.86]]	[[0.76, 13.96], [13.72, 0.76]]	[0.75, 0.86]	0	0	0.34	0.62	0.4	[0.34, 0.34]	[[0.74, 0.34], [0.34, 0.86]]	[[0.76, 14.73], [13.17, 0.76]]	[0.74, 0.86]
pairs_0b269ad	pairs	2	821	aac71279.1_aac71383.1	0.04	0	0.27	0.44	0.32	[0.27, 0.27]	[[0.49, 0.27], [0.27, 0.72]]	[[0.76, 15.99], [15.06, 0.76]]	[0.49, 0.72]	0.04	0	0.1	0.45	0.19	[0.1, 0.1]	[[0.51, 0.1], [0.1, 0.71]]	[[0.76, 29.94], [29.83, 0.76]]	[0.51, 0.71]	0.02	0	0.27	0.45	0.31	[0.27, 0.27]	[[0.51, 0.27], [0.27, 0.73]]	[[0.76, 15.87], [15.17, 0.76]]	[0.51, 0.73]	0.02	0	0.12	0.43	0.19	[0.12, 0.12]	[[0.48, 0.12], [0.12, 0.71]]	[[0.76, 26.45], [25.63, 0.76]]	[0.48, 0.71]	0.03	0	0.26	0.45	0.31	[0.26, 0.26]	[[0.5, 0.26], [0.26, 0.72]]	[[0.76, 16.17], [15.15, 0.76]]	[0.5, 0.72]
pairs_0b30517	pairs	2	937	aac71474.1_aac71487.1	0	0	0.14	0.41	0.19	[0.14, 0.14]	[[0.5, 0.14], [0.14, 0.85]]	[[0.76, 27.14], [27.05, 0.76]]	[0.5, 0.85]	0	0	0.12	0.42	0.18	[0.12, 0.12]	[[0.52, 0.12], [0.12, 0.86]]	[[0.76, 28.27], [27.49, 0.76]]	[0.52, 0.86]	0	0	0.13	0.41	0.18	[0.13, 0.13]	[[0.51, 0.13], [0.13, 0.85]]	[[0.76, 27.16], [26.48, 0.76]]	[0.51, 0.85]	0	0	0.11	0.42	0.17	[0.11, 0.11]	[[0.52, 0.11], [0.11, 0.86]]	[[0.76, 29.5], [29.11, 0.76]]	[0.52, 0.86]	0	0	0.12	0.41	0.18	[0.12, 0.12]	[[0.51, 0.12], [0.12, 0.85]]	[[0.76, 28.51], [26.79, 0.76]]	[0.51, 0.85]
pairs_0b35a50	pairs	2	581	aac71341.1_aac71621.1	0.15	0	0.2	0.54	0.34	[0.2, 0.2]	[[0.61, 0.2], [0.2, 0.58]]	[[0.76, 14.79], [20.62, 0.76]]	[0.61, 0.58]	0.14	0	0.17	0.54	0.31	[0.17, 0.17]	[[0.62, 0.17], [0.17, 0.57]]	[[0.76, 16.09], [24.12, 0.76]]	[0.62, 0.57]	0.12	0	0.21	0.55	0.34	[0.21, 0.21]	[[0.62, 0.21], [0.21, 0.58]]	[[0.76, 13.3], [18.56, 0.76]]	[0.62, 0.58]	0.15	0	0.2	0.54	0.34	[0.2, 0.2]	[[0.61, 0.2], [0.2, 0.58]]	[[0.76, 14.79], [20.62, 0.76]]	[0.61, 0.58]	0.14	0	0.19	0.55	0.33	[0.19, 0.19]	[[0.62, 0.19], [0.19, 0.58]]	[[0.76, 15.37], [19.13, 0.76]]	[0.62, 0.58]
pairs_0b3a919	pairs	2	516	aac71433.1_aac71443.1	0.05	0	0.2	0.59	0.3	[0.2, 0.2]	[[0.42, 0.2], [0.2, 0.86]]	[[0.76, 10.37], [10.41, 0.76]]	[0.42, 0.86]	0.05	0	0.2	0.59	0.3	[0.2, 0.2]	[[0.42, 0.2], [0.2, 0.86]]	[[0.76, 10.37], [10.41, 0.76]]	[0.42, 0.86]	0.05	0	0.16	0.59	0.27	[0.16, 0.16]	[[0.43, 0.16], [0.16, 0.86]]	[[0.76, 11.92], [11.32, 0.76]]	[0.43, 0.86]	0.04	0	0.19	0.6	0.29	[0.19, 0.19]	[[0.42, 0.19], [0.19, 0.87]]	[[0.76, 10.54], [10.0, 0.76]]	[0.42, 0.87]	0.04	0	0.17	0.59	0.27	[0.17, 0.17]	[[0.42, 0.17], [0.17, 0.86]]	[[0.76, 11.21], [10.14, 0.76]]	[0.42, 0.86]
pairs_0b4d54b	pairs	2	796	aac71285.1_aac71352.1	0.06	0	0.14	0.59	0.26	[0.14, 0.14]	[[0.81, 0.14], [0.14, 0.81]]	[[0.76, 21.17], [21.2, 0.76]]	[0.81, 0.81]	0.05	0	0.13	0.59	0.25	[0.13, 0.13]	[[0.81, 0.13], [0.13, 0.81]]	[[0.76, 22.67], [22.61, 0.76]]	[0.81, 0.81]	0.06	0	0.14	0.59	0.26	[0.14, 0.14]	[[0.81, 0.14], [0.14, 0.81]]	[[0.76, 21.17], [21.2, 0.76]]	[0.81, 0.81]	0.06	0	0.13	0.58	0.25	[0.13, 0.13]	[[0.81, 0.13], [0.13, 0.8]]	[[0.76, 23.34], [22.17, 0.76]]	[0.81, 0.8]	0.06	0	0.14	0.58	0.26	[0.14, 0.14]	[[0.81, 0.14], [0.14, 0.8]]	[[0.76, 20.89], [21.22, 0.76]]	[0.81, 0.8]
pairs_0b5895c	pairs	2	996	aac71252.1_aac71264.1	0	0	0.17	0.57	0.25	[0.17, 0.17]	[[0.86, 0.17], [0.17, 0.6]]	[[0.76, 21.86], [20.58, 0.76]]	[0.86, 0.6]	0.01	0	0.13	0.55	0.22	[0.13, 0.13]	[[0.85, 0.13], [0.13, 0.6]]	[[0.76, 26.57], [25.79, 0.76]]	[0.85, 0.6]	0.01	0	0.13	0.55	0.22	[0.13, 0.13]	[[0.85, 0.13], [0.13, 0.6]]	[[0.76, 24.46], [28.05, 0.76]]	[0.85, 0.6]	0.01	0	0.14	0.56	0.22	[0.14, 0.14]	[[0.86, 0.14], [0.14, 0.6]]	[[0.76, 24.78], [25.71, 0.76]]	[0.86, 0.6]	0.01	0	0.14	0.56	0.23	[0.14, 0.14]	[[0.86, 0.14], [0.14, 0.6]]	[[0.76, 24.49], [25.56, 0.76]]	[0.86, 0.6]
pairs_0b66127	pairs	2	784	aac71523.1_aac71619.1	0	0	0.14	0.58	0.23	[0.14, 0.14]	[[0.89, 0.14], [0.14, 0.89]]	[[0.76, 23.08], [24.75, 0.76]]	[0.89, 0.89]	0	0	0.13	0.58	0.22	[0.13, 0.13]	[[0.9, 0.13], [0.13, 0.89]]	[[0.76, 23.24], [24.73, 0.76]]	[0.9, 0.89]	0	0	0.12	0.58	0.21	[0.12, 0.12]	[[0.9, 0.12], [0.12, 0.9]]	[[0.76, 23.58], [26.08, 0.76]]	[0.9, 0.9]	0	0	0.14	0.58	0.23	[0.14, 0.14]	[[0.89, 0.14], [0.14, 0.89]]	[[0.76, 23.08], [24.75, 0.76]]	[0.89, 0.89]	0	0	0.14	0.57	0.22	[0.14, 0.14]	[[0.9, 0.14], [0.14, 0.89]]	[[0.76, 23.22], [25.38, 0.76]]	[0.9, 0.89]
pairs_0b6ff5a	pairs	2	1312	aac71287.1_aac71574.1	0.04	0	0.22	0.43	0.28	[0.22, 0.22]	[[0.51, 0.22], [0.22, 0.36]]	[[0.76, 13.28], [19.08, 0.76]]	[0.51, 0.36]	0.02	0	0.19	0.43	0.25	[0.19, 0.19]	[[0.51, 0.19], [0.19, 0.37]]	[[0.76, 14.23], [20.55, 0.76]]	[0.51, 0.37]	0.04	0	0.22	0.43	0.28	[0.22, 0.22]	[[0.51, 0.22], [0.22, 0.36]]	[[0.76, 13.28], [19.08, 0.76]]	[0.51, 0.36]	0.05	0	0.19	0.43	0.26	[0.19, 0.19]	[[0.51, 0.19], [0.19, 0.36]]	[[0.76, 14.35], [18.59, 0.76]]	[0.51, 0.36]	0.05	0	0.21	0.43	0.28	[0.21, 0.21]	[[0.51, 0.21], [0.21, 0.37]]	[[0.76, 13.01], [18.86, 0.76]]	[0.51, 0.37]
pairs_0b70783	pairs	2	313	aac71342.1_aac71386.1	0.2	0	0.13	0.53	0.31	[0.13, 0.13]	[[0.79, 0.13], [0.13, 0.7]]	[[0.76, 19.23], [20.55, 0.76]]	[0.79, 0.7]	0.2	0	0.13	0.52	0.31	[0.13, 0.13]	[[0.78, 0.13], [0.13, 0.7]]	[[0.76, 19.3], [20.14, 0.76]]	[0.78, 0.7]	0.2	0	0.13	0.53	0.31	[0.13, 0.13]	[[0.79, 0.13], [0.13, 0.7]]	[[0.76, 19.23], [20.55, 0.76]]	[0.79, 0.7]	0.2	0	0.08	0.51	0.27	[0.08, 0.08]	[[0.79, 0.08], [0.08, 0.7]]	[[0.76, 22.06], [24.15, 0.76]]	[0.79, 0.7]	0.2	0	0.1	0.51	0.28	[0.1, 0.1]	[[0.8, 0.1], [0.1, 0.69]]	[[0.76, 20.83], [22.47, 0.76]]	[0.8, 0.69]
pairs_0b85132	pairs	2	793	aac71308.1_aac71406.1	0.05	0	0.16	0.58	0.27	[0.16, 0.16]	[[0.5, 0.16], [0.16, 0.7]]	[[0.76, 20.02], [18.76, 0.76]]	[0.5, 0.7]	0.06	0	0.13	0.56	0.24	[0.13, 0.13]	[[0.48, 0.13], [0.13, 0.68]]	[[0.76, 22.55], [21.36, 0.76]]	[0.48, 0.68]	0.04	0	0.15	0.58	0.25	[0.15, 0.15]	[[0.49, 0.15], [0.15, 0.7]]	[[0.76, 20.56], [19.84, 0.76]]	[0.49, 0.7]	0.06	0	0.15	0.57	0.26	[0.15, 0.15]	[[0.49, 0.15], [0.15, 0.69]]	[[0.76, 22.38], [22.06, 0.76]]	[0.49, 0.69]	0.06	0	0.14	0.56	0.25	[0.14, 0.14]	[[0.49, 0.14], [0.14, 0.68]]	[[0.76, 23.18], [23.12, 0.76]]	[0.49, 0.68]
pairs_0b9d907	pairs	2	472	aac71311.1_aac71573.1	0.19	0	0.3	0.54	0.45	[0.3, 0.3]	[[0.66, 0.3], [0.3, 0.65]]	[[0.76, 11.66], [11.98, 0.76]]	[0.66, 0.65]	0.21	0	0.28	0.52	0.43	[0.28, 0.28]	[[0.66, 0.28], [0.28, 0.63]]	[[0.76, 11.67], [12.01, 0.76]]	[0.66, 0.63]	0.21	0	0.27	0.52	0.42	[0.27, 0.27]	[[0.65, 0.27], [0.27, 0.63]]	[[0.76, 12.3], [12.56, 0.76]]	[0.65, 0.63]	0.2	0	0.27	0.52	0.42	[0.27, 0.27]	[[0.65, 0.27], [0.27, 0.63]]	[[0.76, 13.01], [13.55, 0.76]]	[0.65, 0.63]	0.19	0	0.3	0.54	0.45	[0.3, 0.3]	[[0.66, 0.3], [0.3, 0.65]]	[[0.76, 11.66], [11.98, 0.76]]	[0.66, 0.65]
pairs_0baade3	pairs	2	742	aac71431.1_aac71515.1	0.05	0	0.17	0.56	0.28	[0.17, 0.17]	[[0.83, 0.17], [0.17, 0.75]]	[[0.76, 23.42], [23.75, 0.76]]	[0.83, 0.75]	0.05	0	0.15	0.56	0.26	[0.15, 0.15]	[[0.83, 0.15], [0.15, 0.75]]	[[0.76, 23.8], [24.7, 0.76]]	[0.83, 0.75]	0.05	0	0.17	0.56	0.28	[0.17, 0.17]	[[0.83, 0.17], [0.17, 0.75]]	[[0.76, 23.42], [23.75, 0.76]]	[0.83, 0.75]	0.04	0	0.1	0.54	0.21	[0.1, 0.1]	[[0.83, 0.1], [0.1, 0.74]]	[[0.76, 28.36], [27.37, 0.76]]	[0.83, 0.74]	0.05	0	0.15	0.56	0.25	[0.15, 0.15]	[[0.83, 0.15], [0.15, 0.75]]	[[0.76, 23.94], [24.41, 0.76]]	[0.83, 0.75]
pairs_0bbd279	pairs	2	535	aac71573.1_aac71609.1	0.16	0	0.31	0.49	0.42	[0.31, 0.31]	[[0.64, 0.31], [0.31, 0.86]]	[[0.76, 12.85], [11.44, 0.76]]	[0.64, 0.86]	0.15	0	0.29	0.48	0.4	[0.29, 0.29]	[[0.64, 0.29], [0.29, 0.86]]	[[0.76, 13.69], [11.53, 0.76]]	[0.64, 0.86]	0.17	0	0.2	0.45	0.33	[0.2, 0.2]	[[0.63, 0.2], [0.2, 0.86]]	[[0.76, 14.7], [13.62, 0.76]]	[0.63, 0.86]	0.16	0	0.27	0.48	0.39	[0.27, 0.27]	[[0.63, 0.27], [0.27, 0.86]]	[[0.76, 13.55], [11.58, 0.76]]	[0.63, 0.86]	0.16	0	0.24	0.47	0.36	[0.24, 0.24]	[[0.63, 0.24], [0.24, 0.86]]	[[0.76, 12.87], [11.62, 0.76]]	[0.63, 0.86]
pairs_0be69e5	pairs	2	882	aac71341.1_aac71444.1	0.1	0	0.18	0.45	0.28	[0.18, 0.18]	[[0.6, 0.18], [0.18, 0.72]]	[[0.76, 20.96], [20.25, 0.76]]	[0.6, 0.72]	0.11	0	0.15	0.43	0.26	[0.15, 0.15]	[[0.6, 0.15], [0.15, 0.71]]	[[0.76, 23.2], [21.72, 0.76]]	[0.6, 0.71]	0.08	0	0.18	0.45	0.27	[0.18, 0.18]	[[0.6, 0.18], [0.18, 0.72]]	[[0.76, 21.37], [20.87, 0.76]]	[0.6, 0.72]	0.1	0	0.18	0.45	0.28	[0.18, 0.18]	[[0.6, 0.18], [0.18, 0.72]]	[[0.76, 20.96], [20.25, 0.76]]	[0.6, 0.72]	0.1	0	0.13	0.44	0.25	[0.13, 0.13]	[[0.6, 0.13], [0.13, 0.73]]	[[0.76, 22.53], [22.24, 0.76]]	[0.6, 0.73]
pairs_0c3027f	pairs	2	755	aac71237.1_aac72455.1	0.01	0	0.11	0.66	0.22	[0.11, 0.11]	[[0.9, 0.11], [0.11, 0.86]]	[[0.76, 28.55], [29.1, 0.76]]	[0.9, 0.86]	0.01	0	0.1	0.66	0.22	[0.1, 0.1]	[[0.9, 0.1], [0.1, 0.86]]	[[0.76, 29.08], [29.39, 0.76]]	[0.9, 0.86]	0.01	0	0.1	0.66	0.22	[0.1, 0.1]	[[0.91, 0.1], [0.1, 0.86]]	[[0.76, 29.37], [29.68, 0.76]]	[0.91, 0.86]	0.01	0	0.1	0.66	0.21	[0.1, 0.1]	[[0.91, 0.1], [0.1, 0.86]]	[[0.76, 29.56], [29.25, 0.76]]	[0.91, 0.86]	0.01	0	0.11	0.66	0.22	[0.11, 0.11]	[[0.9, 0.11], [0.11, 0.86]]	[[0.76, 28.55], [29.1, 0.76]]	[0.9, 0.86]
pairs_0c45281	pairs	2	992	aac71636.1_aac71646.1	0.03	0	0.13	0.25	0.17	[0.13, 0.13]	[[0.84, 0.13], [0.13, 0.24]]	[[0.76, 28.17], [27.81, 0.76]]	[0.84, 0.24]	0.03	0	0.13	0.25	0.17	[0.13, 0.13]	[[0.84, 0.13], [0.13, 0.23]]	[[0.76, 28.01], [26.7, 0.76]]	[0.84, 0.23]	0.01	0	0.13	0.25	0.16	[0.13, 0.13]	[[0.85, 0.13], [0.13, 0.24]]	[[0.76, 27.35], [27.33, 0.76]]	[0.85, 0.24]	0.02	0	0.13	0.25	0.16	[0.13, 0.13]	[[0.84, 0.13], [0.13, 0.24]]	[[0.76, 28.34], [27.52, 0.76]]	[0.84, 0.24]	0.03	0	0.13	0.25	0.17	[0.13, 0.13]	[[0.84, 0.13], [0.13, 0.24]]	[[0.76, 28.17], [27.81, 0.76]]	[0.84, 0.24]
pairs_0c5179b	pairs	2	549	aac71237.1_aac71393.1	0	0	0.19	0.87	0.33	[0.19, 0.19]	[[0.92, 0.19], [0.19, 0.54]]	[[0.76, 19.97], [21.8, 0.76]]	[0.92, 0.54]	0	0	0.12	0.87	0.27	[0.12, 0.12]	[[0.92, 0.12], [0.12, 0.55]]	[[0.76, 25.22], [26.08, 0.76]]	[0.92, 0.55]	0	0	0.13	0.87	0.28	[0.13, 0.13]	[[0.92, 0.13], [0.13, 0.56]]	[[0.76, 24.53], [24.74, 0.76]]	[0.92, 0.56]	0	0	0.18	0.87	0.32	[0.18, 0.18]	[[0.91, 0.18], [0.18, 0.55]]	[[0.76, 21.22], [23.03, 0.76]]	[0.91, 0.55]	0	0	0.1	0.86	0.25	[0.1, 0.1]	[[0.91, 0.1], [0.1, 0.56]]	[[0.76, 27.64], [27.03, 0.76]]	[0.91, 0.56]
pairs_0c5d096	pairs	2	1015	aac71264.1_aac71357.1	0.01	0	0.14	0.5	0.22	[0.14, 0.14]	[[0.58, 0.14], [0.14, 0.76]]	[[0.76, 21.93], [23.0, 0.76]]	[0.58, 0.76]	0.01	0	0.14	0.5	0.22	[0.14, 0.14]	[[0.58, 0.14], [0.14, 0.76]]	[[0.76, 21.93], [23.0, 0.76]]	[0.58, 0.76]	0	0	0.14	0.5	0.21	[0.14, 0.14]	[[0.58, 0.14], [0.14, 0.76]]	[[0.76, 22.17], [24.58, 0.76]]	[0.58, 0.76]	0	0	0.12	0.5	0.19	[0.12, 0.12]	[[0.59, 0.12], [0.12, 0.76]]	[[0.76, 27.75], [27.19, 0.76]]	[0.59, 0.76]	0.01	0	0.12	0.5	0.2	[0.12, 0.12]	[[0.59, 0.12], [0.12, 0.76]]	[[0.76, 25.66], [26.65, 0.76]]	[0.59, 0.76]
pairs_0c7c907	pairs	2	385	aac71369.1_aac72485.1	0.15	0	0.64	0.68	0.72	[0.64, 0.64]	[[0.66, 0.64], [0.64, 0.7]]	[[0.76, 2.9], [2.55, 0.76]]	[0.66, 0.7]	0.15	0	0.62	0.67	0.71	[0.62, 0.62]	[[0.66, 0.62], [0.62, 0.7]]	[[0.76, 3.12], [2.95, 0.76]]	[0.66, 0.7]	0.16	0	0.63	0.68	0.72	[0.63, 0.63]	[[0.66, 0.63], [0.63, 0.69]]	[[0.76, 3.09], [2.71, 0.76]]	[0.66, 0.69]	0.15	0	0.64	0.68	0.72	[0.64, 0.64]	[[0.66, 0.64], [0.64, 0.7]]	[[0.76, 2.9], [2.55, 0.76]]	[0.66, 0.7]	0.14	0	0.6	0.67	0.68	[0.6, 0.6]	[[0.66, 0.6], [0.6, 0.69]]	[[0.76, 3.24], [3.01, 0.76]]	[0.66, 0.69]
pairs_0c7cf13	pairs	2	317	aac71352.1_aac71393.1	0.04	0	0.6	0.77	0.66	[0.6, 0.6]	[[0.81, 0.6], [0.6, 0.57]]	[[0.76, 5.35], [4.8, 0.76]]	[0.81, 0.57]	0.04	0	0.56	0.78	0.62	[0.56, 0.56]	[[0.82, 0.56], [0.56, 0.57]]	[[0.76, 4.89], [6.2, 0.76]]	[0.82, 0.57]	0.04	0	0.6	0.77	0.66	[0.6, 0.6]	[[0.81, 0.6], [0.6, 0.57]]	[[0.76, 5.35], [4.8, 0.76]]	[0.81, 0.57]	0.04	0	0.6	0.78	0.66	[0.6, 0.6]	[[0.82, 0.6], [0.6, 0.57]]	[[0.76, 5.03], [4.88, 0.76]]	[0.82, 0.57]	0.05	0	0.59	0.78	0.65	[0.59, 0.59]	[[0.82, 0.59], [0.59, 0.57]]	[[0.76, 5.39], [5.11, 0.76]]	[0.82, 0.57]
pairs_0c9e4b4	pairs	2	790	aac71279.1_aac71621.1	0.06	0	0.12	0.47	0.22	[0.12, 0.12]	[[0.52, 0.12], [0.12, 0.57]]	[[0.76, 26.13], [26.55, 0.76]]	[0.52, 0.57]	0.06	0	0.1	0.47	0.21	[0.1, 0.1]	[[0.52, 0.1], [0.1, 0.56]]	[[0.76, 28.25], [28.72, 0.76]]	[0.52, 0.56]	0.06	0	0.12	0.47	0.22	[0.12, 0.12]	[[0.52, 0.12], [0.12, 0.57]]	[[0.76, 26.13], [26.55, 0.76]]	[0.52, 0.57]	0.04	0	0.12	0.45	0.21	[0.12, 0.12]	[[0.49, 0.12], [0.12, 0.56]]	[[0.76, 25.64], [25.93, 0.76]]	[0.49, 0.56]	0.04	0	0.12	0.47	0.22	[0.12, 0.12]	[[0.52, 0.12], [0.12, 0.56]]	[[0.76, 26.29], [26.04, 0.76]]	[0.52, 0.56]
pairs_0cae1a6	pairs	2	701	aac71243.1_aac71252.1	0.01	0	0.16	0.71	0.27	[0.16, 0.16]	[[0.78, 0.16], [0.16, 0.84]]	[[0.76, 24.13], [23.99, 0.76]]	[0.78, 0.84]	0.02	0	0.12	0.69	0.24	[0.12, 0.12]	[[0.78, 0.12], [0.12, 0.84]]	[[0.76, 24.57], [25.37, 0.76]]	[0.78, 0.84]	0.02	0	0.14	0.7	0.26	[0.14, 0.14]	[[0.78, 0.14], [0.14, 0.84]]	[[0.76, 25.0], [24.67, 0.76]]	[0.78, 0.84]	0.01	0	0.13	0.7	0.25	[0.13, 0.13]	[[0.78, 0.13], [0.13, 0.84]]	[[0.76, 26.14], [24.91, 0.76]]	[0.78, 0.84]	0.02	0	0.11	0.69	0.24	[0.11, 0.11]	[[0.78, 0.11], [0.11, 0.84]]	[[0.76, 26.11], [27.14, 0.76]]	[0.78, 0.84]
pairs_0cbeecc	pairs	2	228	aac71351.1_aac72485.1	0.13	0	0.22	0.53	0.34	[0.22, 0.22]	[[0.72, 0.22], [0.22, 0.76]]	[[0.76, 8.26], [10.6, 0.76]]	[0.72, 0.76]	0.14	0	0.19	0.52	0.33	[0.19, 0.19]	[[0.72, 0.19], [0.19, 0.76]]	[[0.76, 8.6], [11.33, 0.76]]	[0.72, 0.76]	0.13	0	0.22	0.53	0.34	[0.22, 0.22]	[[0.72, 0.22], [0.22, 0.76]]	[[0.76, 8.26], [10.6, 0.76]]	[0.72, 0.76]	0.14	0	0.17	0.5	0.3	[0.17, 0.17]	[[0.72, 0.17], [0.17, 0.75]]	[[0.76, 9.67], [13.07, 0.76]]	[0.72, 0.75]	0.13	0	0.2	0.52	0.33	[0.2, 0.2]	[[0.72, 0.2], [0.2, 0.75]]	[[0.76, 9.27], [10.66, 0.76]]	[0.72, 0.75]
pairs_0cc3dac	pairs	2	721	aac71342.1_aac71360.1	0.03	0	0.24	0.51	0.31	[0.24, 0.24]	[[0.83, 0.24], [0.24, 0.56]]	[[0.76, 18.19], [20.83, 0.76]]	[0.83, 0.56]	0.03	0	0.24	0.51	0.31	[0.24, 0.24]	[[0.83, 0.24], [0.24, 0.56]]	[[0.76, 18.19], [20.83, 0.76]]	[0.83, 0.56]	0.03	0	0.11	0.48	0.19	[0.11, 0.11]	[[0.82, 0.11], [0.11, 0.53]]	[[0.76, 24.14], [28.19, 0.76]]	[0.82, 0.53]	0.03	0	0.19	0.48	0.26	[0.19, 0.19]	[[0.81, 0.19], [0.19, 0.52]]	[[0.76, 20.28], [22.51, 0.76]]	[0.81, 0.52]	0.03	0	0.1	0.48	0.19	[0.1, 0.1]	[[0.83, 0.1], [0.1, 0.53]]	[[0.76, 26.68], [28.95, 0.76]]	[0.83, 0.53]
pairs_0ccb096	pairs	2	598	aac71243.1_aac71619.1	0.02	0	0.23	0.71	0.33	[0.23, 0.23]	[[0.79, 0.23], [0.23, 0.85]]	[[0.76, 11.89], [12.83, 0.76]]	[0.79, 0.85]	0.02	0	0.23	0.71	0.33	[0.23, 0.23]	[[0.79, 0.23], [0.23, 0.85]]	[[0.76, 11.89], [12.83, 0.76]]	[0.79, 0.85]	0.02	0	0.22	0.7	0.33	[0.22, 0.22]	[[0.79, 0.22], [0.22, 0.85]]	[[0.76, 13.45], [14.28, 0.76]]	[0.79, 0.85]	0.02	0	0.23	0.7	0.33	[0.23, 0.23]	[[0.79, 0.23], [0.23, 0.85]]	[[0.76, 12.84], [14.33, 0.76]]	[0.79, 0.85]	0.02	0	0.12	0.68	0.24	[0.12, 0.12]	[[0.79, 0.12], [0.12, 0.85]]	[[0.76, 22.96], [25.48, 0.76]]	[0.79, 0.85]
pairs_0cd976e	pairs	2	817	aac71360.1_aac71486.1	0.05	0	0.24	0.46	0.31	[0.24, 0.24]	[[0.55, 0.24], [0.24, 0.77]]	[[0.76, 19.61], [20.39, 0.76]]	[0.55, 0.77]	0.03	0	0.13	0.46	0.21	[0.13, 0.13]	[[0.55, 0.13], [0.13, 0.77]]	[[0.76, 25.34], [25.62, 0.76]]	[0.55, 0.77]	0.05	0	0.24	0.46	0.31	[0.24, 0.24]	[[0.55, 0.24], [0.24, 0.77]]	[[0.76, 19.61], [20.39, 0.76]]	[0.55, 0.77]	0.03	0	0.12	0.44	0.2	[0.12, 0.12]	[[0.52, 0.12], [0.12, 0.77]]	[[0.76, 26.77], [27.1, 0.76]]	[0.52, 0.77]	0.03	0	0.17	0.46	0.24	[0.17, 0.17]	[[0.54, 0.17], [0.17, 0.78]]	[[0.76, 23.22], [20.34, 0.76]]	[0.54, 0.78]
pairs_0cde6e6	pairs	2	883	aac71429.1_abc59634.1	0.16	0	0.16	0.53	0.31	[0.16, 0.16]	[[0.38, 0.16], [0.16, 0.63]]	[[0.76, 20.86], [23.07, 0.76]]	[0.38, 0.63]	0.14	0	0.15	0.53	0.3	[0.15, 0.15]	[[0.37, 0.15], [0.15, 0.64]]	[[0.76, 22.68], [23.99, 0.76]]	[0.37, 0.64]	0.15	0	0.14	0.53	0.3	[0.14, 0.14]	[[0.37, 0.14], [0.14, 0.64]]	[[0.76, 24.17], [23.86, 0.76]]	[0.37, 0.64]	0.15	0	0.13	0.53	0.28	[0.13, 0.13]	[[0.37, 0.13], [0.13, 0.64]]	[[0.76, 27.12], [25.29, 0.76]]	[0.37, 0.64]	0.13	0	0.12	0.52	0.27	[0.12, 0.12]	[[0.38, 0.12], [0.12, 0.63]]	[[0.76, 26.67], [25.86, 0.76]]	[0.38, 0.63]
pairs_0cdfeae	pairs	2	421	aac71541.1_aac72455.1	0.19	0	0.09	0.58	0.28	[0.09, 0.09]	[[0.44, 0.09], [0.09, 0.91]]	[[0.76, 26.99], [23.95, 0.76]]	[0.44, 0.91]	0.11	0	0.11	0.59	0.26	[0.11, 0.11]	[[0.44, 0.11], [0.11, 0.91]]	[[0.76, 26.33], [21.73, 0.76]]	[0.44, 0.91]	0.19	0	0.09	0.58	0.28	[0.09, 0.09]	[[0.44, 0.09], [0.09, 0.91]]	[[0.76, 26.99], [23.95, 0.76]]	[0.44, 0.91]	0.17	0	0.1	0.58	0.28	[0.1, 0.1]	[[0.44, 0.1], [0.1, 0.91]]	[[0.76, 27.07], [21.15, 0.76]]	[0.44, 0.91]	0.12	0	0.11	0.58	0.26	[0.11, 0.11]	[[0.45, 0.11], [0.11, 0.9]]	[[0.76, 26.49], [22.44, 0.76]]	[0.45, 0.9]
pairs_0ce8efa	pairs	2	363	aac71425.1_aac71508.1	0.2	0	0.12	0.49	0.3	[0.12, 0.12]	[[0.9, 0.12], [0.12, 0.54]]	[[0.76, 22.29], [22.17, 0.76]]	[0.9, 0.54]	0.18	0	0.09	0.47	0.26	[0.09, 0.09]	[[0.9, 0.09], [0.09, 0.54]]	[[0.76, 24.72], [23.81, 0.76]]	[0.9, 0.54]	0.16	0	0.08	0.46	0.24	[0.08, 0.08]	[[0.9, 0.08], [0.08, 0.55]]	[[0.76, 26.4], [24.82, 0.76]]	[0.9, 0.55]	0.2	0	0.12	0.49	0.3	[0.12, 0.12]	[[0.9, 0.12], [0.12, 0.54]]	[[0.76, 22.29], [22.17, 0.76]]	[0.9, 0.54]	0.1	0	0.08	0.47	0.21	[0.08, 0.08]	[[0.9, 0.08], [0.08, 0.55]]	[[0.76, 26.49], [24.94, 0.76]]	[0.9, 0.55]
pairs_0d09671	pairs	2	1116	aac71289.1_aac71472.1	0	0	0.16	0.57	0.25	[0.16, 0.16]	[[0.66, 0.16], [0.16, 0.76]]	[[0.76, 26.23], [25.2, 0.76]]	[0.66, 0.76]	0	0	0.16	0.57	0.25	[0.16, 0.16]	[[0.66, 0.16], [0.16, 0.76]]	[[0.76, 26.23], [25.2, 0.76]]	[0.66, 0.76]	0	0	0.13	0.57	0.22	[0.13, 0.13]	[[0.66, 0.13], [0.13, 0.77]]	[[0.76, 27.66], [28.61, 0.76]]	[0.66, 0.77]	0	0	0.13	0.56	0.22	[0.13, 0.13]	[[0.65, 0.13], [0.13, 0.76]]	[[0.76, 28.01], [28.48, 0.76]]	[0.65, 0.76]	0	0	0.16	0.56	0.24	[0.16, 0.16]	[[0.65, 0.16], [0.16, 0.76]]	[[0.76, 26.16], [24.64, 0.76]]	[0.65, 0.76]
pairs_0d1e332	pairs	2	856	aac71228.1_aac71357.1	0	0	0.12	0.55	0.21	[0.12, 0.12]	[[0.83, 0.12], [0.12, 0.74]]	[[0.76, 26.03], [25.42, 0.76]]	[0.83, 0.74]	0	0	0.1	0.54	0.19	[0.1, 0.1]	[[0.83, 0.1], [0.1, 0.74]]	[[0.76, 29.41], [29.52, 0.76]]	[0.83, 0.74]	0	0	0.11	0.55	0.2	[0.11, 0.11]	[[0.83, 0.11], [0.11, 0.74]]	[[0.76, 28.28], [29.57, 0.76]]	[0.83, 0.74]	0	0	0.11	0.55	0.2	[0.11, 0.11]	[[0.84, 0.11], [0.11, 0.74]]	[[0.76, 28.66], [28.63, 0.76]]	[0.84, 0.74]	0	0	0.12	0.55	0.21	[0.12, 0.12]	[[0.83, 0.12], [0.12, 0.74]]	[[0.76, 26.03], [25.42, 0.76]]	[0.83, 0.74]
pairs_0d24994	pairs	2	1245	aac71287.1_aac71523.1	0.02	0	0.14	0.45	0.21	[0.14, 0.14]	[[0.54, 0.14], [0.14, 0.88]]	[[0.76, 28.22], [28.89, 0.76]]	[0.54, 0.88]	0.01	0	0.13	0.44	0.19	[0.13, 0.13]	[[0.54, 0.13], [0.13, 0.88]]	[[0.76, 30.39], [30.41, 0.76]]	[0.54, 0.88]	0.02	0	0.14	0.45	0.21	[0.14, 0.14]	[[0.54, 0.14], [0.14, 0.88]]	[[0.76, 28.22], [28.89, 0.76]]	[0.54, 0.88]	0.02	0	0.13	0.45	0.2	[0.13, 0.13]	[[0.54, 0.13], [0.13, 0.88]]	[[0.76, 30.12], [30.5, 0.76]]	[0.54, 0.88]	0.02	0	0.13	0.45	0.2	[0.13, 0.13]	[[0.54, 0.13], [0.13, 0.88]]	[[0.76, 30.03], [30.48, 0.76]]	[0.54, 0.88]
pairs_0d40410	pairs	2	358	aac71308.1_aac71311.1	0.16	0	0.07	0.31	0.2	[0.07, 0.07]	[[0.45, 0.07], [0.07, 0.38]]	[[0.76, 25.59], [27.69, 0.76]]	[0.45, 0.38]	0.07	0	0.05	0.32	0.14	[0.05, 0.05]	[[0.47, 0.05], [0.05, 0.32]]	[[0.76, 29.02], [28.39, 0.76]]	[0.47, 0.32]	0.16	0	0.05	0.32	0.19	[0.05, 0.05]	[[0.47, 0.05], [0.05, 0.31]]	[[0.76, 27.95], [29.4, 0.76]]	[0.47, 0.31]	0.17	0	0.06	0.32	0.19	[0.06, 0.06]	[[0.46, 0.06], [0.06, 0.31]]	[[0.76, 27.92], [27.8, 0.76]]	[0.46, 0.31]	0.02	0	0.05	0.32	0.12	[0.05, 0.05]	[[0.47, 0.05], [0.05, 0.32]]	[[0.76, 28.53], [28.11, 0.76]]	[0.47, 0.32]
pairs_0d476ba	pairs	2	687	aac71515.1_aac71609.1	0.04	0	0.2	0.61	0.3	[0.2, 0.2]	[[0.77, 0.2], [0.2, 0.83]]	[[0.76, 17.2], [15.84, 0.76]]	[0.77, 0.83]	0.03	0	0.2	0.61	0.29	[0.2, 0.2]	[[0.77, 0.2], [0.2, 0.83]]	[[0.76, 18.7], [16.47, 0.76]]	[0.77, 0.83]	0.02	0	0.13	0.6	0.23	[0.13, 0.13]	[[0.77, 0.13], [0.13, 0.83]]	[[0.76, 21.21], [21.79, 0.76]]	[0.77, 0.83]	0.04	0	0.2	0.61	0.3	[0.2, 0.2]	[[0.77, 0.2], [0.2, 0.83]]	[[0.76, 17.2], [15.84, 0.76]]	[0.77, 0.83]	0.03	0	0.19	0.59	0.28	[0.19, 0.19]	[[0.76, 0.19], [0.19, 0.83]]	[[0.76, 17.93], [18.64, 0.76]]	[0.76, 0.83]
pairs_0d4fd21	pairs	2	723	aac71237.1_aac71386.1	0.1	0	0.18	0.71	0.33	[0.18, 0.18]	[[0.92, 0.18], [0.18, 0.68]]	[[0.76, 15.42], [20.7, 0.76]]	[0.92, 0.68]	0.1	0	0.15	0.7	0.31	[0.15, 0.15]	[[0.91, 0.15], [0.15, 0.68]]	[[0.76, 17.75], [18.43, 0.76]]	[0.91, 0.68]	0.09	0	0.15	0.7	0.31	[0.15, 0.15]	[[0.92, 0.15], [0.15, 0.68]]	[[0.76, 18.76], [22.19, 0.76]]	[0.92, 0.68]	0.1	0	0.18	0.71	0.33	[0.18, 0.18]	[[0.92, 0.18], [0.18, 0.68]]	[[0.76, 15.42], [20.7, 0.76]]	[0.92, 0.68]	0.1	0	0.17	0.71	0.33	[0.17, 0.17]	[[0.92, 0.17], [0.17, 0.68]]	[[0.76, 16.17], [21.2, 0.76]]	[0.92, 0.68]
pairs_0d51582	pairs	2	265	aac71299.1_aac72485.1	0.05	0	0.08	0.43	0.17	[0.08, 0.08]	[[0.48, 0.08], [0.08, 0.74]]	[[0.76, 22.55], [23.66, 0.76]]	[0.48, 0.74]	0.05	0	0.07	0.42	0.16	[0.07, 0.07]	[[0.47, 0.07], [0.07, 0.71]]	[[0.76, 25.15], [23.42, 0.76]]	[0.47, 0.71]	0.05	0	0.07	0.42	0.16	[0.07, 0.07]	[[0.47, 0.07], [0.07, 0.74]]	[[0.76, 24.03], [24.7, 0.76]]	[0.47, 0.74]	0.05	0	0.08	0.43	0.17	[0.08, 0.08]	[[0.48, 0.08], [0.08, 0.74]]	[[0.76, 22.55], [23.66, 0.76]]	[0.48, 0.74]	0.06	0	0.07	0.41	0.17	[0.07, 0.07]	[[0.46, 0.07], [0.07, 0.71]]	[[0.76, 22.45], [23.24, 0.76]]	[0.46, 0.71]
pairs_0d5bab1	pairs	2	723	aac71425.1_aac71503.1	0.05	0	0.28	0.61	0.37	[0.28, 0.28]	[[0.88, 0.28], [0.28, 0.7]]	[[0.76, 19.93], [11.87, 0.76]]	[0.88, 0.7]	0.05	0	0.28	0.6	0.37	[0.28, 0.28]	[[0.88, 0.28], [0.28, 0.69]]	[[0.76, 19.87], [11.82, 0.76]]	[0.88, 0.69]	0.06	0	0.21	0.59	0.32	[0.21, 0.21]	[[0.87, 0.21], [0.21, 0.69]]	[[0.76, 21.44], [12.1, 0.76]]	[0.87, 0.69]	0.05	0	0.28	0.61	0.37	[0.28, 0.28]	[[0.88, 0.28], [0.28, 0.7]]	[[0.76, 19.93], [11.87, 0.76]]	[0.88, 0.7]	0.05	0	0.21	0.59	0.31	[0.21, 0.21]	[[0.88, 0.21], [0.21, 0.69]]	[[0.76, 20.77], [12.51, 0.76]]	[0.88, 0.69]
pairs_0d6680d	pairs	2	663	aac71429.1_aac71459.1	0.04	0	0.19	0.53	0.28	[0.19, 0.19]	[[0.29, 0.19], [0.19, 0.66]]	[[0.76, 19.05], [16.09, 0.76]]	[0.29, 0.66]	0.05	0	0.14	0.51	0.24	[0.14, 0.14]	[[0.33, 0.14], [0.14, 0.64]]	[[0.76, 21.4], [19.19, 0.76]]	[0.33, 0.64]	0.03	0	0.17	0.53	0.26	[0.17, 0.17]	[[0.33, 0.17], [0.17, 0.67]]	[[0.76, 17.61], [16.79, 0.76]]	[0.33, 0.67]	0.05	0	0.17	0.53	0.26	[0.17, 0.17]	[[0.3, 0.17], [0.17, 0.66]]	[[0.76, 20.07], [17.23, 0.76]]	[0.3, 0.66]	0.04	0	0.19	0.53	0.28	[0.19, 0.19]	[[0.29, 0.19], [0.19, 0.66]]	[[0.76, 19.05], [16.09, 0.76]]	[0.29, 0.66]
pairs_0d6941b	pairs	2	1163	aac71595.1_aac71646.1	0.03	0	0.13	0.35	0.19	[0.13, 0.13]	[[0.83, 0.13], [0.13, 0.23]]	[[0.76, 28.3], [27.91, 0.76]]	[0.83, 0.23]	0.02	0	0.13	0.35	0.18	[0.13, 0.13]	[[0.83, 0.13], [0.13, 0.23]]	[[0.76, 28.74], [29.19, 0.76]]	[0.83, 0.23]	0.03	0	0.13	0.35	0.19	[0.13, 0.13]	[[0.83, 0.13], [0.13, 0.23]]	[[0.76, 28.3], [27.91, 0.76]]	[0.83, 0.23]	0.02	0	0.13	0.35	0.18	[0.13, 0.13]	[[0.83, 0.13], [0.13, 0.23]]	[[0.76, 28.73], [29.16, 0.76]]	[0.83, 0.23]	0.02	0	0.13	0.35	0.18	[0.13, 0.13]	[[0.83, 0.13], [0.13, 0.23]]	[[0.76, 26.68], [26.29, 0.76]]	[0.83, 0.23]
pairs_0d69991	pairs	2	1858	aac71472.1_aac71613.1	0.63	0	0.24	0.26	0.56	[0.24, 0.24]	[[0.79, 0.24], [0.24, 0.21]]	[[0.76, 22.77], [22.12, 0.76]]	[0.79, 0.21]	0.01	0	0.24	0.27	0.25	[0.24, 0.24]	[[0.79, 0.24], [0.24, 0.21]]	[[0.76, 21.43], [20.46, 0.76]]	[0.79, 0.21]	0.26	0	0.23	0.27	0.37	[0.23, 0.23]	[[0.79, 0.23], [0.23, 0.21]]	[[0.76, 22.52], [22.65, 0.76]]	[0.79, 0.21]	0.02	0	0.23	0.27	0.25	[0.23, 0.23]	[[0.78, 0.23], [0.23, 0.21]]	[[0.76, 22.52], [22.77, 0.76]]	[0.78, 0.21]	0.63	0	0.24	0.26	0.56	[0.24, 0.24]	[[0.79, 0.24], [0.24, 0.21]]	[[0.76, 22.77], [22.12, 0.76]]	[0.79, 0.21]
pairs_0d8cf32	pairs	2	238	aac71351.1_aac71518.1	0.08	0	0.15	0.5	0.25	[0.15, 0.15]	[[0.74, 0.15], [0.15, 0.74]]	[[0.76, 14.21], [15.99, 0.76]]	[0.74, 0.74]	0.06	0	0.13	0.5	0.23	[0.13, 0.13]	[[0.74, 0.13], [0.13, 0.74]]	[[0.76, 14.91], [16.24, 0.76]]	[0.74, 0.74]	0.08	0	0.13	0.49	0.25	[0.13, 0.13]	[[0.74, 0.13], [0.13, 0.73]]	[[0.76, 14.82], [16.27, 0.76]]	[0.74, 0.73]	0.09	0	0.13	0.49	0.25	[0.13, 0.13]	[[0.74, 0.13], [0.13, 0.73]]	[[0.76, 14.69], [17.22, 0.76]]	[0.74, 0.73]	0.05	0	0.13	0.49	0.22	[0.13, 0.13]	[[0.74, 0.13], [0.13, 0.73]]	[[0.76, 15.01], [16.52, 0.76]]	[0.74, 0.73]
pairs_0d8e629	pairs	2	710	aac71515.1_aac71612.1	0.02	0	0.2	0.59	0.29	[0.2, 0.2]	[[0.77, 0.2], [0.2, 0.85]]	[[0.76, 17.3], [20.03, 0.76]]	[0.77, 0.85]	0.02	0	0.2	0.59	0.29	[0.2, 0.2]	[[0.77, 0.2], [0.2, 0.85]]	[[0.76, 17.3], [20.03, 0.76]]	[0.77, 0.85]	0.03	0	0.13	0.58	0.23	[0.13, 0.13]	[[0.77, 0.13], [0.13, 0.85]]	[[0.76, 21.95], [23.41, 0.76]]	[0.77, 0.85]	0.03	0	0.19	0.59	0.28	[0.19, 0.19]	[[0.77, 0.19], [0.19, 0.85]]	[[0.76, 17.42], [20.22, 0.76]]	[0.77, 0.85]	0.03	0	0.14	0.58	0.24	[0.14, 0.14]	[[0.77, 0.14], [0.14, 0.85]]	[[0.76, 20.14], [22.68, 0.76]]	[0.77, 0.85]
pairs_0d91cc9	pairs	2	694	aac71503.1_aac71518.1	0.05	0	0.24	0.63	0.35	[0.24, 0.24]	[[0.71, 0.24], [0.24, 0.75]]	[[0.76, 12.5], [18.29, 0.76]]	[0.71, 0.75]	0.05	0	0.21	0.63	0.32	[0.21, 0.21]	[[0.71, 0.21], [0.21, 0.74]]	[[0.76, 12.72], [21.24, 0.76]]	[0.71, 0.74]	0.05	0	0.24	0.63	0.35	[0.24, 0.24]	[[0.71, 0.24], [0.24, 0.75]]	[[0.76, 12.5], [18.29, 0.76]]	[0.71, 0.75]	0.05	0	0.22	0.62	0.33	[0.22, 0.22]	[[0.71, 0.22], [0.22, 0.75]]	[[0.76, 12.45], [19.83, 0.76]]	[0.71, 0.75]	0.05	0	0.21	0.62	0.32	[0.21, 0.21]	[[0.71, 0.21], [0.21, 0.74]]	[[0.76, 13.25], [20.73, 0.76]]	[0.71, 0.74]
pairs_0d97b63	pairs	2	898	aac71364.1_aac71515.1	0.05	0	0.17	0.48	0.25	[0.17, 0.17]	[[0.42, 0.17], [0.17, 0.71]]	[[0.76, 23.46], [22.78, 0.76]]	[0.42, 0.71]	0.05	0	0.17	0.48	0.25	[0.17, 0.17]	[[0.42, 0.17], [0.17, 0.71]]	[[0.76, 23.46], [22.78, 0.76]]	[0.42, 0.71]	0.04	0	0.15	0.48	0.23	[0.15, 0.15]	[[0.42, 0.15], [0.15, 0.71]]	[[0.76, 21.79], [20.59, 0.76]]	[0.42, 0.71]	0.04	0	0.16	0.48	0.24	[0.16, 0.16]	[[0.41, 0.16], [0.16, 0.71]]	[[0.76, 23.69], [23.05, 0.76]]	[0.41, 0.71]	0.04	0	0.13	0.46	0.22	[0.13, 0.13]	[[0.42, 0.13], [0.13, 0.7]]	[[0.76, 24.47], [25.17, 0.76]]	[0.42, 0.7]
pairs_0db13cf	pairs	2	1171	aac71289.1_aac71537.1	0	0	0.19	0.53	0.26	[0.19, 0.19]	[[0.63, 0.19], [0.19, 0.42]]	[[0.76, 22.73], [21.65, 0.76]]	[0.63, 0.42]	0	0	0.18	0.54	0.26	[0.18, 0.18]	[[0.65, 0.18], [0.18, 0.41]]	[[0.76, 22.57], [20.82, 0.76]]	[0.65, 0.41]	0	0	0.18	0.54	0.25	[0.18, 0.18]	[[0.64, 0.18], [0.18, 0.46]]	[[0.76, 22.75], [19.92, 0.76]]	[0.64, 0.46]	0	0	0.13	0.53	0.21	[0.13, 0.13]	[[0.63, 0.13], [0.13, 0.41]]	[[0.76, 27.01], [25.76, 0.76]]	[0.63, 0.41]	0	0	0.19	0.53	0.26	[0.19, 0.19]	[[0.63, 0.19], [0.19, 0.42]]	[[0.76, 22.73], [21.65, 0.76]]	[0.63, 0.42]
pairs_0dc4125	pairs	2	273	aac71579.1_aac72461.1	0.27	0	0.2	0.52	0.4	[0.2, 0.2]	[[0.89, 0.2], [0.2, 0.25]]	[[0.76, 11.53], [13.61, 0.76]]	[0.89, 0.25]	0.48	0	0.06	0.5	0.39	[0.06, 0.06]	[[0.9, 0.06], [0.06, 0.24]]	[[0.76, 24.76], [24.82, 0.76]]	[0.9, 0.24]	0.32	0	0.16	0.52	0.39	[0.16, 0.16]	[[0.9, 0.16], [0.16, 0.24]]	[[0.76, 12.39], [15.12, 0.76]]	[0.9, 0.24]	0.43	0	0.08	0.5	0.38	[0.08, 0.08]	[[0.89, 0.08], [0.08, 0.24]]	[[0.76, 21.03], [20.79, 0.76]]	[0.89, 0.24]	0.27	0	0.2	0.52	0.4	[0.2, 0.2]	[[0.89, 0.2], [0.2, 0.25]]	[[0.76, 11.53], [13.61, 0.76]]	[0.89, 0.25]
pairs_0debcd8	pairs	2	1493	aac71289.1_aac71360.1	0.02	0	0.15	0.51	0.23	[0.15, 0.15]	[[0.7, 0.15], [0.15, 0.51]]	[[0.76, 28.85], [28.95, 0.76]]	[0.7, 0.51]	0.02	0	0.15	0.51	0.23	[0.15, 0.15]	[[0.7, 0.15], [0.15, 0.51]]	[[0.76, 28.85], [28.95, 0.76]]	[0.7, 0.51]	0.02	0	0.14	0.48	0.22	[0.14, 0.14]	[[0.67, 0.14], [0.14, 0.52]]	[[0.76, 29.99], [30.08, 0.76]]	[0.67, 0.52]	0.02	0	0.15	0.48	0.22	[0.15, 0.15]	[[0.66, 0.15], [0.15, 0.51]]	[[0.76, 28.97], [28.62, 0.76]]	[0.66, 0.51]	0.02	0	0.15	0.48	0.22	[0.15, 0.15]	[[0.66, 0.15], [0.15, 0.52]]	[[0.76, 29.2], [28.05, 0.76]]	[0.66, 0.52]
pairs_0dede61	pairs	2	843	aac71223.1_aac71231.1	0	0	0.14	0.49	0.21	[0.14, 0.14]	[[0.63, 0.14], [0.14, 0.62]]	[[0.76, 24.73], [25.49, 0.76]]	[0.63, 0.62]	0	0	0.12	0.5	0.19	[0.12, 0.12]	[[0.63, 0.12], [0.12, 0.63]]	[[0.76, 26.62], [27.07, 0.76]]	[0.63, 0.63]	0	0	0.11	0.51	0.19	[0.11, 0.11]	[[0.65, 0.11], [0.11, 0.64]]	[[0.76, 24.96], [27.65, 0.76]]	[0.65, 0.64]	0	0	0.11	0.51	0.19	[0.11, 0.11]	[[0.64, 0.11], [0.11, 0.64]]	[[0.76, 28.3], [28.2, 0.76]]	[0.64, 0.64]	0	0	0.14	0.49	0.21	[0.14, 0.14]	[[0.63, 0.14], [0.14, 0.62]]	[[0.76, 24.73], [25.49, 0.76]]	[0.63, 0.62]
pairs_0def9b3	pairs	2	731	aac71338.1_aac71386.1	0.08	0	0.12	0.55	0.25	[0.12, 0.12]	[[0.69, 0.12], [0.12, 0.61]]	[[0.76, 25.16], [26.79, 0.76]]	[0.69, 0.61]	0.09	0	0.1	0.55	0.24	[0.1, 0.1]	[[0.69, 0.1], [0.1, 0.61]]	[[0.76, 25.53], [27.61, 0.76]]	[0.69, 0.61]	0.09	0	0.11	0.54	0.24	[0.11, 0.11]	[[0.69, 0.11], [0.11, 0.61]]	[[0.76, 26.3], [28.87, 0.76]]	[0.69, 0.61]	0.09	0	0.1	0.54	0.23	[0.1, 0.1]	[[0.69, 0.1], [0.1, 0.61]]	[[0.76, 24.44], [29.08, 0.76]]	[0.69, 0.61]	0.09	0	0.11	0.54	0.24	[0.11, 0.11]	[[0.69, 0.11], [0.11, 0.61]]	[[0.76, 27.18], [29.34, 0.76]]	[0.69, 0.61]
pairs_0df1e71	pairs	2	396	aac71377.1_aac71508.1	0.44	0	0.13	0.38	0.4	[0.13, 0.13]	[[0.36, 0.13], [0.13, 0.62]]	[[0.76, 16.29], [17.81, 0.76]]	[0.36, 0.62]	0.44	0	0.13	0.38	0.4	[0.13, 0.13]	[[0.36, 0.13], [0.13, 0.62]]	[[0.76, 16.29], [17.81, 0.76]]	[0.36, 0.62]	0.46	0	0.1	0.37	0.39	[0.1, 0.1]	[[0.36, 0.1], [0.1, 0.62]]	[[0.76, 19.32], [20.01, 0.76]]	[0.36, 0.62]	0.4	0	0.12	0.38	0.37	[0.12, 0.12]	[[0.38, 0.12], [0.12, 0.62]]	[[0.76, 19.66], [21.4, 0.76]]	[0.38, 0.62]	0.41	0	0.14	0.38	0.4	[0.14, 0.14]	[[0.38, 0.14], [0.14, 0.62]]	[[0.76, 16.92], [17.18, 0.76]]	[0.38, 0.62]
pairs_0e17f73	pairs	2	1341	aac71471.1_aac71570.2	0	0	0.25	0.63	0.33	[0.25, 0.25]	[[0.83, 0.25], [0.25, 0.84]]	[[0.76, 15.87], [16.66, 0.76]]	[0.83, 0.84]	0	0	0.25	0.63	0.33	[0.25, 0.25]	[[0.83, 0.25], [0.25, 0.84]]	[[0.76, 15.87], [16.66, 0.76]]	[0.83, 0.84]	0	0	0.15	0.62	0.25	[0.15, 0.15]	[[0.83, 0.15], [0.15, 0.84]]	[[0.76, 27.47], [26.63, 0.76]]	[0.83, 0.84]	0	0	0.14	0.62	0.24	[0.14, 0.14]	[[0.85, 0.14], [0.14, 0.83]]	[[0.76, 29.37], [28.29, 0.76]]	[0.85, 0.83]	0	0	0.14	0.62	0.23	[0.14, 0.14]	[[0.84, 0.14], [0.14, 0.83]]	[[0.76, 30.35], [30.07, 0.76]]	[0.84, 0.83]
pairs_0e1d92d	pairs	2	334	aac71324.2_aac71383.1	0.05	0	0.8	0.64	0.79	[0.8, 0.8]	[[0.91, 0.8], [0.8, 0.82]]	[[0.76, 1.66], [2.11, 0.76]]	[0.91, 0.82]	0.06	0	0.79	0.63	0.79	[0.79, 0.79]	[[0.91, 0.79], [0.79, 0.82]]	[[0.76, 1.67], [2.16, 0.76]]	[0.91, 0.82]	0.06	0	0.79	0.62	0.79	[0.79, 0.79]	[[0.91, 0.79], [0.79, 0.82]]	[[0.76, 1.69], [2.18, 0.76]]	[0.91, 0.82]	0.05	0	0.8	0.64	0.79	[0.8, 0.8]	[[0.91, 0.8], [0.8, 0.82]]	[[0.76, 1.66], [2.11, 0.76]]	[0.91, 0.82]	0.05	0	0.8	0.64	0.79	[0.8, 0.8]	[[0.91, 0.8], [0.8, 0.82]]	[[0.76, 1.73], [2.19, 0.76]]	[0.91, 0.82]
pairs_0e2b9b6	pairs	2	550	aac71523.1_aac71609.1	0	0	0.11	0.61	0.21	[0.11, 0.11]	[[0.91, 0.11], [0.11, 0.87]]	[[0.76, 25.97], [22.08, 0.76]]	[0.91, 0.87]	0	0	0.1	0.6	0.2	[0.1, 0.1]	[[0.91, 0.1], [0.1, 0.87]]	[[0.76, 28.69], [24.55, 0.76]]	[0.91, 0.87]	0	0	0.11	0.61	0.21	[0.11, 0.11]	[[0.91, 0.11], [0.11, 0.87]]	[[0.76, 25.97], [22.08, 0.76]]	[0.91, 0.87]	0	0	0.11	0.61	0.21	[0.11, 0.11]	[[0.91, 0.11], [0.11, 0.87]]	[[0.76, 25.81], [22.6, 0.76]]	[0.91, 0.87]	0	0	0.09	0.61	0.19	[0.09, 0.09]	[[0.91, 0.09], [0.09, 0.88]]	[[0.76, 28.77], [27.86, 0.76]]	[0.91, 0.88]
pairs_0e348cd	pairs	2	715	aac71264.1_aac72491.1	0.01	0	0.11	0.44	0.18	[0.11, 0.11]	[[0.6, 0.11], [0.11, 0.88]]	[[0.76, 26.94], [26.37, 0.76]]	[0.6, 0.88]	0	0	0.11	0.44	0.18	[0.11, 0.11]	[[0.61, 0.11], [0.11, 0.88]]	[[0.76, 27.0], [27.2, 0.76]]	[0.61, 0.88]	0	0	0.1	0.43	0.16	[0.1, 0.1]	[[0.61, 0.1], [0.1, 0.88]]	[[0.76, 28.5], [29.77, 0.76]]	[0.61, 0.88]	0	0	0.11	0.44	0.18	[0.11, 0.11]	[[0.61, 0.11], [0.11, 0.88]]	[[0.76, 27.15], [26.15, 0.76]]	[0.61, 0.88]	0	0	0.11	0.44	0.18	[0.11, 0.11]	[[0.61, 0.11], [0.11, 0.88]]	[[0.76, 27.55], [28.25, 0.76]]	[0.61, 0.88]
pairs_0e43f5f	pairs	2	827	aac71279.1_aac71430.1	0.15	0	0.12	0.44	0.26	[0.12, 0.12]	[[0.49, 0.12], [0.12, 0.25]]	[[0.76, 28.12], [27.52, 0.76]]	[0.49, 0.25]	0.11	0	0.11	0.44	0.23	[0.11, 0.11]	[[0.49, 0.11], [0.11, 0.25]]	[[0.76, 27.75], [27.56, 0.76]]	[0.49, 0.25]	0.05	0	0.1	0.44	0.19	[0.1, 0.1]	[[0.5, 0.1], [0.1, 0.26]]	[[0.76, 30.01], [29.45, 0.76]]	[0.5, 0.26]	0.04	0	0.12	0.43	0.2	[0.12, 0.12]	[[0.48, 0.12], [0.12, 0.26]]	[[0.76, 26.18], [26.06, 0.76]]	[0.48, 0.26]	0.05	0	0.1	0.44	0.19	[0.1, 0.1]	[[0.5, 0.1], [0.1, 0.27]]	[[0.76, 29.76], [29.66, 0.76]]	[0.5, 0.27]
pairs_0e44cc3	pairs	2	564	aac71595.1_aac71612.1	0	0	0.49	0.67	0.52	[0.49, 0.49]	[[0.85, 0.49], [0.49, 0.9]]	[[0.76, 6.71], [4.34, 0.76]]	[0.85, 0.9]	0	0	0.47	0.65	0.5	[0.47, 0.47]	[[0.85, 0.47], [0.47, 0.89]]	[[0.76, 7.64], [4.59, 0.76]]	[0.85, 0.89]	0	0	0.48	0.66	0.52	[0.48, 0.48]	[[0.85, 0.48], [0.48, 0.89]]	[[0.76, 7.32], [4.39, 0.76]]	[0.85, 0.89]	0	0	0.48	0.65	0.51	[0.48, 0.48]	[[0.85, 0.48], [0.48, 0.89]]	[[0.76, 6.98], [4.7, 0.76]]	[0.85, 0.89]	0	0	0.49	0.67	0.52	[0.49, 0.49]	[[0.85, 0.49], [0.49, 0.9]]	[[0.76, 6.71], [4.34, 0.76]]	[0.85, 0.9]
pairs_0e50f1e	pairs	2	435	aac71319.1_aac71609.1	0	0	0.14	0.51	0.21	[0.14, 0.14]	[[0.67, 0.14], [0.14, 0.87]]	[[0.76, 22.67], [22.11, 0.76]]	[0.67, 0.87]	0	0	0.11	0.5	0.19	[0.11, 0.11]	[[0.69, 0.11], [0.11, 0.86]]	[[0.76, 23.29], [19.76, 0.76]]	[0.69, 0.86]	0	0	0.09	0.49	0.17	[0.09, 0.09]	[[0.68, 0.09], [0.09, 0.87]]	[[0.76, 25.52], [23.46, 0.76]]	[0.68, 0.87]	0	0	0.09	0.49	0.17	[0.09, 0.09]	[[0.69, 0.09], [0.09, 0.86]]	[[0.76, 24.78], [22.19, 0.76]]	[0.69, 0.86]	0	0	0.14	0.51	0.21	[0.14, 0.14]	[[0.67, 0.14], [0.14, 0.87]]	[[0.76, 22.67], [22.11, 0.76]]	[0.67, 0.87]
pairs_0e72cc4	pairs	2	770	aac71311.1_aac71462.1	0.03	0	0.15	0.59	0.25	[0.15, 0.15]	[[0.59, 0.15], [0.15, 0.68]]	[[0.76, 23.16], [24.41, 0.76]]	[0.59, 0.68]	0.03	0	0.15	0.59	0.25	[0.15, 0.15]	[[0.59, 0.15], [0.15, 0.68]]	[[0.76, 23.16], [24.41, 0.76]]	[0.59, 0.68]	0.02	0	0.15	0.59	0.25	[0.15, 0.15]	[[0.57, 0.15], [0.15, 0.68]]	[[0.76, 23.49], [24.67, 0.76]]	[0.57, 0.68]	0.03	0	0.1	0.59	0.22	[0.1, 0.1]	[[0.59, 0.1], [0.1, 0.68]]	[[0.76, 26.43], [28.39, 0.76]]	[0.59, 0.68]	0.04	0	0.11	0.58	0.22	[0.11, 0.11]	[[0.6, 0.11], [0.11, 0.68]]	[[0.76, 24.78], [28.66, 0.76]]	[0.6, 0.68]
pairs_0e7747b	pairs	2	1192	aac71422.1_aac71444.1	0.04	0	0.21	0.52	0.29	[0.21, 0.21]	[[0.65, 0.21], [0.21, 0.7]]	[[0.76, 22.21], [19.29, 0.76]]	[0.65, 0.7]	0.05	0	0.17	0.51	0.26	[0.17, 0.17]	[[0.65, 0.17], [0.17, 0.71]]	[[0.76, 22.44], [18.66, 0.76]]	[0.65, 0.71]	0.04	0	0.21	0.52	0.29	[0.21, 0.21]	[[0.65, 0.21], [0.21, 0.7]]	[[0.76, 22.21], [19.29, 0.76]]	[0.65, 0.7]	0.05	0	0.19	0.52	0.28	[0.19, 0.19]	[[0.65, 0.19], [0.19, 0.7]]	[[0.76, 22.88], [21.0, 0.76]]	[0.65, 0.7]	0.04	0	0.21	0.52	0.29	[0.21, 0.21]	[[0.65, 0.21], [0.21, 0.71]]	[[0.76, 21.81], [19.92, 0.76]]	[0.65, 0.71]
pairs_0e7bd37	pairs	2	501	aac71228.1_aac71335.1	0.16	0	0.13	0.56	0.29	[0.13, 0.13]	[[0.85, 0.13], [0.13, 0.31]]	[[0.76, 17.13], [18.97, 0.76]]	[0.85, 0.31]	0.14	0	0.1	0.54	0.26	[0.1, 0.1]	[[0.85, 0.1], [0.1, 0.32]]	[[0.76, 20.53], [21.27, 0.76]]	[0.85, 0.32]	0.16	0	0.13	0.56	0.29	[0.13, 0.13]	[[0.85, 0.13], [0.13, 0.31]]	[[0.76, 17.13], [18.97, 0.76]]	[0.85, 0.31]	0.12	0	0.13	0.56	0.28	[0.13, 0.13]	[[0.85, 0.13], [0.13, 0.32]]	[[0.76, 16.79], [18.75, 0.76]]	[0.85, 0.32]	0.11	0	0.12	0.56	0.26	[0.12, 0.12]	[[0.85, 0.12], [0.12, 0.32]]	[[0.76, 17.88], [20.56, 0.76]]	[0.85, 0.32]
pairs_0e8b22f	pairs	2	238	aac71342.1_aac72461.1	0.49	0	0.1	0.45	0.42	[0.1, 0.1]	[[0.88, 0.1], [0.1, 0.25]]	[[0.76, 19.54], [19.56, 0.76]]	[0.88, 0.25]	0.37	0	0.08	0.45	0.34	[0.08, 0.08]	[[0.88, 0.08], [0.08, 0.25]]	[[0.76, 17.12], [19.48, 0.76]]	[0.88, 0.25]	0.51	0	0.08	0.44	0.41	[0.08, 0.08]	[[0.88, 0.08], [0.08, 0.25]]	[[0.76, 18.52], [19.42, 0.76]]	[0.88, 0.25]	0.3	0	0.11	0.45	0.33	[0.11, 0.11]	[[0.89, 0.11], [0.11, 0.24]]	[[0.76, 19.73], [18.65, 0.76]]	[0.89, 0.24]	0.53	0	0.07	0.44	0.41	[0.07, 0.07]	[[0.87, 0.07], [0.07, 0.27]]	[[0.76, 20.07], [20.15, 0.76]]	[0.87, 0.27]
pairs_0ecf31d	pairs	2	691	aac71433.1_aac72482.1	0.03	0	0.14	0.66	0.26	[0.14, 0.14]	[[0.46, 0.14], [0.14, 0.86]]	[[0.76, 21.56], [21.82, 0.76]]	[0.46, 0.86]	0.03	0	0.14	0.66	0.26	[0.14, 0.14]	[[0.46, 0.14], [0.14, 0.86]]	[[0.76, 21.56], [21.82, 0.76]]	[0.46, 0.86]	0.03	0	0.13	0.66	0.25	[0.13, 0.13]	[[0.45, 0.13], [0.13, 0.86]]	[[0.76, 25.7], [24.97, 0.76]]	[0.45, 0.86]	0.04	0	0.1	0.65	0.23	[0.1, 0.1]	[[0.46, 0.1], [0.1, 0.86]]	[[0.76, 27.84], [28.19, 0.76]]	[0.46, 0.86]	0.02	0	0.14	0.66	0.25	[0.14, 0.14]	[[0.43, 0.14], [0.14, 0.86]]	[[0.76, 24.86], [23.92, 0.76]]	[0.43, 0.86]
pairs_0f03b45	pairs	2	381	aac71351.1_aac71466.1	0.07	0	0.49	0.81	0.59	[0.49, 0.49]	[[0.71, 0.49], [0.49, 0.93]]	[[0.76, 6.09], [5.35, 0.76]]	[0.71, 0.93]	0.07	0	0.47	0.81	0.57	[0.47, 0.47]	[[0.71, 0.47], [0.47, 0.93]]	[[0.76, 7.06], [5.73, 0.76]]	[0.71, 0.93]	0.07	0	0.49	0.81	0.59	[0.49, 0.49]	[[0.71, 0.49], [0.49, 0.93]]	[[0.76, 6.09], [5.35, 0.76]]	[0.71, 0.93]	0.07	0	0.45	0.81	0.56	[0.45, 0.45]	[[0.7, 0.45], [0.45, 0.93]]	[[0.76, 6.85], [5.32, 0.76]]	[0.7, 0.93]	0.07	0	0.46	0.81	0.56	[0.46, 0.46]	[[0.71, 0.46], [0.46, 0.93]]	[[0.76, 6.61], [5.26, 0.76]]	[0.71, 0.93]
pairs_0f1170b	pairs	2	1060	aac71231.1_aac71341.1	0.11	0	0.16	0.43	0.26	[0.16, 0.16]	[[0.6, 0.16], [0.16, 0.54]]	[[0.76, 22.47], [21.04, 0.76]]	[0.6, 0.54]	0.11	0	0.16	0.43	0.26	[0.16, 0.16]	[[0.6, 0.16], [0.16, 0.54]]	[[0.76, 22.47], [21.04, 0.76]]	[0.6, 0.54]	0.07	0	0.15	0.44	0.24	[0.15, 0.15]	[[0.61, 0.15], [0.15, 0.54]]	[[0.76, 23.43], [22.31, 0.76]]	[0.61, 0.54]	0.05	0	0.15	0.44	0.23	[0.15, 0.15]	[[0.62, 0.15], [0.15, 0.55]]	[[0.76, 22.67], [22.57, 0.76]]	[0.62, 0.55]	0.09	0	0.14	0.44	0.25	[0.14, 0.14]	[[0.62, 0.14], [0.14, 0.54]]	[[0.76, 23.93], [22.67, 0.76]]	[0.62, 0.54]
pairs_0f21453	pairs	2	392	aac71223.1_aac71518.1	0	0	0.57	0.69	0.59	[0.57, 0.57]	[[0.8, 0.57], [0.57, 0.76]]	[[0.76, 6.94], [8.19, 0.76]]	[0.8, 0.76]	0	0	0.57	0.69	0.59	[0.57, 0.57]	[[0.8, 0.57], [0.57, 0.76]]	[[0.76, 6.94], [8.19, 0.76]]	[0.8, 0.76]	0	0	0.52	0.69	0.56	[0.52, 0.52]	[[0.82, 0.52], [0.52, 0.75]]	[[0.76, 8.53], [9.77, 0.76]]	[0.82, 0.75]	0	0	0.53	0.69	0.56	[0.53, 0.53]	[[0.81, 0.53], [0.53, 0.75]]	[[0.76, 7.89], [9.26, 0.76]]	[0.81, 0.75]	0	0	0.47	0.66	0.51	[0.47, 0.47]	[[0.8, 0.47], [0.47, 0.75]]	[[0.76, 9.49], [11.33, 0.76]]	[0.8, 0.75]
pairs_0f2163c	pairs	2	371	aac71508.1_aac72478.1	0.14	0	0.13	0.48	0.27	[0.13, 0.13]	[[0.55, 0.13], [0.13, 0.87]]	[[0.76, 20.45], [23.94, 0.76]]	[0.55, 0.87]	0.13	0	0.07	0.46	0.22	[0.07, 0.07]	[[0.55, 0.07], [0.07, 0.87]]	[[0.76, 22.99], [27.06, 0.76]]	[0.55, 0.87]	0.15	0	0.08	0.47	0.24	[0.08, 0.08]	[[0.55, 0.08], [0.08, 0.87]]	[[0.76, 22.97], [23.8, 0.76]]	[0.55, 0.87]	0.15	0	0.08	0.46	0.23	[0.08, 0.08]	[[0.55, 0.08], [0.08, 0.87]]	[[0.76, 21.29], [27.35, 0.76]]	[0.55, 0.87]	0.14	0	0.13	0.48	0.27	[0.13, 0.13]	[[0.55, 0.13], [0.13, 0.87]]	[[0.76, 20.45], [23.94, 0.76]]	[0.55, 0.87]
pairs_0f336c4	pairs	2	630	aac71429.1_aac71444.1	0.18	0	0.62	0.64	0.71	[0.62, 0.62]	[[0.38, 0.62], [0.62, 0.78]]	[[0.76, 2.55], [2.99, 0.76]]	[0.38, 0.78]	0.14	0	0.62	0.63	0.69	[0.62, 0.62]	[[0.38, 0.62], [0.62, 0.78]]	[[0.76, 2.41], [2.82, 0.76]]	[0.38, 0.78]	0.15	0	0.62	0.63	0.7	[0.62, 0.62]	[[0.38, 0.62], [0.62, 0.78]]	[[0.76, 2.43], [2.7, 0.76]]	[0.38, 0.78]	0.12	0	0.62	0.62	0.68	[0.62, 0.62]	[[0.38, 0.62], [0.62, 0.78]]	[[0.76, 2.46], [2.96, 0.76]]	[0.38, 0.78]	0.18	0	0.62	0.64	0.71	[0.62, 0.62]	[[0.38, 0.62], [0.62, 0.78]]	[[0.76, 2.55], [2.99, 0.76]]	[0.38, 0.78]
pairs_0f372d6	pairs	2	977	aac71279.1_aac71537.1	0.02	0	0.17	0.41	0.23	[0.17, 0.17]	[[0.48, 0.17], [0.17, 0.42]]	[[0.76, 22.07], [25.54, 0.76]]	[0.48, 0.42]	0.02	0	0.17	0.41	0.23	[0.17, 0.17]	[[0.48, 0.17], [0.17, 0.42]]	[[0.76, 22.07], [25.54, 0.76]]	[0.48, 0.42]	0.01	0	0.15	0.4	0.21	[0.15, 0.15]	[[0.49, 0.15], [0.15, 0.4]]	[[0.76, 21.56], [24.7, 0.76]]	[0.49, 0.4]	0.01	0	0.14	0.4	0.2	[0.14, 0.14]	[[0.5, 0.14], [0.14, 0.42]]	[[0.76, 25.35], [26.06, 0.76]]	[0.5, 0.42]	0.01	0	0.14	0.41	0.2	[0.14, 0.14]	[[0.5, 0.14], [0.14, 0.41]]	[[0.76, 24.82], [26.21, 0.76]]	[0.5, 0.41]
pairs_0f421ff	pairs	2	2166	aac71282.1_aac71646.1	0.01	0	0.19	0.49	0.26	[0.19, 0.19]	[[0.64, 0.19], [0.19, 0.37]]	[[0.76, 26.57], [22.06, 0.76]]	[0.64, 0.37]	0.01	0	0.19	0.47	0.25	[0.19, 0.19]	[[0.6, 0.19], [0.19, 0.38]]	[[0.76, 27.72], [26.28, 0.76]]	[0.6, 0.38]	0.01	0	0.19	0.47	0.25	[0.19, 0.19]	[[0.59, 0.19], [0.19, 0.37]]	[[0.76, 28.36], [24.92, 0.76]]	[0.59, 0.37]	0.02	0	0.19	0.47	0.25	[0.19, 0.19]	[[0.6, 0.19], [0.19, 0.37]]	[[0.76, 27.3], [25.22, 0.76]]	[0.6, 0.37]	0.01	0	0.19	0.47	0.25	[0.19, 0.19]	[[0.6, 0.19], [0.19, 0.36]]	[[0.76, 27.58], [24.94, 0.76]]	[0.6, 0.36]
pairs_0f4acaf	pairs	2	247	aac71371.1_aac71383.1	0.1	0	0.06	0.53	0.2	[0.06, 0.06]	[[0.76, 0.06], [0.06, 0.85]]	[[0.76, 21.54], [24.3, 0.76]]	[0.76, 0.85]	0.09	0	0.05	0.53	0.19	[0.05, 0.05]	[[0.76, 0.05], [0.05, 0.86]]	[[0.76, 24.11], [24.73, 0.76]]	[0.76, 0.86]	0.09	0	0.05	0.53	0.19	[0.05, 0.05]	[[0.76, 0.05], [0.05, 0.86]]	[[0.76, 25.18], [26.11, 0.76]]	[0.76, 0.86]	0.1	0	0.06	0.53	0.2	[0.06, 0.06]	[[0.76, 0.06], [0.06, 0.85]]	[[0.76, 21.54], [24.3, 0.76]]	[0.76, 0.85]	0.08	0	0.05	0.54	0.19	[0.05, 0.05]	[[0.77, 0.05], [0.05, 0.86]]	[[0.76, 24.24], [23.85, 0.76]]	[0.77, 0.86]
pairs_0f501db	pairs	2	465	aac71228.1_aac71541.1	0.09	0	0.17	0.6	0.3	[0.17, 0.17]	[[0.87, 0.17], [0.17, 0.61]]	[[0.76, 13.56], [14.09, 0.76]]	[0.87, 0.61]	0.11	0	0.11	0.58	0.26	[0.11, 0.11]	[[0.84, 0.11], [0.11, 0.59]]	[[0.76, 19.23], [16.33, 0.76]]	[0.84, 0.59]	0.09	0	0.08	0.57	0.22	[0.08, 0.08]	[[0.84, 0.08], [0.08, 0.59]]	[[0.76, 25.31], [26.12, 0.76]]	[0.84, 0.59]	0.08	0	0.1	0.57	0.23	[0.1, 0.1]	[[0.83, 0.1], [0.1, 0.6]]	[[0.76, 19.24], [18.75, 0.76]]	[0.83, 0.6]	0.09	0	0.17	0.6	0.3	[0.17, 0.17]	[[0.87, 0.17], [0.17, 0.61]]	[[0.76, 13.56], [14.09, 0.76]]	[0.87, 0.61]
pairs_0f51372	pairs	2	1253	aac71413.1_aac71619.1	0.01	0	0.13	0.52	0.22	[0.13, 0.13]	[[0.7, 0.13], [0.13, 0.86]]	[[0.76, 29.38], [29.47, 0.76]]	[0.7, 0.86]	0.01	0	0.13	0.53	0.22	[0.13, 0.13]	[[0.71, 0.13], [0.13, 0.87]]	[[0.76, 29.87], [29.99, 0.76]]	[0.71, 0.87]	0.01	0	0.13	0.52	0.22	[0.13, 0.13]	[[0.7, 0.13], [0.13, 0.86]]	[[0.76, 29.38], [29.47, 0.76]]	[0.7, 0.86]	0.01	0	0.13	0.53	0.21	[0.13, 0.13]	[[0.71, 0.13], [0.13, 0.87]]	[[0.76, 30.39], [30.22, 0.76]]	[0.71, 0.87]	0.01	0	0.13	0.53	0.22	[0.13, 0.13]	[[0.71, 0.13], [0.13, 0.86]]	[[0.76, 29.6], [29.41, 0.76]]	[0.71, 0.86]
pairs_0f6ac13	pairs	2	1618	aac71228.1_aac71282.1	0	0	0.36	0.61	0.41	[0.36, 0.36]	[[0.79, 0.36], [0.36, 0.65]]	[[0.76, 18.12], [16.84, 0.76]]	[0.79, 0.65]	0	0	0.34	0.61	0.4	[0.34, 0.34]	[[0.79, 0.34], [0.34, 0.65]]	[[0.76, 19.29], [16.95, 0.76]]	[0.79, 0.65]	0	0	0.32	0.6	0.38	[0.32, 0.32]	[[0.79, 0.32], [0.32, 0.64]]	[[0.76, 20.78], [18.8, 0.76]]	[0.79, 0.64]	0	0	0.3	0.6	0.36	[0.3, 0.3]	[[0.79, 0.3], [0.3, 0.65]]	[[0.76, 21.87], [18.03, 0.76]]	[0.79, 0.65]	0	0	0.35	0.61	0.4	[0.35, 0.35]	[[0.79, 0.35], [0.35, 0.65]]	[[0.76, 18.53], [17.2, 0.76]]	[0.79, 0.65]
pairs_0f7ba52	pairs	2	1104	aac71287.1_aac71508.1	0.09	0	0.16	0.49	0.27	[0.16, 0.16]	[[0.54, 0.16], [0.16, 0.47]]	[[0.76, 23.63], [22.66, 0.76]]	[0.54, 0.47]	0.09	0	0.16	0.49	0.27	[0.16, 0.16]	[[0.55, 0.16], [0.16, 0.49]]	[[0.76, 23.36], [22.91, 0.76]]	[0.55, 0.49]	0.09	0	0.16	0.49	0.27	[0.16, 0.16]	[[0.54, 0.16], [0.16, 0.47]]	[[0.76, 23.63], [22.66, 0.76]]	[0.54, 0.47]	0.09	0	0.14	0.48	0.26	[0.14, 0.14]	[[0.54, 0.14], [0.14, 0.49]]	[[0.76, 26.94], [27.07, 0.76]]	[0.54, 0.49]	0.08	0	0.14	0.48	0.25	[0.14, 0.14]	[[0.55, 0.14], [0.14, 0.48]]	[[0.76, 24.48], [23.81, 0.76]]	[0.55, 0.48]
pairs_0fa989c	pairs	2	460	aac71591.1_aac71612.1	0.15	0	0.11	0.53	0.27	[0.11, 0.11]	[[0.55, 0.11], [0.11, 0.9]]	[[0.76, 22.4], [23.34, 0.76]]	[0.55, 0.9]	0.15	0	0.11	0.53	0.27	[0.11, 0.11]	[[0.55, 0.11], [0.11, 0.9]]	[[0.76, 22.4], [23.34, 0.76]]	[0.55, 0.9]	0.15	0	0.09	0.53	0.25	[0.09, 0.09]	[[0.56, 0.09], [0.09, 0.91]]	[[0.76, 24.44], [22.88, 0.76]]	[0.56, 0.91]	0.15	0	0.09	0.52	0.25	[0.09, 0.09]	[[0.56, 0.09], [0.09, 0.91]]	[[0.76, 25.5], [24.35, 0.76]]	[0.56, 0.91]	0.15	0	0.1	0.53	0.26	[0.1, 0.1]	[[0.56, 0.1], [0.1, 0.91]]	[[0.76, 24.04], [22.35, 0.76]]	[0.56, 0.91]
pairs_0fb4368	pairs	2	865	aac71243.1_aac71580.1	0.03	0	0.32	0.54	0.37	[0.32, 0.32]	[[0.78, 0.32], [0.32, 0.61]]	[[0.76, 15.96], [19.13, 0.76]]	[0.78, 0.61]	0.04	0	0.15	0.54	0.25	[0.15, 0.15]	[[0.78, 0.15], [0.15, 0.61]]	[[0.76, 22.95], [25.46, 0.76]]	[0.78, 0.61]	0.03	0	0.32	0.54	0.37	[0.32, 0.32]	[[0.78, 0.32], [0.32, 0.61]]	[[0.76, 15.96], [19.13, 0.76]]	[0.78, 0.61]	0.02	0	0.31	0.54	0.36	[0.31, 0.31]	[[0.77, 0.31], [0.31, 0.61]]	[[0.76, 16.73], [19.17, 0.76]]	[0.77, 0.61]	0.03	0	0.29	0.54	0.36	[0.29, 0.29]	[[0.77, 0.29], [0.29, 0.61]]	[[0.76, 17.15], [19.56, 0.76]]	[0.77, 0.61]
pairs_0fbb8b1	pairs	2	471	aac71326.1_aac71386.1	0.14	0	0.43	0.64	0.54	[0.43, 0.43]	[[0.88, 0.43], [0.43, 0.63]]	[[0.76, 8.84], [8.27, 0.76]]	[0.88, 0.63]	0.13	0	0.3	0.6	0.42	[0.3, 0.3]	[[0.87, 0.3], [0.3, 0.63]]	[[0.76, 12.92], [12.16, 0.76]]	[0.87, 0.63]	0.14	0	0.43	0.64	0.54	[0.43, 0.43]	[[0.88, 0.43], [0.43, 0.63]]	[[0.76, 8.84], [8.27, 0.76]]	[0.88, 0.63]	0.13	0	0.34	0.61	0.46	[0.34, 0.34]	[[0.87, 0.34], [0.34, 0.63]]	[[0.76, 11.12], [10.51, 0.76]]	[0.87, 0.63]	0.14	0	0.31	0.6	0.44	[0.31, 0.31]	[[0.87, 0.31], [0.31, 0.63]]	[[0.76, 11.75], [11.03, 0.76]]	[0.87, 0.63]
pairs_0fc7770	pairs	2	523	aac71228.1_aac71612.1	0	0	0.18	0.57	0.26	[0.18, 0.18]	[[0.86, 0.18], [0.18, 0.9]]	[[0.76, 19.8], [17.9, 0.76]]	[0.86, 0.9]	0	0	0.13	0.53	0.21	[0.13, 0.13]	[[0.85, 0.13], [0.13, 0.91]]	[[0.76, 27.49], [19.36, 0.76]]	[0.85, 0.91]	0	0	0.18	0.57	0.26	[0.18, 0.18]	[[0.86, 0.18], [0.18, 0.9]]	[[0.76, 19.54], [17.87, 0.76]]	[0.86, 0.9]	0	0	0.16	0.56	0.24	[0.16, 0.16]	[[0.85, 0.16], [0.16, 0.9]]	[[0.76, 19.21], [17.41, 0.76]]	[0.85, 0.9]	0	0	0.18	0.57	0.26	[0.18, 0.18]	[[0.86, 0.18], [0.18, 0.9]]	[[0.76, 19.8], [17.9, 0.76]]	[0.86, 0.9]
pairs_0fd4caf	pairs	2	461	aac71390.1_aac71609.1	0	0	0.15	0.58	0.23	[0.15, 0.15]	[[0.92, 0.15], [0.15, 0.81]]	[[0.76, 15.93], [17.95, 0.76]]	[0.92, 0.81]	0	0	0.12	0.56	0.2	[0.12, 0.12]	[[0.92, 0.12], [0.12, 0.82]]	[[0.76, 20.38], [22.41, 0.76]]	[0.92, 0.82]	0	0	0.14	0.57	0.23	[0.14, 0.14]	[[0.92, 0.14], [0.14, 0.81]]	[[0.76, 17.78], [17.71, 0.76]]	[0.92, 0.81]	0	0	0.14	0.57	0.23	[0.14, 0.14]	[[0.92, 0.14], [0.14, 0.82]]	[[0.76, 16.31], [18.5, 0.76]]	[0.92, 0.82]	0	0	0.13	0.56	0.21	[0.13, 0.13]	[[0.92, 0.13], [0.13, 0.82]]	[[0.76, 18.33], [20.13, 0.76]]	[0.92, 0.82]
pairs_0feba05	pairs	2	515	aac71472.1_aac71569.1	0	0	0.16	0.55	0.24	[0.16, 0.16]	[[0.73, 0.16], [0.16, 0.9]]	[[0.76, 20.42], [22.16, 0.76]]	[0.73, 0.9]	0	0	0.16	0.55	0.24	[0.16, 0.16]	[[0.73, 0.16], [0.16, 0.9]]	[[0.76, 20.42], [22.16, 0.76]]	[0.73, 0.9]	0	0	0.16	0.55	0.23	[0.16, 0.16]	[[0.73, 0.16], [0.16, 0.9]]	[[0.76, 20.21], [22.94, 0.76]]	[0.73, 0.9]	0	0	0.09	0.54	0.18	[0.09, 0.09]	[[0.72, 0.09], [0.09, 0.9]]	[[0.76, 27.8], [25.0, 0.76]]	[0.72, 0.9]	0	0	0.1	0.54	0.19	[0.1, 0.1]	[[0.71, 0.1], [0.1, 0.9]]	[[0.76, 27.31], [24.93, 0.76]]	[0.71, 0.9]
pairs_0febd87	pairs	2	298	aac71612.1_abc59631.1	0.21	0	0.22	0.77	0.44	[0.22, 0.22]	[[0.91, 0.22], [0.22, 0.29]]	[[0.76, 7.01], [9.59, 0.76]]	[0.91, 0.29]	0.21	0	0.22	0.77	0.43	[0.22, 0.22]	[[0.91, 0.22], [0.22, 0.29]]	[[0.76, 7.29], [10.35, 0.76]]	[0.91, 0.29]	0.16	0	0.22	0.77	0.41	[0.22, 0.22]	[[0.91, 0.22], [0.22, 0.3]]	[[0.76, 7.5], [10.21, 0.76]]	[0.91, 0.3]	0.18	0	0.22	0.77	0.42	[0.22, 0.22]	[[0.91, 0.22], [0.22, 0.29]]	[[0.76, 7.61], [10.59, 0.76]]	[0.91, 0.29]	0.21	0	0.22	0.77	0.44	[0.22, 0.22]	[[0.91, 0.22], [0.22, 0.29]]	[[0.76, 7.01], [9.59, 0.76]]	[0.91, 0.29]
pairs_1009a22	pairs	2	982	aac71289.1_aac71380.1	0.02	0	0.18	0.65	0.28	[0.18, 0.18]	[[0.7, 0.18], [0.18, 0.53]]	[[0.76, 24.42], [24.99, 0.76]]	[0.7, 0.53]	0.02	0	0.14	0.65	0.25	[0.14, 0.14]	[[0.71, 0.14], [0.14, 0.52]]	[[0.76, 26.83], [28.31, 0.76]]	[0.71, 0.52]	0.01	0	0.15	0.65	0.26	[0.15, 0.15]	[[0.7, 0.15], [0.15, 0.52]]	[[0.76, 26.49], [27.74, 0.76]]	[0.7, 0.52]	0.02	0	0.18	0.65	0.28	[0.18, 0.18]	[[0.7, 0.18], [0.18, 0.53]]	[[0.76, 24.42], [24.99, 0.76]]	[0.7, 0.53]	0.02	0	0.13	0.64	0.24	[0.13, 0.13]	[[0.69, 0.13], [0.13, 0.52]]	[[0.76, 28.29], [27.89, 0.76]]	[0.69, 0.52]
pairs_1026d3f	pairs	2	564	aac71472.1_aac71573.1	0.14	0	0.1	0.43	0.24	[0.1, 0.1]	[[0.76, 0.1], [0.1, 0.65]]	[[0.76, 25.14], [22.91, 0.76]]	[0.76, 0.65]	0.14	0	0.09	0.42	0.23	[0.09, 0.09]	[[0.76, 0.09], [0.09, 0.63]]	[[0.76, 26.36], [25.43, 0.76]]	[0.76, 0.63]	0.15	0	0.09	0.43	0.23	[0.09, 0.09]	[[0.76, 0.09], [0.09, 0.64]]	[[0.76, 27.23], [27.55, 0.76]]	[0.76, 0.64]	0.15	0	0.09	0.43	0.24	[0.09, 0.09]	[[0.76, 0.09], [0.09, 0.64]]	[[0.76, 27.03], [26.51, 0.76]]	[0.76, 0.64]	0.15	0	0.09	0.43	0.23	[0.09, 0.09]	[[0.76, 0.09], [0.09, 0.64]]	[[0.76, 28.25], [26.76, 0.76]]	[0.76, 0.64]
pairs_1031aa1	pairs	2	329	aac71243.1_aac71541.1	0.18	0	0.09	0.41	0.24	[0.09, 0.09]	[[0.74, 0.09], [0.09, 0.6]]	[[0.76, 24.49], [23.2, 0.76]]	[0.74, 0.6]	0.19	0	0.05	0.4	0.22	[0.05, 0.05]	[[0.73, 0.05], [0.05, 0.63]]	[[0.76, 28.85], [29.83, 0.76]]	[0.73, 0.63]	0.14	0	0.07	0.39	0.2	[0.07, 0.07]	[[0.7, 0.07], [0.07, 0.6]]	[[0.76, 26.88], [26.57, 0.76]]	[0.7, 0.6]	0.18	0	0.09	0.41	0.24	[0.09, 0.09]	[[0.74, 0.09], [0.09, 0.6]]	[[0.76, 24.49], [23.2, 0.76]]	[0.74, 0.6]	0.18	0	0.05	0.39	0.21	[0.05, 0.05]	[[0.72, 0.05], [0.05, 0.59]]	[[0.76, 29.39], [29.22, 0.76]]	[0.72, 0.59]
pairs_104c1b0	pairs	2	1160	aac71264.1_aac71580.1	0.02	0	0.13	0.47	0.21	[0.13, 0.13]	[[0.61, 0.13], [0.13, 0.63]]	[[0.76, 28.68], [29.67, 0.76]]	[0.61, 0.63]	0.01	0	0.13	0.47	0.2	[0.13, 0.13]	[[0.61, 0.13], [0.13, 0.62]]	[[0.76, 29.56], [29.98, 0.76]]	[0.61, 0.62]	0.01	0	0.13	0.47	0.2	[0.13, 0.13]	[[0.61, 0.13], [0.13, 0.64]]	[[0.76, 29.27], [29.7, 0.76]]	[0.61, 0.64]	0.02	0	0.13	0.47	0.21	[0.13, 0.13]	[[0.61, 0.13], [0.13, 0.63]]	[[0.76, 28.68], [29.67, 0.76]]	[0.61, 0.63]	0.02	0	0.13	0.47	0.2	[0.13, 0.13]	[[0.61, 0.13], [0.13, 0.64]]	[[0.76, 28.88], [29.39, 0.76]]	[0.61, 0.64]
pairs_105fdcb	pairs	2	695	aac71231.1_aac71371.1	0.03	0	0.09	0.56	0.2	[0.09, 0.09]	[[0.63, 0.09], [0.09, 0.62]]	[[0.76, 29.38], [29.52, 0.76]]	[0.63, 0.62]	0.03	0	0.09	0.56	0.2	[0.09, 0.09]	[[0.62, 0.09], [0.09, 0.63]]	[[0.76, 29.42], [29.53, 0.76]]	[0.62, 0.63]	0.03	0	0.09	0.56	0.2	[0.09, 0.09]	[[0.62, 0.09], [0.09, 0.62]]	[[0.76, 29.88], [29.83, 0.76]]	[0.62, 0.62]	0.03	0	0.09	0.56	0.2	[0.09, 0.09]	[[0.63, 0.09], [0.09, 0.62]]	[[0.76, 29.68], [29.47, 0.76]]	[0.63, 0.62]	0.03	0	0.09	0.56	0.2	[0.09, 0.09]	[[0.63, 0.09], [0.09, 0.62]]	[[0.76, 29.38], [29.52, 0.76]]	[0.63, 0.62]
pairs_10681cf	pairs	2	333	aac71266.1_aac71621.1	0.08	0	0.16	0.67	0.3	[0.16, 0.16]	[[0.91, 0.16], [0.16, 0.6]]	[[0.76, 19.24], [17.71, 0.76]]	[0.91, 0.6]	0.09	0	0.06	0.65	0.23	[0.06, 0.06]	[[0.92, 0.06], [0.06, 0.61]]	[[0.76, 27.13], [23.73, 0.76]]	[0.92, 0.61]	0.09	0	0.07	0.65	0.23	[0.07, 0.07]	[[0.92, 0.07], [0.07, 0.61]]	[[0.76, 26.29], [22.98, 0.76]]	[0.92, 0.61]	0.09	0	0.13	0.67	0.28	[0.13, 0.13]	[[0.91, 0.13], [0.13, 0.6]]	[[0.76, 20.62], [18.02, 0.76]]	[0.91, 0.6]	0.08	0	0.16	0.67	0.3	[0.16, 0.16]	[[0.91, 0.16], [0.16, 0.6]]	[[0.76, 19.24], [17.71, 0.76]]	[0.91, 0.6]
pairs_10a350b	pairs	2	423	aac71311.1_aac71569.1	0	0	0.11	0.63	0.21	[0.11, 0.11]	[[0.61, 0.11], [0.11, 0.89]]	[[0.76, 18.01], [20.04, 0.76]]	[0.61, 0.89]	0	0	0.11	0.63	0.21	[0.11, 0.11]	[[0.61, 0.11], [0.11, 0.89]]	[[0.76, 18.01], [20.04, 0.76]]	[0.61, 0.89]	0	0	0.07	0.62	0.18	[0.07, 0.07]	[[0.63, 0.07], [0.07, 0.9]]	[[0.76, 29.46], [26.71, 0.76]]	[0.63, 0.9]	0	0	0.08	0.62	0.19	[0.08, 0.08]	[[0.62, 0.08], [0.08, 0.89]]	[[0.76, 23.6], [24.89, 0.76]]	[0.62, 0.89]	0	0	0.07	0.62	0.18	[0.07, 0.07]	[[0.63, 0.07], [0.07, 0.89]]	[[0.76, 29.9], [27.75, 0.76]]	[0.63, 0.89]
pairs_10b39b2	pairs	2	1742	aac71282.1_aac71444.1	0.01	0	0.18	0.53	0.25	[0.18, 0.18]	[[0.61, 0.18], [0.18, 0.62]]	[[0.76, 24.4], [23.95, 0.76]]	[0.61, 0.62]	0.01	0	0.16	0.54	0.25	[0.16, 0.16]	[[0.63, 0.16], [0.16, 0.62]]	[[0.76, 26.04], [26.76, 0.76]]	[0.63, 0.62]	0.01	0	0.18	0.53	0.25	[0.18, 0.18]	[[0.61, 0.18], [0.18, 0.62]]	[[0.76, 24.4], [23.95, 0.76]]	[0.61, 0.62]	0.02	0	0.16	0.52	0.24	[0.16, 0.16]	[[0.61, 0.16], [0.16, 0.61]]	[[0.76, 29.27], [29.81, 0.76]]	[0.61, 0.61]	0.02	0	0.17	0.52	0.25	[0.17, 0.17]	[[0.61, 0.17], [0.17, 0.62]]	[[0.76, 26.24], [26.0, 0.76]]	[0.61, 0.62]
pairs_1101e1f	pairs	2	139	abc59631.1_abc59632.1	0.63	0	0.03	0.32	0.4	[0.03, 0.03]	[[0.34, 0.03], [0.03, 0.47]]	[[0.76, 23.33], [23.5, 0.76]]	[0.34, 0.47]	0.59	0	0.05	0.3	0.39	[0.05, 0.05]	[[0.33, 0.05], [0.05, 0.43]]	[[0.77, 19.42], [20.87, 0.76]]	[0.33, 0.43]	0.45	0	0.04	0.31	0.31	[0.04, 0.04]	[[0.3, 0.04], [0.04, 0.45]]	[[0.77, 22.97], [24.14, 0.76]]	[0.3, 0.45]	0.58	0	0.05	0.33	0.39	[0.05, 0.05]	[[0.33, 0.05], [0.05, 0.47]]	[[0.77, 19.39], [19.13, 0.76]]	[0.33, 0.47]	0.45	0	0.05	0.34	0.33	[0.05, 0.05]	[[0.31, 0.05], [0.05, 0.49]]	[[0.77, 20.04], [20.43, 0.76]]	[0.31, 0.49]
pairs_111e421	pairs	2	395	aac71369.1_aac71518.1	0.13	0	0.11	0.55	0.26	[0.11, 0.11]	[[0.76, 0.11], [0.11, 0.8]]	[[0.76, 24.61], [21.03, 0.76]]	[0.76, 0.8]	0.12	0	0.08	0.54	0.23	[0.08, 0.08]	[[0.76, 0.08], [0.08, 0.8]]	[[0.76, 25.76], [24.37, 0.76]]	[0.76, 0.8]	0.12	0	0.08	0.54	0.23	[0.08, 0.08]	[[0.76, 0.08], [0.08, 0.8]]	[[0.76, 28.67], [22.81, 0.76]]	[0.76, 0.8]	0.13	0	0.09	0.54	0.25	[0.09, 0.09]	[[0.76, 0.09], [0.09, 0.79]]	[[0.76, 26.17], [22.45, 0.76]]	[0.76, 0.79]	0.13	0	0.11	0.55	0.26	[0.11, 0.11]	[[0.76, 0.11], [0.11, 0.8]]	[[0.76, 24.61], [21.03, 0.76]]	[0.76, 0.8]
pairs_111eb38	pairs	2	779	aac71266.1_aac71503.1	0.05	0	0.52	0.66	0.57	[0.52, 0.52]	[[0.91, 0.52], [0.52, 0.7]]	[[0.76, 13.78], [9.57, 0.76]]	[0.91, 0.7]	0.05	0	0.47	0.65	0.53	[0.47, 0.47]	[[0.91, 0.47], [0.47, 0.7]]	[[0.76, 15.33], [10.48, 0.76]]	[0.91, 0.7]	0.05	0	0.48	0.65	0.54	[0.48, 0.48]	[[0.91, 0.48], [0.48, 0.7]]	[[0.76, 14.77], [9.93, 0.76]]	[0.91, 0.7]	0.05	0	0.52	0.66	0.57	[0.52, 0.52]	[[0.91, 0.52], [0.52, 0.7]]	[[0.76, 13.78], [9.57, 0.76]]	[0.91, 0.7]	0.05	0	0.48	0.65	0.54	[0.48, 0.48]	[[0.91, 0.48], [0.48, 0.7]]	[[0.76, 14.75], [10.27, 0.76]]	[0.91, 0.7]
pairs_1121963	pairs	2	245	aac71299.1_aac71380.1	0.06	0	0.06	0.37	0.15	[0.06, 0.06]	[[0.54, 0.06], [0.06, 0.53]]	[[0.76, 26.84], [28.34, 0.76]]	[0.54, 0.53]	0.03	0	0.06	0.39	0.14	[0.06, 0.06]	[[0.57, 0.06], [0.06, 0.51]]	[[0.76, 27.31], [28.65, 0.76]]	[0.57, 0.51]	0.06	0	0.06	0.37	0.15	[0.06, 0.06]	[[0.54, 0.06], [0.06, 0.53]]	[[0.76, 26.84], [28.34, 0.76]]	[0.54, 0.53]	0.06	0	0.06	0.37	0.15	[0.06, 0.06]	[[0.53, 0.06], [0.06, 0.53]]	[[0.76, 26.94], [28.4, 0.76]]	[0.53, 0.53]	0.04	0	0.06	0.37	0.14	[0.06, 0.06]	[[0.54, 0.06], [0.06, 0.53]]	[[0.76, 27.05], [28.38, 0.76]]	[0.54, 0.53]
pairs_113394b	pairs	2	459	aac71299.1_aac71573.1	0.2	0	0.21	0.53	0.37	[0.21, 0.21]	[[0.58, 0.21], [0.21, 0.66]]	[[0.76, 18.4], [15.7, 0.76]]	[0.58, 0.66]	0.19	0	0.14	0.52	0.31	[0.14, 0.14]	[[0.57, 0.14], [0.14, 0.66]]	[[0.76, 19.39], [16.06, 0.76]]	[0.57, 0.66]	0.17	0	0.2	0.53	0.35	[0.2, 0.2]	[[0.58, 0.2], [0.2, 0.66]]	[[0.76, 19.09], [16.22, 0.76]]	[0.58, 0.66]	0.19	0	0.13	0.51	0.3	[0.13, 0.13]	[[0.56, 0.13], [0.13, 0.66]]	[[0.76, 21.06], [18.03, 0.76]]	[0.56, 0.66]	0.2	0	0.21	0.53	0.37	[0.21, 0.21]	[[0.58, 0.21], [0.21, 0.66]]	[[0.76, 18.4], [15.7, 0.76]]	[0.58, 0.66]
pairs_113f190	pairs	2	462	aac71487.1_aac71576.1	0	0	0.29	0.65	0.36	[0.29, 0.29]	[[0.87, 0.29], [0.29, 0.85]]	[[0.76, 11.34], [12.93, 0.76]]	[0.87, 0.85]	0	0	0.28	0.64	0.35	[0.28, 0.28]	[[0.86, 0.28], [0.28, 0.86]]	[[0.76, 11.98], [13.85, 0.76]]	[0.86, 0.86]	0	0	0.29	0.65	0.36	[0.29, 0.29]	[[0.87, 0.29], [0.29, 0.85]]	[[0.76, 11.34], [12.93, 0.76]]	[0.87, 0.85]	0	0	0.14	0.59	0.23	[0.14, 0.14]	[[0.87, 0.14], [0.14, 0.85]]	[[0.76, 15.71], [17.59, 0.76]]	[0.87, 0.85]	0	0	0.26	0.64	0.34	[0.26, 0.26]	[[0.86, 0.26], [0.26, 0.86]]	[[0.76, 11.47], [14.19, 0.76]]	[0.86, 0.86]
pairs_114057b	pairs	2	612	aac71341.1_aac71383.1	0.17	0	0.67	0.63	0.75	[0.67, 0.67]	[[0.62, 0.67], [0.67, 0.8]]	[[0.76, 4.32], [4.18, 0.76]]	[0.62, 0.8]	0.13	0	0.69	0.63	0.74	[0.69, 0.69]	[[0.61, 0.69], [0.69, 0.8]]	[[0.76, 4.06], [4.1, 0.76]]	[0.61, 0.8]	0.09	0	0.66	0.63	0.69	[0.66, 0.66]	[[0.62, 0.66], [0.66, 0.8]]	[[0.76, 4.55], [4.16, 0.76]]	[0.62, 0.8]	0.13	0	0.67	0.63	0.73	[0.67, 0.67]	[[0.62, 0.67], [0.67, 0.79]]	[[0.76, 4.06], [4.34, 0.76]]	[0.62, 0.79]	0.17	0	0.67	0.63	0.75	[0.67, 0.67]	[[0.62, 0.67], [0.67, 0.8]]	[[0.76, 4.32], [4.18, 0.76]]	[0.62, 0.8]
pairs_114a3d5	pairs	2	398	aac71335.1_aac71576.1	0.23	0	0.08	0.46	0.27	[0.08, 0.08]	[[0.25, 0.08], [0.08, 0.86]]	[[0.76, 23.35], [23.66, 0.76]]	[0.25, 0.86]	0.2	0	0.07	0.46	0.25	[0.07, 0.07]	[[0.27, 0.07], [0.07, 0.86]]	[[0.76, 27.21], [26.31, 0.76]]	[0.27, 0.86]	0.16	0	0.08	0.46	0.24	[0.08, 0.08]	[[0.26, 0.08], [0.08, 0.86]]	[[0.76, 24.44], [24.44, 0.76]]	[0.26, 0.86]	0.17	0	0.08	0.46	0.24	[0.08, 0.08]	[[0.25, 0.08], [0.08, 0.86]]	[[0.76, 26.26], [25.67, 0.76]]	[0.25, 0.86]	0.13	0	0.09	0.46	0.23	[0.09, 0.09]	[[0.26, 0.09], [0.09, 0.86]]	[[0.76, 24.62], [24.27, 0.76]]	[0.26, 0.86]
pairs_1163a5a	pairs	2	322	aac71319.1_aac71351.1	0.06	0	0.21	0.55	0.3	[0.21, 0.21]	[[0.71, 0.21], [0.21, 0.71]]	[[0.76, 13.74], [11.28, 0.76]]	[0.71, 0.71]	0.06	0	0.15	0.55	0.26	[0.15, 0.15]	[[0.71, 0.15], [0.15, 0.72]]	[[0.76, 12.68], [11.92, 0.76]]	[0.71, 0.72]	0.04	0	0.13	0.54	0.24	[0.13, 0.13]	[[0.7, 0.13], [0.13, 0.72]]	[[0.76, 14.0], [11.94, 0.76]]	[0.7, 0.72]	0.06	0	0.15	0.54	0.25	[0.15, 0.15]	[[0.71, 0.15], [0.15, 0.72]]	[[0.76, 13.0], [12.11, 0.76]]	[0.71, 0.72]	0.06	0	0.21	0.55	0.3	[0.21, 0.21]	[[0.71, 0.21], [0.21, 0.71]]	[[0.76, 13.74], [11.28, 0.76]]	[0.71, 0.71]
pairs_1170eb0	pairs	2	716	aac71472.1_aac71515.1	0.03	0	0.16	0.59	0.26	[0.16, 0.16]	[[0.81, 0.16], [0.16, 0.78]]	[[0.76, 24.1], [21.44, 0.76]]	[0.81, 0.78]	0.03	0	0.16	0.59	0.26	[0.16, 0.16]	[[0.78, 0.16], [0.16, 0.78]]	[[0.76, 23.85], [21.99, 0.76]]	[0.78, 0.78]	0.03	0	0.16	0.59	0.26	[0.16, 0.16]	[[0.79, 0.16], [0.16, 0.77]]	[[0.76, 24.13], [22.45, 0.76]]	[0.79, 0.77]	0.03	0	0.12	0.58	0.23	[0.12, 0.12]	[[0.8, 0.12], [0.12, 0.79]]	[[0.76, 27.33], [22.65, 0.76]]	[0.8, 0.79]	0.03	0	0.16	0.59	0.26	[0.16, 0.16]	[[0.81, 0.16], [0.16, 0.78]]	[[0.76, 24.1], [21.44, 0.76]]	[0.81, 0.78]
pairs_118a44e	pairs	2	341	aac71576.1_aac71636.1	0	0	0.36	0.64	0.41	[0.36, 0.36]	[[0.87, 0.36], [0.36, 0.88]]	[[0.76, 9.37], [10.29, 0.76]]	[0.87, 0.88]	0	0	0.34	0.64	0.4	[0.34, 0.34]	[[0.88, 0.34], [0.34, 0.88]]	[[0.76, 9.39], [10.19, 0.76]]	[0.88, 0.88]	0	0	0.35	0.64	0.41	[0.35, 0.35]	[[0.87, 0.35], [0.35, 0.89]]	[[0.76, 9.95], [10.55, 0.76]]	[0.87, 0.89]	0	0	0.34	0.63	0.4	[0.34, 0.34]	[[0.87, 0.34], [0.34, 0.88]]	[[0.76, 9.39], [9.94, 0.76]]	[0.87, 0.88]	0	0	0.35	0.64	0.41	[0.35, 0.35]	[[0.88, 0.35], [0.35, 0.88]]	[[0.76, 9.33], [10.38, 0.76]]	[0.88, 0.88]
pairs_118fb5e	pairs	2	1472	aac71282.1_aac71383.1	0.01	0	0.17	0.59	0.25	[0.17, 0.17]	[[0.62, 0.17], [0.17, 0.61]]	[[0.76, 27.5], [28.07, 0.76]]	[0.62, 0.61]	0.01	0	0.16	0.59	0.25	[0.16, 0.16]	[[0.62, 0.16], [0.16, 0.66]]	[[0.76, 29.08], [28.51, 0.76]]	[0.62, 0.66]	0.01	0	0.15	0.59	0.24	[0.15, 0.15]	[[0.63, 0.15], [0.15, 0.7]]	[[0.76, 29.85], [29.85, 0.76]]	[0.63, 0.7]	0.01	0	0.16	0.59	0.25	[0.16, 0.16]	[[0.63, 0.16], [0.16, 0.66]]	[[0.76, 29.0], [28.29, 0.76]]	[0.63, 0.66]	0.01	0	0.17	0.59	0.25	[0.17, 0.17]	[[0.62, 0.17], [0.17, 0.61]]	[[0.76, 27.5], [28.07, 0.76]]	[0.62, 0.61]
pairs_119545a	pairs	2	1103	aac71360.1_aac72482.1	0.02	0	0.25	0.52	0.31	[0.25, 0.25]	[[0.51, 0.25], [0.25, 0.83]]	[[0.76, 18.62], [17.07, 0.76]]	[0.51, 0.83]	0.02	0	0.22	0.51	0.29	[0.22, 0.22]	[[0.53, 0.22], [0.22, 0.83]]	[[0.76, 18.88], [16.99, 0.76]]	[0.53, 0.83]	0.02	0	0.25	0.52	0.31	[0.25, 0.25]	[[0.51, 0.25], [0.25, 0.83]]	[[0.76, 18.62], [17.07, 0.76]]	[0.51, 0.83]	0.02	0	0.23	0.52	0.3	[0.23, 0.23]	[[0.52, 0.23], [0.23, 0.83]]	[[0.76, 18.49], [17.83, 0.76]]	[0.52, 0.83]	0.02	0	0.23	0.51	0.29	[0.23, 0.23]	[[0.52, 0.23], [0.23, 0.83]]	[[0.76, 18.91], [17.91, 0.76]]	[0.52, 0.83]
pairs_11ac9d5	pairs	2	626	aac71338.1_aac71371.1	0.03	0	0.18	0.62	0.28	[0.18, 0.18]	[[0.7, 0.18], [0.18, 0.61]]	[[0.76, 22.11], [23.87, 0.76]]	[0.7, 0.61]	0.03	0	0.11	0.61	0.22	[0.11, 0.11]	[[0.69, 0.11], [0.11, 0.63]]	[[0.76, 23.31], [25.34, 0.76]]	[0.69, 0.63]	0.03	0	0.18	0.62	0.28	[0.18, 0.18]	[[0.7, 0.18], [0.18, 0.61]]	[[0.76, 22.11], [23.87, 0.76]]	[0.7, 0.61]	0.02	0	0.13	0.61	0.24	[0.13, 0.13]	[[0.69, 0.13], [0.13, 0.62]]	[[0.76, 21.25], [23.59, 0.76]]	[0.69, 0.62]	0.02	0	0.12	0.62	0.23	[0.12, 0.12]	[[0.7, 0.12], [0.12, 0.62]]	[[0.76, 22.98], [24.91, 0.76]]	[0.7, 0.62]
pairs_11ba60b	pairs	2	689	aac71266.1_aac71283.1	0	0	0.12	0.5	0.19	[0.12, 0.12]	[[0.9, 0.12], [0.12, 0.66]]	[[0.76, 25.79], [26.61, 0.76]]	[0.9, 0.66]	0	0	0.1	0.48	0.18	[0.1, 0.1]	[[0.9, 0.1], [0.1, 0.64]]	[[0.76, 26.2], [27.93, 0.76]]	[0.9, 0.64]	0	0	0.09	0.49	0.17	[0.09, 0.09]	[[0.9, 0.09], [0.09, 0.66]]	[[0.76, 27.9], [29.08, 0.76]]	[0.9, 0.66]	0	0	0.11	0.5	0.19	[0.11, 0.11]	[[0.9, 0.11], [0.11, 0.65]]	[[0.76, 26.22], [27.29, 0.76]]	[0.9, 0.65]	0	0	0.12	0.5	0.19	[0.12, 0.12]	[[0.9, 0.12], [0.12, 0.66]]	[[0.76, 25.79], [26.61, 0.76]]	[0.9, 0.66]
pairs_11c4ebd	pairs	2	649	aac71237.1_aac71299.1	0	0	0.12	0.75	0.25	[0.12, 0.12]	[[0.91, 0.12], [0.12, 0.58]]	[[0.76, 26.69], [27.57, 0.76]]	[0.91, 0.58]	0	0	0.09	0.75	0.22	[0.09, 0.09]	[[0.91, 0.09], [0.09, 0.59]]	[[0.76, 28.5], [28.54, 0.76]]	[0.91, 0.59]	0	0	0.1	0.75	0.23	[0.1, 0.1]	[[0.91, 0.1], [0.1, 0.57]]	[[0.76, 26.6], [27.6, 0.76]]	[0.91, 0.57]	0	0	0.12	0.75	0.25	[0.12, 0.12]	[[0.91, 0.12], [0.12, 0.58]]	[[0.76, 26.69], [27.57, 0.76]]	[0.91, 0.58]	0	0	0.11	0.75	0.23	[0.11, 0.11]	[[0.91, 0.11], [0.11, 0.58]]	[[0.76, 26.5], [27.86, 0.76]]	[0.91, 0.58]
pairs_11cae0c	pairs	2	469	aac71383.1_aac71595.1	0.02	0	0.15	0.67	0.26	[0.15, 0.15]	[[0.82, 0.15], [0.15, 0.88]]	[[0.76, 23.45], [22.72, 0.76]]	[0.82, 0.88]	0.02	0	0.1	0.66	0.22	[0.1, 0.1]	[[0.82, 0.1], [0.1, 0.88]]	[[0.76, 25.53], [23.58, 0.76]]	[0.82, 0.88]	0.02	0	0.08	0.65	0.2	[0.08, 0.08]	[[0.82, 0.08], [0.08, 0.88]]	[[0.76, 27.19], [27.06, 0.76]]	[0.82, 0.88]	0.02	0	0.15	0.67	0.26	[0.15, 0.15]	[[0.82, 0.15], [0.15, 0.88]]	[[0.76, 23.44], [22.74, 0.76]]	[0.82, 0.88]	0.02	0	0.15	0.67	0.26	[0.15, 0.15]	[[0.82, 0.15], [0.15, 0.88]]	[[0.76, 23.45], [22.72, 0.76]]	[0.82, 0.88]
pairs_11cd29c	pairs	2	1176	aac71462.1_aac71503.1	0.04	0	0.23	0.51	0.31	[0.23, 0.23]	[[0.74, 0.23], [0.23, 0.68]]	[[0.76, 19.36], [18.12, 0.76]]	[0.74, 0.68]	0.04	0	0.23	0.51	0.31	[0.23, 0.23]	[[0.74, 0.23], [0.23, 0.68]]	[[0.76, 19.36], [18.12, 0.76]]	[0.74, 0.68]	0.04	0	0.23	0.51	0.31	[0.23, 0.23]	[[0.74, 0.23], [0.23, 0.68]]	[[0.76, 18.55], [18.0, 0.76]]	[0.74, 0.68]	0.04	0	0.22	0.51	0.3	[0.22, 0.22]	[[0.74, 0.22], [0.22, 0.68]]	[[0.76, 19.85], [18.9, 0.76]]	[0.74, 0.68]	0.04	0	0.23	0.51	0.31	[0.23, 0.23]	[[0.74, 0.23], [0.23, 0.68]]	[[0.76, 19.63], [18.44, 0.76]]	[0.74, 0.68]
pairs_11cdfa1	pairs	2	721	aac71273.1_aac71459.1	0	0	0.14	0.47	0.2	[0.14, 0.14]	[[0.72, 0.14], [0.14, 0.64]]	[[0.76, 22.0], [20.6, 0.76]]	[0.72, 0.64]	0	0	0.12	0.46	0.19	[0.12, 0.12]	[[0.72, 0.12], [0.12, 0.63]]	[[0.76, 22.51], [19.99, 0.76]]	[0.72, 0.63]	0	0	0.1	0.47	0.18	[0.1, 0.1]	[[0.72, 0.1], [0.1, 0.65]]	[[0.76, 24.69], [24.14, 0.76]]	[0.72, 0.65]	0	0	0.13	0.47	0.19	[0.13, 0.13]	[[0.72, 0.13], [0.13, 0.63]]	[[0.76, 20.15], [18.21, 0.76]]	[0.72, 0.63]	0	0	0.14	0.47	0.2	[0.14, 0.14]	[[0.72, 0.14], [0.14, 0.64]]	[[0.76, 22.0], [20.6, 0.76]]	[0.72, 0.64]
pairs_11cf082	pairs	2	602	aac71486.1_aac71574.1	0.09	0	0.15	0.35	0.24	[0.15, 0.15]	[[0.78, 0.15], [0.15, 0.37]]	[[0.76, 24.02], [23.09, 0.76]]	[0.78, 0.37]	0.05	0	0.09	0.34	0.17	[0.09, 0.09]	[[0.78, 0.09], [0.09, 0.38]]	[[0.76, 28.26], [27.46, 0.76]]	[0.78, 0.38]	0.09	0	0.15	0.35	0.24	[0.15, 0.15]	[[0.78, 0.15], [0.15, 0.37]]	[[0.76, 24.02], [23.09, 0.76]]	[0.78, 0.37]	0.06	0	0.09	0.34	0.17	[0.09, 0.09]	[[0.78, 0.09], [0.09, 0.39]]	[[0.76, 26.57], [28.86, 0.76]]	[0.78, 0.39]	0.07	0	0.12	0.35	0.2	[0.12, 0.12]	[[0.78, 0.12], [0.12, 0.38]]	[[0.76, 25.96], [24.43, 0.76]]	[0.78, 0.38]
pairs_11dd602	pairs	2	1004	aac71413.1_aac71486.1	0.02	0	0.15	0.63	0.26	[0.15, 0.15]	[[0.73, 0.15], [0.15, 0.71]]	[[0.76, 26.75], [26.76, 0.76]]	[0.73, 0.71]	0.02	0	0.14	0.63	0.25	[0.14, 0.14]	[[0.73, 0.14], [0.14, 0.71]]	[[0.76, 27.51], [27.79, 0.76]]	[0.73, 0.71]	0.03	0	0.12	0.62	0.24	[0.12, 0.12]	[[0.73, 0.12], [0.12, 0.71]]	[[0.76, 28.97], [27.92, 0.76]]	[0.73, 0.71]	0.03	0	0.11	0.63	0.23	[0.11, 0.11]	[[0.73, 0.11], [0.11, 0.72]]	[[0.76, 30.56], [30.69, 0.76]]	[0.73, 0.72]	0.02	0	0.12	0.62	0.23	[0.12, 0.12]	[[0.72, 0.12], [0.12, 0.71]]	[[0.76, 28.92], [28.62, 0.76]]	[0.72, 0.71]
pairs_11e37fd	pairs	2	848	aac71503.1_aac72473.1	0.05	0	0.24	0.56	0.33	[0.24, 0.24]	[[0.7, 0.24], [0.24, 0.74]]	[[0.76, 13.54], [18.6, 0.76]]	[0.7, 0.74]	0.05	0	0.23	0.55	0.32	[0.23, 0.23]	[[0.7, 0.23], [0.23, 0.75]]	[[0.76, 13.23], [19.06, 0.76]]	[0.7, 0.75]	0.05	0	0.23	0.56	0.32	[0.23, 0.23]	[[0.71, 0.23], [0.23, 0.74]]	[[0.76, 14.02], [18.98, 0.76]]	[0.71, 0.74]	0.06	0	0.18	0.54	0.28	[0.18, 0.18]	[[0.7, 0.18], [0.18, 0.75]]	[[0.76, 13.29], [24.62, 0.76]]	[0.7, 0.75]	0.05	0	0.24	0.56	0.33	[0.24, 0.24]	[[0.7, 0.24], [0.24, 0.74]]	[[0.76, 13.54], [18.6, 0.76]]	[0.7, 0.74]
pairs_11fb801	pairs	2	382	aac71223.1_aac72485.1	0.03	0	0.21	0.64	0.31	[0.21, 0.21]	[[0.83, 0.21], [0.21, 0.75]]	[[0.76, 13.59], [18.9, 0.76]]	[0.83, 0.75]	0.03	0	0.21	0.64	0.31	[0.21, 0.21]	[[0.83, 0.21], [0.21, 0.75]]	[[0.76, 13.59], [18.9, 0.76]]	[0.83, 0.75]	0.03	0	0.21	0.64	0.31	[0.21, 0.21]	[[0.83, 0.21], [0.21, 0.75]]	[[0.76, 13.6], [18.81, 0.76]]	[0.83, 0.75]	0.03	0	0.21	0.64	0.31	[0.21, 0.21]	[[0.82, 0.21], [0.21, 0.75]]	[[0.76, 13.77], [18.86, 0.76]]	[0.82, 0.75]	0	0	0.14	0.62	0.24	[0.14, 0.14]	[[0.83, 0.14], [0.14, 0.76]]	[[0.76, 16.7], [20.62, 0.76]]	[0.83, 0.76]
pairs_1230a26	pairs	2	502	aac71319.1_aac71352.1	0.03	0	0.23	0.55	0.31	[0.23, 0.23]	[[0.77, 0.23], [0.23, 0.79]]	[[0.76, 10.29], [10.5, 0.76]]	[0.77, 0.79]	0.03	0	0.22	0.55	0.3	[0.22, 0.22]	[[0.77, 0.22], [0.22, 0.8]]	[[0.76, 10.38], [11.13, 0.76]]	[0.77, 0.8]	0.03	0	0.18	0.53	0.27	[0.18, 0.18]	[[0.77, 0.18], [0.18, 0.79]]	[[0.76, 9.25], [11.95, 0.76]]	[0.77, 0.79]	0.03	0	0.2	0.54	0.28	[0.2, 0.2]	[[0.77, 0.2], [0.2, 0.79]]	[[0.76, 9.56], [11.51, 0.76]]	[0.77, 0.79]	0.03	0	0.23	0.55	0.31	[0.23, 0.23]	[[0.77, 0.23], [0.23, 0.79]]	[[0.76, 10.29], [10.5, 0.76]]	[0.77, 0.79]
pairs_1232df0	pairs	2	915	aac71252.1_aac71475.1	0.02	0	0.15	0.59	0.25	[0.15, 0.15]	[[0.85, 0.15], [0.15, 0.28]]	[[0.76, 22.1], [23.66, 0.76]]	[0.85, 0.28]	0	0	0.15	0.59	0.24	[0.15, 0.15]	[[0.85, 0.15], [0.15, 0.28]]	[[0.76, 22.82], [23.26, 0.76]]	[0.85, 0.28]	0.02	0	0.15	0.59	0.25	[0.15, 0.15]	[[0.85, 0.15], [0.15, 0.28]]	[[0.76, 22.1], [23.66, 0.76]]	[0.85, 0.28]	0.02	0	0.14	0.59	0.24	[0.14, 0.14]	[[0.85, 0.14], [0.14, 0.28]]	[[0.76, 22.24], [26.51, 0.76]]	[0.85, 0.28]	0.01	0	0.13	0.58	0.23	[0.13, 0.13]	[[0.85, 0.13], [0.13, 0.27]]	[[0.76, 23.97], [25.59, 0.76]]	[0.85, 0.27]
pairs_1262769	pairs	2	2235	aac71360.1_aac71613.1	0.55	0	0.22	0.32	0.51	[0.22, 0.22]	[[0.58, 0.22], [0.22, 0.19]]	[[0.76, 18.65], [18.81, 0.76]]	[0.58, 0.19]	0.03	0	0.22	0.33	0.25	[0.22, 0.22]	[[0.58, 0.22], [0.22, 0.19]]	[[0.76, 19.1], [18.59, 0.76]]	[0.58, 0.19]	0.55	0	0.22	0.32	0.51	[0.22, 0.22]	[[0.58, 0.22], [0.22, 0.19]]	[[0.76, 18.65], [18.81, 0.76]]	[0.58, 0.19]	0	0	0.2	0.33	0.23	[0.2, 0.2]	[[0.58, 0.2], [0.2, 0.18]]	[[0.76, 18.78], [18.39, 0.76]]	[0.58, 0.18]	0.01	0	0.21	0.32	0.24	[0.21, 0.21]	[[0.57, 0.21], [0.21, 0.19]]	[[0.76, 18.97], [18.54, 0.76]]	[0.57, 0.19]
pairs_1269ec5	pairs	2	437	aac71266.1_aac71335.1	0.13	0	0.44	0.54	0.52	[0.44, 0.44]	[[0.91, 0.44], [0.44, 0.32]]	[[0.76, 14.61], [9.61, 0.76]]	[0.91, 0.32]	0.14	0	0.09	0.52	0.24	[0.09, 0.09]	[[0.92, 0.09], [0.09, 0.3]]	[[0.76, 26.54], [20.68, 0.76]]	[0.92, 0.3]	0.13	0	0.44	0.54	0.52	[0.44, 0.44]	[[0.91, 0.44], [0.44, 0.32]]	[[0.76, 14.61], [9.61, 0.76]]	[0.91, 0.32]	0.14	0	0.1	0.52	0.25	[0.1, 0.1]	[[0.91, 0.1], [0.1, 0.31]]	[[0.76, 19.64], [19.08, 0.76]]	[0.91, 0.31]	0.15	0	0.1	0.52	0.26	[0.1, 0.1]	[[0.91, 0.1], [0.1, 0.32]]	[[0.76, 19.5], [17.89, 0.76]]	[0.91, 0.32]
pairs_127fb62	pairs	2	429	aac71579.1_aac72473.1	0.02	0	0.13	0.6	0.23	[0.13, 0.13]	[[0.4, 0.13], [0.13, 0.79]]	[[0.76, 19.19], [21.23, 0.76]]	[0.4, 0.79]	0.02	0	0.13	0.6	0.23	[0.13, 0.13]	[[0.4, 0.13], [0.13, 0.79]]	[[0.76, 19.19], [21.23, 0.76]]	[0.4, 0.79]	0.03	0	0.12	0.59	0.22	[0.12, 0.12]	[[0.39, 0.12], [0.12, 0.79]]	[[0.76, 20.11], [21.9, 0.76]]	[0.39, 0.79]	0.02	0	0.1	0.59	0.21	[0.1, 0.1]	[[0.37, 0.1], [0.1, 0.79]]	[[0.76, 21.48], [23.19, 0.76]]	[0.37, 0.79]	0.02	0	0.07	0.58	0.18	[0.07, 0.07]	[[0.38, 0.07], [0.07, 0.79]]	[[0.76, 27.48], [28.89, 0.76]]	[0.38, 0.79]
pairs_12897e9	pairs	2	389	aac71335.1_aac72478.1	0.15	0	0.08	0.45	0.23	[0.08, 0.08]	[[0.29, 0.08], [0.08, 0.85]]	[[0.76, 23.9], [23.9, 0.76]]	[0.29, 0.85]	0.12	0	0.07	0.44	0.2	[0.07, 0.07]	[[0.29, 0.07], [0.07, 0.85]]	[[0.76, 25.61], [26.65, 0.76]]	[0.29, 0.85]	0.11	0	0.08	0.45	0.21	[0.08, 0.08]	[[0.28, 0.08], [0.08, 0.85]]	[[0.76, 25.22], [25.09, 0.76]]	[0.28, 0.85]	0.11	0	0.08	0.45	0.21	[0.08, 0.08]	[[0.29, 0.08], [0.08, 0.85]]	[[0.76, 24.09], [24.52, 0.76]]	[0.29, 0.85]	0.15	0	0.07	0.45	0.22	[0.07, 0.07]	[[0.29, 0.07], [0.07, 0.85]]	[[0.76, 26.81], [27.09, 0.76]]	[0.29, 0.85]
pairs_128b5e0	pairs	2	996	aac71237.1_aac72482.1	0	0	0.15	0.55	0.23	[0.15, 0.15]	[[0.9, 0.15], [0.15, 0.84]]	[[0.76, 25.66], [25.55, 0.76]]	[0.9, 0.84]	0	0	0.12	0.54	0.21	[0.12, 0.12]	[[0.9, 0.12], [0.12, 0.84]]	[[0.76, 27.3], [28.24, 0.76]]	[0.9, 0.84]	0	0	0.12	0.54	0.21	[0.12, 0.12]	[[0.9, 0.12], [0.12, 0.84]]	[[0.76, 27.49], [28.39, 0.76]]	[0.9, 0.84]	0	0	0.13	0.54	0.21	[0.13, 0.13]	[[0.9, 0.13], [0.13, 0.84]]	[[0.76, 26.78], [26.79, 0.76]]	[0.9, 0.84]	0	0	0.15	0.55	0.23	[0.15, 0.15]	[[0.9, 0.15], [0.15, 0.84]]	[[0.76, 25.66], [25.55, 0.76]]	[0.9, 0.84]
pairs_128fc73	pairs	2	819	aac71360.1_aac71377.1	0.17	0	0.14	0.46	0.29	[0.14, 0.14]	[[0.56, 0.14], [0.14, 0.33]]	[[0.76, 22.06], [20.59, 0.76]]	[0.56, 0.33]	0.19	0	0.11	0.46	0.28	[0.11, 0.11]	[[0.56, 0.11], [0.11, 0.29]]	[[0.76, 27.47], [25.59, 0.76]]	[0.56, 0.29]	0.16	0	0.13	0.46	0.28	[0.13, 0.13]	[[0.55, 0.13], [0.13, 0.33]]	[[0.76, 23.32], [22.56, 0.76]]	[0.55, 0.33]	0.17	0	0.14	0.46	0.29	[0.14, 0.14]	[[0.56, 0.14], [0.14, 0.33]]	[[0.76, 22.06], [20.59, 0.76]]	[0.56, 0.33]	0.17	0	0.14	0.46	0.29	[0.14, 0.14]	[[0.56, 0.14], [0.14, 0.33]]	[[0.76, 22.46], [20.76, 0.76]]	[0.56, 0.33]
pairs_129dfaf	pairs	2	406	aac71308.1_aac71486.1	0.29	0	0.48	0.56	0.64	[0.48, 0.48]	[[0.42, 0.48], [0.48, 0.78]]	[[0.76, 6.62], [7.15, 0.76]]	[0.42, 0.78]	0.29	0	0.43	0.55	0.59	[0.43, 0.43]	[[0.42, 0.43], [0.43, 0.77]]	[[0.76, 7.65], [8.37, 0.76]]	[0.42, 0.77]	0.29	0	0.47	0.56	0.63	[0.47, 0.47]	[[0.42, 0.47], [0.47, 0.77]]	[[0.76, 6.03], [6.19, 0.76]]	[0.42, 0.77]	0.15	0	0.08	0.45	0.23	[0.08, 0.08]	[[0.44, 0.08], [0.08, 0.79]]	[[0.76, 23.1], [25.32, 0.76]]	[0.44, 0.79]	0.29	0	0.47	0.56	0.63	[0.47, 0.47]	[[0.42, 0.47], [0.47, 0.78]]	[[0.76, 6.41], [7.94, 0.76]]	[0.42, 0.78]
pairs_12c3171	pairs	2	811	aac71264.1_aac71475.1	0.01	0	0.21	0.41	0.25	[0.21, 0.21]	[[0.6, 0.21], [0.21, 0.25]]	[[0.76, 12.75], [13.26, 0.76]]	[0.6, 0.25]	0	0	0.21	0.4	0.25	[0.21, 0.21]	[[0.6, 0.21], [0.21, 0.24]]	[[0.76, 13.03], [13.55, 0.76]]	[0.6, 0.24]	0	0	0.21	0.41	0.25	[0.21, 0.21]	[[0.6, 0.21], [0.21, 0.26]]	[[0.76, 13.05], [14.15, 0.76]]	[0.6, 0.26]	0	0	0.21	0.4	0.25	[0.21, 0.21]	[[0.6, 0.21], [0.21, 0.27]]	[[0.76, 13.06], [13.65, 0.76]]	[0.6, 0.27]	0.01	0	0.21	0.41	0.25	[0.21, 0.21]	[[0.6, 0.21], [0.21, 0.25]]	[[0.76, 12.75], [13.26, 0.76]]	[0.6, 0.25]
pairs_12c78b8	pairs	2	284	aac71319.1_abc59631.1	0.22	0	0.2	0.69	0.41	[0.2, 0.2]	[[0.81, 0.2], [0.2, 0.29]]	[[0.76, 8.35], [10.43, 0.76]]	[0.81, 0.29]	0.15	0	0.19	0.68	0.36	[0.19, 0.19]	[[0.8, 0.19], [0.19, 0.29]]	[[0.76, 7.97], [11.7, 0.76]]	[0.8, 0.29]	0.21	0	0.17	0.68	0.37	[0.17, 0.17]	[[0.81, 0.17], [0.17, 0.29]]	[[0.76, 9.37], [13.3, 0.76]]	[0.81, 0.29]	0.22	0	0.16	0.68	0.37	[0.16, 0.16]	[[0.81, 0.16], [0.16, 0.28]]	[[0.76, 10.43], [12.53, 0.76]]	[0.81, 0.28]	0.14	0	0.19	0.68	0.36	[0.19, 0.19]	[[0.8, 0.19], [0.19, 0.29]]	[[0.76, 8.48], [11.39, 0.77]]	[0.8, 0.29]
pairs_12e4815	pairs	2	384	aac71573.1_abc59631.1	0.38	0	0.11	0.6	0.39	[0.11, 0.11]	[[0.68, 0.11], [0.11, 0.31]]	[[0.76, 21.05], [19.55, 0.76]]	[0.68, 0.31]	0.38	0	0.1	0.6	0.39	[0.1, 0.1]	[[0.68, 0.1], [0.1, 0.31]]	[[0.76, 22.14], [20.64, 0.76]]	[0.68, 0.31]	0.38	0	0.11	0.6	0.39	[0.11, 0.11]	[[0.68, 0.11], [0.11, 0.31]]	[[0.76, 21.05], [19.55, 0.76]]	[0.68, 0.31]	0.38	0	0.08	0.6	0.37	[0.08, 0.08]	[[0.68, 0.08], [0.08, 0.32]]	[[0.76, 24.76], [25.56, 0.76]]	[0.68, 0.32]	0.38	0	0.09	0.6	0.38	[0.09, 0.09]	[[0.68, 0.09], [0.09, 0.29]]	[[0.76, 23.42], [21.8, 0.76]]	[0.68, 0.29]
pairs_12e6e09	pairs	2	456	aac71609.1_aac72455.1	0.02	0	0.08	0.52	0.17	[0.08, 0.08]	[[0.87, 0.08], [0.08, 0.87]]	[[0.76, 29.13], [29.07, 0.76]]	[0.87, 0.87]	0.02	0	0.08	0.52	0.17	[0.08, 0.08]	[[0.87, 0.08], [0.08, 0.87]]	[[0.76, 29.13], [29.07, 0.76]]	[0.87, 0.87]	0.02	0	0.07	0.52	0.17	[0.07, 0.07]	[[0.87, 0.07], [0.07, 0.87]]	[[0.76, 28.83], [29.42, 0.76]]	[0.87, 0.87]	0.01	0	0.07	0.52	0.17	[0.07, 0.07]	[[0.87, 0.07], [0.07, 0.87]]	[[0.76, 28.92], [28.79, 0.76]]	[0.87, 0.87]	0.02	0	0.07	0.52	0.17	[0.07, 0.07]	[[0.87, 0.07], [0.07, 0.87]]	[[0.76, 28.32], [28.01, 0.76]]	[0.87, 0.87]
pairs_12ee3c7	pairs	2	685	aac71335.1_aac71341.1	0.24	0	0.16	0.49	0.35	[0.16, 0.16]	[[0.23, 0.16], [0.16, 0.62]]	[[0.76, 20.06], [18.34, 0.76]]	[0.23, 0.62]	0.18	0	0.09	0.48	0.26	[0.09, 0.09]	[[0.23, 0.09], [0.09, 0.63]]	[[0.76, 24.24], [25.58, 0.76]]	[0.23, 0.63]	0.19	0	0.11	0.48	0.28	[0.11, 0.11]	[[0.24, 0.11], [0.11, 0.62]]	[[0.76, 22.79], [24.57, 0.76]]	[0.24, 0.62]	0.2	0	0.11	0.48	0.29	[0.11, 0.11]	[[0.23, 0.11], [0.11, 0.62]]	[[0.76, 20.52], [21.22, 0.76]]	[0.23, 0.62]	0.18	0	0.16	0.49	0.32	[0.16, 0.16]	[[0.22, 0.16], [0.16, 0.62]]	[[0.76, 20.3], [18.53, 0.76]]	[0.22, 0.62]
pairs_12f325f	pairs	2	697	aac71357.1_aac72485.1	0.02	0	0.13	0.64	0.24	[0.13, 0.13]	[[0.75, 0.13], [0.13, 0.69]]	[[0.76, 26.79], [26.23, 0.76]]	[0.75, 0.69]	0.02	0	0.12	0.65	0.23	[0.12, 0.12]	[[0.75, 0.12], [0.12, 0.69]]	[[0.76, 26.76], [27.65, 0.76]]	[0.75, 0.69]	0.02	0	0.13	0.64	0.24	[0.13, 0.13]	[[0.75, 0.13], [0.13, 0.69]]	[[0.76, 26.79], [26.23, 0.76]]	[0.75, 0.69]	0.02	0	0.11	0.64	0.23	[0.11, 0.11]	[[0.75, 0.11], [0.11, 0.68]]	[[0.76, 27.13], [28.05, 0.76]]	[0.75, 0.68]	0.02	0	0.12	0.65	0.23	[0.12, 0.12]	[[0.76, 0.12], [0.12, 0.69]]	[[0.76, 26.3], [27.69, 0.76]]	[0.76, 0.69]
pairs_12f6435	pairs	2	1031	aac71406.1_aac71471.1	0	0	0.17	0.48	0.23	[0.17, 0.17]	[[0.66, 0.17], [0.17, 0.85]]	[[0.76, 24.34], [24.46, 0.76]]	[0.66, 0.85]	0	0	0.14	0.47	0.2	[0.14, 0.14]	[[0.67, 0.14], [0.14, 0.85]]	[[0.76, 26.25], [26.09, 0.76]]	[0.67, 0.85]	0	0	0.14	0.47	0.21	[0.14, 0.14]	[[0.67, 0.14], [0.14, 0.85]]	[[0.76, 25.58], [24.44, 0.76]]	[0.67, 0.85]	0	0	0.17	0.48	0.23	[0.17, 0.17]	[[0.66, 0.17], [0.17, 0.85]]	[[0.76, 24.34], [24.46, 0.76]]	[0.66, 0.85]	0	0	0.13	0.46	0.2	[0.13, 0.13]	[[0.67, 0.13], [0.13, 0.85]]	[[0.76, 27.38], [25.75, 0.76]]	[0.67, 0.85]
pairs_12f7653	pairs	2	987	aac71569.1_aac71580.1	0.01	0	0.48	0.47	0.48	[0.48, 0.48]	[[0.86, 0.48], [0.48, 0.5]]	[[0.76, 9.71], [11.96, 0.76]]	[0.86, 0.5]	0.02	0	0.42	0.43	0.43	[0.42, 0.42]	[[0.86, 0.42], [0.42, 0.48]]	[[0.76, 11.46], [14.46, 0.76]]	[0.86, 0.48]	0.01	0	0.48	0.47	0.48	[0.48, 0.48]	[[0.86, 0.48], [0.48, 0.51]]	[[0.76, 9.61], [11.87, 0.76]]	[0.86, 0.51]	0.01	0	0.48	0.47	0.48	[0.48, 0.48]	[[0.86, 0.48], [0.48, 0.5]]	[[0.76, 9.71], [11.96, 0.76]]	[0.86, 0.5]	0.01	0	0.47	0.46	0.48	[0.47, 0.47]	[[0.86, 0.47], [0.47, 0.51]]	[[0.76, 9.54], [11.98, 0.76]]	[0.86, 0.51]
pairs_12fbc37	pairs	2	413	aac71301.1_aac71591.1	0.16	0	0.11	0.48	0.27	[0.11, 0.11]	[[0.9, 0.11], [0.11, 0.56]]	[[0.76, 23.71], [22.94, 0.76]]	[0.9, 0.56]	0.14	0	0.1	0.48	0.25	[0.1, 0.1]	[[0.91, 0.1], [0.1, 0.57]]	[[0.76, 20.69], [21.22, 0.76]]	[0.91, 0.57]	0.15	0	0.12	0.48	0.26	[0.12, 0.12]	[[0.91, 0.12], [0.12, 0.55]]	[[0.76, 23.61], [22.24, 0.76]]	[0.91, 0.55]	0.16	0	0.11	0.48	0.27	[0.11, 0.11]	[[0.9, 0.11], [0.11, 0.56]]	[[0.76, 23.71], [22.94, 0.76]]	[0.9, 0.56]	0.15	0	0.09	0.48	0.24	[0.09, 0.09]	[[0.9, 0.09], [0.09, 0.57]]	[[0.76, 21.06], [24.34, 0.76]]	[0.9, 0.57]
pairs_1330230	pairs	2	616	aac71285.1_aac71351.1	0.08	0	0.15	0.71	0.3	[0.15, 0.15]	[[0.81, 0.15], [0.15, 0.72]]	[[0.76, 17.99], [19.02, 0.76]]	[0.81, 0.72]	0.09	0	0.11	0.72	0.28	[0.11, 0.11]	[[0.83, 0.11], [0.11, 0.72]]	[[0.76, 24.86], [24.34, 0.76]]	[0.83, 0.72]	0.06	0	0.1	0.72	0.25	[0.1, 0.1]	[[0.83, 0.1], [0.1, 0.72]]	[[0.76, 26.99], [25.97, 0.76]]	[0.83, 0.72]	0.08	0	0.1	0.72	0.27	[0.1, 0.1]	[[0.83, 0.1], [0.1, 0.72]]	[[0.76, 27.2], [27.22, 0.76]]	[0.83, 0.72]	0.08	0	0.15	0.71	0.3	[0.15, 0.15]	[[0.81, 0.15], [0.15, 0.72]]	[[0.76, 17.99], [19.02, 0.76]]	[0.81, 0.72]
pairs_1330f2b	pairs	2	308	aac71243.1_aac71636.1	0.03	0	0.15	0.51	0.23	[0.15, 0.15]	[[0.79, 0.15], [0.15, 0.85]]	[[0.76, 17.37], [20.12, 0.76]]	[0.79, 0.85]	0.03	0	0.13	0.51	0.22	[0.13, 0.13]	[[0.79, 0.13], [0.13, 0.85]]	[[0.76, 17.43], [20.53, 0.76]]	[0.79, 0.85]	0.03	0	0.1	0.5	0.2	[0.1, 0.1]	[[0.79, 0.1], [0.1, 0.85]]	[[0.76, 18.92], [20.65, 0.76]]	[0.79, 0.85]	0.03	0	0.14	0.52	0.23	[0.14, 0.14]	[[0.79, 0.14], [0.14, 0.86]]	[[0.76, 18.01], [17.87, 0.76]]	[0.79, 0.86]	0.03	0	0.11	0.51	0.2	[0.11, 0.11]	[[0.79, 0.11], [0.11, 0.85]]	[[0.76, 17.1], [19.4, 0.76]]	[0.79, 0.85]
pairs_1342f66	pairs	2	288	aac71243.1_aac71299.1	0.04	0	0.22	0.53	0.31	[0.22, 0.22]	[[0.8, 0.22], [0.22, 0.46]]	[[0.76, 9.79], [12.02, 0.76]]	[0.8, 0.46]	0.04	0	0.22	0.53	0.31	[0.22, 0.22]	[[0.8, 0.22], [0.22, 0.46]]	[[0.76, 9.79], [12.02, 0.76]]	[0.8, 0.46]	0.03	0	0.22	0.53	0.3	[0.22, 0.22]	[[0.8, 0.22], [0.22, 0.46]]	[[0.76, 9.63], [12.01, 0.76]]	[0.8, 0.46]	0.03	0	0.21	0.53	0.29	[0.21, 0.21]	[[0.8, 0.21], [0.21, 0.46]]	[[0.76, 10.12], [12.1, 0.76]]	[0.8, 0.46]	0.03	0	0.15	0.52	0.24	[0.15, 0.15]	[[0.8, 0.15], [0.15, 0.46]]	[[0.76, 13.23], [16.5, 0.76]]	[0.8, 0.46]
pairs_1347a34	pairs	2	1121	aac71287.1_aac71609.1	0.02	0	0.2	0.46	0.26	[0.2, 0.2]	[[0.52, 0.2], [0.2, 0.82]]	[[0.76, 20.93], [23.32, 0.76]]	[0.52, 0.82]	0.03	0	0.14	0.45	0.22	[0.14, 0.14]	[[0.51, 0.14], [0.14, 0.82]]	[[0.76, 27.61], [27.01, 0.76]]	[0.51, 0.82]	0.02	0	0.16	0.46	0.23	[0.16, 0.16]	[[0.51, 0.16], [0.16, 0.81]]	[[0.76, 22.96], [26.48, 0.76]]	[0.51, 0.81]	0.01	0	0.2	0.46	0.26	[0.2, 0.2]	[[0.51, 0.2], [0.2, 0.82]]	[[0.76, 20.55], [22.86, 0.76]]	[0.51, 0.82]	0.02	0	0.2	0.46	0.26	[0.2, 0.2]	[[0.52, 0.2], [0.2, 0.82]]	[[0.76, 20.93], [23.32, 0.76]]	[0.52, 0.82]
pairs_1362d24	pairs	2	1400	aac71228.1_aac71358.1	0	0	0.19	0.66	0.28	[0.19, 0.19]	[[0.79, 0.19], [0.19, 0.76]]	[[0.76, 25.47], [25.19, 0.76]]	[0.79, 0.76]	0	0	0.18	0.66	0.28	[0.18, 0.18]	[[0.79, 0.18], [0.18, 0.77]]	[[0.76, 26.95], [26.16, 0.76]]	[0.79, 0.77]	0.01	0	0.18	0.66	0.28	[0.18, 0.18]	[[0.79, 0.18], [0.18, 0.76]]	[[0.76, 26.81], [25.84, 0.76]]	[0.79, 0.76]	0	0	0.17	0.66	0.27	[0.17, 0.17]	[[0.79, 0.17], [0.17, 0.76]]	[[0.76, 27.19], [26.61, 0.76]]	[0.79, 0.76]	0	0	0.18	0.66	0.27	[0.18, 0.18]	[[0.79, 0.18], [0.18, 0.76]]	[[0.76, 27.01], [25.85, 0.76]]	[0.79, 0.76]
pairs_13674ae	pairs	2	510	aac71228.1_aac71266.1	0	0	0.2	0.57	0.28	[0.2, 0.2]	[[0.84, 0.2], [0.2, 0.91]]	[[0.76, 19.28], [17.65, 0.76]]	[0.84, 0.91]	0	0	0.2	0.57	0.28	[0.2, 0.2]	[[0.84, 0.2], [0.2, 0.91]]	[[0.76, 19.28], [17.65, 0.76]]	[0.84, 0.91]	0	0	0.19	0.57	0.26	[0.19, 0.19]	[[0.84, 0.19], [0.19, 0.91]]	[[0.76, 19.11], [17.75, 0.76]]	[0.84, 0.91]	0	0	0.11	0.53	0.19	[0.11, 0.11]	[[0.84, 0.11], [0.11, 0.91]]	[[0.76, 24.5], [21.35, 0.76]]	[0.84, 0.91]	0	0	0.18	0.56	0.26	[0.18, 0.18]	[[0.83, 0.18], [0.18, 0.91]]	[[0.76, 19.19], [17.78, 0.76]]	[0.83, 0.91]
pairs_1385307	pairs	2	417	aac71326.1_aac71636.1	0.01	0	0.12	0.59	0.22	[0.12, 0.12]	[[0.87, 0.12], [0.12, 0.87]]	[[0.76, 25.49], [20.13, 0.76]]	[0.87, 0.87]	0	0	0.12	0.59	0.21	[0.12, 0.12]	[[0.85, 0.12], [0.12, 0.89]]	[[0.76, 22.35], [20.56, 0.76]]	[0.85, 0.89]	0	0	0.11	0.59	0.21	[0.11, 0.11]	[[0.87, 0.11], [0.11, 0.9]]	[[0.76, 26.14], [20.2, 0.76]]	[0.87, 0.9]	0	0	0.12	0.59	0.21	[0.12, 0.12]	[[0.87, 0.12], [0.12, 0.9]]	[[0.76, 25.74], [20.98, 0.76]]	[0.87, 0.9]	0.01	0	0.12	0.59	0.22	[0.12, 0.12]	[[0.87, 0.12], [0.12, 0.87]]	[[0.76, 25.49], [20.13, 0.76]]	[0.87, 0.87]
pairs_138cb99	pairs	2	388	aac71326.1_aac72485.1	0.03	0	0.16	0.66	0.27	[0.16, 0.16]	[[0.88, 0.16], [0.16, 0.73]]	[[0.76, 16.72], [19.52, 0.76]]	[0.88, 0.73]	0.03	0	0.15	0.65	0.27	[0.15, 0.15]	[[0.88, 0.15], [0.15, 0.73]]	[[0.76, 16.79], [21.15, 0.76]]	[0.88, 0.73]	0.03	0	0.16	0.66	0.27	[0.16, 0.16]	[[0.88, 0.16], [0.16, 0.73]]	[[0.76, 16.72], [19.52, 0.76]]	[0.88, 0.73]	0	0	0.12	0.64	0.23	[0.12, 0.12]	[[0.87, 0.12], [0.12, 0.73]]	[[0.76, 18.32], [23.43, 0.76]]	[0.87, 0.73]	0.03	0	0.13	0.65	0.25	[0.13, 0.13]	[[0.88, 0.13], [0.13, 0.73]]	[[0.76, 17.77], [22.13, 0.76]]	[0.88, 0.73]
pairs_139091f	pairs	2	644	aac71471.1_aac71486.1	0.02	0	0.11	0.66	0.23	[0.11, 0.11]	[[0.88, 0.11], [0.11, 0.79]]	[[0.76, 22.71], [25.63, 0.76]]	[0.88, 0.79]	0	0	0.11	0.65	0.22	[0.11, 0.11]	[[0.87, 0.11], [0.11, 0.8]]	[[0.76, 25.94], [26.23, 0.76]]	[0.87, 0.8]	0	0	0.1	0.65	0.21	[0.1, 0.1]	[[0.87, 0.1], [0.1, 0.81]]	[[0.76, 26.16], [26.86, 0.76]]	[0.87, 0.81]	0.01	0	0.1	0.65	0.21	[0.1, 0.1]	[[0.87, 0.1], [0.1, 0.8]]	[[0.76, 28.27], [26.42, 0.76]]	[0.87, 0.8]	0.02	0	0.11	0.66	0.23	[0.11, 0.11]	[[0.88, 0.11], [0.11, 0.79]]	[[0.76, 22.71], [25.63, 0.76]]	[0.88, 0.79]
pairs_13a1b81	pairs	2	385	aac71390.1_aac71579.1	0	0	0.13	0.66	0.24	[0.13, 0.13]	[[0.93, 0.13], [0.13, 0.41]]	[[0.76, 19.67], [19.11, 0.76]]	[0.93, 0.41]	0	0	0.12	0.65	0.23	[0.12, 0.12]	[[0.93, 0.12], [0.12, 0.42]]	[[0.76, 18.75], [21.03, 0.76]]	[0.93, 0.42]	0	0	0.13	0.66	0.24	[0.13, 0.13]	[[0.93, 0.13], [0.13, 0.41]]	[[0.76, 19.67], [19.11, 0.76]]	[0.93, 0.41]	0	0	0.12	0.65	0.23	[0.12, 0.12]	[[0.93, 0.12], [0.12, 0.4]]	[[0.76, 19.61], [20.86, 0.76]]	[0.93, 0.4]	0	0	0.12	0.65	0.23	[0.12, 0.12]	[[0.93, 0.12], [0.12, 0.4]]	[[0.76, 20.91], [20.03, 0.76]]	[0.93, 0.4]
pairs_13a9691	pairs	2	663	aac71285.1_aac71430.1	0.15	0	0.09	0.68	0.28	[0.09, 0.09]	[[0.84, 0.09], [0.09, 0.21]]	[[0.76, 28.52], [27.77, 0.76]]	[0.84, 0.21]	0.08	0	0.1	0.68	0.26	[0.1, 0.1]	[[0.83, 0.1], [0.1, 0.23]]	[[0.76, 26.67], [27.45, 0.76]]	[0.83, 0.23]	0.15	0	0.09	0.68	0.28	[0.09, 0.09]	[[0.84, 0.09], [0.09, 0.21]]	[[0.76, 28.52], [27.77, 0.76]]	[0.84, 0.21]	0.08	0	0.11	0.68	0.26	[0.11, 0.11]	[[0.83, 0.11], [0.11, 0.23]]	[[0.76, 24.24], [26.07, 0.76]]	[0.83, 0.23]	0.12	0	0.09	0.68	0.27	[0.09, 0.09]	[[0.83, 0.09], [0.09, 0.28]]	[[0.76, 28.68], [27.77, 0.76]]	[0.83, 0.28]
pairs_13b21f5	pairs	2	415	aac71429.1_aac71508.1	0.31	0	0.09	0.35	0.29	[0.09, 0.09]	[[0.39, 0.09], [0.09, 0.6]]	[[0.76, 22.79], [25.15, 0.76]]	[0.39, 0.6]	0.28	0	0.11	0.35	0.29	[0.11, 0.11]	[[0.39, 0.11], [0.11, 0.61]]	[[0.76, 22.43], [24.63, 0.76]]	[0.39, 0.61]	0.32	0	0.07	0.35	0.29	[0.07, 0.07]	[[0.39, 0.07], [0.07, 0.61]]	[[0.76, 25.47], [23.51, 0.76]]	[0.39, 0.61]	0.31	0	0.07	0.35	0.28	[0.07, 0.07]	[[0.4, 0.07], [0.07, 0.61]]	[[0.76, 24.92], [26.55, 0.76]]	[0.4, 0.61]	0.31	0	0.09	0.35	0.29	[0.09, 0.09]	[[0.39, 0.09], [0.09, 0.6]]	[[0.76, 22.79], [25.15, 0.76]]	[0.39, 0.6]
pairs_13cd227	pairs	2	913	aac71223.1_aac71474.1	0	0	0.34	0.49	0.37	[0.34, 0.34]	[[0.73, 0.34], [0.34, 0.57]]	[[0.76, 13.05], [15.51, 0.76]]	[0.73, 0.57]	0	0	0.13	0.46	0.19	[0.13, 0.13]	[[0.74, 0.13], [0.13, 0.57]]	[[0.76, 27.4], [26.55, 0.76]]	[0.74, 0.57]	0	0	0.34	0.49	0.37	[0.34, 0.34]	[[0.73, 0.34], [0.34, 0.57]]	[[0.76, 13.05], [15.51, 0.76]]	[0.73, 0.57]	0	0	0.34	0.49	0.37	[0.34, 0.34]	[[0.74, 0.34], [0.34, 0.58]]	[[0.76, 13.0], [15.71, 0.76]]	[0.74, 0.58]	0	0	0.32	0.4	0.33	[0.32, 0.32]	[[0.73, 0.32], [0.32, 0.49]]	[[0.76, 14.31], [16.4, 0.76]]	[0.73, 0.49]
pairs_13e6893	pairs	2	552	aac71383.1_aac71444.1	0.03	0	0.22	0.58	0.3	[0.22, 0.22]	[[0.81, 0.22], [0.22, 0.71]]	[[0.76, 21.15], [17.28, 0.76]]	[0.81, 0.71]	0.03	0	0.14	0.58	0.24	[0.14, 0.14]	[[0.8, 0.14], [0.14, 0.71]]	[[0.76, 23.42], [19.7, 0.76]]	[0.8, 0.71]	0.03	0	0.22	0.58	0.3	[0.22, 0.22]	[[0.81, 0.22], [0.22, 0.71]]	[[0.76, 21.15], [17.28, 0.76]]	[0.81, 0.71]	0.07	0	0.14	0.58	0.26	[0.14, 0.14]	[[0.81, 0.14], [0.14, 0.71]]	[[0.76, 24.75], [21.03, 0.76]]	[0.81, 0.71]	0.07	0	0.13	0.58	0.26	[0.13, 0.13]	[[0.8, 0.13], [0.13, 0.71]]	[[0.76, 24.57], [20.58, 0.76]]	[0.8, 0.71]
pairs_13e87be	pairs	2	1205	aac71364.1_aac71422.1	0.03	0	0.13	0.5	0.22	[0.13, 0.13]	[[0.44, 0.13], [0.13, 0.66]]	[[0.76, 29.39], [29.03, 0.76]]	[0.44, 0.66]	0.03	0	0.13	0.49	0.21	[0.13, 0.13]	[[0.45, 0.13], [0.13, 0.65]]	[[0.76, 29.72], [29.47, 0.76]]	[0.45, 0.65]	0.03	0	0.13	0.5	0.22	[0.13, 0.13]	[[0.44, 0.13], [0.13, 0.66]]	[[0.76, 29.39], [29.03, 0.76]]	[0.44, 0.66]	0.02	0	0.13	0.5	0.22	[0.13, 0.13]	[[0.45, 0.13], [0.13, 0.66]]	[[0.76, 28.92], [29.17, 0.76]]	[0.45, 0.66]	0.03	0	0.13	0.49	0.22	[0.13, 0.13]	[[0.45, 0.13], [0.13, 0.65]]	[[0.76, 28.94], [28.87, 0.76]]	[0.45, 0.65]
pairs_13f4c53	pairs	2	719	aac71475.1_aac71546.1	0.05	0	0.13	0.53	0.23	[0.13, 0.13]	[[0.34, 0.13], [0.13, 0.9]]	[[0.76, 22.66], [21.95, 0.76]]	[0.34, 0.9]	0.03	0	0.12	0.52	0.22	[0.12, 0.12]	[[0.33, 0.12], [0.12, 0.91]]	[[0.76, 23.42], [23.89, 0.76]]	[0.33, 0.91]	0.03	0	0.13	0.53	0.22	[0.13, 0.13]	[[0.33, 0.13], [0.13, 0.9]]	[[0.76, 22.5], [22.43, 0.76]]	[0.33, 0.9]	0.03	0	0.11	0.52	0.21	[0.11, 0.11]	[[0.33, 0.11], [0.11, 0.9]]	[[0.76, 24.31], [24.79, 0.76]]	[0.33, 0.9]	0.05	0	0.13	0.53	0.23	[0.13, 0.13]	[[0.34, 0.13], [0.13, 0.9]]	[[0.76, 22.66], [21.95, 0.76]]	[0.34, 0.9]
pairs_1402d4a	pairs	2	446	aac71431.1_aac71541.1	0.12	0	0.6	0.76	0.69	[0.6, 0.6]	[[0.86, 0.6], [0.6, 0.64]]	[[0.76, 3.12], [3.56, 0.76]]	[0.86, 0.64]	0.13	0	0.59	0.76	0.68	[0.59, 0.59]	[[0.86, 0.59], [0.59, 0.64]]	[[0.76, 3.08], [3.66, 0.76]]	[0.86, 0.64]	0.11	0	0.58	0.75	0.67	[0.58, 0.58]	[[0.86, 0.58], [0.58, 0.63]]	[[0.76, 3.4], [3.88, 0.76]]	[0.86, 0.63]	0.12	0	0.6	0.76	0.69	[0.6, 0.6]	[[0.87, 0.6], [0.6, 0.65]]	[[0.76, 3.01], [3.59, 0.76]]	[0.87, 0.65]	0.12	0	0.6	0.76	0.69	[0.6, 0.6]	[[0.86, 0.6], [0.6, 0.64]]	[[0.76, 3.12], [3.56, 0.76]]	[0.86, 0.64]
pairs_14156ff	pairs	2	273	aac71386.1_abc59631.1	0.48	0	0.06	0.56	0.4	[0.06, 0.06]	[[0.69, 0.06], [0.06, 0.45]]	[[0.76, 24.63], [24.08, 0.76]]	[0.69, 0.45]	0.46	0	0.04	0.56	0.38	[0.04, 0.04]	[[0.69, 0.04], [0.04, 0.45]]	[[0.76, 29.02], [29.27, 0.76]]	[0.69, 0.45]	0.47	0	0.05	0.56	0.38	[0.05, 0.05]	[[0.69, 0.05], [0.05, 0.46]]	[[0.76, 27.52], [26.51, 0.76]]	[0.69, 0.46]	0.43	0	0.05	0.56	0.37	[0.05, 0.05]	[[0.69, 0.05], [0.05, 0.46]]	[[0.76, 26.4], [25.08, 0.76]]	[0.69, 0.46]	0.48	0	0.06	0.56	0.4	[0.06, 0.06]	[[0.69, 0.06], [0.06, 0.45]]	[[0.76, 24.63], [24.08, 0.76]]	[0.69, 0.45]
pairs_1473f62	pairs	2	706	aac71311.1_aac71503.1	0.05	0	0.2	0.59	0.3	[0.2, 0.2]	[[0.6, 0.2], [0.2, 0.69]]	[[0.76, 19.11], [17.62, 0.76]]	[0.6, 0.69]	0.06	0	0.15	0.59	0.27	[0.15, 0.15]	[[0.53, 0.15], [0.15, 0.69]]	[[0.76, 23.07], [21.97, 0.76]]	[0.53, 0.69]	0.05	0	0.2	0.59	0.3	[0.2, 0.2]	[[0.6, 0.2], [0.2, 0.69]]	[[0.76, 19.11], [17.62, 0.76]]	[0.6, 0.69]	0.05	0	0.13	0.58	0.25	[0.13, 0.13]	[[0.59, 0.13], [0.13, 0.69]]	[[0.76, 22.34], [19.61, 0.76]]	[0.59, 0.69]	0.05	0	0.15	0.59	0.26	[0.15, 0.15]	[[0.6, 0.15], [0.15, 0.69]]	[[0.76, 21.35], [18.49, 0.76]]	[0.6, 0.69]
pairs_1477d83	pairs	2	1066	aac71360.1_aac71619.1	0.02	0	0.27	0.46	0.32	[0.27, 0.27]	[[0.55, 0.27], [0.27, 0.85]]	[[0.76, 19.28], [19.81, 0.76]]	[0.55, 0.85]	0.02	0	0.13	0.45	0.2	[0.13, 0.13]	[[0.55, 0.13], [0.13, 0.85]]	[[0.76, 28.07], [28.56, 0.76]]	[0.55, 0.85]	0.02	0	0.13	0.45	0.2	[0.13, 0.13]	[[0.54, 0.13], [0.13, 0.86]]	[[0.76, 27.52], [29.18, 0.76]]	[0.54, 0.86]	0.02	0	0.12	0.45	0.2	[0.12, 0.12]	[[0.55, 0.12], [0.12, 0.85]]	[[0.76, 28.91], [29.92, 0.76]]	[0.55, 0.85]	0.02	0	0.13	0.45	0.2	[0.13, 0.13]	[[0.55, 0.13], [0.13, 0.86]]	[[0.76, 26.98], [27.29, 0.76]]	[0.55, 0.86]
pairs_1489731	pairs	2	846	aac71273.1_aac71357.1	0	0	0.11	0.56	0.2	[0.11, 0.11]	[[0.72, 0.11], [0.11, 0.75]]	[[0.76, 28.37], [28.79, 0.76]]	[0.72, 0.75]	0	0	0.11	0.56	0.2	[0.11, 0.11]	[[0.72, 0.11], [0.11, 0.76]]	[[0.76, 28.78], [29.2, 0.76]]	[0.72, 0.76]	0	0	0.11	0.56	0.2	[0.11, 0.11]	[[0.72, 0.11], [0.11, 0.75]]	[[0.76, 28.09], [28.72, 0.76]]	[0.72, 0.75]	0	0	0.11	0.56	0.2	[0.11, 0.11]	[[0.72, 0.11], [0.11, 0.75]]	[[0.76, 29.26], [29.25, 0.76]]	[0.72, 0.75]	0	0	0.11	0.56	0.2	[0.11, 0.11]	[[0.72, 0.11], [0.11, 0.75]]	[[0.76, 28.37], [28.79, 0.76]]	[0.72, 0.75]
pairs_1490b32	pairs	2	1066	aac71326.1_aac71413.1	0.01	0	0.15	0.59	0.24	[0.15, 0.15]	[[0.82, 0.15], [0.15, 0.71]]	[[0.76, 26.79], [27.29, 0.76]]	[0.82, 0.71]	0.02	0	0.13	0.58	0.23	[0.13, 0.13]	[[0.82, 0.13], [0.13, 0.71]]	[[0.76, 26.21], [28.93, 0.76]]	[0.82, 0.71]	0.02	0	0.13	0.58	0.23	[0.13, 0.13]	[[0.83, 0.13], [0.13, 0.71]]	[[0.76, 27.8], [28.44, 0.76]]	[0.83, 0.71]	0.02	0	0.12	0.59	0.22	[0.12, 0.12]	[[0.83, 0.12], [0.12, 0.72]]	[[0.76, 25.62], [29.49, 0.76]]	[0.83, 0.72]	0.01	0	0.15	0.59	0.24	[0.15, 0.15]	[[0.82, 0.15], [0.15, 0.71]]	[[0.76, 26.79], [27.29, 0.76]]	[0.82, 0.71]
pairs_149a111	pairs	2	221	aac71393.1_aac71576.1	0	0	0.15	0.73	0.27	[0.15, 0.15]	[[0.56, 0.15], [0.15, 0.83]]	[[0.76, 17.53], [15.5, 0.76]]	[0.56, 0.83]	0	0	0.13	0.72	0.24	[0.13, 0.13]	[[0.56, 0.13], [0.13, 0.83]]	[[0.76, 18.47], [15.79, 0.76]]	[0.56, 0.83]	0	0	0.09	0.72	0.22	[0.09, 0.09]	[[0.57, 0.09], [0.09, 0.84]]	[[0.76, 19.99], [19.68, 0.76]]	[0.57, 0.84]	0	0	0.15	0.73	0.27	[0.15, 0.15]	[[0.56, 0.15], [0.15, 0.83]]	[[0.76, 17.53], [15.5, 0.76]]	[0.56, 0.83]	0	0	0.06	0.73	0.2	[0.06, 0.06]	[[0.57, 0.06], [0.06, 0.85]]	[[0.76, 26.57], [23.63, 0.76]]	[0.57, 0.85]
pairs_149ce14	pairs	2	550	aac71574.1_aac71644.1	0.05	0	0.11	0.33	0.18	[0.11, 0.11]	[[0.38, 0.11], [0.11, 0.67]]	[[0.76, 22.05], [24.5, 0.76]]	[0.38, 0.67]	0.07	0	0.09	0.33	0.17	[0.09, 0.09]	[[0.39, 0.09], [0.09, 0.67]]	[[0.76, 27.84], [27.29, 0.76]]	[0.39, 0.67]	0.06	0	0.09	0.32	0.16	[0.09, 0.09]	[[0.39, 0.09], [0.09, 0.67]]	[[0.76, 26.34], [25.94, 0.76]]	[0.39, 0.67]	0.06	0	0.09	0.32	0.17	[0.09, 0.09]	[[0.38, 0.09], [0.09, 0.67]]	[[0.76, 26.51], [26.59, 0.76]]	[0.38, 0.67]	0.05	0	0.11	0.33	0.18	[0.11, 0.11]	[[0.38, 0.11], [0.11, 0.67]]	[[0.76, 22.05], [24.5, 0.76]]	[0.38, 0.67]
pairs_14af8df	pairs	2	505	aac71243.1_aac71546.1	0.02	0	0.64	0.82	0.68	[0.64, 0.64]	[[0.8, 0.64], [0.64, 0.91]]	[[0.76, 6.75], [5.1, 0.76]]	[0.8, 0.91]	0.02	0	0.63	0.82	0.68	[0.63, 0.63]	[[0.8, 0.63], [0.63, 0.91]]	[[0.76, 6.79], [5.16, 0.76]]	[0.8, 0.91]	0.02	0	0.61	0.81	0.66	[0.61, 0.61]	[[0.8, 0.61], [0.61, 0.9]]	[[0.76, 7.44], [5.38, 0.76]]	[0.8, 0.9]	0.02	0	0.64	0.82	0.68	[0.64, 0.64]	[[0.8, 0.64], [0.64, 0.91]]	[[0.76, 6.75], [5.1, 0.76]]	[0.8, 0.91]	0.02	0	0.62	0.81	0.67	[0.62, 0.62]	[[0.8, 0.62], [0.62, 0.9]]	[[0.76, 7.02], [5.32, 0.76]]	[0.8, 0.9]
pairs_14b2111	pairs	2	786	aac71360.1_aac71425.1	0.03	0	0.12	0.52	0.22	[0.12, 0.12]	[[0.61, 0.12], [0.12, 0.87]]	[[0.76, 27.51], [27.46, 0.76]]	[0.61, 0.87]	0.03	0	0.1	0.51	0.2	[0.1, 0.1]	[[0.6, 0.1], [0.1, 0.87]]	[[0.76, 28.4], [28.99, 0.76]]	[0.6, 0.87]	0.02	0	0.11	0.49	0.19	[0.11, 0.11]	[[0.58, 0.11], [0.11, 0.86]]	[[0.76, 28.43], [28.76, 0.76]]	[0.58, 0.86]	0.03	0	0.12	0.52	0.22	[0.12, 0.12]	[[0.61, 0.12], [0.12, 0.87]]	[[0.76, 27.51], [27.46, 0.76]]	[0.61, 0.87]	0.02	0	0.11	0.51	0.2	[0.11, 0.11]	[[0.6, 0.11], [0.11, 0.86]]	[[0.76, 25.89], [27.02, 0.76]]	[0.6, 0.86]
pairs_14c3e01	pairs	2	399	aac71472.1_aac71636.1	0	0	0.11	0.56	0.2	[0.11, 0.11]	[[0.83, 0.11], [0.11, 0.88]]	[[0.76, 22.23], [22.14, 0.76]]	[0.83, 0.88]	0	0	0.11	0.56	0.2	[0.11, 0.11]	[[0.83, 0.11], [0.11, 0.87]]	[[0.76, 22.02], [24.4, 0.76]]	[0.83, 0.87]	0	0	0.08	0.56	0.17	[0.08, 0.08]	[[0.83, 0.08], [0.08, 0.86]]	[[0.76, 26.66], [26.28, 0.76]]	[0.83, 0.86]	0	0	0.11	0.56	0.2	[0.11, 0.11]	[[0.83, 0.11], [0.11, 0.88]]	[[0.76, 21.46], [21.53, 0.76]]	[0.83, 0.88]	0	0	0.08	0.55	0.17	[0.08, 0.08]	[[0.81, 0.08], [0.08, 0.86]]	[[0.76, 26.98], [26.34, 0.76]]	[0.81, 0.86]
pairs_14ccfa8	pairs	2	2062	aac71471.1_aac71613.1	0.65	0	0.17	0.33	0.53	[0.17, 0.17]	[[0.85, 0.17], [0.17, 0.2]]	[[0.76, 30.55], [30.15, 0.76]]	[0.85, 0.2]	0.63	0	0.18	0.33	0.52	[0.18, 0.18]	[[0.85, 0.18], [0.18, 0.21]]	[[0.76, 29.94], [29.31, 0.76]]	[0.85, 0.21]	0.65	0	0.17	0.33	0.53	[0.17, 0.17]	[[0.85, 0.17], [0.17, 0.2]]	[[0.76, 30.55], [30.15, 0.76]]	[0.85, 0.2]	0.01	0	0.18	0.34	0.21	[0.18, 0.18]	[[0.85, 0.18], [0.18, 0.2]]	[[0.76, 29.88], [30.18, 0.76]]	[0.85, 0.2]	0.02	0	0.17	0.34	0.21	[0.17, 0.17]	[[0.86, 0.17], [0.17, 0.21]]	[[0.76, 29.79], [29.31, 0.76]]	[0.86, 0.21]
pairs_14dc85a	pairs	2	1950	aac71282.1_aac71360.1	0.01	0	0.28	0.56	0.34	[0.28, 0.28]	[[0.69, 0.28], [0.28, 0.48]]	[[0.76, 21.94], [21.21, 0.76]]	[0.69, 0.48]	0.01	0	0.28	0.55	0.34	[0.28, 0.28]	[[0.67, 0.28], [0.28, 0.49]]	[[0.76, 22.05], [19.83, 0.76]]	[0.67, 0.49]	0.01	0	0.21	0.55	0.28	[0.21, 0.21]	[[0.68, 0.21], [0.21, 0.48]]	[[0.76, 22.41], [23.62, 0.76]]	[0.68, 0.48]	0.01	0	0.19	0.55	0.27	[0.19, 0.19]	[[0.68, 0.19], [0.19, 0.47]]	[[0.76, 26.19], [27.09, 0.76]]	[0.68, 0.47]	0.01	0	0.28	0.56	0.34	[0.28, 0.28]	[[0.69, 0.28], [0.28, 0.48]]	[[0.76, 21.94], [21.21, 0.76]]	[0.69, 0.48]
pairs_14fa476	pairs	2	683	aac71285.1_aac71425.1	0.06	0	0.31	0.7	0.42	[0.31, 0.31]	[[0.83, 0.31], [0.31, 0.88]]	[[0.76, 17.7], [16.11, 0.76]]	[0.83, 0.88]	0.06	0	0.29	0.7	0.41	[0.29, 0.29]	[[0.83, 0.29], [0.29, 0.88]]	[[0.76, 17.76], [16.76, 0.76]]	[0.83, 0.88]	0.07	0	0.27	0.7	0.39	[0.27, 0.27]	[[0.83, 0.27], [0.27, 0.88]]	[[0.76, 18.15], [17.34, 0.76]]	[0.83, 0.88]	0.06	0	0.31	0.7	0.42	[0.31, 0.31]	[[0.83, 0.31], [0.31, 0.88]]	[[0.76, 17.7], [16.11, 0.76]]	[0.83, 0.88]	0.06	0	0.31	0.7	0.42	[0.31, 0.31]	[[0.83, 0.31], [0.31, 0.88]]	[[0.76, 17.32], [16.4, 0.76]]	[0.83, 0.88]
pairs_14fc7e7	pairs	2	313	aac71612.1_abc59632.1	0.04	0	0.18	0.74	0.32	[0.18, 0.18]	[[0.9, 0.18], [0.18, 0.51]]	[[0.76, 9.23], [10.54, 0.76]]	[0.9, 0.51]	0.04	0	0.18	0.74	0.32	[0.18, 0.18]	[[0.9, 0.18], [0.18, 0.51]]	[[0.76, 9.23], [10.54, 0.76]]	[0.9, 0.51]	0.06	0	0.15	0.73	0.3	[0.15, 0.15]	[[0.9, 0.15], [0.15, 0.48]]	[[0.76, 13.41], [15.01, 0.76]]	[0.9, 0.48]	0.03	0	0.11	0.72	0.25	[0.11, 0.11]	[[0.9, 0.11], [0.11, 0.49]]	[[0.76, 13.79], [15.87, 0.76]]	[0.9, 0.49]	0.05	0	0.16	0.73	0.3	[0.16, 0.16]	[[0.9, 0.16], [0.16, 0.5]]	[[0.76, 11.36], [11.86, 0.76]]	[0.9, 0.5]
pairs_1525acb	pairs	2	612	aac71252.1_abc59631.1	0.1	0	0.17	0.8	0.35	[0.17, 0.17]	[[0.87, 0.17], [0.17, 0.35]]	[[0.76, 21.22], [18.43, 0.76]]	[0.87, 0.35]	0.09	0	0.12	0.8	0.31	[0.12, 0.12]	[[0.87, 0.12], [0.12, 0.35]]	[[0.76, 23.99], [25.38, 0.76]]	[0.87, 0.35]	0.1	0	0.17	0.8	0.35	[0.17, 0.17]	[[0.87, 0.17], [0.17, 0.35]]	[[0.76, 21.22], [18.43, 0.76]]	[0.87, 0.35]	0.1	0	0.17	0.8	0.35	[0.17, 0.17]	[[0.87, 0.17], [0.17, 0.35]]	[[0.76, 21.87], [19.89, 0.76]]	[0.87, 0.35]	0.1	0	0.17	0.8	0.35	[0.17, 0.17]	[[0.87, 0.17], [0.17, 0.34]]	[[0.76, 21.64], [19.17, 0.76]]	[0.87, 0.34]
pairs_15291fa	pairs	2	239	aac71342.1_aac71579.1	0	0	0.14	0.48	0.21	[0.14, 0.14]	[[0.88, 0.14], [0.14, 0.31]]	[[0.76, 12.66], [13.62, 0.76]]	[0.88, 0.31]	0	0	0.11	0.46	0.18	[0.11, 0.11]	[[0.88, 0.11], [0.11, 0.33]]	[[0.76, 14.28], [15.57, 0.76]]	[0.88, 0.33]	0	0	0.13	0.47	0.2	[0.13, 0.13]	[[0.88, 0.13], [0.13, 0.31]]	[[0.76, 13.37], [15.92, 0.76]]	[0.88, 0.31]	0	0	0.14	0.48	0.21	[0.14, 0.14]	[[0.89, 0.14], [0.14, 0.31]]	[[0.76, 13.03], [15.01, 0.76]]	[0.89, 0.31]	0	0	0.14	0.48	0.21	[0.14, 0.14]	[[0.88, 0.14], [0.14, 0.3]]	[[0.76, 12.1], [16.62, 0.76]]	[0.88, 0.3]
pairs_153dfb6	pairs	2	986	aac71237.1_aac71515.1	0.02	0	0.14	0.55	0.23	[0.14, 0.14]	[[0.88, 0.14], [0.14, 0.77]]	[[0.76, 24.78], [25.41, 0.76]]	[0.88, 0.77]	0.01	0	0.13	0.53	0.21	[0.13, 0.13]	[[0.88, 0.13], [0.13, 0.78]]	[[0.76, 27.88], [26.69, 0.76]]	[0.88, 0.78]	0.02	0	0.14	0.54	0.23	[0.14, 0.14]	[[0.88, 0.14], [0.14, 0.77]]	[[0.76, 24.93], [25.22, 0.76]]	[0.88, 0.77]	0.02	0	0.12	0.53	0.22	[0.12, 0.12]	[[0.88, 0.12], [0.12, 0.77]]	[[0.76, 28.36], [27.06, 0.76]]	[0.88, 0.77]	0.02	0	0.12	0.53	0.21	[0.12, 0.12]	[[0.88, 0.12], [0.12, 0.78]]	[[0.76, 28.2], [27.3, 0.76]]	[0.88, 0.78]
pairs_1541dd6	pairs	2	479	aac71612.1_aac72455.1	0.01	0	0.36	0.63	0.42	[0.36, 0.36]	[[0.9, 0.36], [0.36, 0.88]]	[[0.76, 7.88], [8.75, 0.76]]	[0.9, 0.88]	0.01	0	0.36	0.63	0.42	[0.36, 0.36]	[[0.9, 0.36], [0.36, 0.88]]	[[0.76, 7.88], [8.75, 0.76]]	[0.9, 0.88]	0.01	0	0.33	0.61	0.4	[0.33, 0.33]	[[0.9, 0.33], [0.33, 0.88]]	[[0.76, 8.37], [9.74, 0.76]]	[0.9, 0.88]	0.01	0	0.34	0.62	0.4	[0.34, 0.34]	[[0.9, 0.34], [0.34, 0.88]]	[[0.76, 8.36], [9.48, 0.76]]	[0.9, 0.88]	0.01	0	0.35	0.63	0.41	[0.35, 0.35]	[[0.9, 0.35], [0.35, 0.88]]	[[0.76, 8.44], [9.53, 0.76]]	[0.9, 0.88]
pairs_154496d	pairs	2	1382	aac71287.1_aac71515.1	0.03	0	0.16	0.41	0.23	[0.16, 0.16]	[[0.51, 0.16], [0.16, 0.75]]	[[0.76, 28.1], [27.6, 0.76]]	[0.51, 0.75]	0.03	0	0.16	0.41	0.23	[0.16, 0.16]	[[0.51, 0.16], [0.16, 0.75]]	[[0.76, 28.1], [27.6, 0.76]]	[0.51, 0.75]	0.03	0	0.16	0.4	0.22	[0.16, 0.16]	[[0.5, 0.16], [0.16, 0.76]]	[[0.76, 27.83], [27.38, 0.76]]	[0.5, 0.76]	0.04	0	0.15	0.4	0.22	[0.15, 0.15]	[[0.5, 0.15], [0.15, 0.75]]	[[0.76, 28.56], [28.46, 0.76]]	[0.5, 0.75]	0.04	0	0.14	0.4	0.21	[0.14, 0.14]	[[0.5, 0.14], [0.14, 0.75]]	[[0.76, 29.74], [29.55, 0.76]]	[0.5, 0.75]
pairs_1569d1f	pairs	2	503	aac71595.1_aac72478.1	0	0	0.11	0.62	0.21	[0.11, 0.11]	[[0.87, 0.11], [0.11, 0.85]]	[[0.76, 24.08], [27.13, 0.76]]	[0.87, 0.85]	0	0	0.1	0.62	0.21	[0.1, 0.1]	[[0.87, 0.1], [0.1, 0.85]]	[[0.76, 24.0], [27.51, 0.76]]	[0.87, 0.85]	0	0	0.1	0.62	0.2	[0.1, 0.1]	[[0.87, 0.1], [0.1, 0.85]]	[[0.76, 24.88], [27.03, 0.76]]	[0.87, 0.85]	0	0	0.11	0.62	0.21	[0.11, 0.11]	[[0.87, 0.11], [0.11, 0.85]]	[[0.76, 24.08], [27.13, 0.76]]	[0.87, 0.85]	0	0	0.1	0.62	0.2	[0.1, 0.1]	[[0.87, 0.1], [0.1, 0.84]]	[[0.76, 26.18], [27.73, 0.76]]	[0.87, 0.84]
pairs_156dd80	pairs	2	1109	aac71335.1_aac71570.2	0.09	0	0.16	0.73	0.31	[0.16, 0.16]	[[0.25, 0.16], [0.16, 0.85]]	[[0.76, 20.6], [23.68, 0.76]]	[0.25, 0.85]	0.05	0	0.18	0.73	0.31	[0.18, 0.18]	[[0.24, 0.18], [0.18, 0.85]]	[[0.76, 23.65], [23.52, 0.76]]	[0.24, 0.85]	0.09	0	0.14	0.72	0.3	[0.14, 0.14]	[[0.26, 0.14], [0.14, 0.85]]	[[0.76, 27.82], [26.98, 0.76]]	[0.26, 0.85]	0.04	0	0.15	0.73	0.28	[0.15, 0.15]	[[0.26, 0.15], [0.15, 0.86]]	[[0.76, 20.81], [23.84, 0.76]]	[0.26, 0.86]	0.09	0	0.16	0.73	0.31	[0.16, 0.16]	[[0.25, 0.16], [0.16, 0.85]]	[[0.76, 20.6], [23.68, 0.76]]	[0.25, 0.85]
pairs_15732e8	pairs	2	667	aac71324.2_aac71515.1	0.04	0	0.66	0.63	0.68	[0.66, 0.66]	[[0.79, 0.66], [0.66, 0.76]]	[[0.76, 3.71], [4.13, 0.76]]	[0.79, 0.76]	0.04	0	0.64	0.63	0.66	[0.64, 0.64]	[[0.78, 0.64], [0.64, 0.76]]	[[0.76, 4.52], [4.41, 0.76]]	[0.78, 0.76]	0.03	0	0.65	0.63	0.66	[0.65, 0.65]	[[0.79, 0.65], [0.65, 0.75]]	[[0.76, 3.84], [3.81, 0.76]]	[0.79, 0.75]	0.05	0	0.64	0.64	0.67	[0.64, 0.64]	[[0.78, 0.64], [0.64, 0.77]]	[[0.76, 4.25], [4.63, 0.76]]	[0.78, 0.77]	0.04	0	0.65	0.63	0.67	[0.65, 0.65]	[[0.79, 0.65], [0.65, 0.77]]	[[0.76, 3.7], [4.31, 0.76]]	[0.79, 0.77]
pairs_1580f13	pairs	2	602	aac71390.1_aac71546.1	0	0	0.46	0.73	0.52	[0.46, 0.46]	[[0.91, 0.46], [0.46, 0.92]]	[[0.76, 5.72], [7.89, 0.76]]	[0.91, 0.92]	0	0	0.43	0.73	0.49	[0.43, 0.43]	[[0.91, 0.43], [0.43, 0.92]]	[[0.76, 5.75], [8.11, 0.76]]	[0.91, 0.92]	0	0	0.44	0.72	0.49	[0.44, 0.44]	[[0.91, 0.44], [0.44, 0.92]]	[[0.76, 5.9], [8.18, 0.76]]	[0.91, 0.92]	0	0	0.46	0.73	0.52	[0.46, 0.46]	[[0.91, 0.46], [0.46, 0.92]]	[[0.76, 5.72], [7.89, 0.76]]	[0.91, 0.92]	0	0	0.39	0.71	0.45	[0.39, 0.39]	[[0.91, 0.39], [0.39, 0.92]]	[[0.76, 7.02], [8.76, 0.76]]	[0.91, 0.92]
pairs_1584526	pairs	2	817	aac71338.1_aac71537.1	0	0	0.14	0.49	0.21	[0.14, 0.14]	[[0.66, 0.14], [0.14, 0.4]]	[[0.76, 21.63], [23.93, 0.76]]	[0.66, 0.4]	0	0	0.1	0.49	0.17	[0.1, 0.1]	[[0.67, 0.1], [0.1, 0.41]]	[[0.76, 30.41], [29.89, 0.76]]	[0.67, 0.41]	0	0	0.14	0.5	0.21	[0.14, 0.14]	[[0.67, 0.14], [0.14, 0.41]]	[[0.76, 22.71], [24.86, 0.76]]	[0.67, 0.41]	0	0	0.14	0.5	0.21	[0.14, 0.14]	[[0.67, 0.14], [0.14, 0.41]]	[[0.76, 23.05], [25.65, 0.76]]	[0.67, 0.41]	0	0	0.14	0.49	0.21	[0.14, 0.14]	[[0.66, 0.14], [0.14, 0.4]]	[[0.76, 21.63], [23.93, 0.76]]	[0.66, 0.4]
pairs_1586899	pairs	2	678	aac71252.1_aac72485.1	0.02	0	0.16	0.74	0.29	[0.16, 0.16]	[[0.87, 0.16], [0.16, 0.73]]	[[0.76, 20.92], [25.83, 0.76]]	[0.87, 0.73]	0.02	0	0.11	0.73	0.24	[0.11, 0.11]	[[0.87, 0.11], [0.11, 0.72]]	[[0.76, 26.33], [27.48, 0.76]]	[0.87, 0.72]	0.02	0	0.13	0.74	0.26	[0.13, 0.13]	[[0.87, 0.13], [0.13, 0.73]]	[[0.76, 24.05], [27.8, 0.76]]	[0.87, 0.73]	0.02	0	0.12	0.74	0.25	[0.12, 0.12]	[[0.87, 0.12], [0.12, 0.74]]	[[0.76, 25.89], [25.78, 0.76]]	[0.87, 0.74]	0.02	0	0.16	0.74	0.29	[0.16, 0.16]	[[0.87, 0.16], [0.16, 0.73]]	[[0.76, 20.92], [25.83, 0.76]]	[0.87, 0.73]
pairs_1592464	pairs	2	429	aac71243.1_aac71487.1	0.02	0	0.15	0.63	0.25	[0.15, 0.15]	[[0.79, 0.15], [0.15, 0.87]]	[[0.76, 16.92], [16.75, 0.76]]	[0.79, 0.87]	0.02	0	0.12	0.62	0.23	[0.12, 0.12]	[[0.79, 0.12], [0.12, 0.87]]	[[0.76, 19.12], [18.97, 0.76]]	[0.79, 0.87]	0.02	0	0.12	0.62	0.24	[0.12, 0.12]	[[0.79, 0.12], [0.12, 0.87]]	[[0.76, 18.54], [19.65, 0.76]]	[0.79, 0.87]	0.03	0	0.13	0.62	0.24	[0.13, 0.13]	[[0.79, 0.13], [0.13, 0.87]]	[[0.76, 18.6], [18.82, 0.76]]	[0.79, 0.87]	0.02	0	0.15	0.63	0.25	[0.15, 0.15]	[[0.79, 0.15], [0.15, 0.87]]	[[0.76, 16.92], [16.75, 0.76]]	[0.79, 0.87]
pairs_159ab48	pairs	2	689	aac71444.1_aac71487.1	0.04	0	0.15	0.51	0.24	[0.15, 0.15]	[[0.71, 0.15], [0.15, 0.86]]	[[0.76, 21.08], [24.97, 0.76]]	[0.71, 0.86]	0.05	0	0.14	0.5	0.24	[0.14, 0.14]	[[0.7, 0.14], [0.14, 0.86]]	[[0.76, 20.17], [25.48, 0.76]]	[0.7, 0.86]	0.06	0	0.13	0.5	0.23	[0.13, 0.13]	[[0.71, 0.13], [0.13, 0.86]]	[[0.76, 21.96], [25.4, 0.76]]	[0.71, 0.86]	0.04	0	0.15	0.51	0.24	[0.15, 0.15]	[[0.71, 0.15], [0.15, 0.86]]	[[0.76, 21.08], [24.97, 0.76]]	[0.71, 0.86]	0.04	0	0.14	0.5	0.23	[0.14, 0.14]	[[0.7, 0.14], [0.14, 0.86]]	[[0.76, 20.65], [25.56, 0.76]]	[0.7, 0.86]
pairs_159c225	pairs	2	793	aac71273.1_aac71285.1	0.05	0	0.15	0.59	0.26	[0.15, 0.15]	[[0.73, 0.15], [0.15, 0.82]]	[[0.76, 22.63], [24.76, 0.76]]	[0.73, 0.82]	0.05	0	0.11	0.59	0.23	[0.11, 0.11]	[[0.73, 0.11], [0.11, 0.82]]	[[0.76, 26.91], [28.48, 0.76]]	[0.73, 0.82]	0.05	0	0.15	0.59	0.26	[0.15, 0.15]	[[0.73, 0.15], [0.15, 0.82]]	[[0.76, 22.63], [24.76, 0.76]]	[0.73, 0.82]	0.04	0	0.13	0.59	0.24	[0.13, 0.13]	[[0.73, 0.13], [0.13, 0.82]]	[[0.76, 24.56], [25.92, 0.76]]	[0.73, 0.82]	0.04	0	0.12	0.59	0.24	[0.12, 0.12]	[[0.73, 0.12], [0.12, 0.82]]	[[0.76, 24.35], [25.5, 0.76]]	[0.73, 0.82]
pairs_159eebe	pairs	2	1244	aac71406.1_aac71474.1	0	0	0.23	0.43	0.27	[0.23, 0.23]	[[0.67, 0.23], [0.23, 0.5]]	[[0.76, 21.51], [22.29, 0.76]]	[0.67, 0.5]	0	0	0.23	0.43	0.27	[0.23, 0.23]	[[0.67, 0.23], [0.23, 0.5]]	[[0.76, 21.51], [22.29, 0.76]]	[0.67, 0.5]	0	0	0.22	0.43	0.26	[0.22, 0.22]	[[0.66, 0.22], [0.22, 0.49]]	[[0.76, 21.56], [22.57, 0.76]]	[0.66, 0.49]	0	0	0.16	0.43	0.21	[0.16, 0.16]	[[0.67, 0.16], [0.16, 0.49]]	[[0.76, 24.0], [24.36, 0.76]]	[0.67, 0.49]	0	0	0.15	0.42	0.2	[0.15, 0.15]	[[0.66, 0.15], [0.15, 0.5]]	[[0.76, 25.34], [25.87, 0.76]]	[0.66, 0.5]
pairs_15aff21	pairs	2	1335	aac71319.1_aac71358.1	0.01	0	0.17	0.65	0.27	[0.17, 0.17]	[[0.66, 0.17], [0.17, 0.73]]	[[0.76, 25.05], [25.65, 0.76]]	[0.66, 0.73]	0.01	0	0.17	0.65	0.27	[0.17, 0.17]	[[0.66, 0.17], [0.17, 0.73]]	[[0.76, 25.05], [25.65, 0.76]]	[0.66, 0.73]	0	0	0.16	0.65	0.26	[0.16, 0.16]	[[0.66, 0.16], [0.16, 0.73]]	[[0.76, 24.87], [26.4, 0.76]]	[0.66, 0.73]	0	0	0.15	0.65	0.25	[0.15, 0.15]	[[0.65, 0.15], [0.15, 0.73]]	[[0.76, 25.12], [28.32, 0.76]]	[0.65, 0.73]	0.01	0	0.16	0.65	0.26	[0.16, 0.16]	[[0.66, 0.16], [0.16, 0.74]]	[[0.76, 25.39], [26.43, 0.76]]	[0.66, 0.74]
pairs_15c7a6e	pairs	2	571	aac71364.1_aac71430.1	0.14	0	0.28	0.36	0.36	[0.28, 0.28]	[[0.4, 0.28], [0.28, 0.31]]	[[0.76, 9.45], [9.56, 0.76]]	[0.4, 0.31]	0.13	0	0.25	0.35	0.34	[0.25, 0.25]	[[0.4, 0.25], [0.25, 0.27]]	[[0.76, 9.75], [9.2, 0.76]]	[0.4, 0.27]	0.14	0	0.28	0.36	0.36	[0.28, 0.28]	[[0.4, 0.28], [0.28, 0.31]]	[[0.76, 9.45], [9.56, 0.76]]	[0.4, 0.31]	0.09	0	0.27	0.36	0.33	[0.27, 0.27]	[[0.4, 0.27], [0.27, 0.32]]	[[0.76, 9.37], [9.3, 0.76]]	[0.4, 0.32]	0.07	0	0.27	0.36	0.32	[0.27, 0.27]	[[0.4, 0.27], [0.27, 0.32]]	[[0.76, 9.28], [9.91, 0.76]]	[0.4, 0.32]
pairs_15d53c9	pairs	2	659	aac71390.1_aac71444.1	0.05	0	0.14	0.49	0.23	[0.14, 0.14]	[[0.92, 0.14], [0.14, 0.66]]	[[0.76, 24.73], [22.56, 0.76]]	[0.92, 0.66]	0.05	0	0.14	0.49	0.23	[0.14, 0.14]	[[0.92, 0.14], [0.14, 0.66]]	[[0.76, 24.73], [22.56, 0.76]]	[0.92, 0.66]	0.05	0	0.11	0.49	0.21	[0.11, 0.11]	[[0.91, 0.11], [0.11, 0.67]]	[[0.76, 27.15], [24.37, 0.76]]	[0.91, 0.67]	0.04	0	0.14	0.48	0.23	[0.14, 0.14]	[[0.92, 0.14], [0.14, 0.68]]	[[0.76, 23.7], [20.85, 0.76]]	[0.92, 0.68]	0.05	0	0.13	0.49	0.22	[0.13, 0.13]	[[0.92, 0.13], [0.13, 0.67]]	[[0.76, 24.82], [23.41, 0.76]]	[0.92, 0.67]
pairs_15d71ce	pairs	2	658	aac71389.1_aac71459.1	0	0	0.3	0.54	0.35	[0.3, 0.3]	[[0.69, 0.3], [0.3, 0.65]]	[[0.76, 14.82], [12.03, 0.76]]	[0.69, 0.65]	0	0	0.25	0.53	0.31	[0.25, 0.25]	[[0.71, 0.25], [0.25, 0.64]]	[[0.76, 16.64], [13.95, 0.76]]	[0.71, 0.64]	0	0	0.29	0.54	0.34	[0.29, 0.29]	[[0.7, 0.29], [0.29, 0.65]]	[[0.76, 15.2], [13.04, 0.76]]	[0.7, 0.65]	0	0	0.29	0.54	0.34	[0.29, 0.29]	[[0.71, 0.29], [0.29, 0.65]]	[[0.76, 15.47], [13.3, 0.76]]	[0.71, 0.65]	0	0	0.3	0.54	0.34	[0.3, 0.3]	[[0.7, 0.3], [0.3, 0.64]]	[[0.76, 15.25], [12.45, 0.76]]	[0.7, 0.64]
pairs_15dc830	pairs	2	339	aac71324.2_aac71644.1	0.06	0	0.26	0.58	0.35	[0.26, 0.26]	[[0.9, 0.26], [0.26, 0.69]]	[[0.76, 8.32], [7.08, 0.76]]	[0.9, 0.69]	0.06	0	0.21	0.58	0.32	[0.21, 0.21]	[[0.89, 0.21], [0.21, 0.69]]	[[0.76, 8.02], [7.95, 0.76]]	[0.89, 0.69]	0.06	0	0.24	0.58	0.33	[0.24, 0.24]	[[0.9, 0.24], [0.24, 0.7]]	[[0.76, 7.3], [7.32, 0.76]]	[0.9, 0.7]	0.06	0	0.26	0.58	0.35	[0.26, 0.26]	[[0.9, 0.26], [0.26, 0.69]]	[[0.76, 8.32], [7.08, 0.76]]	[0.9, 0.69]	0.06	0	0.25	0.58	0.34	[0.25, 0.25]	[[0.89, 0.25], [0.25, 0.69]]	[[0.76, 8.11], [7.76, 0.76]]	[0.89, 0.69]
pairs_15e5cd5	pairs	2	634	aac71266.1_aac71444.1	0.07	0	0.22	0.51	0.31	[0.22, 0.22]	[[0.91, 0.22], [0.22, 0.67]]	[[0.76, 18.45], [19.37, 0.76]]	[0.91, 0.67]	0.05	0	0.23	0.52	0.31	[0.23, 0.23]	[[0.91, 0.23], [0.23, 0.68]]	[[0.76, 17.91], [19.84, 0.76]]	[0.91, 0.68]	0.02	0	0.19	0.51	0.26	[0.19, 0.19]	[[0.91, 0.19], [0.19, 0.67]]	[[0.76, 19.52], [20.51, 0.76]]	[0.91, 0.67]	0.06	0	0.18	0.51	0.28	[0.18, 0.18]	[[0.91, 0.18], [0.18, 0.68]]	[[0.76, 21.72], [22.55, 0.76]]	[0.91, 0.68]	0.07	0	0.22	0.51	0.31	[0.22, 0.22]	[[0.91, 0.22], [0.22, 0.67]]	[[0.76, 18.45], [19.37, 0.76]]	[0.91, 0.67]
pairs_15f0935	pairs	2	842	aac71338.1_aac71573.1	0.11	0	0.14	0.51	0.27	[0.14, 0.14]	[[0.69, 0.14], [0.14, 0.56]]	[[0.76, 22.61], [24.19, 0.76]]	[0.69, 0.56]	0.09	0	0.14	0.51	0.26	[0.14, 0.14]	[[0.69, 0.14], [0.14, 0.57]]	[[0.76, 22.44], [23.44, 0.76]]	[0.69, 0.57]	0.11	0	0.14	0.51	0.27	[0.14, 0.14]	[[0.69, 0.14], [0.14, 0.56]]	[[0.76, 22.61], [24.19, 0.76]]	[0.69, 0.56]	0.1	0	0.13	0.51	0.26	[0.13, 0.13]	[[0.7, 0.13], [0.13, 0.57]]	[[0.76, 24.38], [25.64, 0.76]]	[0.7, 0.57]	0.09	0	0.14	0.51	0.26	[0.14, 0.14]	[[0.69, 0.14], [0.14, 0.57]]	[[0.76, 22.35], [25.87, 0.76]]	[0.69, 0.57]
pairs_15f7c51	pairs	2	394	aac71486.1_aac71508.1	0.21	0	0.09	0.49	0.28	[0.09, 0.09]	[[0.84, 0.09], [0.09, 0.54]]	[[0.76, 24.27], [22.7, 0.76]]	[0.84, 0.54]	0.21	0	0.08	0.48	0.27	[0.08, 0.08]	[[0.84, 0.08], [0.08, 0.56]]	[[0.76, 24.36], [25.24, 0.76]]	[0.84, 0.56]	0.21	0	0.09	0.49	0.28	[0.09, 0.09]	[[0.84, 0.09], [0.09, 0.54]]	[[0.76, 24.27], [22.7, 0.76]]	[0.84, 0.54]	0.19	0	0.09	0.49	0.26	[0.09, 0.09]	[[0.84, 0.09], [0.09, 0.57]]	[[0.76, 23.85], [23.51, 0.76]]	[0.84, 0.57]	0.21	0	0.09	0.48	0.27	[0.09, 0.09]	[[0.84, 0.09], [0.09, 0.56]]	[[0.76, 26.3], [24.67, 0.76]]	[0.84, 0.56]
pairs_15feb43	pairs	2	621	aac71264.1_aac72478.1	0.02	0	0.09	0.49	0.18	[0.09, 0.09]	[[0.62, 0.09], [0.09, 0.84]]	[[0.76, 27.72], [26.87, 0.76]]	[0.62, 0.84]	0	0	0.09	0.48	0.17	[0.09, 0.09]	[[0.62, 0.09], [0.09, 0.84]]	[[0.76, 28.86], [29.0, 0.76]]	[0.62, 0.84]	0	0	0.1	0.49	0.18	[0.1, 0.1]	[[0.62, 0.1], [0.1, 0.84]]	[[0.76, 27.19], [25.92, 0.76]]	[0.62, 0.84]	0.01	0	0.09	0.49	0.17	[0.09, 0.09]	[[0.62, 0.09], [0.09, 0.84]]	[[0.76, 28.07], [28.21, 0.76]]	[0.62, 0.84]	0.01	0	0.09	0.49	0.17	[0.09, 0.09]	[[0.62, 0.09], [0.09, 0.84]]	[[0.76, 29.18], [28.95, 0.76]]	[0.62, 0.84]
pairs_1602631	pairs	2	359	aac71319.1_aac71579.1	0	0	0.19	0.52	0.26	[0.19, 0.19]	[[0.72, 0.19], [0.19, 0.89]]	[[0.76, 12.73], [12.38, 0.76]]	[0.72, 0.89]	0	0	0.17	0.5	0.23	[0.17, 0.17]	[[0.69, 0.17], [0.17, 0.89]]	[[0.76, 12.99], [13.16, 0.76]]	[0.69, 0.89]	0	0	0.11	0.5	0.19	[0.11, 0.11]	[[0.7, 0.11], [0.11, 0.89]]	[[0.76, 15.96], [14.66, 0.76]]	[0.7, 0.89]	0	0	0.19	0.51	0.26	[0.19, 0.19]	[[0.7, 0.19], [0.19, 0.89]]	[[0.76, 13.4], [12.39, 0.76]]	[0.7, 0.89]	0	0	0.16	0.49	0.23	[0.16, 0.16]	[[0.69, 0.16], [0.16, 0.89]]	[[0.76, 12.86], [13.51, 0.76]]	[0.69, 0.89]
pairs_1621fd2	pairs	2	1141	aac71406.1_aac71503.1	0.04	0	0.16	0.44	0.24	[0.16, 0.16]	[[0.66, 0.16], [0.16, 0.68]]	[[0.76, 25.72], [22.32, 0.76]]	[0.66, 0.68]	0.04	0	0.16	0.44	0.24	[0.16, 0.16]	[[0.66, 0.16], [0.16, 0.68]]	[[0.76, 25.72], [22.32, 0.76]]	[0.66, 0.68]	0.03	0	0.17	0.44	0.23	[0.17, 0.17]	[[0.65, 0.17], [0.17, 0.68]]	[[0.76, 26.02], [20.93, 0.76]]	[0.65, 0.68]	0.01	0	0.16	0.44	0.22	[0.16, 0.16]	[[0.66, 0.16], [0.16, 0.69]]	[[0.76, 25.25], [22.22, 0.76]]	[0.66, 0.69]	0.02	0	0.16	0.44	0.23	[0.16, 0.16]	[[0.66, 0.16], [0.16, 0.69]]	[[0.76, 25.96], [21.83, 0.76]]	[0.66, 0.69]
pairs_1629a8f	pairs	2	372	aac71311.1_aac71319.1	0	0	0.14	0.39	0.19	[0.14, 0.14]	[[0.65, 0.14], [0.14, 0.53]]	[[0.76, 22.25], [21.53, 0.76]]	[0.65, 0.53]	0	0	0.09	0.41	0.16	[0.09, 0.09]	[[0.65, 0.09], [0.09, 0.57]]	[[0.76, 21.37], [23.68, 0.76]]	[0.65, 0.57]	0	0	0.14	0.39	0.19	[0.14, 0.14]	[[0.65, 0.14], [0.14, 0.53]]	[[0.76, 22.25], [21.53, 0.76]]	[0.65, 0.53]	0	0	0.1	0.37	0.15	[0.1, 0.1]	[[0.64, 0.1], [0.1, 0.52]]	[[0.76, 19.84], [19.34, 0.76]]	[0.64, 0.52]	0	0	0.09	0.39	0.15	[0.09, 0.09]	[[0.66, 0.09], [0.09, 0.56]]	[[0.76, 22.14], [24.17, 0.76]]	[0.66, 0.56]
pairs_1636ac4	pairs	2	1016	aac71252.1_aac71283.1	0	0	0.14	0.54	0.22	[0.14, 0.14]	[[0.83, 0.14], [0.14, 0.62]]	[[0.76, 26.05], [26.84, 0.76]]	[0.83, 0.62]	0	0	0.13	0.53	0.21	[0.13, 0.13]	[[0.83, 0.13], [0.13, 0.63]]	[[0.76, 26.06], [26.99, 0.76]]	[0.83, 0.63]	0	0	0.12	0.53	0.2	[0.12, 0.12]	[[0.83, 0.12], [0.12, 0.62]]	[[0.76, 28.04], [28.66, 0.76]]	[0.83, 0.62]	0	0	0.14	0.54	0.22	[0.14, 0.14]	[[0.83, 0.14], [0.14, 0.62]]	[[0.76, 26.05], [26.84, 0.76]]	[0.83, 0.62]	0	0	0.13	0.54	0.21	[0.13, 0.13]	[[0.83, 0.13], [0.13, 0.62]]	[[0.76, 25.07], [28.57, 0.76]]	[0.83, 0.62]
pairs_163de9b	pairs	2	637	aac71364.1_aac71609.1	0.03	0	0.19	0.39	0.24	[0.19, 0.19]	[[0.44, 0.19], [0.19, 0.82]]	[[0.76, 18.24], [17.07, 0.76]]	[0.44, 0.82]	0.03	0	0.19	0.39	0.24	[0.19, 0.19]	[[0.44, 0.19], [0.19, 0.82]]	[[0.76, 18.24], [17.07, 0.76]]	[0.44, 0.82]	0.04	0	0.11	0.37	0.18	[0.11, 0.11]	[[0.44, 0.11], [0.11, 0.81]]	[[0.76, 25.54], [25.35, 0.76]]	[0.44, 0.81]	0.01	0	0.14	0.37	0.2	[0.14, 0.14]	[[0.44, 0.14], [0.14, 0.82]]	[[0.76, 22.03], [20.92, 0.76]]	[0.44, 0.82]	0.02	0	0.13	0.38	0.19	[0.13, 0.13]	[[0.44, 0.13], [0.13, 0.82]]	[[0.76, 22.75], [20.94, 0.76]]	[0.44, 0.82]
pairs_1641fac	pairs	2	468	aac71369.1_aac71386.1	0.23	0	0.2	0.51	0.38	[0.2, 0.2]	[[0.77, 0.2], [0.2, 0.7]]	[[0.76, 21.42], [19.01, 0.76]]	[0.77, 0.7]	0.24	0	0.1	0.48	0.3	[0.1, 0.1]	[[0.77, 0.1], [0.1, 0.69]]	[[0.76, 26.49], [22.33, 0.76]]	[0.77, 0.69]	0.23	0	0.19	0.51	0.37	[0.19, 0.19]	[[0.77, 0.19], [0.19, 0.69]]	[[0.76, 21.28], [19.63, 0.76]]	[0.77, 0.69]	0.23	0	0.2	0.51	0.38	[0.2, 0.2]	[[0.77, 0.2], [0.2, 0.7]]	[[0.76, 21.42], [19.01, 0.76]]	[0.77, 0.7]	0.21	0	0.17	0.5	0.35	[0.17, 0.17]	[[0.77, 0.17], [0.17, 0.7]]	[[0.76, 22.8], [20.93, 0.76]]	[0.77, 0.7]
pairs_1646532	pairs	2	625	aac71335.1_aac71444.1	0.16	0	0.14	0.56	0.3	[0.14, 0.14]	[[0.2, 0.14], [0.14, 0.75]]	[[0.76, 21.62], [18.45, 0.76]]	[0.2, 0.75]	0.15	0	0.12	0.55	0.28	[0.12, 0.12]	[[0.2, 0.12], [0.12, 0.74]]	[[0.76, 21.94], [20.4, 0.76]]	[0.2, 0.74]	0.14	0	0.14	0.55	0.29	[0.14, 0.14]	[[0.2, 0.14], [0.14, 0.74]]	[[0.76, 18.94], [20.06, 0.76]]	[0.2, 0.74]	0.16	0	0.14	0.56	0.3	[0.14, 0.14]	[[0.22, 0.14], [0.14, 0.75]]	[[0.76, 21.4], [18.13, 0.76]]	[0.22, 0.75]	0.12	0	0.14	0.56	0.29	[0.14, 0.14]	[[0.21, 0.14], [0.14, 0.73]]	[[0.76, 20.79], [17.74, 0.76]]	[0.21, 0.73]
pairs_164a265	pairs	2	2053	aac71390.1_aac71437.1	0.07	0	0.21	0.26	0.26	[0.21, 0.21]	[[0.87, 0.21], [0.21, 0.21]]	[[0.76, 23.32], [25.27, 0.76]]	[0.87, 0.21]	0.02	0	0.17	0.26	0.2	[0.17, 0.17]	[[0.86, 0.17], [0.17, 0.21]]	[[0.76, 27.1], [29.74, 0.76]]	[0.86, 0.21]	0.1	1	0.2	0.26	-99.74	[0.2, 0.2]	[[0.86, 0.2], [0.2, 0.21]]	[[0.76, 23.26], [25.4, 0.76]]	[0.86, 0.21]	0.01	1	0.18	0.26	-99.8	[0.18, 0.18]	[[0.86, 0.18], [0.18, 0.21]]	[[0.76, 27.36], [29.58, 0.76]]	[0.86, 0.21]	0.07	0	0.21	0.26	0.26	[0.21, 0.21]	[[0.87, 0.21], [0.21, 0.21]]	[[0.76, 23.32], [25.27, 0.76]]	[0.87, 0.21]
pairs_164dd11	pairs	2	1486	aac71279.1_aac71413.1	0.03	0	0.18	0.49	0.25	[0.18, 0.18]	[[0.49, 0.18], [0.18, 0.72]]	[[0.76, 25.92], [25.85, 0.76]]	[0.49, 0.72]	0.03	0	0.16	0.49	0.24	[0.16, 0.16]	[[0.49, 0.16], [0.16, 0.72]]	[[0.76, 26.76], [24.56, 0.76]]	[0.49, 0.72]	0.03	0	0.17	0.49	0.25	[0.17, 0.17]	[[0.49, 0.17], [0.17, 0.72]]	[[0.76, 25.52], [24.83, 0.76]]	[0.49, 0.72]	0.02	0	0.16	0.49	0.23	[0.16, 0.16]	[[0.47, 0.16], [0.16, 0.72]]	[[0.76, 28.96], [26.98, 0.76]]	[0.47, 0.72]	0.02	0	0.16	0.49	0.24	[0.16, 0.16]	[[0.49, 0.16], [0.16, 0.72]]	[[0.76, 27.86], [25.41, 0.76]]	[0.49, 0.72]
pairs_164e2ba	pairs	2	503	aac71266.1_aac71352.1	0.03	0	0.1	0.5	0.2	[0.1, 0.1]	[[0.9, 0.1], [0.1, 0.79]]	[[0.76, 25.61], [24.96, 0.76]]	[0.9, 0.79]	0.03	0	0.09	0.5	0.19	[0.09, 0.09]	[[0.9, 0.09], [0.09, 0.8]]	[[0.76, 26.54], [25.49, 0.76]]	[0.9, 0.8]	0.03	0	0.09	0.5	0.19	[0.09, 0.09]	[[0.9, 0.09], [0.09, 0.8]]	[[0.76, 27.06], [25.39, 0.76]]	[0.9, 0.8]	0.03	0	0.1	0.5	0.2	[0.1, 0.1]	[[0.9, 0.1], [0.1, 0.79]]	[[0.76, 25.61], [24.96, 0.76]]	[0.9, 0.79]	0.03	0	0.09	0.5	0.18	[0.09, 0.09]	[[0.89, 0.09], [0.09, 0.79]]	[[0.76, 28.22], [29.62, 0.76]]	[0.89, 0.79]
pairs_16655bd	pairs	2	769	aac71357.1_aac71377.1	0.15	0	0.11	0.59	0.28	[0.11, 0.11]	[[0.74, 0.11], [0.11, 0.36]]	[[0.76, 25.11], [24.1, 0.76]]	[0.74, 0.36]	0.15	0	0.11	0.59	0.28	[0.11, 0.11]	[[0.74, 0.11], [0.11, 0.36]]	[[0.76, 25.11], [24.1, 0.76]]	[0.74, 0.36]	0.15	0	0.11	0.58	0.28	[0.11, 0.11]	[[0.74, 0.11], [0.11, 0.36]]	[[0.76, 27.65], [28.13, 0.76]]	[0.74, 0.36]	0.01	0	0.1	0.59	0.2	[0.1, 0.1]	[[0.74, 0.1], [0.1, 0.37]]	[[0.76, 29.38], [28.02, 0.76]]	[0.74, 0.37]	0.15	0	0.1	0.59	0.27	[0.1, 0.1]	[[0.74, 0.1], [0.1, 0.35]]	[[0.76, 27.36], [27.27, 0.76]]	[0.74, 0.35]
pairs_168e11b	pairs	2	983	aac71237.1_aac71341.1	0.11	0	0.14	0.54	0.27	[0.14, 0.14]	[[0.89, 0.14], [0.14, 0.6]]	[[0.76, 26.21], [25.34, 0.76]]	[0.89, 0.6]	0.05	0	0.14	0.54	0.24	[0.14, 0.14]	[[0.89, 0.14], [0.14, 0.6]]	[[0.76, 25.28], [25.25, 0.76]]	[0.89, 0.6]	0.04	0	0.13	0.54	0.24	[0.13, 0.13]	[[0.89, 0.13], [0.13, 0.61]]	[[0.76, 26.74], [24.26, 0.76]]	[0.89, 0.61]	0.05	0	0.14	0.54	0.24	[0.14, 0.14]	[[0.89, 0.14], [0.14, 0.6]]	[[0.76, 26.74], [23.91, 0.76]]	[0.89, 0.6]	0.11	0	0.14	0.54	0.27	[0.14, 0.14]	[[0.89, 0.14], [0.14, 0.6]]	[[0.76, 26.21], [25.34, 0.76]]	[0.89, 0.6]
pairs_168f27b	pairs	2	642	aac71264.1_aac71508.1	0.09	0	0.6	0.64	0.66	[0.6, 0.6]	[[0.64, 0.6], [0.6, 0.6]]	[[0.76, 3.16], [3.04, 0.76]]	[0.64, 0.6]	0.09	0	0.58	0.63	0.64	[0.58, 0.58]	[[0.64, 0.58], [0.58, 0.59]]	[[0.76, 3.65], [3.32, 0.76]]	[0.64, 0.59]	0.09	0	0.59	0.63	0.64	[0.59, 0.59]	[[0.64, 0.59], [0.59, 0.59]]	[[0.76, 3.58], [3.38, 0.76]]	[0.64, 0.59]	0.1	0	0.59	0.64	0.65	[0.59, 0.59]	[[0.64, 0.59], [0.59, 0.6]]	[[0.76, 3.47], [3.18, 0.76]]	[0.64, 0.6]	0.09	0	0.6	0.64	0.65	[0.6, 0.6]	[[0.64, 0.6], [0.6, 0.6]]	[[0.76, 3.37], [3.21, 0.76]]	[0.64, 0.6]
pairs_16a7ef5	pairs	2	627	aac71546.1_aac71569.1	0	0	0.1	0.56	0.19	[0.1, 0.1]	[[0.9, 0.1], [0.1, 0.89]]	[[0.76, 27.95], [25.9, 0.76]]	[0.9, 0.89]	0	0	0.09	0.56	0.19	[0.09, 0.09]	[[0.89, 0.09], [0.09, 0.89]]	[[0.76, 28.49], [27.46, 0.76]]	[0.89, 0.89]	0	0	0.1	0.57	0.19	[0.1, 0.1]	[[0.91, 0.1], [0.1, 0.88]]	[[0.76, 28.62], [25.81, 0.76]]	[0.91, 0.88]	0	0	0.09	0.57	0.19	[0.09, 0.09]	[[0.91, 0.09], [0.09, 0.88]]	[[0.76, 28.48], [25.91, 0.76]]	[0.91, 0.88]	0	0	0.1	0.56	0.19	[0.1, 0.1]	[[0.9, 0.1], [0.1, 0.89]]	[[0.76, 27.95], [25.9, 0.76]]	[0.9, 0.89]
pairs_16ae31f	pairs	2	383	aac71383.1_aac71472.1	0.02	0	0.26	0.65	0.35	[0.26, 0.26]	[[0.85, 0.26], [0.26, 0.87]]	[[0.76, 18.03], [19.05, 0.76]]	[0.85, 0.87]	0.02	0	0.07	0.59	0.19	[0.07, 0.07]	[[0.85, 0.07], [0.07, 0.86]]	[[0.76, 28.87], [28.76, 0.76]]	[0.85, 0.86]	0.02	0	0.22	0.64	0.32	[0.22, 0.22]	[[0.85, 0.22], [0.22, 0.87]]	[[0.76, 19.51], [20.4, 0.76]]	[0.85, 0.87]	0.03	0	0.07	0.59	0.19	[0.07, 0.07]	[[0.85, 0.07], [0.07, 0.86]]	[[0.76, 24.75], [26.85, 0.76]]	[0.85, 0.86]	0.02	0	0.26	0.65	0.35	[0.26, 0.26]	[[0.85, 0.26], [0.26, 0.87]]	[[0.76, 18.03], [19.05, 0.76]]	[0.85, 0.87]
pairs_16c35b2	pairs	2	344	aac71308.1_aac72461.1	0.62	0	0.07	0.33	0.43	[0.07, 0.07]	[[0.46, 0.07], [0.07, 0.26]]	[[0.76, 24.68], [25.75, 0.76]]	[0.46, 0.26]	0.63	0	0.06	0.33	0.43	[0.06, 0.06]	[[0.46, 0.06], [0.06, 0.25]]	[[0.76, 25.65], [28.41, 0.76]]	[0.46, 0.25]	0.57	0	0.08	0.33	0.41	[0.08, 0.08]	[[0.46, 0.08], [0.08, 0.26]]	[[0.76, 24.32], [25.11, 0.76]]	[0.46, 0.26]	0.62	0	0.07	0.33	0.43	[0.07, 0.07]	[[0.46, 0.07], [0.07, 0.26]]	[[0.76, 24.68], [25.75, 0.76]]	[0.46, 0.26]	0.6	0	0.06	0.33	0.42	[0.06, 0.06]	[[0.46, 0.06], [0.06, 0.26]]	[[0.76, 24.63], [28.05, 0.76]]	[0.46, 0.26]
pairs_16d3c6b	pairs	2	573	aac71429.1_aac71546.1	0.11	0	0.22	0.62	0.36	[0.22, 0.22]	[[0.34, 0.22], [0.22, 0.91]]	[[0.76, 17.8], [21.87, 0.76]]	[0.34, 0.91]	0.05	0	0.19	0.62	0.3	[0.19, 0.19]	[[0.33, 0.19], [0.19, 0.91]]	[[0.76, 20.08], [23.26, 0.76]]	[0.33, 0.91]	0.03	0	0.2	0.62	0.3	[0.2, 0.2]	[[0.33, 0.2], [0.2, 0.91]]	[[0.76, 19.03], [22.49, 0.76]]	[0.33, 0.91]	0.1	0	0.08	0.61	0.24	[0.08, 0.08]	[[0.32, 0.08], [0.08, 0.91]]	[[0.76, 27.83], [26.99, 0.76]]	[0.32, 0.91]	0.11	0	0.22	0.62	0.36	[0.22, 0.22]	[[0.34, 0.22], [0.22, 0.91]]	[[0.76, 17.8], [21.87, 0.76]]	[0.34, 0.91]
pairs_1705cbc	pairs	2	349	aac71609.1_aac72461.1	0.34	0	0.16	0.61	0.42	[0.16, 0.16]	[[0.9, 0.16], [0.16, 0.25]]	[[0.76, 15.75], [17.65, 0.76]]	[0.9, 0.25]	0.38	0	0.07	0.59	0.36	[0.07, 0.07]	[[0.89, 0.07], [0.07, 0.25]]	[[0.76, 23.18], [22.55, 0.76]]	[0.89, 0.25]	0.34	0	0.16	0.61	0.42	[0.16, 0.16]	[[0.9, 0.16], [0.16, 0.25]]	[[0.76, 15.75], [17.65, 0.76]]	[0.9, 0.25]	0.27	0	0.08	0.59	0.31	[0.08, 0.08]	[[0.89, 0.08], [0.08, 0.25]]	[[0.76, 19.71], [20.75, 0.76]]	[0.89, 0.25]	0.35	0	0.09	0.6	0.37	[0.09, 0.09]	[[0.9, 0.09], [0.09, 0.25]]	[[0.76, 20.37], [20.79, 0.76]]	[0.9, 0.25]
pairs_1707200	pairs	2	2464	aac71437.1_aac71474.1	0.07	1	0.19	0.3	-99.75	[0.19, 0.19]	[[0.21, 0.19], [0.19, 0.51]]	[[0.76, 30.03], [29.22, 0.76]]	[0.21, 0.51]	0.03	1	0.19	0.3	-99.78	[0.19, 0.19]	[[0.22, 0.19], [0.19, 0.52]]	[[0.76, 30.38], [29.84, 0.76]]	[0.22, 0.52]	0.07	1	0.19	0.3	-99.75	[0.19, 0.19]	[[0.21, 0.19], [0.19, 0.51]]	[[0.76, 30.03], [29.22, 0.76]]	[0.21, 0.51]	0.01	1	0.19	0.3	-99.78	[0.19, 0.19]	[[0.21, 0.19], [0.19, 0.53]]	[[0.76, 30.64], [28.69, 0.76]]	[0.21, 0.53]	0.04	1	0.19	0.3	-99.77	[0.19, 0.19]	[[0.21, 0.19], [0.19, 0.52]]	[[0.76, 30.63], [29.67, 0.76]]	[0.21, 0.52]
pairs_1709979	pairs	2	2289	aac71437.1_aac72482.1	0.05	1	0.24	0.33	-99.72	[0.24, 0.24]	[[0.21, 0.24], [0.24, 0.81]]	[[0.76, 21.39], [21.66, 0.76]]	[0.21, 0.81]	0.04	1	0.19	0.33	-99.76	[0.19, 0.19]	[[0.22, 0.19], [0.19, 0.82]]	[[0.76, 28.4], [29.07, 0.76]]	[0.22, 0.82]	0.04	1	0.23	0.34	-99.73	[0.23, 0.23]	[[0.21, 0.23], [0.23, 0.82]]	[[0.76, 22.39], [21.91, 0.76]]	[0.21, 0.82]	0.03	1	0.23	0.34	-99.74	[0.23, 0.23]	[[0.21, 0.23], [0.23, 0.82]]	[[0.76, 22.96], [22.31, 0.76]]	[0.21, 0.82]	0.05	1	0.24	0.33	-99.72	[0.24, 0.24]	[[0.21, 0.24], [0.24, 0.81]]	[[0.76, 21.39], [21.66, 0.76]]	[0.21, 0.81]
pairs_171beb0	pairs	2	335	aac71541.1_aac71636.1	0.12	0	0.17	0.51	0.3	[0.17, 0.17]	[[0.61, 0.17], [0.17, 0.87]]	[[0.76, 16.93], [17.23, 0.76]]	[0.61, 0.87]	0.1	0	0.15	0.51	0.27	[0.15, 0.15]	[[0.61, 0.15], [0.15, 0.88]]	[[0.76, 17.85], [18.27, 0.76]]	[0.61, 0.88]	0.14	0	0.11	0.5	0.26	[0.11, 0.11]	[[0.61, 0.11], [0.11, 0.88]]	[[0.76, 19.91], [19.27, 0.76]]	[0.61, 0.88]	0.1	0	0.15	0.5	0.27	[0.15, 0.15]	[[0.6, 0.15], [0.15, 0.88]]	[[0.76, 18.0], [18.17, 0.76]]	[0.6, 0.88]	0.1	0	0.15	0.5	0.27	[0.15, 0.15]	[[0.61, 0.15], [0.15, 0.87]]	[[0.76, 17.53], [18.8, 0.76]]	[0.61, 0.87]
pairs_172a4fb	pairs	2	665	aac71523.1_aac71595.1	0	0	0.25	0.6	0.32	[0.25, 0.25]	[[0.92, 0.25], [0.25, 0.86]]	[[0.76, 20.14], [19.19, 0.76]]	[0.92, 0.86]	0	0	0.25	0.6	0.32	[0.25, 0.25]	[[0.92, 0.25], [0.25, 0.86]]	[[0.76, 20.14], [19.19, 0.76]]	[0.92, 0.86]	0	0	0.12	0.53	0.2	[0.12, 0.12]	[[0.91, 0.12], [0.12, 0.86]]	[[0.76, 26.82], [23.42, 0.76]]	[0.91, 0.86]	0	0	0.2	0.58	0.27	[0.2, 0.2]	[[0.92, 0.2], [0.2, 0.86]]	[[0.76, 21.7], [20.25, 0.76]]	[0.92, 0.86]	0	0	0.17	0.56	0.25	[0.17, 0.17]	[[0.92, 0.17], [0.17, 0.86]]	[[0.76, 23.01], [21.25, 0.76]]	[0.92, 0.86]
pairs_172b339	pairs	2	593	aac71264.1_aac71430.1	0.14	0	0.08	0.49	0.23	[0.08, 0.08]	[[0.61, 0.08], [0.08, 0.24]]	[[0.76, 28.97], [28.18, 0.76]]	[0.61, 0.24]	0.05	0	0.09	0.48	0.2	[0.09, 0.09]	[[0.59, 0.09], [0.09, 0.23]]	[[0.76, 26.74], [25.77, 0.76]]	[0.59, 0.23]	0.05	0	0.09	0.48	0.19	[0.09, 0.09]	[[0.6, 0.09], [0.09, 0.25]]	[[0.76, 26.35], [27.11, 0.76]]	[0.6, 0.25]	0.04	0	0.09	0.49	0.19	[0.09, 0.09]	[[0.6, 0.09], [0.09, 0.26]]	[[0.76, 27.46], [27.84, 0.76]]	[0.6, 0.26]	0.06	0	0.1	0.49	0.21	[0.1, 0.1]	[[0.6, 0.1], [0.1, 0.24]]	[[0.76, 25.28], [24.46, 0.76]]	[0.6, 0.24]
pairs_174f2e2	pairs	2	800	aac71264.1_aac71546.1	0.01	0	0.11	0.48	0.19	[0.11, 0.11]	[[0.62, 0.11], [0.11, 0.91]]	[[0.76, 28.14], [27.43, 0.76]]	[0.62, 0.91]	0	0	0.1	0.47	0.17	[0.1, 0.1]	[[0.61, 0.1], [0.1, 0.91]]	[[0.76, 29.8], [29.87, 0.76]]	[0.61, 0.91]	0.01	0	0.11	0.48	0.19	[0.11, 0.11]	[[0.62, 0.11], [0.11, 0.91]]	[[0.76, 28.58], [27.32, 0.76]]	[0.62, 0.91]	0.01	0	0.11	0.48	0.19	[0.11, 0.11]	[[0.62, 0.11], [0.11, 0.91]]	[[0.76, 28.14], [27.43, 0.76]]	[0.62, 0.91]	0.01	0	0.1	0.48	0.18	[0.1, 0.1]	[[0.61, 0.1], [0.1, 0.91]]	[[0.76, 28.88], [28.94, 0.76]]	[0.61, 0.91]
pairs_1756a05	pairs	2	1410	aac71358.1_aac71537.1	0	0	0.26	0.63	0.33	[0.26, 0.26]	[[0.73, 0.26], [0.26, 0.41]]	[[0.76, 16.44], [14.79, 0.76]]	[0.73, 0.41]	0	0	0.26	0.63	0.33	[0.26, 0.26]	[[0.73, 0.26], [0.26, 0.41]]	[[0.76, 17.05], [14.64, 0.76]]	[0.73, 0.41]	0	0	0.25	0.63	0.33	[0.25, 0.25]	[[0.73, 0.25], [0.25, 0.4]]	[[0.76, 16.94], [14.67, 0.76]]	[0.73, 0.4]	0	0	0.26	0.63	0.33	[0.26, 0.26]	[[0.73, 0.26], [0.26, 0.41]]	[[0.76, 16.44], [14.79, 0.76]]	[0.73, 0.41]	0	0	0.25	0.62	0.32	[0.25, 0.25]	[[0.73, 0.25], [0.25, 0.41]]	[[0.76, 18.19], [16.67, 0.76]]	[0.73, 0.41]
pairs_175da4b	pairs	2	753	aac72482.1_aac72491.1	0	0	0.12	0.6	0.21	[0.12, 0.12]	[[0.84, 0.12], [0.12, 0.87]]	[[0.76, 27.34], [25.61, 0.76]]	[0.84, 0.87]	0	0	0.12	0.6	0.21	[0.12, 0.12]	[[0.84, 0.12], [0.12, 0.87]]	[[0.76, 27.34], [25.61, 0.76]]	[0.84, 0.87]	0	0	0.1	0.6	0.2	[0.1, 0.1]	[[0.84, 0.1], [0.1, 0.88]]	[[0.76, 28.74], [28.92, 0.76]]	[0.84, 0.88]	0	0	0.11	0.6	0.21	[0.11, 0.11]	[[0.84, 0.11], [0.11, 0.88]]	[[0.76, 26.78], [26.64, 0.76]]	[0.84, 0.88]	0	0	0.11	0.6	0.2	[0.11, 0.11]	[[0.84, 0.11], [0.11, 0.87]]	[[0.76, 27.93], [26.3, 0.76]]	[0.84, 0.87]
pairs_17652c0	pairs	2	664	aac71324.2_aac71341.1	0.08	0	0.23	0.5	0.32	[0.23, 0.23]	[[0.85, 0.23], [0.23, 0.61]]	[[0.76, 21.66], [18.13, 0.76]]	[0.85, 0.61]	0.11	0	0.2	0.5	0.32	[0.2, 0.2]	[[0.84, 0.2], [0.2, 0.6]]	[[0.76, 23.22], [17.88, 0.76]]	[0.84, 0.6]	0.08	0	0.23	0.5	0.32	[0.23, 0.23]	[[0.85, 0.23], [0.23, 0.61]]	[[0.76, 21.66], [18.13, 0.76]]	[0.85, 0.61]	0.07	0	0.15	0.48	0.25	[0.15, 0.15]	[[0.85, 0.15], [0.15, 0.6]]	[[0.76, 24.34], [19.45, 0.76]]	[0.85, 0.6]	0.12	0	0.2	0.5	0.32	[0.2, 0.2]	[[0.84, 0.2], [0.2, 0.6]]	[[0.76, 23.9], [17.99, 0.76]]	[0.84, 0.6]
pairs_176b3be	pairs	2	942	aac71487.1_abc59634.1	0.08	0	0.22	0.41	0.3	[0.22, 0.22]	[[0.86, 0.22], [0.22, 0.48]]	[[0.76, 20.29], [20.3, 0.76]]	[0.86, 0.48]	0.07	0	0.22	0.42	0.29	[0.22, 0.22]	[[0.86, 0.22], [0.22, 0.49]]	[[0.76, 21.21], [20.08, 0.76]]	[0.86, 0.49]	0.08	0	0.22	0.41	0.3	[0.22, 0.22]	[[0.86, 0.22], [0.22, 0.48]]	[[0.76, 20.29], [20.3, 0.76]]	[0.86, 0.48]	0.07	0	0.22	0.42	0.29	[0.22, 0.22]	[[0.86, 0.22], [0.22, 0.49]]	[[0.76, 20.33], [20.0, 0.76]]	[0.86, 0.49]	0.06	0	0.22	0.41	0.29	[0.22, 0.22]	[[0.86, 0.22], [0.22, 0.48]]	[[0.76, 20.45], [19.98, 0.76]]	[0.86, 0.48]
pairs_1775510	pairs	2	1379	aac71287.1_aac71341.1	0.08	0	0.18	0.39	0.26	[0.18, 0.18]	[[0.49, 0.18], [0.18, 0.55]]	[[0.76, 22.08], [22.06, 0.76]]	[0.49, 0.55]	0.03	0	0.18	0.38	0.23	[0.18, 0.18]	[[0.46, 0.18], [0.18, 0.54]]	[[0.76, 21.95], [21.07, 0.76]]	[0.46, 0.54]	0.08	0	0.18	0.39	0.26	[0.18, 0.18]	[[0.49, 0.18], [0.18, 0.55]]	[[0.76, 22.08], [22.06, 0.76]]	[0.49, 0.55]	0.05	0	0.19	0.38	0.25	[0.19, 0.19]	[[0.46, 0.19], [0.19, 0.55]]	[[0.76, 22.25], [21.7, 0.76]]	[0.46, 0.55]	0.02	0	0.15	0.37	0.21	[0.15, 0.15]	[[0.46, 0.15], [0.15, 0.55]]	[[0.76, 25.15], [26.19, 0.76]]	[0.46, 0.55]
pairs_177cd3a	pairs	2	459	aac71311.1_aac71443.1	0.01	0	0.19	0.64	0.29	[0.19, 0.19]	[[0.61, 0.19], [0.19, 0.87]]	[[0.76, 12.88], [12.24, 0.76]]	[0.61, 0.87]	0.01	0	0.14	0.64	0.25	[0.14, 0.14]	[[0.6, 0.14], [0.14, 0.87]]	[[0.76, 15.41], [14.98, 0.76]]	[0.6, 0.87]	0.01	0	0.18	0.64	0.28	[0.18, 0.18]	[[0.6, 0.18], [0.18, 0.87]]	[[0.76, 13.94], [11.81, 0.76]]	[0.6, 0.87]	0.01	0	0.19	0.64	0.29	[0.19, 0.19]	[[0.61, 0.19], [0.19, 0.87]]	[[0.76, 12.88], [12.24, 0.76]]	[0.61, 0.87]	0.01	0	0.15	0.64	0.25	[0.15, 0.15]	[[0.6, 0.15], [0.15, 0.87]]	[[0.76, 17.12], [15.43, 0.76]]	[0.6, 0.87]
pairs_177e147	pairs	2	942	aac71462.1_aac71573.1	0.11	0	0.17	0.59	0.3	[0.17, 0.17]	[[0.77, 0.17], [0.17, 0.64]]	[[0.76, 17.41], [17.69, 0.76]]	[0.77, 0.64]	0.12	0	0.12	0.56	0.27	[0.12, 0.12]	[[0.77, 0.12], [0.12, 0.64]]	[[0.76, 27.93], [27.48, 0.76]]	[0.77, 0.64]	0.1	0	0.16	0.58	0.29	[0.16, 0.16]	[[0.77, 0.16], [0.16, 0.65]]	[[0.76, 19.37], [18.88, 0.76]]	[0.77, 0.65]	0.12	0	0.11	0.56	0.26	[0.11, 0.11]	[[0.76, 0.11], [0.11, 0.64]]	[[0.76, 29.67], [28.67, 0.76]]	[0.76, 0.64]	0.11	0	0.16	0.58	0.3	[0.16, 0.16]	[[0.77, 0.16], [0.16, 0.64]]	[[0.76, 19.11], [18.9, 0.76]]	[0.77, 0.64]
pairs_17905b1	pairs	2	707	aac71326.1_aac71619.1	0	0	0.14	0.61	0.24	[0.14, 0.14]	[[0.87, 0.14], [0.14, 0.86]]	[[0.76, 22.89], [22.51, 0.76]]	[0.87, 0.86]	0	0	0.12	0.6	0.22	[0.12, 0.12]	[[0.87, 0.12], [0.12, 0.86]]	[[0.76, 24.97], [24.95, 0.76]]	[0.87, 0.86]	0	0	0.11	0.6	0.21	[0.11, 0.11]	[[0.86, 0.11], [0.11, 0.87]]	[[0.76, 26.62], [25.57, 0.76]]	[0.86, 0.87]	0	0	0.14	0.61	0.23	[0.14, 0.14]	[[0.87, 0.14], [0.14, 0.86]]	[[0.76, 22.87], [23.17, 0.76]]	[0.87, 0.86]	0	0	0.14	0.61	0.24	[0.14, 0.14]	[[0.87, 0.14], [0.14, 0.86]]	[[0.76, 22.89], [22.51, 0.76]]	[0.87, 0.86]
pairs_17978c5	pairs	2	727	aac71466.1_aac71471.1	0.01	0	0.13	0.6	0.23	[0.13, 0.13]	[[0.92, 0.13], [0.13, 0.87]]	[[0.76, 24.85], [24.42, 0.76]]	[0.92, 0.87]	0.01	0	0.12	0.6	0.22	[0.12, 0.12]	[[0.93, 0.12], [0.12, 0.88]]	[[0.76, 25.13], [25.11, 0.76]]	[0.93, 0.88]	0.01	0	0.13	0.6	0.23	[0.13, 0.13]	[[0.92, 0.13], [0.13, 0.87]]	[[0.76, 24.85], [24.42, 0.76]]	[0.92, 0.87]	0.01	0	0.12	0.6	0.22	[0.12, 0.12]	[[0.92, 0.12], [0.12, 0.88]]	[[0.76, 24.52], [25.43, 0.76]]	[0.92, 0.88]	0.01	0	0.11	0.6	0.21	[0.11, 0.11]	[[0.92, 0.11], [0.11, 0.88]]	[[0.76, 26.65], [26.88, 0.76]]	[0.92, 0.88]
pairs_17a3712	pairs	2	659	aac72478.1_aac72482.1	0	0	0.15	0.68	0.25	[0.15, 0.15]	[[0.84, 0.15], [0.15, 0.85]]	[[0.76, 23.62], [25.38, 0.76]]	[0.84, 0.85]	0	0	0.1	0.67	0.22	[0.1, 0.1]	[[0.84, 0.1], [0.1, 0.86]]	[[0.76, 27.57], [27.5, 0.76]]	[0.84, 0.86]	0	0	0.14	0.68	0.24	[0.14, 0.14]	[[0.84, 0.14], [0.14, 0.86]]	[[0.76, 24.02], [25.77, 0.76]]	[0.84, 0.86]	0	0	0.11	0.67	0.23	[0.11, 0.11]	[[0.84, 0.11], [0.11, 0.86]]	[[0.76, 24.71], [27.04, 0.76]]	[0.84, 0.86]	0	0	0.14	0.68	0.25	[0.14, 0.14]	[[0.84, 0.14], [0.14, 0.85]]	[[0.76, 23.72], [25.47, 0.76]]	[0.84, 0.85]
pairs_17a622b	pairs	2	739	aac71619.1_aac72473.1	0.01	0	0.1	0.57	0.2	[0.1, 0.1]	[[0.84, 0.1], [0.1, 0.84]]	[[0.76, 28.39], [26.38, 0.76]]	[0.84, 0.84]	0.01	0	0.09	0.57	0.2	[0.09, 0.09]	[[0.85, 0.09], [0.09, 0.84]]	[[0.76, 29.95], [29.11, 0.76]]	[0.85, 0.84]	0.01	0	0.09	0.57	0.2	[0.09, 0.09]	[[0.85, 0.09], [0.09, 0.84]]	[[0.76, 30.14], [29.51, 0.76]]	[0.85, 0.84]	0.01	0	0.1	0.57	0.2	[0.1, 0.1]	[[0.84, 0.1], [0.1, 0.84]]	[[0.76, 28.39], [26.38, 0.76]]	[0.84, 0.84]	0.01	0	0.09	0.57	0.2	[0.09, 0.09]	[[0.86, 0.09], [0.09, 0.84]]	[[0.76, 29.94], [29.82, 0.76]]	[0.86, 0.84]
pairs_17ab152	pairs	2	1301	aac71283.1_aac71646.1	0	0	0.15	0.34	0.19	[0.15, 0.15]	[[0.63, 0.15], [0.15, 0.24]]	[[0.76, 24.71], [25.03, 0.76]]	[0.63, 0.24]	0	0	0.15	0.34	0.18	[0.15, 0.15]	[[0.62, 0.15], [0.15, 0.23]]	[[0.76, 25.99], [26.9, 0.76]]	[0.62, 0.23]	0	0	0.15	0.34	0.19	[0.15, 0.15]	[[0.63, 0.15], [0.15, 0.24]]	[[0.76, 24.71], [25.03, 0.76]]	[0.63, 0.24]	0.02	0	0.14	0.34	0.19	[0.14, 0.14]	[[0.63, 0.14], [0.14, 0.24]]	[[0.76, 27.93], [28.77, 0.76]]	[0.63, 0.24]	0.02	0	0.14	0.34	0.19	[0.14, 0.14]	[[0.63, 0.14], [0.14, 0.24]]	[[0.76, 27.29], [29.0, 0.76]]	[0.63, 0.24]
pairs_17b26b4	pairs	2	1024	aac71289.1_aac71311.1	0	0	0.18	0.64	0.27	[0.18, 0.18]	[[0.71, 0.18], [0.18, 0.51]]	[[0.76, 24.15], [23.86, 0.76]]	[0.71, 0.51]	0	0	0.17	0.58	0.25	[0.17, 0.17]	[[0.64, 0.17], [0.17, 0.54]]	[[0.76, 25.03], [24.76, 0.76]]	[0.64, 0.54]	0	0	0.13	0.64	0.23	[0.13, 0.13]	[[0.72, 0.13], [0.13, 0.53]]	[[0.76, 27.52], [26.6, 0.76]]	[0.72, 0.53]	0	0	0.12	0.64	0.23	[0.12, 0.12]	[[0.71, 0.12], [0.12, 0.53]]	[[0.76, 28.33], [28.02, 0.76]]	[0.71, 0.53]	0	0	0.15	0.59	0.24	[0.15, 0.15]	[[0.66, 0.15], [0.15, 0.53]]	[[0.76, 24.99], [24.44, 0.76]]	[0.66, 0.53]
pairs_17c3442	pairs	2	728	aac71308.1_aac71338.1	0.1	0	0.15	0.57	0.29	[0.15, 0.15]	[[0.39, 0.15], [0.15, 0.71]]	[[0.76, 22.59], [20.95, 0.76]]	[0.39, 0.71]	0.09	0	0.14	0.57	0.27	[0.14, 0.14]	[[0.39, 0.14], [0.14, 0.71]]	[[0.76, 22.38], [21.89, 0.76]]	[0.39, 0.71]	0.11	0	0.12	0.56	0.26	[0.12, 0.12]	[[0.39, 0.12], [0.12, 0.71]]	[[0.76, 24.15], [23.7, 0.76]]	[0.39, 0.71]	0.12	0	0.14	0.57	0.28	[0.14, 0.14]	[[0.39, 0.14], [0.14, 0.71]]	[[0.76, 22.15], [22.29, 0.76]]	[0.39, 0.71]	0.06	0	0.15	0.57	0.26	[0.15, 0.15]	[[0.39, 0.15], [0.15, 0.7]]	[[0.76, 22.17], [21.17, 0.76]]	[0.39, 0.7]
pairs_17e6f16	pairs	2	387	aac71273.1_aac71621.1	0.08	0	0.21	0.57	0.32	[0.21, 0.21]	[[0.75, 0.21], [0.21, 0.62]]	[[0.76, 16.74], [19.02, 0.76]]	[0.75, 0.62]	0.07	0	0.21	0.57	0.32	[0.21, 0.21]	[[0.75, 0.21], [0.21, 0.63]]	[[0.76, 17.12], [19.58, 0.76]]	[0.75, 0.63]	0.09	0	0.19	0.57	0.31	[0.19, 0.19]	[[0.75, 0.19], [0.19, 0.63]]	[[0.76, 18.12], [20.34, 0.76]]	[0.75, 0.63]	0.08	0	0.21	0.57	0.32	[0.21, 0.21]	[[0.75, 0.21], [0.21, 0.62]]	[[0.76, 16.74], [19.02, 0.76]]	[0.75, 0.62]	0.05	0	0.09	0.58	0.21	[0.09, 0.09]	[[0.75, 0.09], [0.09, 0.63]]	[[0.76, 26.7], [25.61, 0.76]]	[0.75, 0.63]
pairs_17eb466	pairs	2	1031	aac71444.1_aac71462.1	0.06	0	0.14	0.52	0.25	[0.14, 0.14]	[[0.72, 0.14], [0.14, 0.75]]	[[0.76, 22.16], [23.01, 0.76]]	[0.72, 0.75]	0.06	0	0.14	0.52	0.25	[0.14, 0.14]	[[0.72, 0.14], [0.14, 0.75]]	[[0.76, 22.16], [23.01, 0.76]]	[0.72, 0.75]	0.05	0	0.14	0.52	0.24	[0.14, 0.14]	[[0.73, 0.14], [0.14, 0.74]]	[[0.76, 24.71], [23.95, 0.76]]	[0.73, 0.74]	0.05	0	0.13	0.52	0.23	[0.13, 0.13]	[[0.73, 0.13], [0.13, 0.75]]	[[0.76, 27.21], [28.29, 0.76]]	[0.73, 0.75]	0.06	0	0.14	0.52	0.24	[0.14, 0.14]	[[0.72, 0.14], [0.14, 0.74]]	[[0.76, 23.54], [23.65, 0.76]]	[0.72, 0.74]
pairs_17f2c20	pairs	2	336	aac71301.1_aac71430.1	0.04	0	0.16	0.59	0.26	[0.16, 0.16]	[[0.89, 0.16], [0.16, 0.29]]	[[0.76, 17.08], [18.44, 0.76]]	[0.89, 0.29]	0.02	0	0.14	0.58	0.24	[0.14, 0.14]	[[0.9, 0.14], [0.14, 0.31]]	[[0.76, 17.39], [19.24, 0.76]]	[0.9, 0.31]	0.02	0	0.15	0.58	0.25	[0.15, 0.15]	[[0.9, 0.15], [0.15, 0.31]]	[[0.76, 17.22], [18.85, 0.76]]	[0.9, 0.31]	0.03	0	0.15	0.59	0.25	[0.15, 0.15]	[[0.9, 0.15], [0.15, 0.3]]	[[0.76, 16.87], [18.78, 0.76]]	[0.9, 0.3]	0	0	0.15	0.58	0.24	[0.15, 0.15]	[[0.89, 0.15], [0.15, 0.3]]	[[0.76, 16.9], [18.94, 0.76]]	[0.89, 0.3]
pairs_17fbf74	pairs	2	762	aac71487.1_aac72482.1	0	0	0.13	0.6	0.22	[0.13, 0.13]	[[0.87, 0.13], [0.13, 0.84]]	[[0.76, 25.59], [25.26, 0.76]]	[0.87, 0.84]	0	0	0.1	0.59	0.2	[0.1, 0.1]	[[0.88, 0.1], [0.1, 0.85]]	[[0.76, 27.6], [28.07, 0.76]]	[0.88, 0.85]	0	0	0.11	0.6	0.21	[0.11, 0.11]	[[0.88, 0.11], [0.11, 0.85]]	[[0.76, 28.2], [27.45, 0.76]]	[0.88, 0.85]	0	0	0.13	0.6	0.22	[0.13, 0.13]	[[0.87, 0.13], [0.13, 0.84]]	[[0.76, 25.59], [25.26, 0.76]]	[0.87, 0.84]	0	0	0.11	0.6	0.21	[0.11, 0.11]	[[0.88, 0.11], [0.11, 0.84]]	[[0.76, 26.84], [25.71, 0.76]]	[0.88, 0.84]
pairs_180221f	pairs	2	461	aac71364.1_aac71393.1	0.02	0	0.32	0.41	0.34	[0.32, 0.32]	[[0.42, 0.32], [0.32, 0.48]]	[[0.76, 11.96], [13.49, 0.76]]	[0.42, 0.48]	0.04	0	0.3	0.42	0.34	[0.3, 0.3]	[[0.43, 0.3], [0.3, 0.47]]	[[0.76, 13.04], [13.93, 0.76]]	[0.43, 0.47]	0.05	0	0.25	0.43	0.31	[0.25, 0.25]	[[0.44, 0.25], [0.25, 0.46]]	[[0.76, 14.41], [15.4, 0.76]]	[0.44, 0.46]	0.03	0	0.29	0.42	0.33	[0.29, 0.29]	[[0.43, 0.29], [0.29, 0.46]]	[[0.76, 13.06], [13.78, 0.76]]	[0.43, 0.46]	0.02	0	0.29	0.42	0.33	[0.29, 0.29]	[[0.43, 0.29], [0.29, 0.47]]	[[0.76, 13.33], [14.46, 0.76]]	[0.43, 0.47]
pairs_180a4fd	pairs	2	485	aac71228.1_aac71486.1	0.02	0	0.75	0.81	0.77	[0.75, 0.75]	[[0.85, 0.75], [0.75, 0.81]]	[[0.76, 2.48], [2.28, 0.76]]	[0.85, 0.81]	0.02	0	0.75	0.81	0.77	[0.75, 0.75]	[[0.85, 0.75], [0.75, 0.81]]	[[0.76, 2.42], [2.26, 0.76]]	[0.85, 0.81]	0.02	0	0.75	0.81	0.77	[0.75, 0.75]	[[0.85, 0.75], [0.75, 0.81]]	[[0.76, 2.48], [2.28, 0.76]]	[0.85, 0.81]	0.02	0	0.75	0.81	0.77	[0.75, 0.75]	[[0.85, 0.75], [0.75, 0.8]]	[[0.76, 2.59], [2.34, 0.76]]	[0.85, 0.8]	0.02	0	0.74	0.8	0.76	[0.74, 0.74]	[[0.85, 0.74], [0.74, 0.8]]	[[0.76, 2.64], [2.42, 0.76]]	[0.85, 0.8]
pairs_180c460	pairs	2	1744	aac71613.1_aac72485.1	0.66	0	0.23	0.21	0.56	[0.23, 0.23]	[[0.21, 0.23], [0.23, 0.65]]	[[0.76, 22.88], [23.53, 0.76]]	[0.21, 0.65]	0.01	0	0.19	0.21	0.2	[0.19, 0.19]	[[0.21, 0.19], [0.19, 0.68]]	[[0.76, 26.95], [28.27, 0.76]]	[0.21, 0.68]	0.01	0	0.22	0.21	0.23	[0.22, 0.22]	[[0.21, 0.22], [0.22, 0.69]]	[[0.76, 23.45], [25.38, 0.76]]	[0.21, 0.69]	0.66	0	0.23	0.21	0.56	[0.23, 0.23]	[[0.21, 0.23], [0.23, 0.65]]	[[0.76, 22.88], [23.53, 0.76]]	[0.21, 0.65]	0.02	0	0.23	0.22	0.24	[0.23, 0.23]	[[0.22, 0.23], [0.23, 0.69]]	[[0.76, 23.8], [25.44, 0.76]]	[0.22, 0.69]
pairs_1817f3d	pairs	2	770	aac71335.1_aac71503.1	0.12	0	0.27	0.6	0.4	[0.27, 0.27]	[[0.28, 0.27], [0.27, 0.71]]	[[0.76, 13.03], [10.48, 0.76]]	[0.28, 0.71]	0.1	0	0.28	0.6	0.39	[0.28, 0.28]	[[0.29, 0.28], [0.28, 0.71]]	[[0.76, 14.63], [11.35, 0.76]]	[0.29, 0.71]	0.12	0	0.27	0.6	0.4	[0.27, 0.27]	[[0.28, 0.27], [0.27, 0.71]]	[[0.76, 13.03], [10.48, 0.76]]	[0.28, 0.71]	0.11	0	0.28	0.6	0.4	[0.28, 0.28]	[[0.3, 0.28], [0.28, 0.71]]	[[0.76, 13.94], [10.71, 0.76]]	[0.3, 0.71]	0.11	0	0.27	0.6	0.4	[0.27, 0.27]	[[0.31, 0.27], [0.27, 0.71]]	[[0.76, 14.07], [10.49, 0.76]]	[0.31, 0.71]
pairs_181e38b	pairs	2	558	aac71352.1_aac71487.1	0.03	0	0.17	0.49	0.25	[0.17, 0.17]	[[0.77, 0.17], [0.17, 0.84]]	[[0.76, 15.48], [13.96, 0.76]]	[0.77, 0.84]	0.03	0	0.17	0.5	0.25	[0.17, 0.17]	[[0.76, 0.17], [0.17, 0.85]]	[[0.76, 15.57], [14.6, 0.76]]	[0.76, 0.85]	0.03	0	0.16	0.49	0.24	[0.16, 0.16]	[[0.76, 0.16], [0.16, 0.84]]	[[0.76, 14.85], [14.01, 0.76]]	[0.76, 0.84]	0.03	0	0.13	0.49	0.22	[0.13, 0.13]	[[0.77, 0.13], [0.13, 0.84]]	[[0.76, 17.93], [16.38, 0.76]]	[0.77, 0.84]	0.03	0	0.17	0.49	0.25	[0.17, 0.17]	[[0.77, 0.17], [0.17, 0.84]]	[[0.76, 15.48], [13.96, 0.76]]	[0.77, 0.84]
pairs_182d40f	pairs	2	1386	aac71358.1_aac71569.1	0	0	0.23	0.64	0.32	[0.23, 0.23]	[[0.74, 0.23], [0.23, 0.83]]	[[0.76, 22.49], [19.93, 0.76]]	[0.74, 0.83]	0	0	0.23	0.64	0.31	[0.23, 0.23]	[[0.74, 0.23], [0.23, 0.82]]	[[0.76, 22.42], [19.97, 0.76]]	[0.74, 0.82]	0	0	0.14	0.63	0.23	[0.14, 0.14]	[[0.74, 0.14], [0.14, 0.83]]	[[0.76, 30.26], [30.34, 0.76]]	[0.74, 0.83]	0	0	0.23	0.64	0.32	[0.23, 0.23]	[[0.74, 0.23], [0.23, 0.83]]	[[0.76, 22.49], [19.93, 0.76]]	[0.74, 0.83]	0	0	0.23	0.64	0.31	[0.23, 0.23]	[[0.74, 0.23], [0.23, 0.82]]	[[0.76, 22.7], [20.08, 0.76]]	[0.74, 0.82]
pairs_18410aa	pairs	2	546	aac71351.1_aac71471.1	0.04	0	0.29	0.77	0.41	[0.29, 0.29]	[[0.71, 0.29], [0.29, 0.88]]	[[0.76, 15.4], [15.28, 0.76]]	[0.71, 0.88]	0.04	0	0.29	0.77	0.41	[0.29, 0.29]	[[0.71, 0.29], [0.29, 0.88]]	[[0.76, 15.4], [15.28, 0.76]]	[0.71, 0.88]	0.04	0	0.29	0.77	0.41	[0.29, 0.29]	[[0.7, 0.29], [0.29, 0.87]]	[[0.76, 15.21], [15.26, 0.76]]	[0.7, 0.87]	0.04	0	0.29	0.77	0.4	[0.29, 0.29]	[[0.71, 0.29], [0.29, 0.88]]	[[0.76, 15.4], [16.01, 0.76]]	[0.71, 0.88]	0.04	0	0.29	0.77	0.4	[0.29, 0.29]	[[0.71, 0.29], [0.29, 0.88]]	[[0.76, 16.19], [16.14, 0.76]]	[0.71, 0.88]
pairs_187ccbb	pairs	2	846	aac71231.1_aac71369.1	0.08	0	0.1	0.51	0.22	[0.1, 0.1]	[[0.64, 0.1], [0.1, 0.69]]	[[0.76, 29.54], [29.32, 0.76]]	[0.64, 0.69]	0.08	0	0.1	0.51	0.22	[0.1, 0.1]	[[0.64, 0.1], [0.1, 0.69]]	[[0.76, 29.54], [29.32, 0.76]]	[0.64, 0.69]	0.06	0	0.1	0.5	0.21	[0.1, 0.1]	[[0.63, 0.1], [0.1, 0.68]]	[[0.76, 29.53], [29.18, 0.76]]	[0.63, 0.68]	0.08	0	0.1	0.51	0.22	[0.1, 0.1]	[[0.64, 0.1], [0.1, 0.68]]	[[0.76, 29.36], [29.21, 0.76]]	[0.64, 0.68]	0.07	0	0.1	0.51	0.21	[0.1, 0.1]	[[0.64, 0.1], [0.1, 0.69]]	[[0.76, 28.62], [29.63, 0.76]]	[0.64, 0.69]
pairs_187f65b	pairs	2	931	aac71619.1_aac72482.1	0	0	0.13	0.53	0.21	[0.13, 0.13]	[[0.87, 0.13], [0.13, 0.85]]	[[0.76, 28.11], [26.44, 0.76]]	[0.87, 0.85]	0	0	0.11	0.52	0.2	[0.11, 0.11]	[[0.87, 0.11], [0.11, 0.85]]	[[0.76, 29.48], [29.04, 0.76]]	[0.87, 0.85]	0	0	0.11	0.52	0.19	[0.11, 0.11]	[[0.87, 0.11], [0.11, 0.85]]	[[0.76, 28.86], [28.35, 0.76]]	[0.87, 0.85]	0	0	0.12	0.52	0.2	[0.12, 0.12]	[[0.87, 0.12], [0.12, 0.85]]	[[0.76, 28.36], [28.49, 0.76]]	[0.87, 0.85]	0	0	0.13	0.53	0.21	[0.13, 0.13]	[[0.87, 0.13], [0.13, 0.85]]	[[0.76, 28.11], [26.44, 0.76]]	[0.87, 0.85]
pairs_1895a29	pairs	2	1028	aac71237.1_aac71285.1	0.04	0	0.45	0.66	0.51	[0.45, 0.45]	[[0.88, 0.45], [0.45, 0.82]]	[[0.76, 13.43], [12.96, 0.76]]	[0.88, 0.82]	0.04	0	0.45	0.66	0.51	[0.45, 0.45]	[[0.88, 0.45], [0.45, 0.82]]	[[0.76, 13.43], [12.96, 0.76]]	[0.88, 0.82]	0.04	0	0.44	0.66	0.5	[0.44, 0.44]	[[0.89, 0.44], [0.44, 0.82]]	[[0.76, 14.01], [13.14, 0.76]]	[0.89, 0.82]	0.04	0	0.44	0.66	0.5	[0.44, 0.44]	[[0.89, 0.44], [0.44, 0.82]]	[[0.76, 13.64], [12.96, 0.76]]	[0.89, 0.82]	0.04	0	0.42	0.65	0.49	[0.42, 0.42]	[[0.89, 0.42], [0.42, 0.82]]	[[0.76, 14.48], [13.79, 0.76]]	[0.89, 0.82]
pairs_18c7f8a	pairs	2	1663	aac71252.1_aac71358.1	0.01	0	0.18	0.56	0.26	[0.18, 0.18]	[[0.81, 0.18], [0.18, 0.72]]	[[0.76, 26.16], [26.07, 0.76]]	[0.81, 0.72]	0	0	0.16	0.56	0.24	[0.16, 0.16]	[[0.81, 0.16], [0.16, 0.73]]	[[0.76, 30.05], [29.71, 0.76]]	[0.81, 0.73]	0	0	0.16	0.56	0.24	[0.16, 0.16]	[[0.81, 0.16], [0.16, 0.73]]	[[0.76, 29.26], [28.84, 0.76]]	[0.81, 0.73]	0.01	0	0.17	0.56	0.25	[0.17, 0.17]	[[0.82, 0.17], [0.17, 0.72]]	[[0.76, 27.58], [26.97, 0.76]]	[0.82, 0.72]	0	0	0.17	0.56	0.25	[0.17, 0.17]	[[0.81, 0.17], [0.17, 0.72]]	[[0.76, 26.88], [26.65, 0.76]]	[0.81, 0.72]
pairs_18cb47e	pairs	2	805	aac71474.1_aac71644.1	0.01	0	0.18	0.46	0.24	[0.18, 0.18]	[[0.53, 0.18], [0.18, 0.74]]	[[0.76, 24.96], [23.72, 0.76]]	[0.53, 0.74]	0.01	0	0.11	0.49	0.19	[0.11, 0.11]	[[0.55, 0.11], [0.11, 0.73]]	[[0.76, 28.68], [28.17, 0.76]]	[0.55, 0.73]	0.01	0	0.18	0.46	0.24	[0.18, 0.18]	[[0.53, 0.18], [0.18, 0.74]]	[[0.76, 24.96], [23.72, 0.76]]	[0.53, 0.74]	0.01	0	0.17	0.47	0.23	[0.17, 0.17]	[[0.53, 0.17], [0.17, 0.74]]	[[0.76, 24.76], [23.93, 0.76]]	[0.53, 0.74]	0.01	0	0.11	0.49	0.2	[0.11, 0.11]	[[0.55, 0.11], [0.11, 0.73]]	[[0.76, 28.21], [27.16, 0.76]]	[0.55, 0.73]
pairs_191a225	pairs	2	557	aac71338.1_aac71393.1	0	0	0.17	0.66	0.27	[0.17, 0.17]	[[0.69, 0.17], [0.17, 0.47]]	[[0.76, 23.29], [22.61, 0.76]]	[0.69, 0.47]	0	0	0.11	0.65	0.22	[0.11, 0.11]	[[0.68, 0.11], [0.11, 0.48]]	[[0.76, 25.06], [25.75, 0.76]]	[0.68, 0.48]	0	0	0.16	0.66	0.26	[0.16, 0.16]	[[0.69, 0.16], [0.16, 0.47]]	[[0.76, 23.33], [24.19, 0.76]]	[0.69, 0.47]	0	0	0.17	0.66	0.27	[0.17, 0.17]	[[0.69, 0.17], [0.17, 0.47]]	[[0.76, 23.29], [22.61, 0.76]]	[0.69, 0.47]	0	0	0.12	0.66	0.23	[0.12, 0.12]	[[0.69, 0.12], [0.12, 0.49]]	[[0.76, 24.92], [24.84, 0.76]]	[0.69, 0.49]
pairs_192bc33	pairs	2	1162	aac71223.1_aac71287.1	0.02	0	0.18	0.46	0.25	[0.18, 0.18]	[[0.65, 0.18], [0.18, 0.53]]	[[0.76, 23.61], [22.66, 0.76]]	[0.65, 0.53]	0.02	0	0.18	0.46	0.25	[0.18, 0.18]	[[0.65, 0.18], [0.18, 0.53]]	[[0.76, 24.76], [23.1, 0.76]]	[0.65, 0.53]	0.03	0	0.17	0.46	0.24	[0.17, 0.17]	[[0.66, 0.17], [0.17, 0.53]]	[[0.76, 24.15], [22.74, 0.76]]	[0.66, 0.53]	0.01	0	0.19	0.46	0.25	[0.19, 0.19]	[[0.65, 0.19], [0.19, 0.53]]	[[0.76, 25.01], [23.3, 0.76]]	[0.65, 0.53]	0.01	0	0.18	0.46	0.24	[0.18, 0.18]	[[0.66, 0.18], [0.18, 0.52]]	[[0.76, 23.44], [22.68, 0.76]]	[0.66, 0.52]
pairs_193ef6f	pairs	2	1260	aac71358.1_aac71430.1	0.02	0	0.14	0.65	0.25	[0.14, 0.14]	[[0.71, 0.14], [0.14, 0.22]]	[[0.76, 29.52], [28.96, 0.76]]	[0.71, 0.22]	0.03	0	0.13	0.64	0.25	[0.13, 0.13]	[[0.7, 0.13], [0.13, 0.26]]	[[0.76, 29.76], [28.03, 0.76]]	[0.7, 0.26]	0.03	0	0.13	0.62	0.24	[0.13, 0.13]	[[0.67, 0.13], [0.13, 0.24]]	[[0.76, 29.6], [28.73, 0.76]]	[0.67, 0.24]	0.02	0	0.13	0.65	0.24	[0.13, 0.13]	[[0.7, 0.13], [0.13, 0.22]]	[[0.76, 30.23], [30.03, 0.76]]	[0.7, 0.22]	0.03	0	0.13	0.63	0.25	[0.13, 0.13]	[[0.68, 0.13], [0.13, 0.22]]	[[0.76, 29.53], [28.68, 0.76]]	[0.68, 0.22]
pairs_1942c1e	pairs	2	775	aac71595.1_aac71619.1	0	0	0.12	0.55	0.2	[0.12, 0.12]	[[0.84, 0.12], [0.12, 0.84]]	[[0.76, 26.03], [28.37, 0.76]]	[0.84, 0.84]	0	0	0.1	0.55	0.19	[0.1, 0.1]	[[0.86, 0.1], [0.1, 0.85]]	[[0.76, 30.21], [29.82, 0.76]]	[0.86, 0.85]	0	0	0.11	0.54	0.2	[0.11, 0.11]	[[0.84, 0.11], [0.11, 0.83]]	[[0.76, 27.15], [28.62, 0.76]]	[0.84, 0.83]	0	0	0.11	0.55	0.2	[0.11, 0.11]	[[0.85, 0.11], [0.11, 0.84]]	[[0.76, 26.05], [28.76, 0.76]]	[0.85, 0.84]	0	0	0.12	0.55	0.2	[0.12, 0.12]	[[0.84, 0.12], [0.12, 0.84]]	[[0.76, 26.03], [28.37, 0.76]]	[0.84, 0.84]
pairs_194f90a	pairs	2	713	aac71443.1_aac71574.1	0.04	0	0.12	0.45	0.21	[0.12, 0.12]	[[0.85, 0.12], [0.12, 0.37]]	[[0.76, 23.57], [26.02, 0.76]]	[0.85, 0.37]	0.06	0	0.1	0.45	0.2	[0.1, 0.1]	[[0.85, 0.1], [0.1, 0.38]]	[[0.76, 25.37], [27.37, 0.76]]	[0.85, 0.38]	0.03	0	0.1	0.45	0.18	[0.1, 0.1]	[[0.85, 0.1], [0.1, 0.37]]	[[0.76, 27.16], [27.01, 0.76]]	[0.85, 0.37]	0.06	0	0.11	0.45	0.21	[0.11, 0.11]	[[0.85, 0.11], [0.11, 0.37]]	[[0.76, 25.07], [27.54, 0.76]]	[0.85, 0.37]	0.06	0	0.1	0.45	0.2	[0.1, 0.1]	[[0.85, 0.1], [0.1, 0.37]]	[[0.76, 24.78], [27.94, 0.76]]	[0.85, 0.37]
pairs_1974847	pairs	2	647	aac71444.1_aac71612.1	0.04	0	0.16	0.53	0.25	[0.16, 0.16]	[[0.71, 0.16], [0.16, 0.89]]	[[0.76, 19.44], [19.41, 0.76]]	[0.71, 0.89]	0	0	0.17	0.51	0.24	[0.17, 0.17]	[[0.71, 0.17], [0.17, 0.89]]	[[0.76, 18.73], [18.83, 0.76]]	[0.71, 0.89]	0.01	0	0.13	0.51	0.21	[0.13, 0.13]	[[0.71, 0.13], [0.13, 0.89]]	[[0.76, 23.39], [21.36, 0.76]]	[0.71, 0.89]	0.04	0	0.16	0.53	0.25	[0.16, 0.16]	[[0.71, 0.16], [0.16, 0.89]]	[[0.76, 19.44], [19.41, 0.76]]	[0.71, 0.89]	0.05	0	0.12	0.52	0.22	[0.12, 0.12]	[[0.72, 0.12], [0.12, 0.89]]	[[0.76, 21.94], [23.23, 0.76]]	[0.72, 0.89]
pairs_19752ca	pairs	2	1477	aac71282.1_aac71644.1	0.01	0	0.16	0.59	0.25	[0.16, 0.16]	[[0.63, 0.16], [0.16, 0.74]]	[[0.76, 27.56], [26.01, 0.76]]	[0.63, 0.74]	0.01	0	0.15	0.52	0.23	[0.15, 0.15]	[[0.55, 0.15], [0.15, 0.74]]	[[0.76, 28.14], [26.28, 0.76]]	[0.55, 0.74]	0.01	0	0.15	0.59	0.24	[0.15, 0.15]	[[0.63, 0.15], [0.15, 0.74]]	[[0.76, 28.17], [26.05, 0.76]]	[0.63, 0.74]	0.01	0	0.16	0.59	0.25	[0.16, 0.16]	[[0.63, 0.16], [0.16, 0.74]]	[[0.76, 27.56], [26.01, 0.76]]	[0.63, 0.74]	0.01	0	0.15	0.59	0.24	[0.15, 0.15]	[[0.63, 0.15], [0.15, 0.74]]	[[0.76, 28.0], [25.84, 0.76]]	[0.63, 0.74]
pairs_199d420	pairs	2	580	aac71371.1_aac71515.1	0.06	0	0.11	0.58	0.23	[0.11, 0.11]	[[0.61, 0.11], [0.11, 0.67]]	[[0.76, 26.63], [26.85, 0.76]]	[0.61, 0.67]	0.07	0	0.09	0.58	0.22	[0.09, 0.09]	[[0.63, 0.09], [0.09, 0.67]]	[[0.76, 28.51], [27.36, 0.76]]	[0.63, 0.67]	0.07	0	0.1	0.58	0.23	[0.1, 0.1]	[[0.61, 0.1], [0.1, 0.66]]	[[0.76, 26.54], [27.27, 0.76]]	[0.61, 0.66]	0.07	0	0.09	0.58	0.22	[0.09, 0.09]	[[0.63, 0.09], [0.09, 0.67]]	[[0.76, 28.57], [27.08, 0.76]]	[0.63, 0.67]	0.06	0	0.09	0.59	0.22	[0.09, 0.09]	[[0.63, 0.09], [0.09, 0.68]]	[[0.76, 28.89], [26.7, 0.76]]	[0.63, 0.68]
pairs_19baa67	pairs	2	342	aac71389.1_aac72485.1	0.04	0	0.15	0.56	0.25	[0.15, 0.15]	[[0.77, 0.15], [0.15, 0.77]]	[[0.76, 20.2], [19.88, 0.76]]	[0.77, 0.77]	0.04	0	0.08	0.53	0.19	[0.08, 0.08]	[[0.77, 0.08], [0.08, 0.77]]	[[0.76, 26.5], [22.79, 0.76]]	[0.77, 0.77]	0.04	0	0.13	0.55	0.24	[0.13, 0.13]	[[0.77, 0.13], [0.13, 0.77]]	[[0.76, 20.93], [20.8, 0.76]]	[0.77, 0.77]	0.04	0	0.14	0.56	0.24	[0.14, 0.14]	[[0.77, 0.14], [0.14, 0.77]]	[[0.76, 20.62], [20.59, 0.76]]	[0.77, 0.77]	0.02	0	0.14	0.56	0.23	[0.14, 0.14]	[[0.77, 0.14], [0.14, 0.76]]	[[0.76, 20.08], [19.98, 0.76]]	[0.77, 0.76]
pairs_19c7bed	pairs	2	607	aac71472.1_aac71475.1	0	0	0.11	0.42	0.17	[0.11, 0.11]	[[0.8, 0.11], [0.11, 0.28]]	[[0.76, 24.58], [25.14, 0.76]]	[0.8, 0.28]	0.01	0	0.1	0.41	0.17	[0.1, 0.1]	[[0.81, 0.1], [0.1, 0.28]]	[[0.76, 25.57], [25.87, 0.76]]	[0.81, 0.28]	0	0	0.11	0.42	0.17	[0.11, 0.11]	[[0.8, 0.11], [0.11, 0.28]]	[[0.76, 24.58], [25.14, 0.76]]	[0.8, 0.28]	0	0	0.09	0.4	0.15	[0.09, 0.09]	[[0.81, 0.09], [0.09, 0.27]]	[[0.76, 27.67], [27.91, 0.76]]	[0.81, 0.27]	0	0	0.1	0.41	0.16	[0.1, 0.1]	[[0.81, 0.1], [0.1, 0.28]]	[[0.76, 26.45], [26.97, 0.76]]	[0.81, 0.28]
pairs_19c8242	pairs	2	861	aac71357.1_aac72473.1	0.01	0	0.13	0.56	0.22	[0.13, 0.13]	[[0.75, 0.13], [0.13, 0.8]]	[[0.76, 26.74], [24.78, 0.76]]	[0.75, 0.8]	0.01	0	0.13	0.56	0.22	[0.13, 0.13]	[[0.75, 0.13], [0.13, 0.81]]	[[0.76, 26.92], [24.95, 0.76]]	[0.75, 0.81]	0.01	0	0.13	0.56	0.22	[0.13, 0.13]	[[0.76, 0.13], [0.13, 0.8]]	[[0.76, 25.93], [25.44, 0.76]]	[0.76, 0.8]	0.01	0	0.13	0.56	0.22	[0.13, 0.13]	[[0.75, 0.13], [0.13, 0.81]]	[[0.76, 26.93], [24.87, 0.76]]	[0.75, 0.81]	0.01	0	0.13	0.56	0.22	[0.13, 0.13]	[[0.75, 0.13], [0.13, 0.81]]	[[0.76, 25.85], [25.51, 0.76]]	[0.75, 0.81]
pairs_19caaf9	pairs	2	483	aac71266.1_aac71326.1	0	0	0.12	0.53	0.2	[0.12, 0.12]	[[0.92, 0.12], [0.12, 0.85]]	[[0.76, 21.6], [24.79, 0.76]]	[0.92, 0.85]	0	0	0.07	0.52	0.16	[0.07, 0.07]	[[0.92, 0.07], [0.07, 0.87]]	[[0.76, 29.27], [28.5, 0.76]]	[0.92, 0.87]	0	0	0.11	0.52	0.19	[0.11, 0.11]	[[0.92, 0.11], [0.11, 0.86]]	[[0.76, 21.41], [25.22, 0.76]]	[0.92, 0.86]	0	0	0.12	0.53	0.2	[0.12, 0.12]	[[0.92, 0.12], [0.12, 0.85]]	[[0.76, 21.6], [24.79, 0.76]]	[0.92, 0.85]	0	0	0.1	0.51	0.19	[0.1, 0.1]	[[0.92, 0.1], [0.1, 0.83]]	[[0.76, 21.87], [25.04, 0.76]]	[0.92, 0.83]
pairs_19d0567	pairs	2	1579	aac71282.1_aac71390.1	0	0	0.18	0.6	0.26	[0.18, 0.18]	[[0.67, 0.18], [0.18, 0.86]]	[[0.76, 25.99], [24.41, 0.76]]	[0.67, 0.86]	0	0	0.18	0.6	0.26	[0.18, 0.18]	[[0.67, 0.18], [0.18, 0.86]]	[[0.76, 25.99], [24.41, 0.76]]	[0.67, 0.86]	0	0	0.15	0.61	0.24	[0.15, 0.15]	[[0.68, 0.15], [0.15, 0.87]]	[[0.76, 30.19], [29.59, 0.76]]	[0.68, 0.87]	0	0	0.15	0.61	0.24	[0.15, 0.15]	[[0.67, 0.15], [0.15, 0.86]]	[[0.76, 30.46], [29.6, 0.76]]	[0.67, 0.86]	0	0	0.15	0.61	0.24	[0.15, 0.15]	[[0.68, 0.15], [0.15, 0.86]]	[[0.76, 30.35], [29.7, 0.76]]	[0.68, 0.86]
pairs_19d070f	pairs	2	504	aac71431.1_aac71612.1	0.02	0	0.18	0.55	0.26	[0.18, 0.18]	[[0.86, 0.18], [0.18, 0.89]]	[[0.76, 17.77], [15.51, 0.76]]	[0.86, 0.89]	0.02	0	0.17	0.54	0.25	[0.17, 0.17]	[[0.86, 0.17], [0.17, 0.89]]	[[0.76, 18.65], [16.22, 0.76]]	[0.86, 0.89]	0.02	0	0.15	0.54	0.24	[0.15, 0.15]	[[0.86, 0.15], [0.15, 0.9]]	[[0.76, 19.72], [16.23, 0.76]]	[0.86, 0.9]	0.02	0	0.13	0.53	0.22	[0.13, 0.13]	[[0.87, 0.13], [0.13, 0.89]]	[[0.76, 21.76], [17.79, 0.76]]	[0.87, 0.89]	0.02	0	0.18	0.55	0.26	[0.18, 0.18]	[[0.86, 0.18], [0.18, 0.89]]	[[0.76, 17.77], [15.51, 0.76]]	[0.86, 0.89]
pairs_19e24fc	pairs	2	331	aac71266.1_aac71380.1	0.04	0	0.39	0.73	0.48	[0.39, 0.39]	[[0.91, 0.39], [0.39, 0.55]]	[[0.76, 9.21], [10.52, 0.76]]	[0.91, 0.55]	0.04	0	0.39	0.73	0.47	[0.39, 0.39]	[[0.91, 0.39], [0.39, 0.55]]	[[0.76, 9.56], [10.77, 0.76]]	[0.91, 0.55]	0.06	0	0.34	0.72	0.45	[0.34, 0.34]	[[0.91, 0.34], [0.34, 0.55]]	[[0.76, 10.58], [11.76, 0.76]]	[0.91, 0.55]	0.05	0	0.35	0.72	0.45	[0.35, 0.35]	[[0.91, 0.35], [0.35, 0.55]]	[[0.76, 10.6], [11.44, 0.76]]	[0.91, 0.55]	0.06	0	0.09	0.65	0.23	[0.09, 0.09]	[[0.91, 0.09], [0.09, 0.52]]	[[0.76, 20.22], [22.45, 0.76]]	[0.91, 0.52]
pairs_19e8717	pairs	2	503	aac71283.1_aac71393.1	0	0	0.2	0.61	0.28	[0.2, 0.2]	[[0.65, 0.2], [0.2, 0.5]]	[[0.76, 20.92], [18.15, 0.76]]	[0.65, 0.5]	0	0	0.16	0.61	0.25	[0.16, 0.16]	[[0.65, 0.16], [0.16, 0.5]]	[[0.76, 20.58], [21.38, 0.76]]	[0.65, 0.5]	0	0	0.18	0.61	0.27	[0.18, 0.18]	[[0.65, 0.18], [0.18, 0.5]]	[[0.76, 19.72], [18.47, 0.76]]	[0.65, 0.5]	0	0	0.07	0.62	0.18	[0.07, 0.07]	[[0.66, 0.07], [0.07, 0.51]]	[[0.76, 30.02], [29.21, 0.76]]	[0.66, 0.51]	0	0	0.2	0.61	0.28	[0.2, 0.2]	[[0.65, 0.2], [0.2, 0.5]]	[[0.76, 20.92], [18.15, 0.76]]	[0.65, 0.5]
pairs_19eb534	pairs	2	307	aac71351.1_aac71433.1	0.13	0	0.29	0.45	0.38	[0.29, 0.29]	[[0.64, 0.29], [0.29, 0.52]]	[[0.76, 13.45], [15.04, 0.76]]	[0.64, 0.52]	0.12	0	0.27	0.45	0.37	[0.27, 0.27]	[[0.63, 0.27], [0.27, 0.53]]	[[0.76, 14.38], [15.68, 0.76]]	[0.63, 0.53]	0.13	0	0.29	0.45	0.38	[0.29, 0.29]	[[0.64, 0.29], [0.29, 0.52]]	[[0.76, 13.45], [15.04, 0.76]]	[0.64, 0.52]	0.09	0	0.26	0.43	0.34	[0.26, 0.26]	[[0.63, 0.26], [0.26, 0.51]]	[[0.76, 13.89], [15.55, 0.76]]	[0.63, 0.51]	0.12	0	0.27	0.44	0.36	[0.27, 0.27]	[[0.63, 0.27], [0.27, 0.53]]	[[0.76, 13.45], [15.3, 0.76]]	[0.63, 0.53]
pairs_19ec628	pairs	2	373	aac71266.1_aac71311.1	0	0	0.13	0.6	0.23	[0.13, 0.13]	[[0.92, 0.13], [0.13, 0.63]]	[[0.76, 20.24], [17.43, 0.76]]	[0.92, 0.63]	0	0	0.09	0.59	0.19	[0.09, 0.09]	[[0.92, 0.09], [0.09, 0.6]]	[[0.76, 23.76], [21.5, 0.76]]	[0.92, 0.6]	0	0	0.09	0.59	0.19	[0.09, 0.09]	[[0.92, 0.09], [0.09, 0.62]]	[[0.76, 23.88], [22.06, 0.76]]	[0.92, 0.62]	0	0	0.09	0.6	0.19	[0.09, 0.09]	[[0.92, 0.09], [0.09, 0.63]]	[[0.76, 22.31], [22.61, 0.76]]	[0.92, 0.63]	0	0	0.08	0.59	0.18	[0.08, 0.08]	[[0.92, 0.08], [0.08, 0.64]]	[[0.76, 24.91], [23.95, 0.76]]	[0.92, 0.64]
pairs_19f14f3	pairs	2	742	aac71406.1_aac71636.1	0	0	0.19	0.6	0.27	[0.19, 0.19]	[[0.69, 0.19], [0.19, 0.83]]	[[0.76, 22.57], [21.71, 0.76]]	[0.69, 0.83]	0	0	0.18	0.6	0.27	[0.18, 0.18]	[[0.69, 0.18], [0.18, 0.84]]	[[0.76, 22.86], [21.85, 0.76]]	[0.69, 0.84]	0	0	0.12	0.59	0.21	[0.12, 0.12]	[[0.69, 0.12], [0.12, 0.84]]	[[0.76, 24.06], [22.51, 0.76]]	[0.69, 0.84]	0	0	0.18	0.6	0.27	[0.18, 0.18]	[[0.69, 0.18], [0.18, 0.84]]	[[0.76, 22.61], [21.61, 0.76]]	[0.69, 0.84]	0	0	0.18	0.59	0.26	[0.18, 0.18]	[[0.67, 0.18], [0.18, 0.84]]	[[0.76, 22.61], [21.74, 0.76]]	[0.67, 0.84]
pairs_1a0ed19	pairs	2	2469	aac71437.1_abc59634.1	0.07	1	0.19	0.33	-99.75	[0.19, 0.19]	[[0.2, 0.19], [0.19, 0.6]]	[[0.76, 31.09], [30.35, 0.76]]	[0.2, 0.6]	0.05	1	0.19	0.33	-99.76	[0.19, 0.19]	[[0.22, 0.19], [0.19, 0.59]]	[[0.76, 30.99], [29.36, 0.76]]	[0.22, 0.59]	0.07	1	0.19	0.33	-99.75	[0.19, 0.19]	[[0.2, 0.19], [0.19, 0.6]]	[[0.76, 31.09], [30.35, 0.76]]	[0.2, 0.6]	0.06	1	0.19	0.33	-99.75	[0.19, 0.19]	[[0.21, 0.19], [0.19, 0.61]]	[[0.76, 30.9], [30.3, 0.76]]	[0.21, 0.61]	0.05	1	0.19	0.33	-99.76	[0.19, 0.19]	[[0.21, 0.19], [0.19, 0.6]]	[[0.76, 30.55], [29.86, 0.76]]	[0.21, 0.6]
pairs_1a20e25	pairs	2	446	aac71301.1_aac71369.1	0.12	0	0.08	0.5	0.23	[0.08, 0.08]	[[0.9, 0.08], [0.08, 0.77]]	[[0.76, 24.75], [26.61, 0.76]]	[0.9, 0.77]	0.09	0	0.08	0.5	0.21	[0.08, 0.08]	[[0.9, 0.08], [0.08, 0.77]]	[[0.76, 25.11], [27.93, 0.76]]	[0.9, 0.77]	0.11	0	0.08	0.49	0.22	[0.08, 0.08]	[[0.91, 0.08], [0.08, 0.76]]	[[0.76, 24.99], [27.51, 0.76]]	[0.91, 0.76]	0.12	0	0.08	0.5	0.22	[0.08, 0.08]	[[0.91, 0.08], [0.08, 0.77]]	[[0.76, 25.92], [26.83, 0.76]]	[0.91, 0.77]	0.12	0	0.08	0.5	0.23	[0.08, 0.08]	[[0.9, 0.08], [0.08, 0.77]]	[[0.76, 24.75], [26.61, 0.76]]	[0.9, 0.77]
pairs_1a2eb3a	pairs	2	862	aac71486.1_abc59634.1	0.09	0	0.28	0.46	0.36	[0.28, 0.28]	[[0.78, 0.28], [0.28, 0.51]]	[[0.76, 19.25], [17.15, 0.76]]	[0.78, 0.51]	0.08	0	0.28	0.46	0.35	[0.28, 0.28]	[[0.78, 0.28], [0.28, 0.5]]	[[0.76, 19.18], [17.08, 0.76]]	[0.78, 0.5]	0.08	0	0.28	0.46	0.35	[0.28, 0.28]	[[0.78, 0.28], [0.28, 0.5]]	[[0.76, 18.94], [17.08, 0.76]]	[0.78, 0.5]	0.06	0	0.28	0.47	0.35	[0.28, 0.28]	[[0.78, 0.28], [0.28, 0.51]]	[[0.76, 18.86], [16.91, 0.76]]	[0.78, 0.51]	0.07	0	0.28	0.45	0.34	[0.28, 0.28]	[[0.77, 0.28], [0.28, 0.49]]	[[0.76, 18.85], [16.65, 0.76]]	[0.77, 0.49]
pairs_1a45d94	pairs	2	253	aac71371.1_aac71430.1	0.33	0	0.04	0.34	0.26	[0.04, 0.04]	[[0.65, 0.04], [0.04, 0.28]]	[[0.76, 30.62], [30.91, 0.76]]	[0.65, 0.28]	0.33	0	0.04	0.34	0.26	[0.04, 0.04]	[[0.65, 0.04], [0.04, 0.28]]	[[0.76, 30.62], [30.91, 0.76]]	[0.65, 0.28]	0.23	0	0.04	0.33	0.21	[0.04, 0.04]	[[0.63, 0.04], [0.04, 0.3]]	[[0.76, 30.91], [30.82, 0.76]]	[0.63, 0.3]	0.23	0	0.03	0.34	0.21	[0.03, 0.03]	[[0.65, 0.03], [0.03, 0.29]]	[[0.76, 31.6], [31.5, 0.77]]	[0.65, 0.29]	0.23	0	0.03	0.34	0.21	[0.03, 0.03]	[[0.64, 0.03], [0.03, 0.29]]	[[0.76, 31.4], [31.18, 0.77]]	[0.64, 0.29]
pairs_1a61cc0	pairs	2	482	aac71389.1_aac71431.1	0.02	0	0.12	0.56	0.22	[0.12, 0.12]	[[0.76, 0.12], [0.12, 0.87]]	[[0.76, 23.75], [19.44, 0.76]]	[0.76, 0.87]	0.02	0	0.08	0.54	0.19	[0.08, 0.08]	[[0.76, 0.08], [0.08, 0.87]]	[[0.76, 26.18], [25.72, 0.76]]	[0.76, 0.87]	0.02	0	0.11	0.55	0.21	[0.11, 0.11]	[[0.77, 0.11], [0.11, 0.87]]	[[0.76, 25.86], [22.31, 0.76]]	[0.77, 0.87]	0.02	0	0.11	0.55	0.21	[0.11, 0.11]	[[0.77, 0.11], [0.11, 0.87]]	[[0.76, 25.36], [22.42, 0.76]]	[0.77, 0.87]	0.01	0	0.1	0.54	0.19	[0.1, 0.1]	[[0.77, 0.1], [0.1, 0.87]]	[[0.76, 25.65], [23.68, 0.76]]	[0.77, 0.87]
pairs_1a888ad	pairs	2	743	aac71273.1_aac71283.1	0	0	0.27	0.53	0.32	[0.27, 0.27]	[[0.72, 0.27], [0.27, 0.68]]	[[0.76, 17.42], [17.73, 0.76]]	[0.72, 0.68]	0	0	0.14	0.49	0.21	[0.14, 0.14]	[[0.72, 0.14], [0.14, 0.67]]	[[0.76, 22.85], [21.42, 0.76]]	[0.72, 0.67]	0	0	0.13	0.47	0.2	[0.13, 0.13]	[[0.72, 0.13], [0.13, 0.66]]	[[0.76, 21.77], [24.5, 0.76]]	[0.72, 0.66]	0	0	0.12	0.48	0.19	[0.12, 0.12]	[[0.72, 0.12], [0.12, 0.66]]	[[0.76, 28.86], [23.87, 0.76]]	[0.72, 0.66]	0	0	0.27	0.53	0.32	[0.27, 0.27]	[[0.72, 0.27], [0.27, 0.68]]	[[0.76, 17.42], [17.73, 0.76]]	[0.72, 0.68]
pairs_1a9ca2e	pairs	2	1839	aac71266.1_aac71613.1	0.03	0	0.25	0.26	0.26	[0.25, 0.25]	[[0.86, 0.25], [0.25, 0.18]]	[[0.76, 20.35], [22.15, 0.76]]	[0.86, 0.18]	0.03	0	0.25	0.26	0.26	[0.25, 0.25]	[[0.86, 0.25], [0.25, 0.18]]	[[0.76, 20.35], [22.15, 0.76]]	[0.86, 0.18]	0.02	0	0.2	0.26	0.22	[0.2, 0.2]	[[0.86, 0.2], [0.2, 0.18]]	[[0.76, 23.03], [23.37, 0.76]]	[0.86, 0.18]	0.01	0	0.22	0.26	0.23	[0.22, 0.22]	[[0.86, 0.22], [0.22, 0.18]]	[[0.76, 21.44], [21.89, 0.76]]	[0.86, 0.18]	0.02	0	0.25	0.26	0.26	[0.25, 0.25]	[[0.87, 0.25], [0.25, 0.18]]	[[0.76, 21.53], [21.16, 0.76]]	[0.87, 0.18]
pairs_1aac73d	pairs	2	1055	aac71287.1_aac71430.1	0.05	0	0.16	0.47	0.24	[0.16, 0.16]	[[0.51, 0.16], [0.16, 0.36]]	[[0.76, 21.49], [21.83, 0.76]]	[0.51, 0.36]	0.05	0	0.15	0.47	0.24	[0.15, 0.15]	[[0.51, 0.15], [0.15, 0.33]]	[[0.76, 22.72], [23.02, 0.76]]	[0.51, 0.33]	0.05	0	0.16	0.47	0.24	[0.16, 0.16]	[[0.51, 0.16], [0.16, 0.36]]	[[0.76, 21.49], [21.83, 0.76]]	[0.51, 0.36]	0.06	0	0.15	0.46	0.24	[0.15, 0.15]	[[0.51, 0.15], [0.15, 0.35]]	[[0.76, 24.52], [26.42, 0.76]]	[0.51, 0.35]	0.06	0	0.13	0.47	0.23	[0.13, 0.13]	[[0.52, 0.13], [0.13, 0.35]]	[[0.76, 26.36], [27.95, 0.76]]	[0.52, 0.35]
pairs_1ab3ec4	pairs	2	1246	aac71444.1_aac71646.1	0.05	0	0.22	0.37	0.27	[0.22, 0.22]	[[0.69, 0.22], [0.22, 0.41]]	[[0.76, 16.43], [17.57, 0.76]]	[0.69, 0.41]	0.05	0	0.22	0.37	0.27	[0.22, 0.22]	[[0.69, 0.22], [0.22, 0.41]]	[[0.76, 16.43], [17.57, 0.76]]	[0.69, 0.41]	0.03	0	0.15	0.36	0.21	[0.15, 0.15]	[[0.69, 0.15], [0.15, 0.41]]	[[0.76, 22.89], [24.86, 0.76]]	[0.69, 0.41]	0.05	0	0.15	0.36	0.22	[0.15, 0.15]	[[0.68, 0.15], [0.15, 0.41]]	[[0.76, 21.99], [24.97, 0.76]]	[0.68, 0.41]	0.04	0	0.21	0.37	0.26	[0.21, 0.21]	[[0.69, 0.21], [0.21, 0.41]]	[[0.76, 16.21], [18.34, 0.76]]	[0.69, 0.41]
pairs_1abbdc2	pairs	2	1029	aac71266.1_aac71413.1	0.01	0	0.14	0.61	0.24	[0.14, 0.14]	[[0.87, 0.14], [0.14, 0.72]]	[[0.76, 27.01], [28.45, 0.76]]	[0.87, 0.72]	0.01	0	0.13	0.6	0.23	[0.13, 0.13]	[[0.87, 0.13], [0.13, 0.72]]	[[0.76, 26.96], [28.7, 0.76]]	[0.87, 0.72]	0.01	0	0.12	0.61	0.22	[0.12, 0.12]	[[0.87, 0.12], [0.12, 0.72]]	[[0.76, 29.41], [29.63, 0.76]]	[0.87, 0.72]	0.01	0	0.14	0.61	0.24	[0.14, 0.14]	[[0.87, 0.14], [0.14, 0.72]]	[[0.76, 27.01], [28.45, 0.76]]	[0.87, 0.72]	0.02	0	0.12	0.6	0.23	[0.12, 0.12]	[[0.87, 0.12], [0.12, 0.72]]	[[0.76, 28.53], [29.45, 0.76]]	[0.87, 0.72]
pairs_1ac6e9b	pairs	2	317	aac71371.1_aac71386.1	0.26	0	0.32	0.58	0.51	[0.32, 0.32]	[[0.75, 0.32], [0.32, 0.69]]	[[0.76, 14.43], [13.01, 0.76]]	[0.75, 0.69]	0.26	0	0.32	0.58	0.51	[0.32, 0.32]	[[0.75, 0.32], [0.32, 0.69]]	[[0.76, 14.43], [13.01, 0.76]]	[0.75, 0.69]	0.25	0	0.32	0.59	0.5	[0.32, 0.32]	[[0.74, 0.32], [0.32, 0.7]]	[[0.76, 15.43], [13.71, 0.76]]	[0.74, 0.7]	0.26	0	0.07	0.5	0.28	[0.07, 0.07]	[[0.75, 0.07], [0.07, 0.7]]	[[0.76, 18.59], [25.95, 0.76]]	[0.75, 0.7]	0.25	0	0.31	0.59	0.49	[0.31, 0.31]	[[0.75, 0.31], [0.31, 0.7]]	[[0.76, 16.15], [13.51, 0.76]]	[0.75, 0.7]
pairs_1aeb55c	pairs	2	310	aac71377.1_aac71621.1	0.45	0	0.1	0.3	0.37	[0.1, 0.1]	[[0.36, 0.1], [0.1, 0.63]]	[[0.76, 21.8], [21.54, 0.76]]	[0.36, 0.63]	0.46	0	0.07	0.3	0.35	[0.07, 0.07]	[[0.37, 0.07], [0.07, 0.63]]	[[0.76, 24.42], [23.09, 0.76]]	[0.37, 0.63]	0.44	0	0.07	0.3	0.34	[0.07, 0.07]	[[0.37, 0.07], [0.07, 0.63]]	[[0.76, 24.1], [23.38, 0.76]]	[0.37, 0.63]	0.45	0	0.1	0.3	0.37	[0.1, 0.1]	[[0.36, 0.1], [0.1, 0.63]]	[[0.76, 21.8], [21.54, 0.76]]	[0.36, 0.63]	0.45	0	0.05	0.3	0.33	[0.05, 0.05]	[[0.37, 0.05], [0.05, 0.63]]	[[0.76, 24.59], [25.0, 0.76]]	[0.37, 0.63]
pairs_1b01df0	pairs	2	921	aac71369.1_abc59634.1	0.13	0	0.11	0.35	0.22	[0.11, 0.11]	[[0.71, 0.11], [0.11, 0.41]]	[[0.76, 29.84], [29.9, 0.76]]	[0.71, 0.41]	0.12	0	0.1	0.34	0.21	[0.1, 0.1]	[[0.71, 0.1], [0.1, 0.41]]	[[0.76, 30.7], [30.17, 0.76]]	[0.71, 0.41]	0.12	0	0.1	0.34	0.21	[0.1, 0.1]	[[0.71, 0.1], [0.1, 0.41]]	[[0.76, 30.82], [30.43, 0.76]]	[0.71, 0.41]	0.13	0	0.11	0.35	0.22	[0.11, 0.11]	[[0.71, 0.11], [0.11, 0.41]]	[[0.76, 29.84], [29.9, 0.76]]	[0.71, 0.41]	0.14	0	0.1	0.35	0.22	[0.1, 0.1]	[[0.71, 0.1], [0.1, 0.41]]	[[0.76, 30.81], [30.41, 0.76]]	[0.71, 0.41]
pairs_1b13ac3	pairs	2	552	aac71326.1_aac72473.1	0.03	0	0.18	0.51	0.26	[0.18, 0.18]	[[0.83, 0.18], [0.18, 0.77]]	[[0.76, 17.85], [18.21, 0.76]]	[0.83, 0.77]	0.02	0	0.17	0.51	0.25	[0.17, 0.17]	[[0.81, 0.17], [0.17, 0.77]]	[[0.76, 16.56], [16.68, 0.76]]	[0.81, 0.77]	0.02	0	0.15	0.5	0.23	[0.15, 0.15]	[[0.83, 0.15], [0.15, 0.77]]	[[0.76, 18.35], [17.78, 0.76]]	[0.83, 0.77]	0.03	0	0.18	0.51	0.26	[0.18, 0.18]	[[0.83, 0.18], [0.18, 0.77]]	[[0.76, 17.85], [18.21, 0.76]]	[0.83, 0.77]	0.02	0	0.18	0.51	0.26	[0.18, 0.18]	[[0.83, 0.18], [0.18, 0.76]]	[[0.76, 18.24], [17.37, 0.76]]	[0.83, 0.76]
pairs_1b19125	pairs	2	746	aac71252.1_aac71508.1	0.11	0	0.21	0.7	0.36	[0.21, 0.21]	[[0.86, 0.21], [0.21, 0.51]]	[[0.76, 18.1], [18.64, 0.76]]	[0.86, 0.51]	0.09	0	0.14	0.69	0.29	[0.14, 0.14]	[[0.87, 0.14], [0.14, 0.51]]	[[0.76, 21.39], [22.93, 0.76]]	[0.87, 0.51]	0.09	0	0.2	0.7	0.35	[0.2, 0.2]	[[0.86, 0.2], [0.2, 0.51]]	[[0.76, 18.12], [19.53, 0.76]]	[0.86, 0.51]	0.09	0	0.09	0.68	0.25	[0.09, 0.09]	[[0.87, 0.09], [0.09, 0.51]]	[[0.76, 28.3], [27.76, 0.76]]	[0.87, 0.51]	0.11	0	0.21	0.7	0.36	[0.21, 0.21]	[[0.86, 0.21], [0.21, 0.51]]	[[0.76, 18.1], [18.64, 0.76]]	[0.86, 0.51]
pairs_1b24279	pairs	2	236	aac71380.1_aac72485.1	0.13	0	0.06	0.44	0.2	[0.06, 0.06]	[[0.57, 0.06], [0.06, 0.69]]	[[0.76, 26.98], [25.69, 0.76]]	[0.57, 0.69]	0.09	0	0.05	0.44	0.17	[0.05, 0.05]	[[0.58, 0.05], [0.05, 0.7]]	[[0.76, 27.56], [26.19, 0.76]]	[0.58, 0.7]	0.08	0	0.05	0.44	0.17	[0.05, 0.05]	[[0.58, 0.05], [0.05, 0.7]]	[[0.76, 28.97], [26.91, 0.76]]	[0.58, 0.7]	0.1	0	0.05	0.44	0.18	[0.05, 0.05]	[[0.6, 0.05], [0.05, 0.7]]	[[0.76, 27.91], [26.18, 0.76]]	[0.6, 0.7]	0.13	0	0.06	0.44	0.2	[0.06, 0.06]	[[0.57, 0.06], [0.06, 0.69]]	[[0.76, 26.98], [25.69, 0.76]]	[0.57, 0.69]
pairs_1b3290a	pairs	2	764	aac71351.1_abc59634.1	0.13	0	0.17	0.46	0.29	[0.17, 0.17]	[[0.7, 0.17], [0.17, 0.49]]	[[0.76, 23.71], [21.04, 0.76]]	[0.7, 0.49]	0.11	0	0.16	0.46	0.28	[0.16, 0.16]	[[0.69, 0.16], [0.16, 0.5]]	[[0.76, 23.42], [22.62, 0.76]]	[0.69, 0.5]	0.13	0	0.17	0.46	0.29	[0.17, 0.17]	[[0.7, 0.17], [0.17, 0.49]]	[[0.76, 23.71], [21.04, 0.76]]	[0.7, 0.49]	0.09	0	0.16	0.46	0.26	[0.16, 0.16]	[[0.68, 0.16], [0.16, 0.5]]	[[0.76, 23.2], [20.75, 0.76]]	[0.68, 0.5]	0.08	0	0.16	0.48	0.26	[0.16, 0.16]	[[0.66, 0.16], [0.16, 0.52]]	[[0.76, 24.4], [22.95, 0.76]]	[0.66, 0.52]
pairs_1b383bd	pairs	2	266	aac71518.1_aac72485.1	0.05	0	0.11	0.48	0.21	[0.11, 0.11]	[[0.77, 0.11], [0.11, 0.78]]	[[0.76, 19.35], [19.8, 0.76]]	[0.77, 0.78]	0.05	0	0.1	0.47	0.2	[0.1, 0.1]	[[0.76, 0.1], [0.1, 0.78]]	[[0.76, 21.14], [20.14, 0.76]]	[0.76, 0.78]	0.05	0	0.12	0.48	0.21	[0.12, 0.12]	[[0.76, 0.12], [0.12, 0.79]]	[[0.76, 19.0], [19.37, 0.76]]	[0.76, 0.79]	0.07	0	0.09	0.47	0.2	[0.09, 0.09]	[[0.77, 0.09], [0.09, 0.78]]	[[0.76, 21.62], [19.85, 0.76]]	[0.77, 0.78]	0.01	0	0.11	0.47	0.18	[0.11, 0.11]	[[0.77, 0.11], [0.11, 0.78]]	[[0.76, 19.95], [20.29, 0.76]]	[0.77, 0.78]
pairs_1b4023a	pairs	2	783	aac71264.1_aac71523.1	0.02	0	0.44	0.53	0.46	[0.44, 0.44]	[[0.61, 0.44], [0.44, 0.91]]	[[0.76, 13.04], [12.09, 0.76]]	[0.61, 0.91]	0.01	0	0.43	0.52	0.46	[0.43, 0.43]	[[0.61, 0.43], [0.43, 0.92]]	[[0.76, 13.04], [12.49, 0.76]]	[0.61, 0.92]	0.01	0	0.43	0.52	0.45	[0.43, 0.43]	[[0.61, 0.43], [0.43, 0.91]]	[[0.76, 13.33], [12.87, 0.76]]	[0.61, 0.91]	0.01	0	0.09	0.46	0.17	[0.09, 0.09]	[[0.61, 0.09], [0.09, 0.91]]	[[0.76, 30.46], [30.72, 0.76]]	[0.61, 0.91]	0.02	0	0.44	0.53	0.46	[0.44, 0.44]	[[0.61, 0.44], [0.44, 0.91]]	[[0.76, 13.04], [12.09, 0.76]]	[0.61, 0.91]
pairs_1b49935	pairs	2	461	aac71324.2_aac71431.1	0.04	0	0.14	0.59	0.25	[0.14, 0.14]	[[0.87, 0.14], [0.14, 0.89]]	[[0.76, 23.89], [21.36, 0.76]]	[0.87, 0.89]	0.05	0	0.1	0.58	0.22	[0.1, 0.1]	[[0.88, 0.1], [0.1, 0.88]]	[[0.76, 26.56], [21.48, 0.76]]	[0.88, 0.88]	0.04	0	0.12	0.58	0.23	[0.12, 0.12]	[[0.87, 0.12], [0.12, 0.89]]	[[0.76, 24.43], [22.85, 0.76]]	[0.87, 0.89]	0.05	0	0.12	0.58	0.24	[0.12, 0.12]	[[0.87, 0.12], [0.12, 0.88]]	[[0.76, 24.77], [22.03, 0.76]]	[0.87, 0.88]	0.05	0	0.13	0.59	0.25	[0.13, 0.13]	[[0.87, 0.13], [0.13, 0.88]]	[[0.76, 24.3], [21.13, 0.76]]	[0.87, 0.88]
pairs_1b4c04d	pairs	2	1367	aac71223.1_aac71358.1	0	0	0.15	0.64	0.25	[0.15, 0.15]	[[0.62, 0.15], [0.15, 0.73]]	[[0.76, 27.46], [27.56, 0.76]]	[0.62, 0.73]	0	0	0.15	0.64	0.25	[0.15, 0.15]	[[0.62, 0.15], [0.15, 0.73]]	[[0.76, 27.46], [27.56, 0.76]]	[0.62, 0.73]	0	0	0.14	0.64	0.24	[0.14, 0.14]	[[0.63, 0.14], [0.14, 0.73]]	[[0.76, 29.47], [30.21, 0.76]]	[0.63, 0.73]	0.01	0	0.14	0.64	0.24	[0.14, 0.14]	[[0.63, 0.14], [0.14, 0.73]]	[[0.76, 28.76], [29.74, 0.76]]	[0.63, 0.73]	0.01	0	0.14	0.64	0.24	[0.14, 0.14]	[[0.62, 0.14], [0.14, 0.73]]	[[0.76, 29.14], [29.81, 0.76]]	[0.62, 0.73]
pairs_1b6feef	pairs	2	391	aac71425.1_aac71591.1	0.17	0	0.23	0.5	0.37	[0.23, 0.23]	[[0.89, 0.23], [0.23, 0.57]]	[[0.76, 13.67], [14.24, 0.76]]	[0.89, 0.57]	0.12	0	0.22	0.49	0.33	[0.22, 0.22]	[[0.89, 0.22], [0.22, 0.58]]	[[0.76, 14.92], [14.22, 0.76]]	[0.89, 0.58]	0.18	0	0.19	0.48	0.34	[0.19, 0.19]	[[0.89, 0.19], [0.19, 0.57]]	[[0.76, 14.8], [14.71, 0.76]]	[0.89, 0.57]	0.17	0	0.23	0.5	0.37	[0.23, 0.23]	[[0.89, 0.23], [0.23, 0.57]]	[[0.76, 13.67], [14.24, 0.76]]	[0.89, 0.57]	0.13	0	0.22	0.49	0.34	[0.22, 0.22]	[[0.89, 0.22], [0.22, 0.58]]	[[0.76, 14.48], [14.83, 0.76]]	[0.89, 0.58]
pairs_1b82b58	pairs	2	899	aac71352.1_aac71360.1	0.04	0	0.11	0.43	0.19	[0.11, 0.11]	[[0.78, 0.11], [0.11, 0.55]]	[[0.76, 27.21], [28.66, 0.76]]	[0.78, 0.55]	0.04	0	0.11	0.43	0.19	[0.11, 0.11]	[[0.78, 0.11], [0.11, 0.55]]	[[0.76, 27.21], [28.66, 0.76]]	[0.78, 0.55]	0.04	0	0.11	0.43	0.19	[0.11, 0.11]	[[0.78, 0.11], [0.11, 0.54]]	[[0.76, 29.4], [29.64, 0.76]]	[0.78, 0.54]	0.04	0	0.11	0.43	0.19	[0.11, 0.11]	[[0.78, 0.11], [0.11, 0.54]]	[[0.76, 29.12], [29.42, 0.76]]	[0.78, 0.54]	0.04	0	0.11	0.43	0.19	[0.11, 0.11]	[[0.78, 0.11], [0.11, 0.54]]	[[0.76, 27.92], [28.85, 0.76]]	[0.78, 0.54]
pairs_1b9e10d	pairs	2	1467	aac71358.1_aac71546.1	0	0	0.18	0.62	0.27	[0.18, 0.18]	[[0.75, 0.18], [0.18, 0.88]]	[[0.76, 26.19], [26.46, 0.76]]	[0.75, 0.88]	0	0	0.16	0.62	0.25	[0.16, 0.16]	[[0.75, 0.16], [0.16, 0.88]]	[[0.76, 27.81], [28.78, 0.76]]	[0.75, 0.88]	0	0	0.18	0.62	0.27	[0.18, 0.18]	[[0.75, 0.18], [0.18, 0.88]]	[[0.76, 26.19], [26.46, 0.76]]	[0.75, 0.88]	0	0	0.16	0.62	0.25	[0.16, 0.16]	[[0.74, 0.16], [0.16, 0.88]]	[[0.76, 28.29], [28.31, 0.76]]	[0.74, 0.88]	0	0	0.17	0.62	0.26	[0.17, 0.17]	[[0.74, 0.17], [0.17, 0.88]]	[[0.76, 26.61], [27.19, 0.76]]	[0.74, 0.88]
pairs_1bb81ea	pairs	2	492	aac71431.1_aac71591.1	0.16	0	0.14	0.56	0.3	[0.14, 0.14]	[[0.88, 0.14], [0.14, 0.55]]	[[0.76, 16.97], [18.49, 0.76]]	[0.88, 0.55]	0.16	0	0.14	0.56	0.3	[0.14, 0.14]	[[0.88, 0.14], [0.14, 0.55]]	[[0.76, 16.97], [18.49, 0.76]]	[0.88, 0.55]	0.13	0	0.15	0.57	0.3	[0.15, 0.15]	[[0.88, 0.15], [0.15, 0.55]]	[[0.76, 14.83], [14.36, 0.76]]	[0.88, 0.55]	0.13	0	0.14	0.56	0.29	[0.14, 0.14]	[[0.89, 0.14], [0.14, 0.55]]	[[0.76, 17.26], [16.33, 0.76]]	[0.89, 0.55]	0.13	0	0.14	0.56	0.29	[0.14, 0.14]	[[0.88, 0.14], [0.14, 0.55]]	[[0.76, 16.44], [19.16, 0.76]]	[0.88, 0.55]
pairs_1bc4757	pairs	2	365	aac71393.1_aac71595.1	0	0	0.19	0.8	0.31	[0.19, 0.19]	[[0.56, 0.19], [0.19, 0.87]]	[[0.76, 20.41], [20.58, 0.76]]	[0.56, 0.87]	0	0	0.18	0.8	0.3	[0.18, 0.18]	[[0.57, 0.18], [0.18, 0.86]]	[[0.76, 20.97], [20.31, 0.76]]	[0.57, 0.86]	0	0	0.1	0.77	0.23	[0.1, 0.1]	[[0.57, 0.1], [0.1, 0.84]]	[[0.76, 21.65], [22.41, 0.76]]	[0.57, 0.84]	0	0	0.16	0.8	0.29	[0.16, 0.16]	[[0.57, 0.16], [0.16, 0.87]]	[[0.76, 21.09], [22.06, 0.76]]	[0.57, 0.87]	0	0	0.17	0.79	0.3	[0.17, 0.17]	[[0.57, 0.17], [0.17, 0.86]]	[[0.76, 20.45], [20.95, 0.76]]	[0.57, 0.86]
pairs_1bca22f	pairs	2	450	aac71573.1_aac72485.1	0.21	0	0.14	0.54	0.33	[0.14, 0.14]	[[0.68, 0.14], [0.14, 0.79]]	[[0.76, 23.43], [19.81, 0.76]]	[0.68, 0.79]	0.21	0	0.14	0.54	0.33	[0.14, 0.14]	[[0.68, 0.14], [0.14, 0.79]]	[[0.76, 23.43], [19.81, 0.76]]	[0.68, 0.79]	0.22	0	0.12	0.53	0.31	[0.12, 0.12]	[[0.67, 0.12], [0.12, 0.79]]	[[0.76, 24.17], [20.23, 0.76]]	[0.67, 0.79]	0.22	0	0.11	0.53	0.3	[0.11, 0.11]	[[0.68, 0.11], [0.11, 0.79]]	[[0.76, 23.13], [19.6, 0.76]]	[0.68, 0.79]	0.22	0	0.1	0.53	0.29	[0.1, 0.1]	[[0.68, 0.1], [0.1, 0.79]]	[[0.76, 25.23], [20.67, 0.76]]	[0.68, 0.79]
pairs_1bf49e7	pairs	2	691	aac71252.1_aac71383.1	0.01	0	0.17	0.7	0.28	[0.17, 0.17]	[[0.82, 0.17], [0.17, 0.77]]	[[0.76, 21.79], [24.67, 0.76]]	[0.82, 0.77]	0.01	0	0.15	0.7	0.27	[0.15, 0.15]	[[0.82, 0.15], [0.15, 0.77]]	[[0.76, 22.55], [24.61, 0.76]]	[0.82, 0.77]	0.01	0	0.13	0.69	0.25	[0.13, 0.13]	[[0.82, 0.13], [0.13, 0.77]]	[[0.76, 23.38], [25.34, 0.76]]	[0.82, 0.77]	0.01	0	0.16	0.7	0.27	[0.16, 0.16]	[[0.82, 0.16], [0.16, 0.77]]	[[0.76, 21.98], [25.43, 0.76]]	[0.82, 0.77]	0.01	0	0.14	0.69	0.25	[0.14, 0.14]	[[0.82, 0.14], [0.14, 0.77]]	[[0.76, 22.29], [26.35, 0.76]]	[0.82, 0.77]
pairs_1c033b8	pairs	2	304	aac71425.1_aac71579.1	0.01	0	0.2	0.59	0.28	[0.2, 0.2]	[[0.9, 0.2], [0.2, 0.4]]	[[0.76, 12.67], [13.89, 0.76]]	[0.9, 0.4]	0.01	0	0.11	0.56	0.21	[0.11, 0.11]	[[0.9, 0.11], [0.11, 0.3]]	[[0.76, 16.71], [18.96, 0.76]]	[0.9, 0.3]	0	0	0.12	0.56	0.2	[0.12, 0.12]	[[0.89, 0.12], [0.12, 0.37]]	[[0.76, 16.49], [18.94, 0.76]]	[0.89, 0.37]	0	0	0.1	0.55	0.19	[0.1, 0.1]	[[0.89, 0.1], [0.1, 0.37]]	[[0.76, 17.14], [19.73, 0.76]]	[0.89, 0.37]	0.01	0	0.15	0.58	0.24	[0.15, 0.15]	[[0.89, 0.15], [0.15, 0.4]]	[[0.76, 13.78], [14.8, 0.76]]	[0.89, 0.4]
pairs_1c106ee	pairs	2	435	aac71369.1_aac71541.1	0.43	0	0.07	0.5	0.37	[0.07, 0.07]	[[0.77, 0.07], [0.07, 0.35]]	[[0.76, 25.68], [25.25, 0.76]]	[0.77, 0.35]	0.43	0	0.07	0.5	0.37	[0.07, 0.07]	[[0.77, 0.07], [0.07, 0.35]]	[[0.76, 25.68], [25.25, 0.76]]	[0.77, 0.35]	0.27	0	0.07	0.5	0.29	[0.07, 0.07]	[[0.77, 0.07], [0.07, 0.35]]	[[0.76, 28.8], [25.28, 0.76]]	[0.77, 0.35]	0.39	0	0.07	0.5	0.35	[0.07, 0.07]	[[0.77, 0.07], [0.07, 0.35]]	[[0.76, 27.19], [25.46, 0.76]]	[0.77, 0.35]	0.29	0	0.07	0.5	0.3	[0.07, 0.07]	[[0.77, 0.07], [0.07, 0.34]]	[[0.76, 27.14], [26.02, 0.76]]	[0.77, 0.34]
pairs_1c21c05	pairs	2	530	aac71228.1_aac72455.1	0.01	0	0.11	0.54	0.2	[0.11, 0.11]	[[0.85, 0.11], [0.11, 0.87]]	[[0.76, 21.3], [22.03, 0.76]]	[0.85, 0.87]	0.01	0	0.11	0.54	0.2	[0.11, 0.11]	[[0.85, 0.11], [0.11, 0.87]]	[[0.76, 21.3], [22.03, 0.76]]	[0.85, 0.87]	0.01	0	0.07	0.52	0.17	[0.07, 0.07]	[[0.85, 0.07], [0.07, 0.88]]	[[0.76, 30.09], [29.45, 0.76]]	[0.85, 0.88]	0.01	0	0.11	0.53	0.2	[0.11, 0.11]	[[0.85, 0.11], [0.11, 0.87]]	[[0.76, 22.25], [24.87, 0.76]]	[0.85, 0.87]	0.01	0	0.08	0.52	0.17	[0.08, 0.08]	[[0.85, 0.08], [0.08, 0.87]]	[[0.76, 28.85], [28.1, 0.76]]	[0.85, 0.87]
pairs_1c27bd3	pairs	2	739	aac71231.1_aac71311.1	0.01	0	0.12	0.56	0.21	[0.12, 0.12]	[[0.65, 0.12], [0.12, 0.53]]	[[0.76, 26.32], [25.15, 0.76]]	[0.65, 0.53]	0	0	0.1	0.56	0.19	[0.1, 0.1]	[[0.65, 0.1], [0.1, 0.53]]	[[0.76, 29.29], [29.33, 0.76]]	[0.65, 0.53]	0.01	0	0.12	0.56	0.21	[0.12, 0.12]	[[0.65, 0.12], [0.12, 0.53]]	[[0.76, 26.32], [25.15, 0.76]]	[0.65, 0.53]	0.01	0	0.11	0.55	0.2	[0.11, 0.11]	[[0.64, 0.11], [0.11, 0.53]]	[[0.76, 26.65], [27.43, 0.76]]	[0.64, 0.53]	0	0	0.12	0.55	0.21	[0.12, 0.12]	[[0.63, 0.12], [0.12, 0.53]]	[[0.76, 26.78], [25.7, 0.76]]	[0.63, 0.53]
pairs_1c2ac7f	pairs	2	465	aac71466.1_aac71576.1	0.01	0	0.13	0.61	0.23	[0.13, 0.13]	[[0.91, 0.13], [0.13, 0.87]]	[[0.76, 21.39], [24.37, 0.76]]	[0.91, 0.87]	0.01	0	0.13	0.61	0.23	[0.13, 0.13]	[[0.9, 0.13], [0.13, 0.87]]	[[0.76, 21.71], [22.1, 0.76]]	[0.9, 0.87]	0.01	0	0.13	0.61	0.23	[0.13, 0.13]	[[0.91, 0.13], [0.13, 0.87]]	[[0.76, 21.39], [24.37, 0.76]]	[0.91, 0.87]	0.01	0	0.1	0.59	0.2	[0.1, 0.1]	[[0.9, 0.1], [0.1, 0.87]]	[[0.76, 24.58], [24.14, 0.76]]	[0.9, 0.87]	0.01	0	0.07	0.59	0.18	[0.07, 0.07]	[[0.9, 0.07], [0.07, 0.87]]	[[0.76, 28.89], [28.96, 0.76]]	[0.9, 0.87]
pairs_1c31fe4	pairs	2	416	aac71266.1_aac71324.2	0.01	0	0.82	0.74	0.81	[0.82, 0.82]	[[0.93, 0.82], [0.82, 0.91]]	[[0.76, 1.43], [1.35, 0.76]]	[0.93, 0.91]	0	0	0.76	0.73	0.76	[0.76, 0.76]	[[0.93, 0.76], [0.76, 0.9]]	[[0.76, 1.96], [1.77, 0.76]]	[0.93, 0.9]	0	0	0.75	0.72	0.75	[0.75, 0.75]	[[0.93, 0.75], [0.75, 0.9]]	[[0.76, 1.98], [1.81, 0.76]]	[0.93, 0.9]	0	0	0.8	0.74	0.79	[0.8, 0.8]	[[0.93, 0.8], [0.8, 0.91]]	[[0.76, 1.54], [1.43, 0.76]]	[0.93, 0.91]	0.01	0	0.82	0.74	0.81	[0.82, 0.82]	[[0.93, 0.82], [0.82, 0.91]]	[[0.76, 1.43], [1.35, 0.76]]	[0.93, 0.91]
pairs_1c4bc90	pairs	2	588	aac71383.1_aac71619.1	0.02	0	0.23	0.68	0.33	[0.23, 0.23]	[[0.79, 0.23], [0.23, 0.81]]	[[0.76, 18.28], [19.2, 0.76]]	[0.79, 0.81]	0.02	0	0.15	0.66	0.26	[0.15, 0.15]	[[0.79, 0.15], [0.15, 0.81]]	[[0.76, 19.24], [20.95, 0.76]]	[0.79, 0.81]	0.02	0	0.21	0.68	0.31	[0.21, 0.21]	[[0.79, 0.21], [0.21, 0.81]]	[[0.76, 19.43], [19.99, 0.76]]	[0.79, 0.81]	0.02	0	0.23	0.68	0.33	[0.23, 0.23]	[[0.79, 0.23], [0.23, 0.81]]	[[0.76, 18.28], [19.2, 0.76]]	[0.79, 0.81]	0.02	0	0.21	0.68	0.31	[0.21, 0.21]	[[0.78, 0.21], [0.21, 0.81]]	[[0.76, 19.42], [20.06, 0.76]]	[0.78, 0.81]
pairs_1c546c6	pairs	2	997	aac71342.1_aac71570.2	0	0	0.17	0.77	0.29	[0.17, 0.17]	[[0.83, 0.17], [0.17, 0.84]]	[[0.76, 23.63], [25.25, 0.76]]	[0.83, 0.84]	0	0	0.17	0.77	0.29	[0.17, 0.17]	[[0.83, 0.17], [0.17, 0.84]]	[[0.76, 23.63], [25.25, 0.76]]	[0.83, 0.84]	0	0	0.16	0.78	0.28	[0.16, 0.16]	[[0.83, 0.16], [0.16, 0.85]]	[[0.76, 24.69], [25.46, 0.76]]	[0.83, 0.85]	0	0	0.16	0.78	0.29	[0.16, 0.16]	[[0.83, 0.16], [0.16, 0.84]]	[[0.76, 22.64], [25.17, 0.76]]	[0.83, 0.84]	0	0	0.12	0.78	0.25	[0.12, 0.12]	[[0.84, 0.12], [0.12, 0.84]]	[[0.76, 28.98], [29.43, 0.76]]	[0.84, 0.84]
pairs_1c5de16	pairs	2	1097	aac71266.1_aac71289.1	0	0	0.59	0.72	0.62	[0.59, 0.59]	[[0.87, 0.59], [0.59, 0.74]]	[[0.76, 7.5], [9.49, 0.76]]	[0.87, 0.74]	0	0	0.6	0.7	0.62	[0.6, 0.6]	[[0.87, 0.6], [0.6, 0.71]]	[[0.76, 6.78], [8.71, 0.76]]	[0.87, 0.71]	0	0	0.59	0.72	0.61	[0.59, 0.59]	[[0.87, 0.59], [0.59, 0.73]]	[[0.76, 7.91], [8.84, 0.76]]	[0.87, 0.73]	0	0	0.59	0.72	0.62	[0.59, 0.59]	[[0.87, 0.59], [0.59, 0.74]]	[[0.76, 7.5], [9.49, 0.76]]	[0.87, 0.74]	0	0	0.59	0.72	0.61	[0.59, 0.59]	[[0.87, 0.59], [0.59, 0.74]]	[[0.76, 7.62], [8.85, 0.76]]	[0.87, 0.74]
pairs_1c9efb2	pairs	2	632	aac71487.1_aac71546.1	0	0	0.11	0.57	0.2	[0.11, 0.11]	[[0.87, 0.11], [0.11, 0.91]]	[[0.76, 23.43], [27.35, 0.76]]	[0.87, 0.91]	0	0	0.1	0.57	0.19	[0.1, 0.1]	[[0.87, 0.1], [0.1, 0.91]]	[[0.76, 25.5], [27.94, 0.76]]	[0.87, 0.91]	0	0	0.1	0.57	0.19	[0.1, 0.1]	[[0.84, 0.1], [0.1, 0.91]]	[[0.76, 26.0], [27.36, 0.76]]	[0.84, 0.91]	0	0	0.1	0.57	0.19	[0.1, 0.1]	[[0.86, 0.1], [0.1, 0.91]]	[[0.76, 25.84], [27.42, 0.76]]	[0.86, 0.91]	0	0	0.11	0.57	0.2	[0.11, 0.11]	[[0.87, 0.11], [0.11, 0.91]]	[[0.76, 23.43], [27.35, 0.76]]	[0.87, 0.91]
pairs_1ca4d7b	pairs	2	685	aac71283.1_aac71429.1	0.07	0	0.24	0.54	0.33	[0.24, 0.24]	[[0.65, 0.24], [0.24, 0.24]]	[[0.76, 14.85], [13.37, 0.76]]	[0.65, 0.24]	0.09	0	0.2	0.52	0.31	[0.2, 0.2]	[[0.66, 0.2], [0.2, 0.24]]	[[0.76, 15.65], [16.54, 0.76]]	[0.66, 0.24]	0.07	0	0.21	0.53	0.31	[0.21, 0.21]	[[0.65, 0.21], [0.21, 0.23]]	[[0.76, 15.44], [13.84, 0.76]]	[0.65, 0.23]	0.04	0	0.21	0.53	0.29	[0.21, 0.21]	[[0.65, 0.21], [0.21, 0.24]]	[[0.76, 15.56], [14.27, 0.76]]	[0.65, 0.24]	0.07	0	0.24	0.54	0.33	[0.24, 0.24]	[[0.65, 0.24], [0.24, 0.24]]	[[0.76, 14.85], [13.37, 0.76]]	[0.65, 0.24]
pairs_1cabb91	pairs	2	334	aac71486.1_aac72461.1	0.43	0	0.14	0.56	0.44	[0.14, 0.14]	[[0.82, 0.14], [0.14, 0.26]]	[[0.76, 17.95], [14.69, 0.76]]	[0.82, 0.26]	0.43	0	0.12	0.55	0.42	[0.12, 0.12]	[[0.82, 0.12], [0.12, 0.26]]	[[0.76, 18.4], [16.14, 0.76]]	[0.82, 0.26]	0.43	0	0.14	0.56	0.44	[0.14, 0.14]	[[0.82, 0.14], [0.14, 0.26]]	[[0.76, 17.95], [14.69, 0.76]]	[0.82, 0.26]	0.37	0	0.15	0.56	0.42	[0.15, 0.15]	[[0.82, 0.15], [0.15, 0.26]]	[[0.76, 16.0], [13.38, 0.76]]	[0.82, 0.26]	0.37	0	0.13	0.55	0.41	[0.13, 0.13]	[[0.82, 0.13], [0.13, 0.27]]	[[0.76, 17.63], [15.17, 0.76]]	[0.82, 0.27]
pairs_1ce0a0b	pairs	2	764	aac71308.1_aac71503.1	0.13	0	0.21	0.58	0.35	[0.21, 0.21]	[[0.5, 0.21], [0.21, 0.7]]	[[0.76, 16.65], [11.9, 0.76]]	[0.5, 0.7]	0.13	0	0.21	0.57	0.35	[0.21, 0.21]	[[0.5, 0.21], [0.21, 0.7]]	[[0.76, 16.9], [11.32, 0.76]]	[0.5, 0.7]	0.13	0	0.21	0.58	0.35	[0.21, 0.21]	[[0.5, 0.21], [0.21, 0.71]]	[[0.76, 17.04], [11.05, 0.76]]	[0.5, 0.71]	0.12	0	0.21	0.58	0.35	[0.21, 0.21]	[[0.5, 0.21], [0.21, 0.71]]	[[0.76, 16.52], [11.45, 0.76]]	[0.5, 0.71]	0.1	0	0.21	0.58	0.34	[0.21, 0.21]	[[0.5, 0.21], [0.21, 0.7]]	[[0.76, 16.41], [12.51, 0.76]]	[0.5, 0.7]
pairs_1ce2973	pairs	2	1757	aac71383.1_aac71613.1	0.73	0	0.2	0.22	0.57	[0.2, 0.2]	[[0.77, 0.2], [0.2, 0.18]]	[[0.76, 26.58], [24.5, 0.76]]	[0.77, 0.18]	0.04	0	0.18	0.22	0.21	[0.18, 0.18]	[[0.78, 0.18], [0.18, 0.18]]	[[0.76, 27.68], [27.36, 0.76]]	[0.78, 0.18]	0.03	0	0.19	0.22	0.21	[0.19, 0.19]	[[0.77, 0.19], [0.19, 0.18]]	[[0.76, 28.89], [27.23, 0.76]]	[0.77, 0.18]	0.73	0	0.2	0.22	0.57	[0.2, 0.2]	[[0.77, 0.2], [0.2, 0.18]]	[[0.76, 26.58], [24.5, 0.76]]	[0.77, 0.18]	0.01	0	0.19	0.22	0.21	[0.19, 0.19]	[[0.78, 0.19], [0.19, 0.18]]	[[0.76, 27.52], [26.6, 0.76]]	[0.78, 0.18]
pairs_1ce7b03	pairs	2	349	aac71308.1_aac71383.1	0.3	0	0.45	0.43	0.59	[0.45, 0.45]	[[0.3, 0.45], [0.45, 0.78]]	[[0.76, 4.54], [5.53, 0.76]]	[0.3, 0.78]	0.28	0	0.42	0.43	0.56	[0.42, 0.42]	[[0.29, 0.42], [0.42, 0.78]]	[[0.76, 5.47], [6.65, 0.76]]	[0.29, 0.78]	0.3	0	0.44	0.43	0.59	[0.44, 0.44]	[[0.3, 0.44], [0.44, 0.77]]	[[0.76, 4.91], [6.05, 0.76]]	[0.3, 0.77]	0.28	0	0.43	0.43	0.57	[0.43, 0.43]	[[0.3, 0.43], [0.43, 0.78]]	[[0.76, 5.8], [6.63, 0.76]]	[0.3, 0.78]	0.3	0	0.45	0.43	0.59	[0.45, 0.45]	[[0.3, 0.45], [0.45, 0.78]]	[[0.76, 4.54], [5.53, 0.76]]	[0.3, 0.78]
pairs_1cf5b59	pairs	2	2114	aac71437.1_aac71443.1	0.02	1	0.18	0.28	-99.79	[0.18, 0.18]	[[0.21, 0.18], [0.18, 0.8]]	[[0.76, 28.97], [28.93, 0.76]]	[0.21, 0.8]	0.02	1	0.18	0.28	-99.79	[0.18, 0.18]	[[0.21, 0.18], [0.18, 0.8]]	[[0.76, 28.97], [28.93, 0.76]]	[0.21, 0.8]	0.01	1	0.17	0.28	-99.8	[0.17, 0.17]	[[0.21, 0.17], [0.17, 0.79]]	[[0.76, 30.91], [30.27, 0.76]]	[0.21, 0.79]	0.03	1	0.17	0.28	-99.79	[0.17, 0.17]	[[0.21, 0.17], [0.17, 0.8]]	[[0.76, 30.69], [30.43, 0.76]]	[0.21, 0.8]	0.03	1	0.17	0.28	-99.79	[0.17, 0.17]	[[0.21, 0.17], [0.17, 0.8]]	[[0.76, 30.72], [30.23, 0.76]]	[0.21, 0.8]
pairs_1d28fdc	pairs	2	350	aac71311.1_aac71377.1	0.37	0	0.08	0.24	0.3	[0.08, 0.08]	[[0.37, 0.08], [0.08, 0.3]]	[[0.76, 25.02], [24.52, 0.76]]	[0.37, 0.3]	0.34	0	0.09	0.25	0.29	[0.09, 0.09]	[[0.38, 0.09], [0.09, 0.3]]	[[0.76, 23.91], [23.98, 0.76]]	[0.38, 0.3]	0.37	0	0.08	0.24	0.3	[0.08, 0.08]	[[0.37, 0.08], [0.08, 0.3]]	[[0.76, 25.02], [24.52, 0.76]]	[0.37, 0.3]	0.37	0	0.06	0.24	0.28	[0.06, 0.06]	[[0.39, 0.06], [0.06, 0.31]]	[[0.76, 29.14], [28.02, 0.76]]	[0.39, 0.31]	0.35	0	0.08	0.24	0.29	[0.08, 0.08]	[[0.37, 0.08], [0.08, 0.3]]	[[0.76, 24.81], [24.72, 0.76]]	[0.37, 0.3]
pairs_1d32cfd	pairs	2	399	aac71591.1_aac72478.1	0.17	0	0.09	0.45	0.25	[0.09, 0.09]	[[0.58, 0.09], [0.09, 0.88]]	[[0.76, 24.63], [22.42, 0.76]]	[0.58, 0.88]	0.17	0	0.08	0.45	0.24	[0.08, 0.08]	[[0.58, 0.08], [0.08, 0.88]]	[[0.76, 24.0], [24.71, 0.76]]	[0.58, 0.88]	0.17	0	0.09	0.45	0.25	[0.09, 0.09]	[[0.58, 0.09], [0.09, 0.88]]	[[0.76, 24.63], [22.42, 0.76]]	[0.58, 0.88]	0.17	0	0.09	0.45	0.24	[0.09, 0.09]	[[0.58, 0.09], [0.09, 0.88]]	[[0.76, 21.94], [26.15, 0.76]]	[0.58, 0.88]	0.16	0	0.09	0.45	0.24	[0.09, 0.09]	[[0.58, 0.09], [0.09, 0.88]]	[[0.76, 23.39], [27.31, 0.76]]	[0.58, 0.88]
pairs_1d48452	pairs	2	765	aac71371.1_aac71474.1	0.02	0	0.14	0.49	0.22	[0.14, 0.14]	[[0.58, 0.14], [0.14, 0.53]]	[[0.76, 27.36], [26.34, 0.76]]	[0.58, 0.53]	0.02	0	0.11	0.48	0.19	[0.11, 0.11]	[[0.6, 0.11], [0.11, 0.53]]	[[0.76, 28.84], [27.59, 0.76]]	[0.6, 0.53]	0.02	0	0.11	0.49	0.2	[0.11, 0.11]	[[0.58, 0.11], [0.11, 0.53]]	[[0.76, 28.56], [27.77, 0.76]]	[0.58, 0.53]	0.02	0	0.11	0.42	0.18	[0.11, 0.11]	[[0.59, 0.11], [0.11, 0.46]]	[[0.76, 28.71], [28.51, 0.76]]	[0.59, 0.46]	0.02	0	0.14	0.49	0.22	[0.14, 0.14]	[[0.58, 0.14], [0.14, 0.53]]	[[0.76, 27.36], [26.34, 0.76]]	[0.58, 0.53]
pairs_1d7026b	pairs	2	864	aac71279.1_aac71576.1	0.03	0	0.55	0.43	0.54	[0.55, 0.55]	[[0.5, 0.55], [0.55, 0.83]]	[[0.76, 6.73], [6.47, 0.76]]	[0.5, 0.83]	0.03	0	0.53	0.42	0.52	[0.53, 0.53]	[[0.49, 0.53], [0.53, 0.83]]	[[0.76, 7.26], [6.41, 0.76]]	[0.49, 0.83]	0.03	0	0.55	0.43	0.54	[0.55, 0.55]	[[0.5, 0.55], [0.55, 0.83]]	[[0.76, 6.73], [6.47, 0.76]]	[0.5, 0.83]	0.01	0	0.54	0.43	0.52	[0.54, 0.54]	[[0.5, 0.54], [0.54, 0.84]]	[[0.76, 7.18], [6.23, 0.76]]	[0.5, 0.84]	0.02	0	0.55	0.43	0.53	[0.55, 0.55]	[[0.51, 0.55], [0.55, 0.84]]	[[0.76, 6.52], [5.61, 0.76]]	[0.51, 0.84]
pairs_1d73fbe	pairs	2	551	aac71266.1_aac71595.1	0	0	0.71	0.83	0.73	[0.71, 0.71]	[[0.91, 0.71], [0.71, 0.87]]	[[0.76, 4.69], [4.16, 0.76]]	[0.91, 0.87]	0	0	0.69	0.82	0.72	[0.69, 0.69]	[[0.91, 0.69], [0.69, 0.87]]	[[0.76, 4.8], [4.29, 0.76]]	[0.91, 0.87]	0	0	0.71	0.83	0.73	[0.71, 0.71]	[[0.91, 0.71], [0.71, 0.88]]	[[0.76, 4.42], [4.04, 0.76]]	[0.91, 0.88]	0	0	0.71	0.83	0.73	[0.71, 0.71]	[[0.91, 0.71], [0.71, 0.87]]	[[0.76, 4.69], [4.16, 0.76]]	[0.91, 0.87]	0	0	0.71	0.82	0.73	[0.71, 0.71]	[[0.91, 0.71], [0.71, 0.87]]	[[0.76, 4.63], [4.04, 0.76]]	[0.91, 0.87]
pairs_1d89f30	pairs	2	497	aac71569.1_aac71591.1	0.14	0	0.38	0.6	0.49	[0.38, 0.38]	[[0.91, 0.38], [0.38, 0.57]]	[[0.76, 14.79], [13.89, 0.76]]	[0.91, 0.57]	0.14	0	0.31	0.59	0.43	[0.31, 0.31]	[[0.91, 0.31], [0.31, 0.57]]	[[0.76, 16.58], [16.08, 0.76]]	[0.91, 0.57]	0.14	0	0.34	0.59	0.46	[0.34, 0.34]	[[0.91, 0.34], [0.34, 0.57]]	[[0.76, 14.96], [14.5, 0.76]]	[0.91, 0.57]	0.14	0	0.11	0.56	0.27	[0.11, 0.11]	[[0.91, 0.11], [0.11, 0.57]]	[[0.76, 23.02], [21.62, 0.76]]	[0.91, 0.57]	0.14	0	0.38	0.6	0.49	[0.38, 0.38]	[[0.91, 0.38], [0.38, 0.57]]	[[0.76, 14.79], [13.89, 0.76]]	[0.91, 0.57]
pairs_1dd6e6b	pairs	2	380	aac71266.1_aac71636.1	0	0	0.13	0.6	0.22	[0.13, 0.13]	[[0.92, 0.13], [0.13, 0.86]]	[[0.76, 19.1], [22.15, 0.76]]	[0.92, 0.86]	0	0	0.13	0.6	0.22	[0.13, 0.13]	[[0.92, 0.13], [0.13, 0.86]]	[[0.76, 19.18], [21.87, 0.76]]	[0.92, 0.86]	0	0	0.11	0.6	0.21	[0.11, 0.11]	[[0.92, 0.11], [0.11, 0.87]]	[[0.76, 19.09], [20.46, 0.76]]	[0.92, 0.87]	0	0	0.11	0.6	0.21	[0.11, 0.11]	[[0.92, 0.11], [0.11, 0.87]]	[[0.76, 20.1], [20.67, 0.76]]	[0.92, 0.87]	0	0	0.11	0.6	0.21	[0.11, 0.11]	[[0.92, 0.11], [0.11, 0.87]]	[[0.76, 19.54], [20.8, 0.76]]	[0.92, 0.87]
pairs_1de8d73	pairs	2	2511	aac71570.2_aac71613.1	0.5	0	0.52	0.45	0.76	[0.52, 0.52]	[[0.83, 0.52], [0.52, 0.2]]	[[0.76, 10.25], [6.59, 0.76]]	[0.83, 0.2]	0.02	0	0.51	0.45	0.5	[0.51, 0.51]	[[0.84, 0.51], [0.51, 0.2]]	[[0.76, 10.69], [6.94, 0.76]]	[0.84, 0.2]	0.5	0	0.52	0.45	0.76	[0.52, 0.52]	[[0.83, 0.52], [0.52, 0.2]]	[[0.76, 10.25], [6.59, 0.76]]	[0.83, 0.2]	0.02	0	0.52	0.45	0.52	[0.52, 0.52]	[[0.85, 0.52], [0.52, 0.2]]	[[0.76, 9.78], [6.95, 0.76]]	[0.85, 0.2]	0.01	0	0.52	0.45	0.51	[0.52, 0.52]	[[0.83, 0.52], [0.52, 0.2]]	[[0.76, 9.56], [7.97, 0.76]]	[0.83, 0.2]
pairs_1e1e478	pairs	2	464	aac71546.1_aac71621.1	0.06	0	0.12	0.73	0.27	[0.12, 0.12]	[[0.92, 0.12], [0.12, 0.6]]	[[0.76, 22.08], [20.74, 0.76]]	[0.92, 0.6]	0.06	0	0.08	0.73	0.24	[0.08, 0.08]	[[0.92, 0.08], [0.08, 0.58]]	[[0.76, 26.54], [25.1, 0.76]]	[0.92, 0.58]	0.07	0	0.08	0.73	0.24	[0.08, 0.08]	[[0.92, 0.08], [0.08, 0.6]]	[[0.76, 26.42], [25.49, 0.76]]	[0.92, 0.6]	0.06	0	0.11	0.73	0.26	[0.11, 0.11]	[[0.92, 0.11], [0.11, 0.6]]	[[0.76, 22.22], [21.05, 0.76]]	[0.92, 0.6]	0.06	0	0.12	0.73	0.27	[0.12, 0.12]	[[0.92, 0.12], [0.12, 0.6]]	[[0.76, 22.08], [20.74, 0.76]]	[0.92, 0.6]
pairs_1e1fe28	pairs	2	692	aac71444.1_aac71466.1	0.07	0	0.14	0.5	0.25	[0.14, 0.14]	[[0.7, 0.14], [0.14, 0.91]]	[[0.76, 20.93], [26.41, 0.76]]	[0.7, 0.91]	0.01	0	0.11	0.49	0.19	[0.11, 0.11]	[[0.71, 0.11], [0.11, 0.92]]	[[0.76, 25.67], [26.3, 0.76]]	[0.71, 0.92]	0.03	0	0.13	0.5	0.22	[0.13, 0.13]	[[0.7, 0.13], [0.13, 0.92]]	[[0.76, 23.51], [24.61, 0.76]]	[0.7, 0.92]	0.06	0	0.14	0.5	0.24	[0.14, 0.14]	[[0.71, 0.14], [0.14, 0.92]]	[[0.76, 21.21], [26.89, 0.76]]	[0.71, 0.92]	0.06	0	0.12	0.49	0.22	[0.12, 0.12]	[[0.7, 0.12], [0.12, 0.92]]	[[0.76, 24.6], [26.64, 0.76]]	[0.7, 0.92]
pairs_1e29017	pairs	2	641	aac71228.1_aac71546.1	0	0	0.28	0.64	0.35	[0.28, 0.28]	[[0.85, 0.28], [0.28, 0.91]]	[[0.76, 18.09], [17.47, 0.76]]	[0.85, 0.91]	0	0	0.28	0.64	0.35	[0.28, 0.28]	[[0.85, 0.28], [0.28, 0.91]]	[[0.76, 18.09], [17.47, 0.76]]	[0.85, 0.91]	0	0	0.24	0.62	0.31	[0.24, 0.24]	[[0.85, 0.24], [0.24, 0.91]]	[[0.76, 19.33], [18.47, 0.76]]	[0.85, 0.91]	0	0	0.08	0.56	0.18	[0.08, 0.08]	[[0.85, 0.08], [0.08, 0.91]]	[[0.76, 30.16], [29.54, 0.76]]	[0.85, 0.91]	0	0	0.2	0.6	0.28	[0.2, 0.2]	[[0.85, 0.2], [0.2, 0.91]]	[[0.76, 20.12], [20.05, 0.76]]	[0.85, 0.91]
pairs_1e2b83f	pairs	2	798	aac71472.1_aac71503.1	0.05	0	0.2	0.56	0.3	[0.2, 0.2]	[[0.81, 0.2], [0.2, 0.7]]	[[0.76, 23.75], [14.95, 0.76]]	[0.81, 0.7]	0.05	0	0.19	0.56	0.29	[0.19, 0.19]	[[0.8, 0.19], [0.19, 0.7]]	[[0.76, 23.94], [15.53, 0.76]]	[0.8, 0.7]	0.05	0	0.2	0.56	0.3	[0.2, 0.2]	[[0.81, 0.2], [0.2, 0.7]]	[[0.76, 23.75], [14.95, 0.76]]	[0.81, 0.7]	0.04	0	0.19	0.56	0.29	[0.19, 0.19]	[[0.8, 0.19], [0.19, 0.71]]	[[0.76, 23.09], [15.65, 0.76]]	[0.8, 0.71]	0.05	0	0.2	0.57	0.3	[0.2, 0.2]	[[0.8, 0.2], [0.2, 0.71]]	[[0.76, 24.06], [15.06, 0.76]]	[0.8, 0.71]
pairs_1e3ca97	pairs	2	581	aac71299.1_aac71459.1	0.11	0	0.38	0.61	0.48	[0.38, 0.38]	[[0.45, 0.38], [0.38, 0.71]]	[[0.76, 8.41], [8.01, 0.76]]	[0.45, 0.71]	0.03	0	0.23	0.6	0.32	[0.23, 0.23]	[[0.45, 0.23], [0.23, 0.69]]	[[0.76, 14.88], [13.17, 0.76]]	[0.45, 0.69]	0.01	0	0.38	0.63	0.43	[0.38, 0.38]	[[0.49, 0.38], [0.38, 0.67]]	[[0.76, 8.3], [7.91, 0.76]]	[0.49, 0.67]	0.02	0	0.37	0.62	0.43	[0.37, 0.37]	[[0.48, 0.37], [0.37, 0.68]]	[[0.76, 8.47], [8.1, 0.76]]	[0.48, 0.68]	0.06	0	0.36	0.62	0.44	[0.36, 0.36]	[[0.48, 0.36], [0.36, 0.67]]	[[0.76, 8.97], [8.42, 0.76]]	[0.48, 0.67]
pairs_1e5943d	pairs	2	953	aac71279.1_aac71569.1	0.02	0	0.17	0.41	0.23	[0.17, 0.17]	[[0.49, 0.17], [0.17, 0.83]]	[[0.76, 23.05], [25.3, 0.76]]	[0.49, 0.83]	0.01	0	0.17	0.42	0.22	[0.17, 0.17]	[[0.49, 0.17], [0.17, 0.83]]	[[0.76, 23.07], [25.76, 0.76]]	[0.49, 0.83]	0.03	0	0.11	0.4	0.19	[0.11, 0.11]	[[0.49, 0.11], [0.11, 0.83]]	[[0.76, 28.9], [26.44, 0.76]]	[0.49, 0.83]	0.01	0	0.13	0.4	0.19	[0.13, 0.13]	[[0.49, 0.13], [0.13, 0.83]]	[[0.76, 26.72], [26.7, 0.76]]	[0.49, 0.83]	0.01	0	0.14	0.4	0.19	[0.14, 0.14]	[[0.48, 0.14], [0.14, 0.82]]	[[0.76, 26.04], [26.04, 0.76]]	[0.48, 0.82]
pairs_1e644d6	pairs	2	800	aac71338.1_aac71352.1	0.02	0	0.12	0.52	0.21	[0.12, 0.12]	[[0.69, 0.12], [0.12, 0.72]]	[[0.76, 27.18], [26.19, 0.76]]	[0.69, 0.72]	0.02	0	0.11	0.52	0.2	[0.11, 0.11]	[[0.69, 0.11], [0.11, 0.72]]	[[0.76, 28.54], [27.02, 0.76]]	[0.69, 0.72]	0.02	0	0.12	0.52	0.21	[0.12, 0.12]	[[0.69, 0.12], [0.12, 0.73]]	[[0.76, 26.84], [26.24, 0.76]]	[0.69, 0.73]	0.02	0	0.11	0.51	0.2	[0.11, 0.11]	[[0.69, 0.11], [0.11, 0.72]]	[[0.76, 27.81], [27.77, 0.76]]	[0.69, 0.72]	0.02	0	0.12	0.51	0.21	[0.12, 0.12]	[[0.69, 0.12], [0.12, 0.72]]	[[0.76, 27.43], [26.02, 0.76]]	[0.69, 0.72]
pairs_1e66a16	pairs	2	350	aac71324.2_aac71636.1	0.03	0	0.56	0.6	0.59	[0.56, 0.56]	[[0.89, 0.56], [0.56, 0.87]]	[[0.76, 6.3], [4.84, 0.76]]	[0.89, 0.87]	0.03	0	0.1	0.55	0.21	[0.1, 0.1]	[[0.9, 0.1], [0.1, 0.87]]	[[0.76, 19.99], [19.68, 0.76]]	[0.9, 0.87]	0.04	0	0.27	0.61	0.36	[0.27, 0.27]	[[0.9, 0.27], [0.27, 0.87]]	[[0.76, 12.11], [12.61, 0.76]]	[0.9, 0.87]	0.03	0	0.56	0.6	0.59	[0.56, 0.56]	[[0.89, 0.56], [0.56, 0.87]]	[[0.76, 6.3], [4.84, 0.76]]	[0.89, 0.87]	0.05	0	0.12	0.56	0.23	[0.12, 0.12]	[[0.9, 0.12], [0.12, 0.88]]	[[0.76, 19.67], [20.72, 0.76]]	[0.9, 0.88]
pairs_1e67415	pairs	2	677	aac71283.1_aac71386.1	0.09	0	0.11	0.47	0.23	[0.11, 0.11]	[[0.6, 0.11], [0.11, 0.61]]	[[0.76, 26.39], [28.03, 0.76]]	[0.6, 0.61]	0.09	0	0.09	0.46	0.21	[0.09, 0.09]	[[0.59, 0.09], [0.09, 0.61]]	[[0.76, 28.81], [29.44, 0.76]]	[0.59, 0.61]	0.1	0	0.1	0.46	0.22	[0.1, 0.1]	[[0.6, 0.1], [0.1, 0.59]]	[[0.76, 27.11], [27.35, 0.76]]	[0.6, 0.59]	0.09	0	0.11	0.47	0.23	[0.11, 0.11]	[[0.6, 0.11], [0.11, 0.61]]	[[0.76, 26.39], [28.03, 0.76]]	[0.6, 0.61]	0.09	0	0.09	0.46	0.21	[0.09, 0.09]	[[0.6, 0.09], [0.09, 0.6]]	[[0.76, 28.86], [30.2, 0.76]]	[0.6, 0.6]
pairs_1e90105	pairs	2	512	aac71430.1_aac71475.1	0.24	0	0.1	0.33	0.27	[0.1, 0.1]	[[0.36, 0.1], [0.1, 0.39]]	[[0.76, 23.41], [23.05, 0.76]]	[0.36, 0.39]	0.22	0	0.07	0.33	0.24	[0.07, 0.07]	[[0.36, 0.07], [0.07, 0.4]]	[[0.76, 28.63], [28.96, 0.76]]	[0.36, 0.4]	0.24	0	0.07	0.34	0.25	[0.07, 0.07]	[[0.38, 0.07], [0.07, 0.41]]	[[0.76, 27.87], [28.02, 0.76]]	[0.38, 0.41]	0.24	0	0.1	0.33	0.27	[0.1, 0.1]	[[0.36, 0.1], [0.1, 0.39]]	[[0.76, 23.41], [23.05, 0.76]]	[0.36, 0.39]	0.1	0	0.08	0.33	0.18	[0.08, 0.08]	[[0.4, 0.08], [0.08, 0.4]]	[[0.76, 27.68], [28.12, 0.76]]	[0.4, 0.4]
pairs_1ea4287	pairs	2	1355	aac71358.1_aac71472.1	0.01	0	0.14	0.66	0.25	[0.14, 0.14]	[[0.76, 0.14], [0.14, 0.76]]	[[0.76, 29.8], [27.57, 0.76]]	[0.76, 0.76]	0.01	0	0.13	0.66	0.24	[0.13, 0.13]	[[0.76, 0.13], [0.13, 0.75]]	[[0.76, 30.49], [30.21, 0.76]]	[0.76, 0.75]	0	0	0.13	0.66	0.24	[0.13, 0.13]	[[0.75, 0.13], [0.13, 0.76]]	[[0.76, 30.72], [29.72, 0.76]]	[0.75, 0.76]	0	0	0.13	0.66	0.24	[0.13, 0.13]	[[0.76, 0.13], [0.13, 0.76]]	[[0.76, 30.3], [29.75, 0.76]]	[0.76, 0.76]	0.01	0	0.14	0.66	0.25	[0.14, 0.14]	[[0.76, 0.14], [0.14, 0.76]]	[[0.76, 29.8], [27.57, 0.76]]	[0.76, 0.76]
pairs_1eb4a5e	pairs	2	744	aac71338.1_aac71591.1	0.09	0	0.14	0.56	0.26	[0.14, 0.14]	[[0.71, 0.14], [0.14, 0.46]]	[[0.76, 24.98], [24.47, 0.76]]	[0.71, 0.46]	0.1	0	0.12	0.55	0.25	[0.12, 0.12]	[[0.7, 0.12], [0.12, 0.46]]	[[0.76, 26.39], [25.53, 0.76]]	[0.7, 0.46]	0.1	0	0.11	0.55	0.25	[0.11, 0.11]	[[0.7, 0.11], [0.11, 0.48]]	[[0.76, 26.43], [26.29, 0.76]]	[0.7, 0.48]	0.1	0	0.12	0.55	0.26	[0.12, 0.12]	[[0.69, 0.12], [0.12, 0.47]]	[[0.76, 25.89], [25.74, 0.76]]	[0.69, 0.47]	0.09	0	0.12	0.55	0.25	[0.12, 0.12]	[[0.7, 0.12], [0.12, 0.47]]	[[0.76, 25.66], [25.16, 0.76]]	[0.7, 0.47]
pairs_1ec0b21	pairs	2	2008	aac71358.1_aac71570.2	0.01	0	0.18	0.51	0.25	[0.18, 0.18]	[[0.73, 0.18], [0.18, 0.78]]	[[0.76, 28.34], [27.49, 0.76]]	[0.73, 0.78]	0.01	0	0.18	0.51	0.25	[0.18, 0.18]	[[0.73, 0.18], [0.18, 0.78]]	[[0.76, 28.34], [27.49, 0.76]]	[0.73, 0.78]	0	0	0.18	0.51	0.24	[0.18, 0.18]	[[0.73, 0.18], [0.18, 0.79]]	[[0.76, 29.44], [28.8, 0.76]]	[0.73, 0.79]	0	0	0.18	0.51	0.25	[0.18, 0.18]	[[0.72, 0.18], [0.18, 0.77]]	[[0.76, 28.17], [27.2, 0.76]]	[0.72, 0.77]	0	0	0.18	0.51	0.24	[0.18, 0.18]	[[0.72, 0.18], [0.18, 0.79]]	[[0.76, 29.44], [28.43, 0.76]]	[0.72, 0.79]
pairs_1ec2a55	pairs	2	608	aac71341.1_aac71579.1	0.07	0	0.22	0.53	0.32	[0.22, 0.22]	[[0.61, 0.22], [0.22, 0.83]]	[[0.76, 19.26], [19.23, 0.76]]	[0.61, 0.83]	0.07	0	0.22	0.53	0.32	[0.22, 0.22]	[[0.61, 0.22], [0.22, 0.83]]	[[0.76, 19.26], [19.23, 0.76]]	[0.61, 0.83]	0.07	0	0.1	0.51	0.22	[0.1, 0.1]	[[0.61, 0.1], [0.1, 0.82]]	[[0.76, 25.37], [25.23, 0.76]]	[0.61, 0.82]	0.08	0	0.12	0.52	0.24	[0.12, 0.12]	[[0.62, 0.12], [0.12, 0.82]]	[[0.76, 23.76], [26.0, 0.76]]	[0.62, 0.82]	0.13	0	0.12	0.51	0.26	[0.12, 0.12]	[[0.61, 0.12], [0.12, 0.83]]	[[0.76, 24.29], [24.91, 0.76]]	[0.61, 0.83]
pairs_1ed1ccc	pairs	2	350	aac71380.1_aac71472.1	0.05	0	0.06	0.59	0.19	[0.06, 0.06]	[[0.53, 0.06], [0.06, 0.79]]	[[0.76, 28.56], [28.35, 0.76]]	[0.53, 0.79]	0.05	0	0.06	0.59	0.19	[0.06, 0.06]	[[0.53, 0.06], [0.06, 0.79]]	[[0.76, 28.56], [28.35, 0.76]]	[0.53, 0.79]	0.05	0	0.05	0.58	0.19	[0.05, 0.05]	[[0.55, 0.05], [0.05, 0.78]]	[[0.76, 28.47], [27.9, 0.76]]	[0.55, 0.78]	0.05	0	0.06	0.58	0.19	[0.06, 0.06]	[[0.55, 0.06], [0.06, 0.78]]	[[0.76, 28.7], [28.14, 0.76]]	[0.55, 0.78]	0.05	0	0.05	0.58	0.19	[0.05, 0.05]	[[0.52, 0.05], [0.05, 0.78]]	[[0.76, 29.33], [29.65, 0.76]]	[0.52, 0.78]
pairs_1ed6106	pairs	2	691	aac71231.1_aac71342.1	0	0	0.15	0.54	0.23	[0.15, 0.15]	[[0.6, 0.15], [0.15, 0.78]]	[[0.76, 25.03], [21.96, 0.76]]	[0.6, 0.78]	0	0	0.12	0.55	0.21	[0.12, 0.12]	[[0.61, 0.12], [0.12, 0.78]]	[[0.76, 25.96], [22.84, 0.76]]	[0.61, 0.78]	0.01	0	0.12	0.56	0.21	[0.12, 0.12]	[[0.62, 0.12], [0.12, 0.79]]	[[0.76, 27.48], [25.98, 0.76]]	[0.62, 0.79]	0	0	0.12	0.56	0.21	[0.12, 0.12]	[[0.62, 0.12], [0.12, 0.79]]	[[0.76, 27.62], [26.75, 0.76]]	[0.62, 0.79]	0	0	0.15	0.54	0.23	[0.15, 0.15]	[[0.6, 0.15], [0.15, 0.78]]	[[0.76, 25.03], [21.96, 0.76]]	[0.6, 0.78]
pairs_1edbf20	pairs	2	511	aac71393.1_aac71515.1	0.04	0	0.15	0.72	0.28	[0.15, 0.15]	[[0.52, 0.15], [0.15, 0.76]]	[[0.76, 22.21], [22.36, 0.76]]	[0.52, 0.76]	0.05	0	0.14	0.74	0.28	[0.14, 0.14]	[[0.51, 0.14], [0.14, 0.79]]	[[0.76, 23.12], [22.38, 0.76]]	[0.51, 0.79]	0.04	0	0.14	0.71	0.27	[0.14, 0.14]	[[0.51, 0.14], [0.14, 0.75]]	[[0.76, 22.78], [22.75, 0.76]]	[0.51, 0.75]	0.04	0	0.13	0.73	0.27	[0.13, 0.13]	[[0.52, 0.13], [0.13, 0.77]]	[[0.76, 22.78], [23.44, 0.76]]	[0.52, 0.77]	0.04	0	0.12	0.72	0.26	[0.12, 0.12]	[[0.52, 0.12], [0.12, 0.76]]	[[0.76, 23.68], [24.01, 0.76]]	[0.52, 0.76]
pairs_1ee05a1	pairs	2	1354	aac71264.1_aac71287.1	0.02	0	0.17	0.44	0.24	[0.17, 0.17]	[[0.57, 0.17], [0.17, 0.56]]	[[0.76, 23.49], [22.93, 0.76]]	[0.57, 0.56]	0.02	0	0.15	0.44	0.22	[0.15, 0.15]	[[0.57, 0.15], [0.15, 0.57]]	[[0.76, 26.88], [26.96, 0.76]]	[0.57, 0.57]	0.02	0	0.15	0.44	0.22	[0.15, 0.15]	[[0.57, 0.15], [0.15, 0.56]]	[[0.76, 28.6], [26.67, 0.76]]	[0.57, 0.56]	0.02	0	0.15	0.44	0.22	[0.15, 0.15]	[[0.58, 0.15], [0.15, 0.56]]	[[0.76, 28.96], [26.89, 0.76]]	[0.58, 0.56]	0.02	0	0.16	0.44	0.22	[0.16, 0.16]	[[0.57, 0.16], [0.16, 0.56]]	[[0.76, 26.29], [25.6, 0.76]]	[0.57, 0.56]
pairs_1eec546	pairs	2	406	aac71431.1_aac71518.1	0.03	0	0.15	0.65	0.27	[0.15, 0.15]	[[0.87, 0.15], [0.15, 0.76]]	[[0.76, 17.33], [18.41, 0.76]]	[0.87, 0.76]	0.02	0	0.14	0.64	0.26	[0.14, 0.14]	[[0.87, 0.14], [0.14, 0.75]]	[[0.76, 16.74], [21.03, 0.76]]	[0.87, 0.75]	0.03	0	0.1	0.62	0.22	[0.1, 0.1]	[[0.87, 0.1], [0.1, 0.76]]	[[0.76, 21.55], [23.43, 0.76]]	[0.87, 0.76]	0.03	0	0.15	0.65	0.26	[0.15, 0.15]	[[0.88, 0.15], [0.15, 0.76]]	[[0.76, 16.65], [19.86, 0.76]]	[0.88, 0.76]	0.03	0	0.15	0.65	0.27	[0.15, 0.15]	[[0.87, 0.15], [0.15, 0.76]]	[[0.76, 17.33], [18.41, 0.76]]	[0.87, 0.76]
pairs_1f08d75	pairs	2	656	aac71360.1_aac71393.1	0.05	0	0.13	0.65	0.26	[0.13, 0.13]	[[0.68, 0.13], [0.13, 0.55]]	[[0.76, 27.0], [23.98, 0.76]]	[0.68, 0.55]	0.04	0	0.13	0.65	0.25	[0.13, 0.13]	[[0.68, 0.13], [0.13, 0.55]]	[[0.76, 27.01], [24.73, 0.76]]	[0.68, 0.55]	0.05	0	0.13	0.65	0.26	[0.13, 0.13]	[[0.68, 0.13], [0.13, 0.55]]	[[0.76, 27.0], [23.98, 0.76]]	[0.68, 0.55]	0.04	0	0.12	0.65	0.24	[0.12, 0.12]	[[0.68, 0.12], [0.12, 0.56]]	[[0.76, 27.14], [24.73, 0.76]]	[0.68, 0.56]	0.04	0	0.13	0.65	0.25	[0.13, 0.13]	[[0.68, 0.13], [0.13, 0.55]]	[[0.76, 27.05], [24.69, 0.76]]	[0.68, 0.55]
pairs_1f0c807	pairs	2	1168	aac71569.1_aac71570.2	0	0	0.29	0.71	0.37	[0.29, 0.29]	[[0.84, 0.29], [0.29, 0.84]]	[[0.76, 18.21], [16.97, 0.76]]	[0.84, 0.84]	0	0	0.2	0.7	0.3	[0.2, 0.2]	[[0.85, 0.2], [0.2, 0.83]]	[[0.76, 21.28], [20.31, 0.76]]	[0.85, 0.83]	0	0	0.29	0.71	0.37	[0.29, 0.29]	[[0.84, 0.29], [0.29, 0.84]]	[[0.76, 18.21], [16.97, 0.76]]	[0.84, 0.84]	0	0	0.28	0.71	0.37	[0.28, 0.28]	[[0.84, 0.28], [0.28, 0.83]]	[[0.76, 19.64], [17.11, 0.76]]	[0.84, 0.83]	0	0	0.27	0.71	0.36	[0.27, 0.27]	[[0.85, 0.27], [0.27, 0.84]]	[[0.76, 19.69], [17.28, 0.76]]	[0.85, 0.84]
pairs_1f0e34f	pairs	2	418	aac71273.1_aac71383.1	0.02	0	0.11	0.56	0.21	[0.11, 0.11]	[[0.77, 0.11], [0.11, 0.85]]	[[0.76, 21.02], [24.58, 0.76]]	[0.77, 0.85]	0.02	0	0.1	0.55	0.21	[0.1, 0.1]	[[0.76, 0.1], [0.1, 0.85]]	[[0.76, 20.89], [23.34, 0.76]]	[0.76, 0.85]	0.02	0	0.11	0.56	0.21	[0.11, 0.11]	[[0.77, 0.11], [0.11, 0.85]]	[[0.76, 21.02], [24.58, 0.76]]	[0.77, 0.85]	0.02	0	0.11	0.56	0.21	[0.11, 0.11]	[[0.77, 0.11], [0.11, 0.85]]	[[0.76, 20.88], [24.7, 0.76]]	[0.77, 0.85]	0.02	0	0.1	0.56	0.21	[0.1, 0.1]	[[0.77, 0.1], [0.1, 0.85]]	[[0.76, 21.34], [23.24, 0.76]]	[0.77, 0.85]
pairs_1f19afc	pairs	2	1098	aac71289.1_aac71591.1	0.06	0	0.16	0.61	0.28	[0.16, 0.16]	[[0.71, 0.16], [0.16, 0.51]]	[[0.76, 20.32], [18.66, 0.76]]	[0.71, 0.51]	0.05	0	0.16	0.61	0.28	[0.16, 0.16]	[[0.71, 0.16], [0.16, 0.51]]	[[0.76, 20.77], [20.38, 0.76]]	[0.71, 0.51]	0.06	0	0.15	0.61	0.27	[0.15, 0.15]	[[0.71, 0.15], [0.15, 0.5]]	[[0.76, 24.01], [22.69, 0.76]]	[0.71, 0.5]	0.06	0	0.16	0.61	0.28	[0.16, 0.16]	[[0.71, 0.16], [0.16, 0.51]]	[[0.76, 20.32], [18.66, 0.76]]	[0.71, 0.51]	0.06	0	0.15	0.61	0.28	[0.15, 0.15]	[[0.71, 0.15], [0.15, 0.5]]	[[0.76, 25.69], [24.41, 0.76]]	[0.71, 0.5]
pairs_1f32d45	pairs	2	468	aac71377.1_aac71431.1	0.26	0	0.16	0.57	0.37	[0.16, 0.16]	[[0.39, 0.16], [0.16, 0.88]]	[[0.76, 15.93], [19.87, 0.76]]	[0.39, 0.88]	0.26	0	0.14	0.57	0.36	[0.14, 0.14]	[[0.4, 0.14], [0.14, 0.88]]	[[0.76, 18.02], [20.62, 0.76]]	[0.4, 0.88]	0.26	0	0.15	0.57	0.36	[0.15, 0.15]	[[0.4, 0.15], [0.15, 0.87]]	[[0.76, 18.01], [20.66, 0.76]]	[0.4, 0.87]	0.26	0	0.15	0.57	0.37	[0.15, 0.15]	[[0.39, 0.15], [0.15, 0.88]]	[[0.76, 16.56], [20.61, 0.76]]	[0.39, 0.88]	0.26	0	0.15	0.57	0.37	[0.15, 0.15]	[[0.4, 0.15], [0.15, 0.88]]	[[0.76, 17.36], [19.94, 0.76]]	[0.4, 0.88]
pairs_1f457e3	pairs	2	491	aac71299.1_aac71546.1	0	0	0.29	0.75	0.39	[0.29, 0.29]	[[0.54, 0.29], [0.29, 0.92]]	[[0.76, 13.82], [13.52, 0.76]]	[0.54, 0.92]	0	0	0.07	0.69	0.2	[0.07, 0.07]	[[0.55, 0.07], [0.07, 0.92]]	[[0.76, 29.58], [29.49, 0.76]]	[0.55, 0.92]	0	0	0.26	0.74	0.35	[0.26, 0.26]	[[0.54, 0.26], [0.26, 0.92]]	[[0.76, 13.19], [12.1, 0.76]]	[0.54, 0.92]	0	0	0.26	0.74	0.36	[0.26, 0.26]	[[0.54, 0.26], [0.26, 0.92]]	[[0.76, 14.47], [14.63, 0.76]]	[0.54, 0.92]	0	0	0.29	0.75	0.39	[0.29, 0.29]	[[0.54, 0.29], [0.29, 0.92]]	[[0.76, 13.82], [13.52, 0.76]]	[0.54, 0.92]
pairs_1f648bd	pairs	2	692	aac71364.1_aac71431.1	0.04	0	0.12	0.43	0.2	[0.12, 0.12]	[[0.42, 0.12], [0.12, 0.84]]	[[0.76, 23.21], [19.33, 0.76]]	[0.42, 0.84]	0.02	0	0.1	0.42	0.18	[0.1, 0.1]	[[0.41, 0.1], [0.1, 0.84]]	[[0.76, 27.64], [26.63, 0.76]]	[0.41, 0.84]	0.04	0	0.12	0.43	0.2	[0.12, 0.12]	[[0.42, 0.12], [0.12, 0.84]]	[[0.76, 23.21], [19.33, 0.76]]	[0.42, 0.84]	0.03	0	0.1	0.42	0.18	[0.1, 0.1]	[[0.42, 0.1], [0.1, 0.84]]	[[0.76, 23.38], [21.71, 0.76]]	[0.42, 0.84]	0.03	0	0.12	0.42	0.19	[0.12, 0.12]	[[0.42, 0.12], [0.12, 0.84]]	[[0.76, 24.22], [18.92, 0.76]]	[0.42, 0.84]
pairs_1f64d3f	pairs	2	179	aac71342.1_abc59632.1	0.16	0	0.33	0.63	0.47	[0.33, 0.33]	[[0.86, 0.33], [0.33, 0.63]]	[[0.76, 6.9], [7.37, 0.76]]	[0.86, 0.63]	0	0	0.11	0.56	0.2	[0.11, 0.11]	[[0.83, 0.11], [0.11, 0.6]]	[[0.76, 13.74], [12.3, 0.76]]	[0.83, 0.6]	0	0	0.17	0.59	0.25	[0.17, 0.17]	[[0.85, 0.17], [0.17, 0.54]]	[[0.76, 7.48], [9.3, 0.76]]	[0.85, 0.54]	0.16	0	0.11	0.56	0.28	[0.11, 0.11]	[[0.86, 0.11], [0.11, 0.52]]	[[0.76, 12.13], [13.41, 0.76]]	[0.86, 0.52]	0.16	0	0.33	0.63	0.47	[0.33, 0.33]	[[0.86, 0.33], [0.33, 0.63]]	[[0.76, 6.9], [7.37, 0.76]]	[0.86, 0.63]
pairs_1f764ed	pairs	2	371	aac71335.1_aac71636.1	0.2	0	0.12	0.46	0.29	[0.12, 0.12]	[[0.31, 0.12], [0.12, 0.89]]	[[0.76, 17.97], [15.04, 0.76]]	[0.31, 0.89]	0.22	0	0.11	0.45	0.29	[0.11, 0.11]	[[0.31, 0.11], [0.11, 0.88]]	[[0.76, 19.27], [17.7, 0.76]]	[0.31, 0.88]	0.16	0	0.11	0.46	0.27	[0.11, 0.11]	[[0.31, 0.11], [0.11, 0.88]]	[[0.76, 18.07], [16.6, 0.76]]	[0.31, 0.88]	0.13	0	0.11	0.46	0.25	[0.11, 0.11]	[[0.29, 0.11], [0.11, 0.88]]	[[0.76, 18.39], [16.43, 0.76]]	[0.29, 0.88]	0.17	0	0.11	0.46	0.27	[0.11, 0.11]	[[0.31, 0.11], [0.11, 0.88]]	[[0.76, 18.12], [17.43, 0.76]]	[0.31, 0.88]
pairs_1f78d7a	pairs	2	429	aac71223.1_aac72478.1	0	0	0.67	0.74	0.68	[0.67, 0.67]	[[0.82, 0.67], [0.67, 0.84]]	[[0.76, 4.93], [5.52, 0.76]]	[0.82, 0.84]	0	0	0.59	0.71	0.62	[0.59, 0.59]	[[0.81, 0.59], [0.59, 0.84]]	[[0.76, 6.88], [8.1, 0.76]]	[0.81, 0.84]	0	0	0.65	0.74	0.66	[0.65, 0.65]	[[0.82, 0.65], [0.65, 0.85]]	[[0.76, 5.63], [6.49, 0.76]]	[0.82, 0.85]	0	0	0.58	0.71	0.61	[0.58, 0.58]	[[0.81, 0.58], [0.58, 0.84]]	[[0.76, 6.71], [7.58, 0.76]]	[0.81, 0.84]	0	0	0.67	0.74	0.68	[0.67, 0.67]	[[0.82, 0.67], [0.67, 0.84]]	[[0.76, 4.93], [5.52, 0.76]]	[0.82, 0.84]
pairs_1f798fc	pairs	2	778	aac71231.1_aac71301.1	0.01	0	0.21	0.54	0.28	[0.21, 0.21]	[[0.63, 0.21], [0.21, 0.84]]	[[0.76, 21.44], [20.1, 0.76]]	[0.63, 0.84]	0.01	0	0.21	0.54	0.28	[0.21, 0.21]	[[0.63, 0.21], [0.21, 0.84]]	[[0.76, 21.44], [20.1, 0.76]]	[0.63, 0.84]	0	0	0.14	0.52	0.22	[0.14, 0.14]	[[0.61, 0.14], [0.14, 0.84]]	[[0.76, 24.87], [24.91, 0.76]]	[0.61, 0.84]	0.01	0	0.17	0.52	0.24	[0.17, 0.17]	[[0.6, 0.17], [0.17, 0.84]]	[[0.76, 22.23], [22.0, 0.76]]	[0.6, 0.84]	0	0	0.12	0.51	0.2	[0.12, 0.12]	[[0.6, 0.12], [0.12, 0.84]]	[[0.76, 26.59], [25.21, 0.76]]	[0.6, 0.84]
pairs_1f7f0f7	pairs	2	1893	aac71273.1_aac71613.1	0.71	0	0.17	0.26	0.55	[0.17, 0.17]	[[0.73, 0.17], [0.17, 0.2]]	[[0.76, 29.66], [29.03, 0.76]]	[0.73, 0.2]	0	0	0.17	0.26	0.19	[0.17, 0.17]	[[0.73, 0.17], [0.17, 0.2]]	[[0.76, 29.1], [28.95, 0.76]]	[0.73, 0.2]	0.02	0	0.17	0.26	0.2	[0.17, 0.17]	[[0.73, 0.17], [0.17, 0.21]]	[[0.76, 29.11], [29.22, 0.76]]	[0.73, 0.21]	0.61	0	0.17	0.26	0.49	[0.17, 0.17]	[[0.73, 0.17], [0.17, 0.18]]	[[0.76, 29.5], [29.75, 0.76]]	[0.73, 0.18]	0.04	0	0.17	0.26	0.21	[0.17, 0.17]	[[0.73, 0.17], [0.17, 0.21]]	[[0.76, 29.5], [29.24, 0.76]]	[0.73, 0.21]
pairs_1fa061e	pairs	2	611	aac71299.1_aac71515.1	0.03	0	0.26	0.68	0.36	[0.26, 0.26]	[[0.43, 0.26], [0.26, 0.78]]	[[0.76, 14.71], [10.93, 0.76]]	[0.43, 0.78]	0.03	0	0.24	0.67	0.34	[0.24, 0.24]	[[0.45, 0.24], [0.24, 0.78]]	[[0.76, 16.03], [10.77, 0.76]]	[0.45, 0.78]	0.03	0	0.21	0.69	0.33	[0.21, 0.21]	[[0.45, 0.21], [0.21, 0.81]]	[[0.76, 17.58], [12.31, 0.76]]	[0.45, 0.81]	0.02	0	0.25	0.69	0.34	[0.25, 0.25]	[[0.45, 0.25], [0.25, 0.8]]	[[0.76, 15.26], [10.49, 0.76]]	[0.45, 0.8]	0.04	0	0.24	0.69	0.35	[0.24, 0.24]	[[0.45, 0.24], [0.24, 0.81]]	[[0.76, 16.8], [11.34, 0.76]]	[0.45, 0.81]
pairs_1fa35c8	pairs	2	1101	aac71285.1_aac71406.1	0.03	0	0.18	0.48	0.25	[0.18, 0.18]	[[0.8, 0.18], [0.18, 0.65]]	[[0.76, 23.85], [24.09, 0.76]]	[0.8, 0.65]	0.03	0	0.18	0.48	0.25	[0.18, 0.18]	[[0.8, 0.18], [0.18, 0.65]]	[[0.76, 23.85], [24.09, 0.76]]	[0.8, 0.65]	0.04	0	0.14	0.46	0.22	[0.14, 0.14]	[[0.79, 0.14], [0.14, 0.65]]	[[0.76, 27.98], [26.75, 0.76]]	[0.79, 0.65]	0.04	0	0.17	0.48	0.25	[0.17, 0.17]	[[0.8, 0.17], [0.17, 0.64]]	[[0.76, 24.06], [24.5, 0.76]]	[0.8, 0.64]	0.04	0	0.16	0.48	0.24	[0.16, 0.16]	[[0.79, 0.16], [0.16, 0.64]]	[[0.76, 24.26], [25.21, 0.76]]	[0.79, 0.64]
pairs_1fa4dd8	pairs	2	535	aac71228.1_aac71390.1	0	0	0.21	0.55	0.28	[0.21, 0.21]	[[0.84, 0.21], [0.21, 0.92]]	[[0.76, 18.33], [16.43, 0.76]]	[0.84, 0.92]	0	0	0.17	0.54	0.24	[0.17, 0.17]	[[0.84, 0.17], [0.17, 0.92]]	[[0.76, 17.71], [15.11, 0.76]]	[0.84, 0.92]	0	0	0.16	0.53	0.24	[0.16, 0.16]	[[0.83, 0.16], [0.16, 0.92]]	[[0.76, 19.27], [18.02, 0.76]]	[0.83, 0.92]	0	0	0.11	0.52	0.19	[0.11, 0.11]	[[0.84, 0.11], [0.11, 0.92]]	[[0.76, 23.01], [19.63, 0.76]]	[0.84, 0.92]	0	0	0.18	0.54	0.25	[0.18, 0.18]	[[0.84, 0.18], [0.18, 0.92]]	[[0.76, 19.22], [17.44, 0.76]]	[0.84, 0.92]
pairs_200414a	pairs	2	1394	aac71279.1_aac71580.1	0.03	0	0.2	0.44	0.26	[0.2, 0.2]	[[0.49, 0.2], [0.2, 0.61]]	[[0.76, 19.27], [21.41, 0.76]]	[0.49, 0.61]	0.01	0	0.15	0.43	0.21	[0.15, 0.15]	[[0.49, 0.15], [0.15, 0.63]]	[[0.76, 26.32], [27.87, 0.76]]	[0.49, 0.63]	0.02	0	0.17	0.44	0.24	[0.17, 0.17]	[[0.49, 0.17], [0.17, 0.63]]	[[0.76, 22.9], [25.01, 0.76]]	[0.49, 0.63]	0.01	0	0.15	0.43	0.21	[0.15, 0.15]	[[0.49, 0.15], [0.15, 0.63]]	[[0.76, 26.87], [27.48, 0.76]]	[0.49, 0.63]	0.02	0	0.18	0.44	0.25	[0.18, 0.18]	[[0.5, 0.18], [0.18, 0.64]]	[[0.76, 19.72], [20.73, 0.76]]	[0.5, 0.64]
pairs_202682f	pairs	2	488	aac71243.1_aac71523.1	0.02	0	0.1	0.63	0.22	[0.1, 0.1]	[[0.77, 0.1], [0.1, 0.85]]	[[0.76, 25.99], [24.39, 0.76]]	[0.77, 0.85]	0.02	0	0.1	0.63	0.22	[0.1, 0.1]	[[0.77, 0.1], [0.1, 0.85]]	[[0.76, 25.99], [24.39, 0.76]]	[0.77, 0.85]	0.02	0	0.09	0.62	0.21	[0.09, 0.09]	[[0.77, 0.09], [0.09, 0.84]]	[[0.76, 26.22], [26.22, 0.76]]	[0.77, 0.84]	0.02	0	0.09	0.64	0.21	[0.09, 0.09]	[[0.78, 0.09], [0.09, 0.87]]	[[0.76, 26.85], [29.12, 0.76]]	[0.78, 0.87]	0.02	0	0.09	0.62	0.21	[0.09, 0.09]	[[0.77, 0.09], [0.09, 0.83]]	[[0.76, 26.7], [25.9, 0.76]]	[0.77, 0.83]
pairs_2033eeb	pairs	2	804	aac71237.1_aac72473.1	0.01	0	0.15	0.64	0.26	[0.15, 0.15]	[[0.9, 0.15], [0.15, 0.83]]	[[0.76, 24.79], [23.26, 0.76]]	[0.9, 0.83]	0.01	0	0.12	0.63	0.23	[0.12, 0.12]	[[0.9, 0.12], [0.12, 0.83]]	[[0.76, 26.8], [25.19, 0.76]]	[0.9, 0.83]	0.01	0	0.15	0.64	0.26	[0.15, 0.15]	[[0.9, 0.15], [0.15, 0.83]]	[[0.76, 24.79], [23.26, 0.76]]	[0.9, 0.83]	0.01	0	0.15	0.64	0.25	[0.15, 0.15]	[[0.9, 0.15], [0.15, 0.83]]	[[0.76, 24.81], [23.22, 0.76]]	[0.9, 0.83]	0.01	0	0.14	0.64	0.25	[0.14, 0.14]	[[0.9, 0.14], [0.14, 0.83]]	[[0.76, 25.36], [23.62, 0.76]]	[0.9, 0.83]
pairs_204499c	pairs	2	2065	aac71326.1_aac71437.1	0.03	0	0.18	0.26	0.21	[0.18, 0.18]	[[0.84, 0.18], [0.18, 0.21]]	[[0.76, 28.47], [29.09, 0.76]]	[0.84, 0.21]	0.04	1	0.17	0.26	-99.79	[0.17, 0.17]	[[0.84, 0.17], [0.17, 0.21]]	[[0.76, 30.24], [30.68, 0.76]]	[0.84, 0.21]	0.03	1	0.17	0.26	-99.79	[0.17, 0.17]	[[0.84, 0.17], [0.17, 0.21]]	[[0.76, 30.4], [30.57, 0.76]]	[0.84, 0.21]	0.01	0	0.17	0.26	0.2	[0.17, 0.17]	[[0.84, 0.17], [0.17, 0.21]]	[[0.76, 30.44], [30.65, 0.76]]	[0.84, 0.21]	0.03	0	0.18	0.26	0.21	[0.18, 0.18]	[[0.84, 0.18], [0.18, 0.21]]	[[0.76, 28.47], [29.09, 0.76]]	[0.84, 0.21]
pairs_205ef73	pairs	2	455	aac71369.1_aac71486.1	0.14	0	0.08	0.48	0.23	[0.08, 0.08]	[[0.76, 0.08], [0.08, 0.74]]	[[0.76, 29.1], [27.71, 0.76]]	[0.76, 0.74]	0.12	0	0.08	0.48	0.22	[0.08, 0.08]	[[0.76, 0.08], [0.08, 0.75]]	[[0.76, 27.78], [27.13, 0.76]]	[0.76, 0.75]	0.13	0	0.08	0.48	0.22	[0.08, 0.08]	[[0.76, 0.08], [0.08, 0.75]]	[[0.76, 29.64], [27.54, 0.76]]	[0.76, 0.75]	0.14	0	0.08	0.48	0.23	[0.08, 0.08]	[[0.76, 0.08], [0.08, 0.74]]	[[0.76, 29.1], [27.71, 0.76]]	[0.76, 0.74]	0.13	0	0.08	0.49	0.22	[0.08, 0.08]	[[0.76, 0.08], [0.08, 0.76]]	[[0.76, 28.01], [27.31, 0.76]]	[0.76, 0.76]
pairs_2062201	pairs	2	1920	aac71231.1_aac71282.1	0	0	0.2	0.46	0.25	[0.2, 0.2]	[[0.62, 0.2], [0.2, 0.54]]	[[0.76, 25.94], [26.25, 0.76]]	[0.62, 0.54]	0	0	0.18	0.46	0.24	[0.18, 0.18]	[[0.62, 0.18], [0.18, 0.54]]	[[0.76, 28.98], [28.02, 0.76]]	[0.62, 0.54]	0	0	0.2	0.46	0.25	[0.2, 0.2]	[[0.62, 0.2], [0.2, 0.54]]	[[0.76, 25.94], [26.25, 0.76]]	[0.62, 0.54]	0	0	0.19	0.46	0.24	[0.19, 0.19]	[[0.62, 0.19], [0.19, 0.54]]	[[0.76, 28.06], [27.19, 0.76]]	[0.62, 0.54]	0	0	0.2	0.46	0.25	[0.2, 0.2]	[[0.62, 0.2], [0.2, 0.54]]	[[0.76, 26.06], [26.45, 0.76]]	[0.62, 0.54]
pairs_206351a	pairs	2	794	aac71283.1_aac71595.1	0	0	0.16	0.47	0.22	[0.16, 0.16]	[[0.65, 0.16], [0.16, 0.84]]	[[0.76, 23.18], [27.48, 0.76]]	[0.65, 0.84]	0	0	0.15	0.46	0.21	[0.15, 0.15]	[[0.65, 0.15], [0.15, 0.84]]	[[0.76, 19.22], [19.85, 0.76]]	[0.65, 0.84]	0	0	0.16	0.47	0.22	[0.16, 0.16]	[[0.65, 0.16], [0.16, 0.84]]	[[0.76, 23.18], [27.48, 0.76]]	[0.65, 0.84]	0	0	0.16	0.47	0.22	[0.16, 0.16]	[[0.65, 0.16], [0.16, 0.84]]	[[0.76, 17.28], [19.11, 0.76]]	[0.65, 0.84]	0	0	0.15	0.46	0.21	[0.15, 0.15]	[[0.65, 0.15], [0.15, 0.84]]	[[0.76, 17.91], [20.47, 0.76]]	[0.65, 0.84]
pairs_2067409	pairs	2	420	aac71576.1_aac71612.1	0	0	0.13	0.56	0.22	[0.13, 0.13]	[[0.85, 0.13], [0.13, 0.89]]	[[0.76, 17.62], [22.79, 0.76]]	[0.85, 0.89]	0	0	0.09	0.56	0.18	[0.09, 0.09]	[[0.85, 0.09], [0.09, 0.89]]	[[0.76, 24.81], [23.98, 0.76]]	[0.85, 0.89]	0	0	0.1	0.55	0.19	[0.1, 0.1]	[[0.85, 0.1], [0.1, 0.89]]	[[0.76, 22.27], [25.86, 0.76]]	[0.85, 0.89]	0	0	0.13	0.56	0.22	[0.13, 0.13]	[[0.85, 0.13], [0.13, 0.89]]	[[0.76, 17.62], [22.79, 0.76]]	[0.85, 0.89]	0	0	0.12	0.57	0.21	[0.12, 0.12]	[[0.85, 0.12], [0.12, 0.9]]	[[0.76, 17.89], [22.22, 0.76]]	[0.85, 0.9]
pairs_206ac14	pairs	2	215	aac71393.1_aac71541.1	0.25	0	0.31	0.58	0.48	[0.31, 0.31]	[[0.54, 0.31], [0.31, 0.65]]	[[0.76, 7.89], [7.9, 0.76]]	[0.54, 0.65]	0.24	0	0.28	0.58	0.46	[0.28, 0.28]	[[0.53, 0.28], [0.28, 0.65]]	[[0.76, 8.49], [8.26, 0.76]]	[0.53, 0.65]	0.18	0	0.25	0.58	0.41	[0.25, 0.25]	[[0.56, 0.25], [0.25, 0.64]]	[[0.76, 10.41], [9.21, 0.76]]	[0.56, 0.64]	0.2	0	0.28	0.58	0.44	[0.28, 0.28]	[[0.56, 0.28], [0.28, 0.65]]	[[0.76, 8.16], [8.54, 0.76]]	[0.56, 0.65]	0.25	0	0.31	0.58	0.48	[0.31, 0.31]	[[0.54, 0.31], [0.31, 0.65]]	[[0.76, 7.89], [7.9, 0.76]]	[0.54, 0.65]
pairs_207b706	pairs	2	1668	aac71282.1_aac71523.1	0	0	0.18	0.57	0.26	[0.18, 0.18]	[[0.65, 0.18], [0.18, 0.86]]	[[0.76, 26.82], [28.02, 0.76]]	[0.65, 0.86]	0	0	0.18	0.57	0.26	[0.18, 0.18]	[[0.65, 0.18], [0.18, 0.86]]	[[0.76, 26.82], [28.02, 0.76]]	[0.65, 0.86]	0	0	0.17	0.58	0.25	[0.17, 0.17]	[[0.65, 0.17], [0.17, 0.86]]	[[0.76, 27.68], [29.2, 0.76]]	[0.65, 0.86]	0	0	0.17	0.57	0.25	[0.17, 0.17]	[[0.65, 0.17], [0.17, 0.87]]	[[0.76, 28.31], [29.33, 0.76]]	[0.65, 0.87]	0	0	0.17	0.57	0.25	[0.17, 0.17]	[[0.65, 0.17], [0.17, 0.86]]	[[0.76, 28.64], [29.15, 0.76]]	[0.65, 0.86]
pairs_207deca	pairs	2	495	aac71486.1_aac71537.1	0.02	0	0.27	0.44	0.32	[0.27, 0.27]	[[0.79, 0.27], [0.27, 0.43]]	[[0.76, 17.52], [17.55, 0.76]]	[0.79, 0.43]	0.02	0	0.1	0.4	0.17	[0.1, 0.1]	[[0.78, 0.1], [0.1, 0.42]]	[[0.76, 22.76], [24.86, 0.76]]	[0.78, 0.42]	0.02	0	0.19	0.42	0.25	[0.19, 0.19]	[[0.79, 0.19], [0.19, 0.43]]	[[0.76, 20.96], [19.77, 0.76]]	[0.79, 0.43]	0.02	0	0.22	0.42	0.27	[0.22, 0.22]	[[0.79, 0.22], [0.22, 0.41]]	[[0.76, 19.75], [18.12, 0.76]]	[0.79, 0.41]	0.02	0	0.27	0.44	0.32	[0.27, 0.27]	[[0.79, 0.27], [0.27, 0.43]]	[[0.76, 17.52], [17.55, 0.76]]	[0.79, 0.43]
pairs_208a6f9	pairs	2	321	aac71386.1_aac71621.1	0.31	0	0.08	0.5	0.32	[0.08, 0.08]	[[0.69, 0.08], [0.08, 0.64]]	[[0.76, 24.5], [25.39, 0.76]]	[0.69, 0.64]	0.31	0	0.08	0.5	0.32	[0.08, 0.08]	[[0.69, 0.08], [0.08, 0.64]]	[[0.76, 24.5], [25.39, 0.76]]	[0.69, 0.64]	0.3	0	0.08	0.5	0.32	[0.08, 0.08]	[[0.69, 0.08], [0.08, 0.64]]	[[0.76, 24.13], [25.36, 0.76]]	[0.69, 0.64]	0.3	0	0.07	0.5	0.31	[0.07, 0.07]	[[0.69, 0.07], [0.07, 0.64]]	[[0.76, 24.49], [26.04, 0.76]]	[0.69, 0.64]	0.3	0	0.08	0.5	0.32	[0.08, 0.08]	[[0.69, 0.08], [0.08, 0.63]]	[[0.76, 24.28], [25.36, 0.76]]	[0.69, 0.63]
pairs_209a21f	pairs	2	450	aac71308.1_aac71472.1	0.22	0	0.13	0.52	0.31	[0.13, 0.13]	[[0.42, 0.13], [0.13, 0.82]]	[[0.76, 18.99], [20.2, 0.76]]	[0.42, 0.82]	0.22	0	0.13	0.52	0.31	[0.13, 0.13]	[[0.42, 0.13], [0.13, 0.82]]	[[0.76, 18.99], [20.2, 0.76]]	[0.42, 0.82]	0.18	0	0.14	0.53	0.3	[0.14, 0.14]	[[0.44, 0.14], [0.14, 0.82]]	[[0.76, 18.73], [18.79, 0.76]]	[0.44, 0.82]	0.2	0	0.08	0.5	0.27	[0.08, 0.08]	[[0.44, 0.08], [0.08, 0.82]]	[[0.76, 23.5], [28.54, 0.76]]	[0.44, 0.82]	0.1	0	0.13	0.52	0.26	[0.13, 0.13]	[[0.45, 0.13], [0.13, 0.82]]	[[0.76, 19.68], [19.37, 0.76]]	[0.45, 0.82]
pairs_209c2d3	pairs	2	372	aac71612.1_aac72461.1	0.18	0	0.14	0.64	0.33	[0.14, 0.14]	[[0.9, 0.14], [0.14, 0.22]]	[[0.76, 13.49], [18.43, 0.76]]	[0.9, 0.22]	0.07	0	0.16	0.65	0.29	[0.16, 0.16]	[[0.9, 0.16], [0.16, 0.26]]	[[0.76, 13.2], [17.44, 0.76]]	[0.9, 0.26]	0.07	0	0.16	0.65	0.3	[0.16, 0.16]	[[0.9, 0.16], [0.16, 0.26]]	[[0.76, 12.44], [17.12, 0.76]]	[0.9, 0.26]	0.18	0	0.14	0.64	0.33	[0.14, 0.14]	[[0.9, 0.14], [0.14, 0.22]]	[[0.76, 13.49], [18.43, 0.76]]	[0.9, 0.22]	0.03	0	0.1	0.63	0.22	[0.1, 0.1]	[[0.91, 0.1], [0.1, 0.28]]	[[0.76, 19.16], [20.54, 0.76]]	[0.91, 0.28]
pairs_209e097	pairs	2	320	aac71371.1_aac71389.1	0.05	0	0.12	0.62	0.24	[0.12, 0.12]	[[0.76, 0.12], [0.12, 0.84]]	[[0.76, 22.81], [22.61, 0.76]]	[0.76, 0.84]	0.05	0	0.09	0.61	0.22	[0.09, 0.09]	[[0.76, 0.09], [0.09, 0.84]]	[[0.76, 24.08], [25.65, 0.76]]	[0.76, 0.84]	0.05	0	0.12	0.62	0.24	[0.12, 0.12]	[[0.76, 0.12], [0.12, 0.84]]	[[0.76, 22.81], [22.61, 0.76]]	[0.76, 0.84]	0.05	0	0.06	0.61	0.19	[0.06, 0.06]	[[0.76, 0.06], [0.06, 0.85]]	[[0.76, 28.01], [29.63, 0.76]]	[0.76, 0.85]	0.04	0	0.06	0.6	0.19	[0.06, 0.06]	[[0.76, 0.06], [0.06, 0.84]]	[[0.76, 27.79], [28.61, 0.76]]	[0.76, 0.84]
pairs_209e364	pairs	2	716	aac71357.1_aac71430.1	0.1	0	0.18	0.62	0.32	[0.18, 0.18]	[[0.73, 0.18], [0.18, 0.22]]	[[0.76, 19.5], [17.89, 0.76]]	[0.73, 0.22]	0.03	0	0.16	0.62	0.26	[0.16, 0.16]	[[0.73, 0.16], [0.16, 0.24]]	[[0.76, 21.78], [20.59, 0.76]]	[0.73, 0.24]	0.1	0	0.18	0.62	0.32	[0.18, 0.18]	[[0.73, 0.18], [0.18, 0.22]]	[[0.76, 19.5], [17.89, 0.76]]	[0.73, 0.22]	0.06	0	0.19	0.62	0.3	[0.19, 0.19]	[[0.74, 0.19], [0.19, 0.22]]	[[0.76, 18.96], [17.92, 0.76]]	[0.74, 0.22]	0.04	0	0.13	0.61	0.25	[0.13, 0.13]	[[0.73, 0.13], [0.13, 0.26]]	[[0.76, 21.41], [20.91, 0.76]]	[0.73, 0.26]
pairs_20a5fe1	pairs	2	364	aac71433.1_aac71636.1	0.14	0	0.29	0.52	0.41	[0.29, 0.29]	[[0.45, 0.29], [0.29, 0.91]]	[[0.76, 15.72], [11.45, 0.76]]	[0.45, 0.91]	0.11	0	0.26	0.51	0.37	[0.26, 0.26]	[[0.44, 0.26], [0.26, 0.9]]	[[0.76, 15.12], [10.66, 0.76]]	[0.44, 0.9]	0.1	0	0.24	0.51	0.35	[0.24, 0.24]	[[0.44, 0.24], [0.24, 0.91]]	[[0.76, 14.93], [9.97, 0.76]]	[0.44, 0.91]	0.1	0	0.16	0.46	0.27	[0.16, 0.16]	[[0.44, 0.16], [0.16, 0.91]]	[[0.76, 21.81], [14.9, 0.76]]	[0.44, 0.91]	0.14	0	0.29	0.52	0.41	[0.29, 0.29]	[[0.45, 0.29], [0.29, 0.91]]	[[0.76, 15.72], [11.45, 0.76]]	[0.45, 0.91]
pairs_20be033	pairs	2	1179	aac71338.1_aac71474.1	0	0	0.16	0.43	0.22	[0.16, 0.16]	[[0.71, 0.16], [0.16, 0.53]]	[[0.76, 26.12], [24.23, 0.76]]	[0.71, 0.53]	0	0	0.15	0.42	0.2	[0.15, 0.15]	[[0.71, 0.15], [0.15, 0.54]]	[[0.76, 26.61], [25.44, 0.76]]	[0.71, 0.54]	0	0	0.15	0.42	0.21	[0.15, 0.15]	[[0.71, 0.15], [0.15, 0.55]]	[[0.76, 26.67], [24.12, 0.76]]	[0.71, 0.55]	0	0	0.16	0.43	0.22	[0.16, 0.16]	[[0.71, 0.16], [0.16, 0.53]]	[[0.76, 26.12], [24.23, 0.76]]	[0.71, 0.53]	0	0	0.16	0.42	0.22	[0.16, 0.16]	[[0.71, 0.16], [0.16, 0.55]]	[[0.76, 26.29], [24.31, 0.76]]	[0.71, 0.55]
pairs_20dc938	pairs	2	469	aac71508.1_aac71569.1	0.13	0	0.17	0.61	0.32	[0.17, 0.17]	[[0.59, 0.17], [0.17, 0.91]]	[[0.76, 17.55], [14.18, 0.76]]	[0.59, 0.91]	0.12	0	0.16	0.6	0.31	[0.16, 0.16]	[[0.58, 0.16], [0.16, 0.91]]	[[0.76, 19.77], [14.97, 0.76]]	[0.58, 0.91]	0.14	0	0.1	0.58	0.26	[0.1, 0.1]	[[0.58, 0.1], [0.1, 0.91]]	[[0.76, 19.0], [16.18, 0.76]]	[0.58, 0.91]	0.15	0	0.12	0.58	0.29	[0.12, 0.12]	[[0.58, 0.12], [0.12, 0.91]]	[[0.76, 14.69], [13.37, 0.76]]	[0.58, 0.91]	0.13	0	0.17	0.61	0.32	[0.17, 0.17]	[[0.59, 0.17], [0.17, 0.91]]	[[0.76, 17.55], [14.18, 0.76]]	[0.59, 0.91]
pairs_2101d02	pairs	2	395	aac71386.1_aac71576.1	0.17	0	0.09	0.49	0.26	[0.09, 0.09]	[[0.69, 0.09], [0.09, 0.89]]	[[0.76, 26.61], [24.2, 0.76]]	[0.69, 0.89]	0.17	0	0.07	0.48	0.24	[0.07, 0.07]	[[0.69, 0.07], [0.07, 0.9]]	[[0.76, 28.6], [26.36, 0.76]]	[0.69, 0.9]	0.17	0	0.09	0.49	0.26	[0.09, 0.09]	[[0.69, 0.09], [0.09, 0.89]]	[[0.76, 26.61], [24.2, 0.76]]	[0.69, 0.89]	0.17	0	0.09	0.48	0.25	[0.09, 0.09]	[[0.7, 0.09], [0.09, 0.9]]	[[0.76, 26.94], [24.99, 0.76]]	[0.7, 0.9]	0.17	0	0.09	0.48	0.25	[0.09, 0.09]	[[0.7, 0.09], [0.09, 0.89]]	[[0.76, 27.18], [24.57, 0.76]]	[0.7, 0.89]
pairs_210caa9	pairs	2	550	aac71508.1_aac71546.1	0.14	0	0.08	0.63	0.26	[0.08, 0.08]	[[0.51, 0.08], [0.08, 0.91]]	[[0.76, 27.33], [26.76, 0.76]]	[0.51, 0.91]	0.13	0	0.08	0.63	0.26	[0.08, 0.08]	[[0.51, 0.08], [0.08, 0.91]]	[[0.76, 26.33], [27.6, 0.76]]	[0.51, 0.91]	0.14	0	0.08	0.63	0.26	[0.08, 0.08]	[[0.51, 0.08], [0.08, 0.91]]	[[0.76, 27.33], [26.76, 0.76]]	[0.51, 0.91]	0.13	0	0.09	0.63	0.26	[0.09, 0.09]	[[0.51, 0.09], [0.09, 0.91]]	[[0.76, 27.44], [27.07, 0.76]]	[0.51, 0.91]	0.13	0	0.08	0.63	0.26	[0.08, 0.08]	[[0.51, 0.08], [0.08, 0.91]]	[[0.76, 26.71], [28.43, 0.76]]	[0.51, 0.91]
pairs_2116b9c	pairs	2	434	aac71537.1_aac71579.1	0	0	0.11	0.36	0.16	[0.11, 0.11]	[[0.42, 0.11], [0.11, 0.86]]	[[0.76, 24.1], [24.81, 0.76]]	[0.42, 0.86]	0	0	0.08	0.35	0.14	[0.08, 0.08]	[[0.43, 0.08], [0.08, 0.87]]	[[0.76, 26.61], [22.73, 0.76]]	[0.43, 0.87]	0	0	0.1	0.35	0.15	[0.1, 0.1]	[[0.42, 0.1], [0.1, 0.87]]	[[0.76, 24.35], [24.9, 0.76]]	[0.42, 0.87]	0	0	0.1	0.35	0.15	[0.1, 0.1]	[[0.42, 0.1], [0.1, 0.86]]	[[0.76, 24.18], [24.8, 0.76]]	[0.42, 0.86]	0	0	0.11	0.36	0.16	[0.11, 0.11]	[[0.42, 0.11], [0.11, 0.86]]	[[0.76, 24.1], [24.81, 0.76]]	[0.42, 0.86]
pairs_211823a	pairs	2	234	aac71371.1_aac72485.1	0.11	0	0.09	0.43	0.21	[0.09, 0.09]	[[0.51, 0.09], [0.09, 0.64]]	[[0.77, 25.28], [23.29, 0.76]]	[0.51, 0.64]	0.11	0	0.09	0.43	0.21	[0.09, 0.09]	[[0.5, 0.09], [0.09, 0.63]]	[[0.77, 25.15], [23.23, 0.76]]	[0.5, 0.63]	0.12	0	0.07	0.43	0.2	[0.07, 0.07]	[[0.55, 0.07], [0.07, 0.65]]	[[0.76, 26.29], [24.03, 0.76]]	[0.55, 0.65]	0.12	0	0.04	0.44	0.18	[0.04, 0.04]	[[0.58, 0.04], [0.04, 0.69]]	[[0.76, 28.6], [28.22, 0.76]]	[0.58, 0.69]	0.11	0	0.09	0.43	0.21	[0.09, 0.09]	[[0.51, 0.09], [0.09, 0.64]]	[[0.77, 25.28], [23.29, 0.76]]	[0.51, 0.64]
pairs_2120828	pairs	2	680	aac71283.1_aac71335.1	0.11	0	0.16	0.53	0.29	[0.16, 0.16]	[[0.67, 0.16], [0.16, 0.26]]	[[0.76, 19.23], [20.75, 0.76]]	[0.67, 0.26]	0.07	0	0.15	0.52	0.26	[0.15, 0.15]	[[0.67, 0.15], [0.15, 0.26]]	[[0.76, 19.26], [21.77, 0.76]]	[0.67, 0.26]	0.06	0	0.13	0.52	0.23	[0.13, 0.13]	[[0.67, 0.13], [0.13, 0.25]]	[[0.76, 21.72], [24.12, 0.76]]	[0.67, 0.25]	0.11	0	0.15	0.53	0.28	[0.15, 0.15]	[[0.68, 0.15], [0.15, 0.26]]	[[0.76, 20.19], [21.36, 0.76]]	[0.68, 0.26]	0.11	0	0.16	0.53	0.29	[0.16, 0.16]	[[0.67, 0.16], [0.16, 0.26]]	[[0.76, 19.23], [20.75, 0.76]]	[0.67, 0.26]
pairs_2124d18	pairs	2	1017	aac71386.1_aac71413.1	0.08	0	0.18	0.61	0.3	[0.18, 0.18]	[[0.6, 0.18], [0.18, 0.7]]	[[0.76, 25.33], [24.96, 0.76]]	[0.6, 0.7]	0.08	0	0.11	0.59	0.25	[0.11, 0.11]	[[0.6, 0.11], [0.11, 0.7]]	[[0.76, 29.33], [29.7, 0.76]]	[0.6, 0.7]	0.08	0	0.18	0.61	0.3	[0.18, 0.18]	[[0.6, 0.18], [0.18, 0.7]]	[[0.76, 25.33], [24.96, 0.76]]	[0.6, 0.7]	0.08	0	0.14	0.6	0.27	[0.14, 0.14]	[[0.6, 0.14], [0.14, 0.7]]	[[0.76, 27.17], [27.03, 0.76]]	[0.6, 0.7]	0.08	0	0.18	0.6	0.3	[0.18, 0.18]	[[0.6, 0.18], [0.18, 0.69]]	[[0.76, 25.05], [24.76, 0.76]]	[0.6, 0.69]
pairs_21351b3	pairs	2	1176	aac71287.1_aac71431.1	0.04	0	0.16	0.42	0.23	[0.16, 0.16]	[[0.48, 0.16], [0.16, 0.83]]	[[0.76, 23.78], [25.42, 0.76]]	[0.48, 0.83]	0.04	0	0.16	0.42	0.23	[0.16, 0.16]	[[0.48, 0.16], [0.16, 0.83]]	[[0.76, 23.78], [25.42, 0.76]]	[0.48, 0.83]	0.03	0	0.15	0.41	0.22	[0.15, 0.15]	[[0.47, 0.15], [0.15, 0.82]]	[[0.76, 24.56], [24.87, 0.76]]	[0.47, 0.82]	0.03	0	0.16	0.41	0.22	[0.16, 0.16]	[[0.47, 0.16], [0.16, 0.83]]	[[0.76, 23.89], [24.54, 0.76]]	[0.47, 0.83]	0.03	0	0.14	0.41	0.21	[0.14, 0.14]	[[0.47, 0.14], [0.14, 0.82]]	[[0.76, 28.37], [25.81, 0.76]]	[0.47, 0.82]
pairs_2139f86	pairs	2	174	aac71299.1_aac71393.1	0.02	0	0.05	0.62	0.17	[0.05, 0.05]	[[0.74, 0.05], [0.05, 0.63]]	[[0.76, 26.65], [29.09, 0.76]]	[0.74, 0.63]	0.01	0	0.05	0.61	0.17	[0.05, 0.05]	[[0.73, 0.05], [0.05, 0.64]]	[[0.76, 26.89], [28.78, 0.76]]	[0.73, 0.64]	0.01	0	0.05	0.63	0.17	[0.05, 0.05]	[[0.76, 0.05], [0.05, 0.63]]	[[0.76, 26.87], [29.39, 0.76]]	[0.76, 0.63]	0.02	0	0.05	0.62	0.17	[0.05, 0.05]	[[0.74, 0.05], [0.05, 0.63]]	[[0.76, 26.65], [29.09, 0.76]]	[0.74, 0.63]	0.01	0	0.05	0.61	0.17	[0.05, 0.05]	[[0.72, 0.05], [0.05, 0.63]]	[[0.76, 25.82], [28.66, 0.76]]	[0.72, 0.63]
pairs_2161f6a	pairs	2	873	aac71279.1_aac71324.2	0.01	0	0.16	0.44	0.22	[0.16, 0.16]	[[0.51, 0.16], [0.16, 0.81]]	[[0.76, 23.61], [22.13, 0.76]]	[0.51, 0.81]	0.02	0	0.16	0.43	0.22	[0.16, 0.16]	[[0.5, 0.16], [0.16, 0.81]]	[[0.76, 21.61], [24.21, 0.76]]	[0.5, 0.81]	0.03	0	0.14	0.44	0.21	[0.14, 0.14]	[[0.51, 0.14], [0.14, 0.82]]	[[0.76, 26.54], [25.91, 0.76]]	[0.51, 0.82]	0.04	0	0.12	0.42	0.2	[0.12, 0.12]	[[0.49, 0.12], [0.12, 0.81]]	[[0.76, 26.41], [26.02, 0.76]]	[0.49, 0.81]	0.01	0	0.16	0.44	0.22	[0.16, 0.16]	[[0.51, 0.16], [0.16, 0.81]]	[[0.76, 23.61], [22.13, 0.76]]	[0.51, 0.81]
pairs_216a77a	pairs	2	602	aac71515.1_aac72485.1	0.05	0	0.2	0.65	0.32	[0.2, 0.2]	[[0.75, 0.2], [0.2, 0.67]]	[[0.76, 17.98], [19.89, 0.76]]	[0.75, 0.67]	0.06	0	0.19	0.65	0.31	[0.19, 0.19]	[[0.75, 0.19], [0.19, 0.67]]	[[0.76, 18.42], [20.37, 0.76]]	[0.75, 0.67]	0.04	0	0.17	0.64	0.29	[0.17, 0.17]	[[0.75, 0.17], [0.17, 0.68]]	[[0.76, 19.28], [19.87, 0.76]]	[0.75, 0.68]	0.06	0	0.19	0.65	0.31	[0.19, 0.19]	[[0.75, 0.19], [0.19, 0.68]]	[[0.76, 18.17], [19.65, 0.76]]	[0.75, 0.68]	0.06	0	0.19	0.65	0.32	[0.19, 0.19]	[[0.75, 0.19], [0.19, 0.69]]	[[0.76, 18.68], [20.14, 0.76]]	[0.75, 0.69]
pairs_21706ea	pairs	2	378	aac71351.1_aac71487.1	0.04	0	0.23	0.73	0.35	[0.23, 0.23]	[[0.58, 0.23], [0.23, 0.89]]	[[0.76, 13.5], [9.6, 0.76]]	[0.58, 0.89]	0.05	0	0.19	0.72	0.32	[0.19, 0.19]	[[0.57, 0.19], [0.19, 0.89]]	[[0.76, 16.9], [12.41, 0.76]]	[0.57, 0.89]	0.05	0	0.21	0.72	0.33	[0.21, 0.21]	[[0.58, 0.21], [0.21, 0.89]]	[[0.76, 14.26], [9.96, 0.76]]	[0.58, 0.89]	0.04	0	0.23	0.73	0.35	[0.23, 0.23]	[[0.58, 0.23], [0.23, 0.89]]	[[0.76, 13.5], [9.6, 0.76]]	[0.58, 0.89]	0.04	0	0.22	0.72	0.34	[0.22, 0.22]	[[0.57, 0.22], [0.22, 0.89]]	[[0.76, 13.39], [9.53, 0.76]]	[0.57, 0.89]
pairs_218e8b4	pairs	2	457	aac71569.1_aac71576.1	0	0	0.2	0.6	0.28	[0.2, 0.2]	[[0.88, 0.2], [0.2, 0.86]]	[[0.76, 19.28], [15.78, 0.76]]	[0.88, 0.86]	0	0	0.2	0.6	0.28	[0.2, 0.2]	[[0.88, 0.2], [0.2, 0.86]]	[[0.76, 19.28], [15.78, 0.76]]	[0.88, 0.86]	0	0	0.2	0.6	0.28	[0.2, 0.2]	[[0.88, 0.2], [0.2, 0.86]]	[[0.76, 19.22], [15.75, 0.76]]	[0.88, 0.86]	0	0	0.19	0.6	0.27	[0.19, 0.19]	[[0.88, 0.19], [0.19, 0.86]]	[[0.76, 19.24], [15.18, 0.76]]	[0.88, 0.86]	0	0	0.19	0.6	0.28	[0.19, 0.19]	[[0.88, 0.19], [0.19, 0.86]]	[[0.76, 19.23], [15.41, 0.76]]	[0.88, 0.86]
pairs_21903b6	pairs	2	546	aac72482.1_abc59631.1	0.11	0	0.38	0.83	0.52	[0.38, 0.38]	[[0.88, 0.38], [0.38, 0.31]]	[[0.76, 10.87], [10.29, 0.76]]	[0.88, 0.31]	0.07	0	0.19	0.8	0.35	[0.19, 0.19]	[[0.87, 0.19], [0.19, 0.27]]	[[0.76, 16.79], [15.91, 0.76]]	[0.87, 0.27]	0.1	0	0.22	0.8	0.39	[0.22, 0.22]	[[0.87, 0.22], [0.22, 0.29]]	[[0.76, 16.08], [15.57, 0.76]]	[0.87, 0.29]	0.09	0	0.35	0.82	0.49	[0.35, 0.35]	[[0.88, 0.35], [0.35, 0.29]]	[[0.76, 11.45], [11.05, 0.76]]	[0.88, 0.29]	0.11	0	0.17	0.8	0.35	[0.17, 0.17]	[[0.88, 0.17], [0.17, 0.23]]	[[0.76, 16.53], [17.63, 0.76]]	[0.88, 0.23]
pairs_21b2ef4	pairs	2	985	aac71311.1_aac71646.1	0.04	0	0.12	0.23	0.16	[0.12, 0.12]	[[0.59, 0.12], [0.12, 0.24]]	[[0.76, 27.78], [28.74, 0.76]]	[0.59, 0.24]	0.04	0	0.12	0.23	0.16	[0.12, 0.12]	[[0.59, 0.12], [0.12, 0.24]]	[[0.76, 27.78], [28.74, 0.76]]	[0.59, 0.24]	0.01	0	0.11	0.23	0.14	[0.11, 0.11]	[[0.59, 0.11], [0.11, 0.24]]	[[0.76, 28.54], [29.62, 0.76]]	[0.59, 0.24]	0.02	0	0.12	0.23	0.15	[0.12, 0.12]	[[0.57, 0.12], [0.12, 0.24]]	[[0.76, 27.6], [27.28, 0.76]]	[0.57, 0.24]	0.02	0	0.12	0.23	0.15	[0.12, 0.12]	[[0.6, 0.12], [0.12, 0.24]]	[[0.76, 27.78], [28.51, 0.76]]	[0.6, 0.24]
pairs_21c2677	pairs	2	1063	aac71289.1_aac71301.1	0	0	0.21	0.62	0.29	[0.21, 0.21]	[[0.7, 0.21], [0.21, 0.85]]	[[0.76, 22.05], [21.71, 0.76]]	[0.7, 0.85]	0	0	0.12	0.62	0.22	[0.12, 0.12]	[[0.71, 0.12], [0.12, 0.85]]	[[0.76, 29.45], [29.01, 0.76]]	[0.71, 0.85]	0	0	0.12	0.62	0.22	[0.12, 0.12]	[[0.71, 0.12], [0.12, 0.85]]	[[0.76, 29.46], [28.9, 0.76]]	[0.71, 0.85]	0	0	0.21	0.62	0.29	[0.21, 0.21]	[[0.7, 0.21], [0.21, 0.85]]	[[0.76, 22.05], [21.71, 0.76]]	[0.7, 0.85]	0	0	0.14	0.57	0.23	[0.14, 0.14]	[[0.65, 0.14], [0.14, 0.85]]	[[0.76, 27.59], [26.89, 0.76]]	[0.65, 0.85]
pairs_21c2cdf	pairs	2	917	aac71264.1_aac71341.1	0.1	0	0.19	0.41	0.28	[0.19, 0.19]	[[0.61, 0.19], [0.19, 0.57]]	[[0.76, 10.99], [14.26, 0.76]]	[0.61, 0.57]	0.08	0	0.18	0.41	0.27	[0.18, 0.18]	[[0.61, 0.18], [0.18, 0.57]]	[[0.76, 11.54], [14.45, 0.76]]	[0.61, 0.57]	0.1	0	0.19	0.41	0.28	[0.19, 0.19]	[[0.61, 0.19], [0.19, 0.57]]	[[0.76, 10.99], [14.26, 0.76]]	[0.61, 0.57]	0.07	0	0.16	0.4	0.24	[0.16, 0.16]	[[0.61, 0.16], [0.16, 0.58]]	[[0.76, 20.96], [18.87, 0.76]]	[0.61, 0.58]	0.09	0	0.18	0.4	0.27	[0.18, 0.18]	[[0.62, 0.18], [0.18, 0.57]]	[[0.76, 11.01], [14.5, 0.76]]	[0.62, 0.57]
pairs_21ca297	pairs	2	768	aac71338.1_aac71390.1	0	0	0.13	0.52	0.21	[0.13, 0.13]	[[0.68, 0.13], [0.13, 0.85]]	[[0.76, 26.19], [23.55, 0.76]]	[0.68, 0.85]	0	0	0.13	0.53	0.21	[0.13, 0.13]	[[0.69, 0.13], [0.13, 0.85]]	[[0.76, 26.17], [24.7, 0.76]]	[0.69, 0.85]	0	0	0.12	0.53	0.2	[0.12, 0.12]	[[0.69, 0.12], [0.12, 0.85]]	[[0.76, 26.95], [23.25, 0.76]]	[0.69, 0.85]	0	0	0.13	0.52	0.21	[0.13, 0.13]	[[0.68, 0.13], [0.13, 0.85]]	[[0.76, 26.19], [23.55, 0.76]]	[0.68, 0.85]	0	0	0.11	0.53	0.19	[0.11, 0.11]	[[0.69, 0.11], [0.11, 0.84]]	[[0.76, 28.03], [22.92, 0.76]]	[0.69, 0.84]
pairs_21d7b03	pairs	2	399	aac71243.1_aac71390.1	0.03	0	0.18	0.65	0.28	[0.18, 0.18]	[[0.79, 0.18], [0.18, 0.92]]	[[0.76, 17.91], [20.61, 0.76]]	[0.79, 0.92]	0.02	0	0.1	0.61	0.21	[0.1, 0.1]	[[0.79, 0.1], [0.1, 0.91]]	[[0.76, 21.23], [26.2, 0.76]]	[0.79, 0.91]	0.03	0	0.16	0.63	0.26	[0.16, 0.16]	[[0.79, 0.16], [0.16, 0.91]]	[[0.76, 17.79], [20.03, 0.76]]	[0.79, 0.91]	0.03	0	0.17	0.64	0.27	[0.17, 0.17]	[[0.78, 0.17], [0.17, 0.91]]	[[0.76, 18.19], [20.25, 0.76]]	[0.78, 0.91]	0.03	0	0.15	0.63	0.26	[0.15, 0.15]	[[0.79, 0.15], [0.15, 0.91]]	[[0.76, 18.99], [21.15, 0.76]]	[0.79, 0.91]
pairs_21f7e71	pairs	2	335	aac71243.1_aac71576.1	0.03	0	0.14	0.54	0.24	[0.14, 0.14]	[[0.79, 0.14], [0.14, 0.83]]	[[0.76, 18.13], [21.65, 0.76]]	[0.79, 0.83]	0.03	0	0.13	0.53	0.22	[0.13, 0.13]	[[0.79, 0.13], [0.13, 0.84]]	[[0.76, 19.47], [23.1, 0.76]]	[0.79, 0.84]	0.03	0	0.14	0.54	0.24	[0.14, 0.14]	[[0.79, 0.14], [0.14, 0.83]]	[[0.76, 18.13], [21.65, 0.76]]	[0.79, 0.83]	0.03	0	0.13	0.53	0.23	[0.13, 0.13]	[[0.79, 0.13], [0.13, 0.84]]	[[0.76, 20.1], [20.91, 0.76]]	[0.79, 0.84]	0.03	0	0.12	0.53	0.22	[0.12, 0.12]	[[0.79, 0.12], [0.12, 0.84]]	[[0.76, 19.42], [21.61, 0.76]]	[0.79, 0.84]
pairs_220ab89	pairs	2	753	aac71357.1_aac71576.1	0	0	0.11	0.61	0.21	[0.11, 0.11]	[[0.75, 0.11], [0.11, 0.84]]	[[0.76, 28.1], [27.56, 0.76]]	[0.75, 0.84]	0	0	0.11	0.61	0.21	[0.11, 0.11]	[[0.75, 0.11], [0.11, 0.83]]	[[0.76, 28.38], [27.97, 0.76]]	[0.75, 0.83]	0	0	0.11	0.61	0.21	[0.11, 0.11]	[[0.75, 0.11], [0.11, 0.83]]	[[0.76, 28.29], [28.32, 0.76]]	[0.75, 0.83]	0	0	0.11	0.61	0.21	[0.11, 0.11]	[[0.75, 0.11], [0.11, 0.84]]	[[0.76, 28.1], [27.56, 0.76]]	[0.75, 0.84]	0	0	0.1	0.61	0.2	[0.1, 0.1]	[[0.75, 0.1], [0.1, 0.83]]	[[0.76, 28.43], [28.48, 0.76]]	[0.75, 0.83]
pairs_2223ba9	pairs	2	660	aac71301.1_aac71341.1	0.13	0	0.24	0.51	0.36	[0.24, 0.24]	[[0.88, 0.24], [0.24, 0.61]]	[[0.76, 20.44], [14.22, 0.76]]	[0.88, 0.61]	0.05	0	0.2	0.51	0.29	[0.2, 0.2]	[[0.87, 0.2], [0.2, 0.62]]	[[0.76, 22.16], [12.41, 0.76]]	[0.87, 0.62]	0.16	0	0.18	0.5	0.33	[0.18, 0.18]	[[0.88, 0.18], [0.18, 0.61]]	[[0.76, 21.3], [14.39, 0.76]]	[0.88, 0.61]	0.13	0	0.24	0.51	0.36	[0.24, 0.24]	[[0.88, 0.24], [0.24, 0.61]]	[[0.76, 20.44], [14.22, 0.76]]	[0.88, 0.61]	0.07	0	0.19	0.5	0.28	[0.19, 0.19]	[[0.88, 0.19], [0.19, 0.61]]	[[0.76, 24.07], [13.02, 0.76]]	[0.88, 0.61]
pairs_2227c32	pairs	2	440	aac71425.1_aac71569.1	0.01	0	0.14	0.62	0.24	[0.14, 0.14]	[[0.89, 0.14], [0.14, 0.89]]	[[0.76, 22.85], [18.47, 0.76]]	[0.89, 0.89]	0.01	0	0.14	0.62	0.24	[0.14, 0.14]	[[0.89, 0.14], [0.14, 0.89]]	[[0.76, 22.85], [18.47, 0.76]]	[0.89, 0.89]	0.01	0	0.07	0.59	0.18	[0.07, 0.07]	[[0.89, 0.07], [0.07, 0.89]]	[[0.76, 29.0], [29.39, 0.76]]	[0.89, 0.89]	0.01	0	0.13	0.62	0.23	[0.13, 0.13]	[[0.89, 0.13], [0.13, 0.89]]	[[0.76, 21.77], [17.97, 0.76]]	[0.89, 0.89]	0	0	0.13	0.62	0.23	[0.13, 0.13]	[[0.89, 0.13], [0.13, 0.89]]	[[0.76, 22.42], [17.56, 0.76]]	[0.89, 0.89]
pairs_2228014	pairs	2	367	aac71377.1_aac71425.1	0.31	0	0.09	0.46	0.32	[0.09, 0.09]	[[0.35, 0.09], [0.09, 0.9]]	[[0.76, 23.21], [25.14, 0.76]]	[0.35, 0.9]	0.31	0	0.08	0.46	0.31	[0.08, 0.08]	[[0.33, 0.08], [0.08, 0.89]]	[[0.76, 24.87], [26.53, 0.76]]	[0.33, 0.89]	0.31	0	0.09	0.46	0.32	[0.09, 0.09]	[[0.35, 0.09], [0.09, 0.9]]	[[0.76, 23.21], [25.14, 0.76]]	[0.35, 0.9]	0.31	0	0.08	0.46	0.31	[0.08, 0.08]	[[0.34, 0.08], [0.08, 0.9]]	[[0.76, 25.56], [27.1, 0.76]]	[0.34, 0.9]	0.31	0	0.07	0.46	0.31	[0.07, 0.07]	[[0.33, 0.07], [0.07, 0.9]]	[[0.76, 25.77], [27.04, 0.76]]	[0.33, 0.9]
pairs_2229d4d	pairs	2	731	aac71369.1_aac71515.1	0.1	0	0.09	0.49	0.23	[0.09, 0.09]	[[0.68, 0.09], [0.09, 0.66]]	[[0.76, 30.15], [28.26, 0.76]]	[0.68, 0.66]	0.1	0	0.1	0.49	0.23	[0.1, 0.1]	[[0.68, 0.1], [0.1, 0.66]]	[[0.76, 29.88], [28.43, 0.76]]	[0.68, 0.66]	0.1	0	0.09	0.49	0.23	[0.09, 0.09]	[[0.68, 0.09], [0.09, 0.66]]	[[0.76, 30.15], [28.26, 0.76]]	[0.68, 0.66]	0.11	0	0.09	0.49	0.22	[0.09, 0.09]	[[0.68, 0.09], [0.09, 0.67]]	[[0.76, 29.98], [28.89, 0.76]]	[0.68, 0.67]	0.09	0	0.09	0.49	0.22	[0.09, 0.09]	[[0.68, 0.09], [0.09, 0.66]]	[[0.76, 30.13], [28.68, 0.76]]	[0.68, 0.66]
pairs_225de3e	pairs	2	928	aac71389.1_aac71580.1	0.01	0	0.13	0.55	0.22	[0.13, 0.13]	[[0.74, 0.13], [0.13, 0.65]]	[[0.76, 23.58], [27.64, 0.76]]	[0.74, 0.65]	0.01	0	0.11	0.55	0.21	[0.11, 0.11]	[[0.74, 0.11], [0.11, 0.66]]	[[0.76, 29.24], [29.85, 0.76]]	[0.74, 0.66]	0.01	0	0.13	0.55	0.22	[0.13, 0.13]	[[0.74, 0.13], [0.13, 0.65]]	[[0.76, 23.58], [27.64, 0.76]]	[0.74, 0.65]	0.02	0	0.12	0.54	0.21	[0.12, 0.12]	[[0.74, 0.12], [0.12, 0.65]]	[[0.76, 28.15], [28.96, 0.76]]	[0.74, 0.65]	0.01	0	0.11	0.55	0.2	[0.11, 0.11]	[[0.74, 0.11], [0.11, 0.66]]	[[0.76, 29.82], [29.89, 0.76]]	[0.74, 0.66]
pairs_22720ca	pairs	2	511	aac71351.1_aac71444.1	0.1	0	0.21	0.63	0.34	[0.21, 0.21]	[[0.73, 0.21], [0.21, 0.75]]	[[0.76, 20.15], [16.66, 0.76]]	[0.73, 0.75]	0.06	0	0.21	0.64	0.33	[0.21, 0.21]	[[0.73, 0.21], [0.21, 0.76]]	[[0.76, 20.04], [16.45, 0.76]]	[0.73, 0.76]	0.1	0	0.21	0.63	0.34	[0.21, 0.21]	[[0.73, 0.21], [0.21, 0.75]]	[[0.76, 20.15], [16.66, 0.76]]	[0.73, 0.75]	0.08	0	0.1	0.64	0.25	[0.1, 0.1]	[[0.72, 0.1], [0.1, 0.75]]	[[0.76, 25.82], [26.34, 0.76]]	[0.72, 0.75]	0.07	0	0.09	0.64	0.24	[0.09, 0.09]	[[0.73, 0.09], [0.09, 0.75]]	[[0.76, 27.21], [26.91, 0.76]]	[0.73, 0.75]
pairs_2278782	pairs	2	843	aac71228.1_aac71503.1	0.04	0	0.22	0.56	0.31	[0.22, 0.22]	[[0.83, 0.22], [0.22, 0.71]]	[[0.76, 23.27], [14.34, 0.76]]	[0.83, 0.71]	0.05	0	0.16	0.54	0.26	[0.16, 0.16]	[[0.84, 0.16], [0.16, 0.71]]	[[0.76, 25.54], [15.5, 0.76]]	[0.84, 0.71]	0.04	0	0.22	0.56	0.31	[0.22, 0.22]	[[0.83, 0.22], [0.22, 0.71]]	[[0.76, 23.27], [14.34, 0.76]]	[0.83, 0.71]	0.09	0	0.18	0.54	0.29	[0.18, 0.18]	[[0.84, 0.18], [0.18, 0.7]]	[[0.76, 24.66], [15.13, 0.76]]	[0.84, 0.7]	0.04	0	0.18	0.54	0.27	[0.18, 0.18]	[[0.84, 0.18], [0.18, 0.71]]	[[0.76, 25.14], [16.29, 0.76]]	[0.84, 0.71]
pairs_227eedf	pairs	2	565	aac71573.1_aac72455.1	0.17	0	0.13	0.45	0.28	[0.13, 0.13]	[[0.64, 0.13], [0.13, 0.88]]	[[0.76, 22.08], [24.73, 0.76]]	[0.64, 0.88]	0.17	0	0.12	0.45	0.27	[0.12, 0.12]	[[0.64, 0.12], [0.12, 0.88]]	[[0.76, 22.78], [24.04, 0.76]]	[0.64, 0.88]	0.18	0	0.11	0.45	0.27	[0.11, 0.11]	[[0.64, 0.11], [0.11, 0.87]]	[[0.76, 23.7], [25.18, 0.76]]	[0.64, 0.87]	0.18	0	0.12	0.45	0.27	[0.12, 0.12]	[[0.64, 0.12], [0.12, 0.87]]	[[0.76, 23.7], [24.8, 0.76]]	[0.64, 0.87]	0.17	0	0.13	0.45	0.28	[0.13, 0.13]	[[0.64, 0.13], [0.13, 0.88]]	[[0.76, 22.08], [24.73, 0.76]]	[0.64, 0.88]
pairs_2289301	pairs	2	744	aac71537.1_aac71619.1	0	0	0.12	0.54	0.2	[0.12, 0.12]	[[0.45, 0.12], [0.12, 0.79]]	[[0.76, 22.25], [23.17, 0.76]]	[0.45, 0.79]	0	0	0.12	0.55	0.2	[0.12, 0.12]	[[0.45, 0.12], [0.12, 0.8]]	[[0.76, 22.98], [21.26, 0.76]]	[0.45, 0.8]	0	0	0.11	0.54	0.2	[0.11, 0.11]	[[0.46, 0.11], [0.11, 0.79]]	[[0.76, 24.64], [24.42, 0.76]]	[0.46, 0.79]	0	0	0.12	0.54	0.2	[0.12, 0.12]	[[0.45, 0.12], [0.12, 0.79]]	[[0.76, 22.25], [23.17, 0.76]]	[0.45, 0.79]	0	0	0.12	0.54	0.2	[0.12, 0.12]	[[0.45, 0.12], [0.12, 0.79]]	[[0.76, 22.4], [23.03, 0.76]]	[0.45, 0.79]
pairs_228fcad	pairs	2	603	aac71264.1_aac71636.1	0.02	0	0.16	0.5	0.23	[0.16, 0.16]	[[0.61, 0.16], [0.16, 0.89]]	[[0.76, 22.45], [19.35, 0.76]]	[0.61, 0.89]	0.02	0	0.09	0.49	0.18	[0.09, 0.09]	[[0.62, 0.09], [0.09, 0.88]]	[[0.76, 28.48], [27.66, 0.76]]	[0.62, 0.88]	0	0	0.14	0.5	0.21	[0.14, 0.14]	[[0.61, 0.14], [0.14, 0.89]]	[[0.76, 23.34], [19.85, 0.76]]	[0.61, 0.89]	0.02	0	0.16	0.5	0.23	[0.16, 0.16]	[[0.61, 0.16], [0.16, 0.89]]	[[0.76, 22.45], [19.35, 0.76]]	[0.61, 0.89]	0	0	0.14	0.5	0.21	[0.14, 0.14]	[[0.61, 0.14], [0.14, 0.89]]	[[0.76, 23.27], [20.11, 0.76]]	[0.61, 0.89]
pairs_22a22e5	pairs	2	340	aac71487.1_abc59631.1	0.18	0	0.21	0.77	0.41	[0.21, 0.21]	[[0.89, 0.21], [0.21, 0.32]]	[[0.76, 10.59], [12.07, 0.76]]	[0.89, 0.32]	0.16	0	0.2	0.77	0.4	[0.2, 0.2]	[[0.89, 0.2], [0.2, 0.32]]	[[0.76, 11.0], [11.94, 0.76]]	[0.89, 0.32]	0.18	0	0.19	0.76	0.39	[0.19, 0.19]	[[0.88, 0.19], [0.19, 0.32]]	[[0.76, 11.33], [12.75, 0.76]]	[0.88, 0.32]	0.17	0	0.2	0.76	0.4	[0.2, 0.2]	[[0.88, 0.2], [0.2, 0.32]]	[[0.76, 11.41], [12.03, 0.76]]	[0.88, 0.32]	0.18	0	0.18	0.76	0.39	[0.18, 0.18]	[[0.88, 0.18], [0.18, 0.31]]	[[0.76, 11.4], [12.43, 0.76]]	[0.88, 0.31]
pairs_22b5cc1	pairs	2	496	aac71223.1_aac71472.1	0	0	0.2	0.5	0.26	[0.2, 0.2]	[[0.81, 0.2], [0.2, 0.7]]	[[0.76, 16.65], [15.78, 0.76]]	[0.81, 0.7]	0	0	0.16	0.49	0.22	[0.16, 0.16]	[[0.8, 0.16], [0.16, 0.7]]	[[0.76, 17.5], [16.49, 0.76]]	[0.8, 0.7]	0	0	0.16	0.49	0.23	[0.16, 0.16]	[[0.81, 0.16], [0.16, 0.7]]	[[0.76, 18.02], [17.44, 0.76]]	[0.81, 0.7]	0	0	0.08	0.48	0.16	[0.08, 0.08]	[[0.81, 0.08], [0.08, 0.71]]	[[0.76, 26.41], [26.69, 0.76]]	[0.81, 0.71]	0	0	0.2	0.5	0.26	[0.2, 0.2]	[[0.81, 0.2], [0.2, 0.7]]	[[0.76, 16.65], [15.78, 0.76]]	[0.81, 0.7]
pairs_22becac	pairs	2	391	aac71433.1_aac71576.1	0.14	0	0.07	0.48	0.22	[0.07, 0.07]	[[0.46, 0.07], [0.07, 0.9]]	[[0.76, 26.5], [24.72, 0.76]]	[0.46, 0.9]	0.06	0	0.07	0.48	0.18	[0.07, 0.07]	[[0.46, 0.07], [0.07, 0.9]]	[[0.76, 26.71], [26.02, 0.76]]	[0.46, 0.9]	0.14	0	0.07	0.48	0.22	[0.07, 0.07]	[[0.46, 0.07], [0.07, 0.9]]	[[0.76, 26.5], [24.72, 0.76]]	[0.46, 0.9]	0.1	0	0.07	0.48	0.2	[0.07, 0.07]	[[0.45, 0.07], [0.07, 0.91]]	[[0.76, 27.32], [26.68, 0.76]]	[0.45, 0.91]	0.09	0	0.07	0.48	0.19	[0.07, 0.07]	[[0.45, 0.07], [0.07, 0.9]]	[[0.76, 27.41], [27.0, 0.76]]	[0.45, 0.9]
pairs_22d69dd	pairs	2	843	aac71360.1_aac71591.1	0.1	0	0.13	0.5	0.25	[0.13, 0.13]	[[0.62, 0.13], [0.13, 0.57]]	[[0.76, 26.24], [26.38, 0.76]]	[0.62, 0.57]	0.09	0	0.11	0.5	0.23	[0.11, 0.11]	[[0.62, 0.11], [0.11, 0.56]]	[[0.76, 28.92], [28.99, 0.76]]	[0.62, 0.56]	0.1	0	0.13	0.5	0.25	[0.13, 0.13]	[[0.62, 0.13], [0.13, 0.57]]	[[0.76, 26.24], [26.38, 0.76]]	[0.62, 0.57]	0.09	0	0.11	0.51	0.23	[0.11, 0.11]	[[0.62, 0.11], [0.11, 0.56]]	[[0.76, 27.94], [28.37, 0.76]]	[0.62, 0.56]	0.1	0	0.11	0.49	0.23	[0.11, 0.11]	[[0.61, 0.11], [0.11, 0.56]]	[[0.76, 29.03], [28.65, 0.76]]	[0.61, 0.56]
pairs_22e5427	pairs	2	1905	aac71351.1_aac71437.1	0.06	1	0.18	0.21	-99.78	[0.18, 0.18]	[[0.62, 0.18], [0.18, 0.21]]	[[0.76, 29.51], [28.68, 0.76]]	[0.62, 0.21]	0.06	1	0.18	0.21	-99.78	[0.18, 0.18]	[[0.62, 0.18], [0.18, 0.21]]	[[0.76, 29.51], [28.68, 0.76]]	[0.62, 0.21]	0.03	1	0.17	0.21	-99.81	[0.17, 0.17]	[[0.62, 0.17], [0.17, 0.21]]	[[0.76, 30.0], [29.22, 0.76]]	[0.62, 0.21]	0.06	1	0.17	0.21	-99.79	[0.17, 0.17]	[[0.62, 0.17], [0.17, 0.21]]	[[0.76, 30.34], [30.34, 0.76]]	[0.62, 0.21]	0.03	1	0.17	0.21	-99.81	[0.17, 0.17]	[[0.63, 0.17], [0.17, 0.21]]	[[0.76, 30.23], [30.23, 0.76]]	[0.63, 0.21]
pairs_22f52be	pairs	2	706	aac71319.1_aac72482.1	0	0	0.27	0.68	0.35	[0.27, 0.27]	[[0.75, 0.27], [0.27, 0.84]]	[[0.76, 17.89], [17.61, 0.76]]	[0.75, 0.84]	0	0	0.26	0.67	0.34	[0.26, 0.26]	[[0.74, 0.26], [0.26, 0.84]]	[[0.76, 18.58], [18.22, 0.76]]	[0.74, 0.84]	0	0	0.24	0.67	0.33	[0.24, 0.24]	[[0.75, 0.24], [0.24, 0.84]]	[[0.76, 19.52], [18.24, 0.76]]	[0.75, 0.84]	0	0	0.24	0.66	0.33	[0.24, 0.24]	[[0.74, 0.24], [0.24, 0.83]]	[[0.76, 20.27], [18.06, 0.76]]	[0.74, 0.83]	0	0	0.27	0.68	0.35	[0.27, 0.27]	[[0.75, 0.27], [0.27, 0.84]]	[[0.76, 17.89], [17.61, 0.76]]	[0.75, 0.84]
pairs_22ffd5b	pairs	2	585	aac71369.1_aac71595.1	0.09	0	0.18	0.56	0.3	[0.18, 0.18]	[[0.68, 0.18], [0.18, 0.81]]	[[0.76, 24.92], [20.78, 0.76]]	[0.68, 0.81]	0.09	0	0.18	0.56	0.3	[0.18, 0.18]	[[0.68, 0.18], [0.18, 0.8]]	[[0.76, 25.29], [20.36, 0.76]]	[0.68, 0.8]	0.08	0	0.17	0.56	0.29	[0.17, 0.17]	[[0.68, 0.17], [0.17, 0.8]]	[[0.76, 25.33], [20.67, 0.76]]	[0.68, 0.8]	0.09	0	0.18	0.56	0.3	[0.18, 0.18]	[[0.68, 0.18], [0.18, 0.81]]	[[0.76, 24.92], [20.78, 0.76]]	[0.68, 0.81]	0.09	0	0.13	0.54	0.26	[0.13, 0.13]	[[0.68, 0.13], [0.13, 0.81]]	[[0.76, 29.3], [22.07, 0.76]]	[0.68, 0.81]
pairs_230176c	pairs	2	520	aac71486.1_aac71573.1	0.19	0	0.16	0.48	0.31	[0.16, 0.16]	[[0.81, 0.16], [0.16, 0.65]]	[[0.76, 18.99], [20.51, 0.76]]	[0.81, 0.65]	0.19	0	0.11	0.46	0.28	[0.11, 0.11]	[[0.81, 0.11], [0.11, 0.65]]	[[0.76, 23.22], [23.81, 0.76]]	[0.81, 0.65]	0.18	0	0.11	0.46	0.27	[0.11, 0.11]	[[0.8, 0.11], [0.11, 0.65]]	[[0.76, 23.44], [23.73, 0.76]]	[0.8, 0.65]	0.19	0	0.16	0.48	0.31	[0.16, 0.16]	[[0.81, 0.16], [0.16, 0.65]]	[[0.76, 18.99], [20.51, 0.76]]	[0.81, 0.65]	0.18	0	0.14	0.47	0.3	[0.14, 0.14]	[[0.81, 0.14], [0.14, 0.65]]	[[0.76, 21.66], [21.52, 0.76]]	[0.81, 0.65]
pairs_2310031	pairs	2	920	aac71471.1_aac71515.1	0.02	0	0.16	0.5	0.24	[0.16, 0.16]	[[0.85, 0.16], [0.16, 0.78]]	[[0.76, 22.83], [20.49, 0.76]]	[0.85, 0.78]	0.02	0	0.13	0.5	0.21	[0.13, 0.13]	[[0.86, 0.13], [0.13, 0.78]]	[[0.76, 26.94], [25.32, 0.76]]	[0.86, 0.78]	0.02	0	0.15	0.5	0.23	[0.15, 0.15]	[[0.85, 0.15], [0.15, 0.78]]	[[0.76, 23.43], [19.65, 0.76]]	[0.85, 0.78]	0.02	0	0.16	0.5	0.24	[0.16, 0.16]	[[0.85, 0.16], [0.16, 0.78]]	[[0.76, 22.83], [20.49, 0.76]]	[0.85, 0.78]	0.02	0	0.13	0.49	0.21	[0.13, 0.13]	[[0.85, 0.13], [0.13, 0.78]]	[[0.76, 27.08], [24.34, 0.76]]	[0.85, 0.78]
pairs_2318aba	pairs	2	466	aac71518.1_aac71595.1	0.01	0	0.13	0.66	0.24	[0.13, 0.13]	[[0.74, 0.13], [0.13, 0.86]]	[[0.76, 24.93], [22.38, 0.76]]	[0.74, 0.86]	0	0	0.12	0.66	0.23	[0.12, 0.12]	[[0.75, 0.12], [0.12, 0.86]]	[[0.76, 26.36], [21.98, 0.76]]	[0.75, 0.86]	0	0	0.11	0.65	0.22	[0.11, 0.11]	[[0.75, 0.11], [0.11, 0.86]]	[[0.76, 21.14], [23.21, 0.76]]	[0.75, 0.86]	0	0	0.11	0.65	0.22	[0.11, 0.11]	[[0.76, 0.11], [0.11, 0.87]]	[[0.76, 21.54], [22.77, 0.76]]	[0.76, 0.87]	0.01	0	0.13	0.66	0.24	[0.13, 0.13]	[[0.74, 0.13], [0.13, 0.86]]	[[0.76, 24.93], [22.38, 0.76]]	[0.74, 0.86]
pairs_231da38	pairs	2	353	aac71621.1_aac72455.1	0.1	0	0.08	0.65	0.25	[0.08, 0.08]	[[0.6, 0.08], [0.08, 0.88]]	[[0.76, 24.97], [24.18, 0.76]]	[0.6, 0.88]	0.1	0	0.06	0.65	0.23	[0.06, 0.06]	[[0.6, 0.06], [0.06, 0.89]]	[[0.76, 27.37], [28.28, 0.76]]	[0.6, 0.89]	0.11	0	0.07	0.65	0.24	[0.07, 0.07]	[[0.6, 0.07], [0.07, 0.89]]	[[0.76, 27.18], [27.86, 0.76]]	[0.6, 0.89]	0.1	0	0.08	0.65	0.24	[0.08, 0.08]	[[0.6, 0.08], [0.08, 0.89]]	[[0.76, 26.35], [27.16, 0.76]]	[0.6, 0.89]	0.1	0	0.06	0.65	0.23	[0.06, 0.06]	[[0.61, 0.06], [0.06, 0.89]]	[[0.76, 27.99], [29.18, 0.76]]	[0.61, 0.89]
pairs_232bd0a	pairs	2	583	aac71264.1_aac71299.1	0.02	0	0.1	0.48	0.19	[0.1, 0.1]	[[0.58, 0.1], [0.1, 0.43]]	[[0.76, 26.4], [25.78, 0.76]]	[0.58, 0.43]	0.01	0	0.1	0.48	0.18	[0.1, 0.1]	[[0.58, 0.1], [0.1, 0.46]]	[[0.76, 27.3], [26.82, 0.76]]	[0.58, 0.46]	0	0	0.09	0.48	0.17	[0.09, 0.09]	[[0.58, 0.09], [0.09, 0.44]]	[[0.76, 28.53], [28.53, 0.76]]	[0.58, 0.44]	0.02	0	0.1	0.48	0.19	[0.1, 0.1]	[[0.58, 0.1], [0.1, 0.43]]	[[0.76, 26.4], [25.78, 0.76]]	[0.58, 0.43]	0	0	0.11	0.48	0.19	[0.11, 0.11]	[[0.58, 0.11], [0.11, 0.44]]	[[0.76, 27.24], [27.08, 0.76]]	[0.58, 0.44]
pairs_232c82d	pairs	2	683	aac71612.1_aac71619.1	0	0	0.2	0.65	0.29	[0.2, 0.2]	[[0.88, 0.2], [0.2, 0.87]]	[[0.76, 14.99], [15.7, 0.76]]	[0.88, 0.87]	0	0	0.18	0.64	0.27	[0.18, 0.18]	[[0.88, 0.18], [0.18, 0.87]]	[[0.76, 16.67], [17.71, 0.76]]	[0.88, 0.87]	0	0	0.18	0.64	0.27	[0.18, 0.18]	[[0.89, 0.18], [0.18, 0.87]]	[[0.76, 15.16], [16.36, 0.76]]	[0.89, 0.87]	0	0	0.17	0.64	0.26	[0.17, 0.17]	[[0.89, 0.17], [0.17, 0.87]]	[[0.76, 16.87], [18.37, 0.76]]	[0.89, 0.87]	0	0	0.18	0.64	0.27	[0.18, 0.18]	[[0.88, 0.18], [0.18, 0.87]]	[[0.76, 16.36], [16.75, 0.76]]	[0.88, 0.87]
pairs_2332432	pairs	2	1390	aac71285.1_aac71289.1	0.03	0	0.16	0.5	0.24	[0.16, 0.16]	[[0.76, 0.16], [0.16, 0.67]]	[[0.76, 25.59], [27.27, 0.76]]	[0.76, 0.67]	0.03	0	0.16	0.5	0.24	[0.16, 0.16]	[[0.76, 0.16], [0.16, 0.67]]	[[0.76, 25.59], [27.27, 0.76]]	[0.76, 0.67]	0.03	0	0.15	0.51	0.24	[0.15, 0.15]	[[0.77, 0.15], [0.15, 0.69]]	[[0.76, 25.09], [27.44, 0.76]]	[0.77, 0.69]	0.04	0	0.16	0.5	0.24	[0.16, 0.16]	[[0.76, 0.16], [0.16, 0.66]]	[[0.76, 25.62], [27.39, 0.76]]	[0.76, 0.66]	0.03	0	0.16	0.5	0.24	[0.16, 0.16]	[[0.77, 0.16], [0.16, 0.67]]	[[0.76, 24.44], [27.35, 0.76]]	[0.77, 0.67]
pairs_2334740	pairs	2	622	aac71386.1_aac71444.1	0.17	0	0.2	0.52	0.35	[0.2, 0.2]	[[0.61, 0.2], [0.2, 0.66]]	[[0.76, 16.57], [16.61, 0.76]]	[0.61, 0.66]	0.17	0	0.2	0.52	0.35	[0.2, 0.2]	[[0.61, 0.2], [0.2, 0.66]]	[[0.76, 16.57], [16.61, 0.76]]	[0.61, 0.66]	0.16	0	0.17	0.5	0.32	[0.17, 0.17]	[[0.61, 0.17], [0.17, 0.65]]	[[0.76, 16.87], [16.4, 0.76]]	[0.61, 0.65]	0.16	0	0.17	0.51	0.32	[0.17, 0.17]	[[0.61, 0.17], [0.17, 0.65]]	[[0.76, 17.31], [16.44, 0.76]]	[0.61, 0.65]	0.15	0	0.19	0.51	0.33	[0.19, 0.19]	[[0.61, 0.19], [0.19, 0.65]]	[[0.76, 17.13], [17.03, 0.76]]	[0.61, 0.65]
pairs_236a34f	pairs	2	565	aac71364.1_aac71383.1	0.06	0	0.12	0.49	0.22	[0.12, 0.12]	[[0.59, 0.12], [0.12, 0.84]]	[[0.76, 22.16], [19.58, 0.76]]	[0.59, 0.84]	0.05	0	0.12	0.48	0.22	[0.12, 0.12]	[[0.58, 0.12], [0.12, 0.84]]	[[0.76, 22.58], [19.91, 0.76]]	[0.58, 0.84]	0.04	0	0.1	0.48	0.2	[0.1, 0.1]	[[0.58, 0.1], [0.1, 0.84]]	[[0.76, 23.98], [20.56, 0.76]]	[0.58, 0.84]	0.06	0	0.12	0.49	0.22	[0.12, 0.12]	[[0.59, 0.12], [0.12, 0.84]]	[[0.76, 22.16], [19.58, 0.76]]	[0.59, 0.84]	0.04	0	0.11	0.48	0.21	[0.11, 0.11]	[[0.58, 0.11], [0.11, 0.84]]	[[0.76, 22.24], [20.38, 0.76]]	[0.58, 0.84]
pairs_239ba93	pairs	2	907	aac71406.1_aac71573.1	0.1	0	0.17	0.49	0.28	[0.17, 0.17]	[[0.65, 0.17], [0.17, 0.63]]	[[0.76, 21.79], [19.69, 0.76]]	[0.65, 0.63]	0.1	0	0.17	0.49	0.28	[0.17, 0.17]	[[0.65, 0.17], [0.17, 0.63]]	[[0.76, 21.79], [19.69, 0.76]]	[0.65, 0.63]	0.09	0	0.13	0.51	0.25	[0.13, 0.13]	[[0.67, 0.13], [0.13, 0.63]]	[[0.76, 24.48], [23.84, 0.76]]	[0.67, 0.63]	0.1	0	0.16	0.5	0.28	[0.16, 0.16]	[[0.67, 0.16], [0.16, 0.63]]	[[0.76, 21.96], [19.81, 0.76]]	[0.67, 0.63]	0.1	0	0.13	0.51	0.26	[0.13, 0.13]	[[0.67, 0.13], [0.13, 0.63]]	[[0.76, 25.45], [24.75, 0.76]]	[0.67, 0.63]
pairs_23a0285	pairs	2	849	aac71352.1_aac71357.1	0.02	0	0.17	0.56	0.26	[0.17, 0.17]	[[0.75, 0.17], [0.17, 0.74]]	[[0.76, 20.11], [23.0, 0.76]]	[0.75, 0.74]	0.02	0	0.13	0.56	0.22	[0.13, 0.13]	[[0.75, 0.13], [0.13, 0.75]]	[[0.76, 22.28], [25.88, 0.76]]	[0.75, 0.75]	0.02	0	0.17	0.56	0.26	[0.17, 0.17]	[[0.75, 0.17], [0.17, 0.74]]	[[0.76, 20.11], [23.0, 0.76]]	[0.75, 0.74]	0.02	0	0.11	0.55	0.21	[0.11, 0.11]	[[0.76, 0.11], [0.11, 0.74]]	[[0.76, 23.7], [26.16, 0.76]]	[0.76, 0.74]	0.02	0	0.13	0.56	0.23	[0.13, 0.13]	[[0.76, 0.13], [0.13, 0.75]]	[[0.76, 20.65], [25.13, 0.76]]	[0.76, 0.75]
pairs_23d30ce	pairs	2	716	aac71619.1_aac72491.1	0	0	0.12	0.6	0.22	[0.12, 0.12]	[[0.86, 0.12], [0.12, 0.87]]	[[0.76, 27.54], [27.26, 0.76]]	[0.86, 0.87]	0	0	0.1	0.58	0.2	[0.1, 0.1]	[[0.84, 0.1], [0.1, 0.87]]	[[0.76, 27.52], [26.85, 0.76]]	[0.84, 0.87]	0	0	0.1	0.59	0.2	[0.1, 0.1]	[[0.86, 0.1], [0.1, 0.86]]	[[0.76, 28.77], [29.11, 0.76]]	[0.86, 0.86]	0	0	0.1	0.58	0.2	[0.1, 0.1]	[[0.85, 0.1], [0.1, 0.87]]	[[0.76, 28.18], [26.8, 0.76]]	[0.85, 0.87]	0	0	0.1	0.58	0.2	[0.1, 0.1]	[[0.85, 0.1], [0.1, 0.86]]	[[0.76, 29.12], [27.45, 0.76]]	[0.85, 0.86]
pairs_23d9da0	pairs	2	452	aac71431.1_aac71576.1	0.02	0	0.11	0.58	0.22	[0.11, 0.11]	[[0.88, 0.11], [0.11, 0.86]]	[[0.76, 19.6], [20.69, 0.76]]	[0.88, 0.86]	0.02	0	0.1	0.58	0.21	[0.1, 0.1]	[[0.88, 0.1], [0.1, 0.86]]	[[0.76, 22.98], [24.09, 0.76]]	[0.88, 0.86]	0.02	0	0.1	0.58	0.21	[0.1, 0.1]	[[0.88, 0.1], [0.1, 0.86]]	[[0.76, 24.65], [24.52, 0.76]]	[0.88, 0.86]	0.02	0	0.11	0.58	0.22	[0.11, 0.11]	[[0.88, 0.11], [0.11, 0.86]]	[[0.76, 19.6], [20.69, 0.76]]	[0.88, 0.86]	0.02	0	0.09	0.58	0.2	[0.09, 0.09]	[[0.87, 0.09], [0.09, 0.86]]	[[0.76, 25.02], [26.61, 0.76]]	[0.87, 0.86]
pairs_2409aa5	pairs	2	1366	aac71341.1_aac71570.2	0.06	0	0.16	0.62	0.28	[0.16, 0.16]	[[0.54, 0.16], [0.16, 0.84]]	[[0.76, 26.13], [26.54, 0.76]]	[0.54, 0.84]	0.04	0	0.16	0.62	0.27	[0.16, 0.16]	[[0.54, 0.16], [0.16, 0.83]]	[[0.76, 26.04], [26.79, 0.76]]	[0.54, 0.83]	0.04	0	0.16	0.62	0.27	[0.16, 0.16]	[[0.54, 0.16], [0.16, 0.84]]	[[0.76, 26.44], [27.13, 0.76]]	[0.54, 0.84]	0.06	0	0.16	0.62	0.28	[0.16, 0.16]	[[0.54, 0.16], [0.16, 0.84]]	[[0.76, 26.13], [26.54, 0.76]]	[0.54, 0.84]	0.04	0	0.15	0.62	0.27	[0.15, 0.15]	[[0.54, 0.15], [0.15, 0.84]]	[[0.76, 27.22], [27.06, 0.76]]	[0.54, 0.84]
pairs_244a440	pairs	2	1110	aac71471.1_abc59634.1	0.06	0	0.13	0.44	0.22	[0.13, 0.13]	[[0.86, 0.13], [0.13, 0.44]]	[[0.76, 27.54], [27.59, 0.76]]	[0.86, 0.44]	0.06	0	0.12	0.44	0.22	[0.12, 0.12]	[[0.86, 0.12], [0.12, 0.44]]	[[0.76, 28.49], [28.26, 0.76]]	[0.86, 0.44]	0.06	0	0.12	0.44	0.22	[0.12, 0.12]	[[0.86, 0.12], [0.12, 0.44]]	[[0.76, 28.5], [28.91, 0.76]]	[0.86, 0.44]	0.06	0	0.13	0.44	0.22	[0.13, 0.13]	[[0.86, 0.13], [0.13, 0.44]]	[[0.76, 28.33], [28.88, 0.76]]	[0.86, 0.44]	0.06	0	0.13	0.44	0.22	[0.13, 0.13]	[[0.86, 0.13], [0.13, 0.44]]	[[0.76, 27.54], [27.59, 0.76]]	[0.86, 0.44]
pairs_2478bbf	pairs	2	565	aac71431.1_aac71537.1	0.02	0	0.12	0.49	0.21	[0.12, 0.12]	[[0.85, 0.12], [0.12, 0.45]]	[[0.76, 20.47], [23.09, 0.76]]	[0.85, 0.45]	0.02	0	0.09	0.47	0.18	[0.09, 0.09]	[[0.85, 0.09], [0.09, 0.43]]	[[0.76, 25.93], [28.12, 0.76]]	[0.85, 0.43]	0.02	0	0.11	0.48	0.2	[0.11, 0.11]	[[0.84, 0.11], [0.11, 0.44]]	[[0.76, 20.09], [22.17, 0.76]]	[0.84, 0.44]	0.02	0	0.09	0.47	0.17	[0.09, 0.09]	[[0.85, 0.09], [0.09, 0.45]]	[[0.76, 26.74], [27.62, 0.76]]	[0.85, 0.45]	0.02	0	0.12	0.49	0.21	[0.12, 0.12]	[[0.85, 0.12], [0.12, 0.45]]	[[0.76, 20.47], [23.09, 0.76]]	[0.85, 0.45]
pairs_247bd74	pairs	2	346	aac71612.1_aac71621.1	0.05	0	0.65	0.82	0.71	[0.65, 0.65]	[[0.91, 0.65], [0.65, 0.59]]	[[0.76, 3.09], [3.78, 0.76]]	[0.91, 0.59]	0.05	0	0.62	0.82	0.68	[0.62, 0.62]	[[0.91, 0.62], [0.62, 0.6]]	[[0.76, 3.54], [4.53, 0.76]]	[0.91, 0.6]	0.05	0	0.63	0.82	0.69	[0.63, 0.63]	[[0.91, 0.63], [0.63, 0.6]]	[[0.76, 3.37], [4.01, 0.76]]	[0.91, 0.6]	0.04	0	0.62	0.81	0.68	[0.62, 0.62]	[[0.9, 0.62], [0.62, 0.6]]	[[0.76, 3.38], [4.26, 0.76]]	[0.9, 0.6]	0.02	0	0.66	0.83	0.71	[0.66, 0.66]	[[0.91, 0.66], [0.66, 0.61]]	[[0.76, 2.89], [3.64, 0.76]]	[0.91, 0.61]
pairs_24816a3	pairs	2	1093	aac71228.1_aac71413.1	0.02	0	0.14	0.59	0.24	[0.14, 0.14]	[[0.8, 0.14], [0.14, 0.72]]	[[0.76, 27.66], [27.08, 0.76]]	[0.8, 0.72]	0.01	0	0.12	0.58	0.22	[0.12, 0.12]	[[0.81, 0.12], [0.12, 0.72]]	[[0.76, 29.44], [29.63, 0.76]]	[0.81, 0.72]	0.01	0	0.14	0.59	0.23	[0.14, 0.14]	[[0.8, 0.14], [0.14, 0.72]]	[[0.76, 27.89], [27.34, 0.76]]	[0.8, 0.72]	0.01	0	0.13	0.58	0.23	[0.13, 0.13]	[[0.81, 0.13], [0.13, 0.72]]	[[0.76, 28.64], [27.85, 0.76]]	[0.81, 0.72]	0.01	0	0.13	0.59	0.23	[0.13, 0.13]	[[0.81, 0.13], [0.13, 0.73]]	[[0.76, 28.46], [26.88, 0.76]]	[0.81, 0.73]
pairs_24be534	pairs	2	488	aac71508.1_aac72473.1	0.12	0	0.09	0.55	0.24	[0.09, 0.09]	[[0.5, 0.09], [0.09, 0.82]]	[[0.76, 24.79], [23.96, 0.76]]	[0.5, 0.82]	0.11	0	0.08	0.53	0.22	[0.08, 0.08]	[[0.52, 0.08], [0.08, 0.8]]	[[0.76, 27.72], [28.95, 0.76]]	[0.52, 0.8]	0.12	0	0.09	0.55	0.24	[0.09, 0.09]	[[0.5, 0.09], [0.09, 0.82]]	[[0.76, 25.32], [24.34, 0.76]]	[0.5, 0.82]	0.12	0	0.09	0.55	0.24	[0.09, 0.09]	[[0.5, 0.09], [0.09, 0.82]]	[[0.76, 24.79], [23.96, 0.76]]	[0.5, 0.82]	0.11	0	0.09	0.55	0.24	[0.09, 0.09]	[[0.51, 0.09], [0.09, 0.81]]	[[0.76, 26.61], [25.46, 0.76]]	[0.51, 0.81]
pairs_24d4a61	pairs	2	776	aac71360.1_aac71636.1	0.03	0	0.23	0.47	0.3	[0.23, 0.23]	[[0.55, 0.23], [0.23, 0.84]]	[[0.76, 20.08], [20.45, 0.76]]	[0.55, 0.84]	0.02	0	0.17	0.47	0.25	[0.17, 0.17]	[[0.55, 0.17], [0.17, 0.84]]	[[0.76, 23.54], [22.81, 0.76]]	[0.55, 0.84]	0.03	0	0.21	0.47	0.28	[0.21, 0.21]	[[0.55, 0.21], [0.21, 0.84]]	[[0.76, 20.81], [21.19, 0.76]]	[0.55, 0.84]	0.03	0	0.23	0.47	0.3	[0.23, 0.23]	[[0.55, 0.23], [0.23, 0.84]]	[[0.76, 20.08], [20.45, 0.76]]	[0.55, 0.84]	0.02	0	0.21	0.46	0.27	[0.21, 0.21]	[[0.53, 0.21], [0.21, 0.84]]	[[0.76, 21.94], [22.4, 0.76]]	[0.53, 0.84]
pairs_24d64f6	pairs	2	785	aac71237.1_aac71569.1	0	0	0.62	0.8	0.65	[0.62, 0.62]	[[0.9, 0.62], [0.62, 0.88]]	[[0.76, 4.52], [5.05, 0.76]]	[0.9, 0.88]	0	0	0.59	0.79	0.63	[0.59, 0.59]	[[0.9, 0.59], [0.59, 0.88]]	[[0.76, 4.44], [6.0, 0.76]]	[0.9, 0.88]	0	0	0.6	0.79	0.64	[0.6, 0.6]	[[0.9, 0.6], [0.6, 0.88]]	[[0.76, 5.4], [6.93, 0.76]]	[0.9, 0.88]	0	0	0.6	0.79	0.64	[0.6, 0.6]	[[0.9, 0.6], [0.6, 0.88]]	[[0.76, 4.94], [6.72, 0.76]]	[0.9, 0.88]	0	0	0.59	0.79	0.63	[0.59, 0.59]	[[0.9, 0.59], [0.59, 0.87]]	[[0.76, 5.04], [6.33, 0.76]]	[0.9, 0.87]
pairs_24d7bec	pairs	2	769	aac71311.1_aac71360.1	0.03	0	0.24	0.52	0.31	[0.24, 0.24]	[[0.48, 0.24], [0.24, 0.59]]	[[0.76, 13.66], [14.46, 0.76]]	[0.48, 0.59]	0.03	0	0.2	0.53	0.28	[0.2, 0.2]	[[0.48, 0.2], [0.2, 0.59]]	[[0.76, 15.29], [15.51, 0.76]]	[0.48, 0.59]	0.03	0	0.24	0.52	0.31	[0.24, 0.24]	[[0.48, 0.24], [0.24, 0.59]]	[[0.76, 13.66], [14.46, 0.76]]	[0.48, 0.59]	0.03	0	0.22	0.52	0.3	[0.22, 0.22]	[[0.48, 0.22], [0.22, 0.59]]	[[0.76, 14.18], [14.85, 0.76]]	[0.48, 0.59]	0.04	0	0.21	0.52	0.29	[0.21, 0.21]	[[0.48, 0.21], [0.21, 0.59]]	[[0.76, 14.96], [15.32, 0.76]]	[0.48, 0.59]
pairs_24dfd05	pairs	2	646	aac71341.1_aac72478.1	0.14	0	0.17	0.5	0.3	[0.17, 0.17]	[[0.61, 0.17], [0.17, 0.83]]	[[0.76, 17.77], [24.07, 0.76]]	[0.61, 0.83]	0.09	0	0.17	0.5	0.28	[0.17, 0.17]	[[0.61, 0.17], [0.17, 0.83]]	[[0.76, 18.53], [24.02, 0.76]]	[0.61, 0.83]	0.08	0	0.16	0.5	0.27	[0.16, 0.16]	[[0.61, 0.16], [0.16, 0.83]]	[[0.76, 17.33], [26.3, 0.76]]	[0.61, 0.83]	0.09	0	0.16	0.5	0.27	[0.16, 0.16]	[[0.61, 0.16], [0.16, 0.83]]	[[0.76, 17.7], [24.62, 0.76]]	[0.61, 0.83]	0.14	0	0.17	0.5	0.3	[0.17, 0.17]	[[0.61, 0.17], [0.17, 0.83]]	[[0.76, 17.77], [24.07, 0.76]]	[0.61, 0.83]
pairs_2503da3	pairs	2	430	aac71308.1_aac71319.1	0.18	0	0.09	0.48	0.26	[0.09, 0.09]	[[0.44, 0.09], [0.09, 0.79]]	[[0.76, 20.8], [22.32, 0.76]]	[0.44, 0.79]	0.18	0	0.09	0.48	0.26	[0.09, 0.09]	[[0.44, 0.09], [0.09, 0.79]]	[[0.76, 20.8], [22.32, 0.76]]	[0.44, 0.79]	0.12	0	0.1	0.49	0.24	[0.1, 0.1]	[[0.44, 0.1], [0.1, 0.79]]	[[0.76, 24.03], [22.4, 0.76]]	[0.44, 0.79]	0.15	0	0.07	0.48	0.22	[0.07, 0.07]	[[0.44, 0.07], [0.07, 0.8]]	[[0.76, 27.56], [27.11, 0.76]]	[0.44, 0.8]	0.13	0	0.12	0.48	0.25	[0.12, 0.12]	[[0.44, 0.12], [0.12, 0.8]]	[[0.76, 18.18], [18.79, 0.76]]	[0.44, 0.8]
pairs_250a2ce	pairs	2	1313	aac71358.1_aac71377.1	0.09	0	0.15	0.64	0.29	[0.15, 0.15]	[[0.72, 0.15], [0.15, 0.33]]	[[0.76, 27.42], [25.66, 0.76]]	[0.72, 0.33]	0.09	0	0.15	0.64	0.29	[0.15, 0.15]	[[0.72, 0.15], [0.15, 0.33]]	[[0.76, 27.42], [25.66, 0.76]]	[0.72, 0.33]	0.09	0	0.14	0.64	0.29	[0.14, 0.14]	[[0.71, 0.14], [0.14, 0.29]]	[[0.76, 27.73], [25.02, 0.76]]	[0.71, 0.29]	0.09	0	0.14	0.64	0.29	[0.14, 0.14]	[[0.71, 0.14], [0.14, 0.33]]	[[0.76, 27.14], [24.45, 0.76]]	[0.71, 0.33]	0.09	0	0.14	0.65	0.29	[0.14, 0.14]	[[0.73, 0.14], [0.14, 0.33]]	[[0.76, 27.71], [26.18, 0.76]]	[0.73, 0.33]
pairs_250e527	pairs	2	970	aac71287.1_abc59631.1	0.08	0	0.15	0.53	0.27	[0.15, 0.15]	[[0.55, 0.15], [0.15, 0.37]]	[[0.76, 23.56], [27.02, 0.76]]	[0.55, 0.37]	0.06	0	0.14	0.52	0.25	[0.14, 0.14]	[[0.55, 0.14], [0.14, 0.36]]	[[0.76, 25.97], [27.81, 0.76]]	[0.55, 0.36]	0.09	0	0.15	0.52	0.27	[0.15, 0.15]	[[0.54, 0.15], [0.15, 0.38]]	[[0.76, 24.87], [27.2, 0.76]]	[0.54, 0.38]	0.07	0	0.16	0.52	0.27	[0.16, 0.16]	[[0.54, 0.16], [0.16, 0.29]]	[[0.76, 23.92], [26.18, 0.76]]	[0.54, 0.29]	0.08	0	0.15	0.53	0.27	[0.15, 0.15]	[[0.55, 0.15], [0.15, 0.37]]	[[0.76, 23.56], [27.02, 0.76]]	[0.55, 0.37]
pairs_251df4b	pairs	2	288	aac71386.1_abc59632.1	0.37	0	0.08	0.54	0.36	[0.08, 0.08]	[[0.69, 0.08], [0.08, 0.42]]	[[0.76, 21.82], [21.86, 0.76]]	[0.69, 0.42]	0.31	0	0.07	0.54	0.32	[0.07, 0.07]	[[0.69, 0.07], [0.07, 0.48]]	[[0.76, 25.96], [22.38, 0.76]]	[0.69, 0.48]	0.28	0	0.07	0.54	0.3	[0.07, 0.07]	[[0.69, 0.07], [0.07, 0.48]]	[[0.76, 22.89], [23.2, 0.76]]	[0.69, 0.48]	0.37	0	0.08	0.54	0.36	[0.08, 0.08]	[[0.69, 0.08], [0.08, 0.42]]	[[0.76, 21.82], [21.86, 0.76]]	[0.69, 0.42]	0.33	0	0.07	0.53	0.32	[0.07, 0.07]	[[0.68, 0.07], [0.07, 0.48]]	[[0.76, 24.19], [23.81, 0.76]]	[0.68, 0.48]
pairs_2538f96	pairs	2	631	aac71273.1_aac71546.1	0	0	0.11	0.58	0.2	[0.11, 0.11]	[[0.73, 0.11], [0.11, 0.92]]	[[0.76, 25.17], [25.32, 0.76]]	[0.73, 0.92]	0	0	0.11	0.57	0.2	[0.11, 0.11]	[[0.74, 0.11], [0.11, 0.92]]	[[0.76, 25.86], [25.85, 0.76]]	[0.74, 0.92]	0	0	0.1	0.57	0.2	[0.1, 0.1]	[[0.74, 0.1], [0.1, 0.92]]	[[0.76, 26.08], [26.14, 0.76]]	[0.74, 0.92]	0	0	0.09	0.57	0.19	[0.09, 0.09]	[[0.74, 0.09], [0.09, 0.92]]	[[0.76, 29.72], [28.53, 0.76]]	[0.74, 0.92]	0	0	0.11	0.57	0.2	[0.11, 0.11]	[[0.74, 0.11], [0.11, 0.92]]	[[0.76, 25.74], [25.9, 0.76]]	[0.74, 0.92]
pairs_2542429	pairs	2	663	aac71301.1_aac71515.1	0.03	0	0.17	0.63	0.28	[0.17, 0.17]	[[0.86, 0.17], [0.17, 0.81]]	[[0.76, 18.81], [17.98, 0.76]]	[0.86, 0.81]	0.03	0	0.17	0.63	0.28	[0.17, 0.17]	[[0.86, 0.17], [0.17, 0.81]]	[[0.76, 18.81], [17.98, 0.76]]	[0.86, 0.81]	0.02	0	0.15	0.63	0.26	[0.15, 0.15]	[[0.85, 0.15], [0.15, 0.8]]	[[0.76, 20.24], [17.73, 0.76]]	[0.85, 0.8]	0.03	0	0.16	0.64	0.27	[0.16, 0.16]	[[0.84, 0.16], [0.16, 0.82]]	[[0.76, 19.11], [17.89, 0.76]]	[0.84, 0.82]	0.03	0	0.13	0.63	0.25	[0.13, 0.13]	[[0.86, 0.13], [0.13, 0.82]]	[[0.76, 22.74], [20.99, 0.76]]	[0.86, 0.82]
pairs_2563f2c	pairs	2	1941	aac71437.1_aac72461.1	0.1	1	0.18	0.24	-99.76	[0.18, 0.18]	[[0.24, 0.18], [0.18, 0.2]]	[[0.76, 28.41], [30.26, 0.76]]	[0.24, 0.2]	0.1	1	0.18	0.24	-99.76	[0.18, 0.18]	[[0.24, 0.18], [0.18, 0.2]]	[[0.76, 28.41], [30.26, 0.76]]	[0.24, 0.2]	0.05	1	0.17	0.23	-99.79	[0.17, 0.17]	[[0.23, 0.17], [0.17, 0.22]]	[[0.76, 30.67], [30.68, 0.76]]	[0.23, 0.22]	0.07	1	0.17	0.24	-99.78	[0.17, 0.17]	[[0.24, 0.17], [0.17, 0.21]]	[[0.76, 30.42], [30.56, 0.76]]	[0.24, 0.21]	0.08	1	0.16	0.24	-99.78	[0.16, 0.16]	[[0.24, 0.16], [0.16, 0.22]]	[[0.76, 30.72], [30.83, 0.76]]	[0.24, 0.22]
pairs_25673ca	pairs	2	2276	aac71341.1_aac71437.1	0.07	0	0.22	0.28	0.26	[0.22, 0.22]	[[0.56, 0.22], [0.22, 0.21]]	[[0.76, 16.02], [15.71, 0.76]]	[0.56, 0.21]	0.1	1	0.21	0.28	-99.73	[0.21, 0.21]	[[0.56, 0.21], [0.21, 0.21]]	[[0.76, 16.53], [16.33, 0.76]]	[0.56, 0.21]	0.1	1	0.24	0.29	-99.7	[0.24, 0.24]	[[0.58, 0.24], [0.24, 0.21]]	[[0.76, 15.1], [13.54, 0.76]]	[0.58, 0.21]	0.1	1	0.24	0.28	-99.7	[0.24, 0.24]	[[0.57, 0.24], [0.24, 0.2]]	[[0.76, 15.62], [15.89, 0.76]]	[0.57, 0.2]	0.07	0	0.22	0.28	0.26	[0.22, 0.22]	[[0.56, 0.22], [0.22, 0.21]]	[[0.76, 16.02], [15.71, 0.76]]	[0.56, 0.21]
pairs_2568c91	pairs	2	472	aac71537.1_aac72478.1	0	0	0.15	0.4	0.2	[0.15, 0.15]	[[0.43, 0.15], [0.15, 0.85]]	[[0.76, 19.71], [21.48, 0.76]]	[0.43, 0.85]	0	0	0.12	0.4	0.18	[0.12, 0.12]	[[0.45, 0.12], [0.12, 0.85]]	[[0.76, 20.14], [23.02, 0.76]]	[0.45, 0.85]	0	0	0.15	0.4	0.2	[0.15, 0.15]	[[0.43, 0.15], [0.15, 0.85]]	[[0.76, 19.71], [21.48, 0.76]]	[0.43, 0.85]	0	0	0.1	0.39	0.16	[0.1, 0.1]	[[0.46, 0.1], [0.1, 0.85]]	[[0.76, 21.83], [26.26, 0.76]]	[0.46, 0.85]	0	0	0.1	0.39	0.16	[0.1, 0.1]	[[0.45, 0.1], [0.1, 0.85]]	[[0.76, 22.24], [26.75, 0.76]]	[0.45, 0.85]
pairs_25690ed	pairs	2	755	aac71443.1_aac71471.1	0.01	0	0.14	0.57	0.23	[0.14, 0.14]	[[0.86, 0.14], [0.14, 0.87]]	[[0.76, 25.21], [25.45, 0.76]]	[0.86, 0.87]	0.01	0	0.1	0.57	0.2	[0.1, 0.1]	[[0.86, 0.1], [0.1, 0.87]]	[[0.76, 28.37], [28.86, 0.76]]	[0.86, 0.87]	0.01	0	0.1	0.57	0.2	[0.1, 0.1]	[[0.86, 0.1], [0.1, 0.87]]	[[0.76, 26.0], [29.67, 0.76]]	[0.86, 0.87]	0.01	0	0.1	0.57	0.2	[0.1, 0.1]	[[0.86, 0.1], [0.1, 0.87]]	[[0.76, 26.21], [29.59, 0.76]]	[0.86, 0.87]	0.01	0	0.14	0.57	0.23	[0.14, 0.14]	[[0.86, 0.14], [0.14, 0.87]]	[[0.76, 25.21], [25.45, 0.76]]	[0.86, 0.87]
pairs_25924ce	pairs	2	384	aac71390.1_aac72461.1	0.33	0	0.13	0.66	0.41	[0.13, 0.13]	[[0.94, 0.13], [0.13, 0.25]]	[[0.76, 11.85], [14.45, 0.76]]	[0.94, 0.25]	0.28	0	0.14	0.67	0.38	[0.14, 0.14]	[[0.94, 0.14], [0.14, 0.24]]	[[0.76, 10.22], [14.23, 0.76]]	[0.94, 0.24]	0.16	0	0.14	0.66	0.32	[0.14, 0.14]	[[0.95, 0.14], [0.14, 0.24]]	[[0.76, 11.17], [13.3, 0.76]]	[0.95, 0.24]	0.3	0	0.13	0.66	0.39	[0.13, 0.13]	[[0.94, 0.13], [0.13, 0.25]]	[[0.76, 11.5], [13.72, 0.76]]	[0.94, 0.25]	0.33	0	0.13	0.66	0.41	[0.13, 0.13]	[[0.94, 0.13], [0.13, 0.25]]	[[0.76, 11.85], [14.45, 0.76]]	[0.94, 0.25]
pairs_25983f3	pairs	2	986	aac71573.1_abc59634.1	0.15	0	0.59	0.65	0.68	[0.59, 0.59]	[[0.65, 0.59], [0.59, 0.66]]	[[0.76, 2.91], [2.65, 0.76]]	[0.65, 0.66]	0.16	0	0.58	0.63	0.67	[0.58, 0.58]	[[0.65, 0.58], [0.58, 0.63]]	[[0.76, 3.45], [3.04, 0.76]]	[0.65, 0.63]	0.16	0	0.59	0.65	0.68	[0.59, 0.59]	[[0.65, 0.59], [0.59, 0.65]]	[[0.76, 2.94], [2.68, 0.76]]	[0.65, 0.65]	0.16	0	0.59	0.64	0.68	[0.59, 0.59]	[[0.65, 0.59], [0.59, 0.64]]	[[0.76, 3.01], [2.64, 0.76]]	[0.65, 0.64]	0.16	0	0.59	0.63	0.68	[0.59, 0.59]	[[0.65, 0.59], [0.59, 0.62]]	[[0.76, 3.26], [2.89, 0.76]]	[0.65, 0.62]
pairs_25a59c3	pairs	2	859	aac71377.1_aac71474.1	0.13	0	0.32	0.53	0.43	[0.32, 0.32]	[[0.4, 0.32], [0.32, 0.6]]	[[0.76, 11.95], [15.78, 0.76]]	[0.4, 0.6]	0.13	0	0.27	0.46	0.38	[0.27, 0.27]	[[0.4, 0.27], [0.27, 0.51]]	[[0.76, 11.76], [16.29, 0.76]]	[0.4, 0.51]	0.13	0	0.31	0.52	0.42	[0.31, 0.31]	[[0.4, 0.31], [0.31, 0.59]]	[[0.76, 13.25], [15.89, 0.76]]	[0.4, 0.59]	0.13	0	0.32	0.53	0.43	[0.32, 0.32]	[[0.4, 0.32], [0.32, 0.6]]	[[0.76, 11.95], [15.78, 0.76]]	[0.4, 0.6]	0.13	0	0.29	0.46	0.39	[0.29, 0.29]	[[0.39, 0.29], [0.29, 0.51]]	[[0.76, 11.36], [15.47, 0.76]]	[0.39, 0.51]
pairs_25afa18	pairs	2	352	aac71383.1_aac71386.1	0.2	0	0.8	0.73	0.88	[0.8, 0.8]	[[0.83, 0.8], [0.8, 0.68]]	[[0.76, 1.44], [1.44, 0.76]]	[0.83, 0.68]	0.19	0	0.78	0.73	0.87	[0.78, 0.78]	[[0.81, 0.78], [0.78, 0.67]]	[[0.76, 1.52], [1.56, 0.76]]	[0.81, 0.67]	0.2	0	0.8	0.73	0.88	[0.8, 0.8]	[[0.83, 0.8], [0.8, 0.68]]	[[0.76, 1.44], [1.44, 0.76]]	[0.83, 0.68]	0.19	0	0.79	0.73	0.87	[0.79, 0.79]	[[0.82, 0.79], [0.79, 0.68]]	[[0.76, 1.45], [1.53, 0.76]]	[0.82, 0.68]	0.2	0	0.78	0.73	0.87	[0.78, 0.78]	[[0.82, 0.78], [0.78, 0.68]]	[[0.76, 1.49], [1.55, 0.76]]	[0.82, 0.68]
pairs_25b3a64	pairs	2	972	aac71579.1_aac71646.1	0.03	0	0.21	0.36	0.26	[0.21, 0.21]	[[0.83, 0.21], [0.21, 0.39]]	[[0.76, 22.45], [22.91, 0.76]]	[0.83, 0.39]	0.03	0	0.11	0.36	0.18	[0.11, 0.11]	[[0.82, 0.11], [0.11, 0.39]]	[[0.76, 28.77], [29.91, 0.76]]	[0.82, 0.39]	0.03	0	0.12	0.36	0.18	[0.12, 0.12]	[[0.83, 0.12], [0.12, 0.39]]	[[0.76, 28.83], [29.46, 0.76]]	[0.83, 0.39]	0.03	0	0.12	0.36	0.18	[0.12, 0.12]	[[0.83, 0.12], [0.12, 0.39]]	[[0.76, 28.78], [29.15, 0.76]]	[0.83, 0.39]	0.03	0	0.21	0.36	0.26	[0.21, 0.21]	[[0.83, 0.21], [0.21, 0.39]]	[[0.76, 22.45], [22.91, 0.76]]	[0.83, 0.39]
pairs_25d2fe1	pairs	2	707	aac71243.1_aac71503.1	0.07	0	0.24	0.61	0.34	[0.24, 0.24]	[[0.77, 0.24], [0.24, 0.7]]	[[0.76, 17.96], [13.11, 0.76]]	[0.77, 0.7]	0.07	0	0.23	0.61	0.34	[0.23, 0.23]	[[0.77, 0.23], [0.23, 0.7]]	[[0.76, 16.62], [13.03, 0.76]]	[0.77, 0.7]	0.07	0	0.23	0.61	0.34	[0.23, 0.23]	[[0.77, 0.23], [0.23, 0.7]]	[[0.76, 17.97], [13.14, 0.76]]	[0.77, 0.7]	0.07	0	0.24	0.61	0.34	[0.24, 0.24]	[[0.77, 0.24], [0.24, 0.7]]	[[0.76, 17.96], [13.11, 0.76]]	[0.77, 0.7]	0.07	0	0.24	0.61	0.34	[0.24, 0.24]	[[0.76, 0.24], [0.24, 0.7]]	[[0.76, 18.01], [13.45, 0.76]]	[0.76, 0.7]
pairs_25d3f05	pairs	2	748	aac71252.1_aac71486.1	0.01	0	0.2	0.7	0.31	[0.2, 0.2]	[[0.86, 0.2], [0.2, 0.78]]	[[0.76, 21.79], [23.09, 0.76]]	[0.86, 0.78]	0.01	0	0.2	0.7	0.31	[0.2, 0.2]	[[0.86, 0.2], [0.2, 0.78]]	[[0.76, 21.79], [23.09, 0.76]]	[0.86, 0.78]	0.01	0	0.15	0.68	0.26	[0.15, 0.15]	[[0.86, 0.15], [0.15, 0.78]]	[[0.76, 22.57], [23.72, 0.76]]	[0.86, 0.78]	0.01	0	0.2	0.7	0.31	[0.2, 0.2]	[[0.86, 0.2], [0.2, 0.79]]	[[0.76, 21.68], [23.69, 0.76]]	[0.86, 0.79]	0.02	0	0.15	0.68	0.26	[0.15, 0.15]	[[0.85, 0.15], [0.15, 0.78]]	[[0.76, 21.68], [24.3, 0.76]]	[0.85, 0.78]
pairs_25f1239	pairs	2	403	aac71301.1_aac71389.1	0	0	0.18	0.52	0.25	[0.18, 0.18]	[[0.9, 0.18], [0.18, 0.77]]	[[0.76, 19.2], [16.63, 0.76]]	[0.9, 0.77]	0	0	0.18	0.51	0.24	[0.18, 0.18]	[[0.9, 0.18], [0.18, 0.77]]	[[0.76, 19.47], [16.81, 0.76]]	[0.9, 0.77]	0	0	0.09	0.48	0.17	[0.09, 0.09]	[[0.9, 0.09], [0.09, 0.77]]	[[0.76, 24.4], [22.49, 0.76]]	[0.9, 0.77]	0	0	0.07	0.48	0.15	[0.07, 0.07]	[[0.9, 0.07], [0.07, 0.77]]	[[0.76, 28.42], [28.32, 0.76]]	[0.9, 0.77]	0	0	0.18	0.52	0.25	[0.18, 0.18]	[[0.9, 0.18], [0.18, 0.77]]	[[0.76, 19.2], [16.63, 0.76]]	[0.9, 0.77]
pairs_25f1df8	pairs	2	1156	aac71287.1_aac71390.1	0.01	0	0.5	0.44	0.49	[0.5, 0.5]	[[0.51, 0.5], [0.5, 0.87]]	[[0.76, 8.35], [9.21, 0.76]]	[0.51, 0.87]	0.01	0	0.48	0.41	0.47	[0.48, 0.48]	[[0.46, 0.48], [0.48, 0.87]]	[[0.76, 8.46], [9.44, 0.76]]	[0.46, 0.87]	0.01	0	0.47	0.41	0.46	[0.47, 0.47]	[[0.46, 0.47], [0.47, 0.88]]	[[0.76, 7.1], [9.58, 0.76]]	[0.46, 0.88]	0.01	0	0.37	0.4	0.38	[0.37, 0.37]	[[0.46, 0.37], [0.37, 0.88]]	[[0.76, 11.15], [9.8, 0.76]]	[0.46, 0.88]	0.01	0	0.47	0.41	0.46	[0.47, 0.47]	[[0.46, 0.47], [0.47, 0.87]]	[[0.76, 8.52], [9.43, 0.76]]	[0.46, 0.87]
pairs_25fecaf	pairs	2	889	aac71380.1_aac71422.1	0.03	0	0.13	0.6	0.24	[0.13, 0.13]	[[0.54, 0.13], [0.13, 0.66]]	[[0.76, 29.15], [28.11, 0.76]]	[0.54, 0.66]	0.03	0	0.1	0.61	0.22	[0.1, 0.1]	[[0.54, 0.1], [0.1, 0.67]]	[[0.76, 29.98], [29.87, 0.76]]	[0.54, 0.67]	0.03	0	0.12	0.6	0.24	[0.12, 0.12]	[[0.54, 0.12], [0.12, 0.66]]	[[0.76, 29.14], [27.96, 0.76]]	[0.54, 0.66]	0.03	0	0.13	0.6	0.24	[0.13, 0.13]	[[0.54, 0.13], [0.13, 0.66]]	[[0.76, 29.15], [28.11, 0.76]]	[0.54, 0.66]	0.03	0	0.11	0.6	0.23	[0.11, 0.11]	[[0.54, 0.11], [0.11, 0.66]]	[[0.76, 29.14], [28.61, 0.76]]	[0.54, 0.66]
pairs_2606fd5	pairs	2	330	aac71301.1_aac71383.1	0.03	0	0.15	0.59	0.25	[0.15, 0.15]	[[0.9, 0.15], [0.15, 0.84]]	[[0.76, 20.87], [21.04, 0.76]]	[0.9, 0.84]	0.03	0	0.13	0.58	0.23	[0.13, 0.13]	[[0.9, 0.13], [0.13, 0.84]]	[[0.76, 21.8], [21.73, 0.76]]	[0.9, 0.84]	0.03	0	0.12	0.58	0.23	[0.12, 0.12]	[[0.9, 0.12], [0.12, 0.84]]	[[0.76, 21.77], [21.22, 0.76]]	[0.9, 0.84]	0.03	0	0.11	0.58	0.22	[0.11, 0.11]	[[0.9, 0.11], [0.11, 0.84]]	[[0.76, 22.24], [20.69, 0.76]]	[0.9, 0.84]	0.03	0	0.15	0.59	0.25	[0.15, 0.15]	[[0.9, 0.15], [0.15, 0.84]]	[[0.76, 20.87], [21.04, 0.76]]	[0.9, 0.84]
pairs_26153ed	pairs	2	1035	aac71231.1_aac71264.1	0.01	0	0.12	0.46	0.2	[0.12, 0.12]	[[0.65, 0.12], [0.12, 0.57]]	[[0.76, 28.13], [28.03, 0.76]]	[0.65, 0.57]	0.01	0	0.12	0.45	0.19	[0.12, 0.12]	[[0.63, 0.12], [0.12, 0.57]]	[[0.76, 29.4], [29.0, 0.76]]	[0.63, 0.57]	0.01	0	0.12	0.46	0.2	[0.12, 0.12]	[[0.65, 0.12], [0.12, 0.57]]	[[0.76, 28.13], [28.03, 0.76]]	[0.65, 0.57]	0	0	0.12	0.45	0.19	[0.12, 0.12]	[[0.63, 0.12], [0.12, 0.57]]	[[0.76, 28.76], [28.64, 0.76]]	[0.63, 0.57]	0	0	0.13	0.45	0.19	[0.13, 0.13]	[[0.63, 0.13], [0.13, 0.56]]	[[0.76, 28.56], [28.13, 0.76]]	[0.63, 0.56]
pairs_2620a61	pairs	2	1006	aac71377.1_aac71413.1	0.15	0	0.14	0.63	0.31	[0.14, 0.14]	[[0.29, 0.14], [0.14, 0.73]]	[[0.76, 23.96], [23.73, 0.76]]	[0.29, 0.73]	0.13	0	0.14	0.63	0.3	[0.14, 0.14]	[[0.31, 0.14], [0.14, 0.74]]	[[0.76, 24.23], [24.19, 0.76]]	[0.31, 0.74]	0.15	0	0.14	0.63	0.31	[0.14, 0.14]	[[0.29, 0.14], [0.14, 0.73]]	[[0.76, 23.96], [23.73, 0.76]]	[0.29, 0.73]	0.13	0	0.14	0.63	0.3	[0.14, 0.14]	[[0.32, 0.14], [0.14, 0.73]]	[[0.76, 24.28], [23.93, 0.76]]	[0.32, 0.73]	0.13	0	0.11	0.62	0.28	[0.11, 0.11]	[[0.33, 0.11], [0.11, 0.72]]	[[0.76, 28.02], [29.97, 0.76]]	[0.33, 0.72]
pairs_26295fe	pairs	2	845	aac71326.1_aac71406.1	0	0	0.2	0.53	0.26	[0.2, 0.2]	[[0.85, 0.2], [0.2, 0.66]]	[[0.76, 20.02], [18.55, 0.76]]	[0.85, 0.66]	0	0	0.2	0.53	0.26	[0.2, 0.2]	[[0.85, 0.2], [0.2, 0.66]]	[[0.76, 20.02], [18.55, 0.76]]	[0.85, 0.66]	0	0	0.19	0.53	0.26	[0.19, 0.19]	[[0.85, 0.19], [0.19, 0.66]]	[[0.76, 20.84], [19.6, 0.76]]	[0.85, 0.66]	0	0	0.19	0.54	0.26	[0.19, 0.19]	[[0.84, 0.19], [0.19, 0.66]]	[[0.76, 20.41], [18.75, 0.76]]	[0.84, 0.66]	0	0	0.12	0.53	0.2	[0.12, 0.12]	[[0.85, 0.12], [0.12, 0.67]]	[[0.76, 26.58], [24.52, 0.76]]	[0.85, 0.67]
pairs_263c795	pairs	2	693	aac71364.1_aac72491.1	0.01	0	0.18	0.43	0.23	[0.18, 0.18]	[[0.39, 0.18], [0.18, 0.85]]	[[0.76, 21.68], [23.87, 0.76]]	[0.39, 0.85]	0.03	0	0.15	0.42	0.22	[0.15, 0.15]	[[0.4, 0.15], [0.15, 0.85]]	[[0.76, 22.36], [23.13, 0.76]]	[0.4, 0.85]	0.02	0	0.15	0.42	0.21	[0.15, 0.15]	[[0.4, 0.15], [0.15, 0.85]]	[[0.76, 22.47], [23.33, 0.76]]	[0.4, 0.85]	0.01	0	0.18	0.43	0.23	[0.18, 0.18]	[[0.39, 0.18], [0.18, 0.85]]	[[0.76, 21.68], [23.87, 0.76]]	[0.39, 0.85]	0.01	0	0.14	0.42	0.2	[0.14, 0.14]	[[0.4, 0.14], [0.14, 0.85]]	[[0.76, 23.04], [23.65, 0.76]]	[0.4, 0.85]
pairs_2645b82	pairs	2	485	aac71472.1_aac72455.1	0.01	0	0.1	0.51	0.19	[0.1, 0.1]	[[0.83, 0.1], [0.1, 0.88]]	[[0.76, 24.23], [25.37, 0.76]]	[0.83, 0.88]	0.01	0	0.07	0.49	0.16	[0.07, 0.07]	[[0.83, 0.07], [0.07, 0.88]]	[[0.76, 30.29], [30.12, 0.76]]	[0.83, 0.88]	0.01	0	0.1	0.5	0.18	[0.1, 0.1]	[[0.83, 0.1], [0.1, 0.88]]	[[0.76, 24.91], [26.09, 0.76]]	[0.83, 0.88]	0.01	0	0.1	0.51	0.19	[0.1, 0.1]	[[0.83, 0.1], [0.1, 0.88]]	[[0.76, 24.64], [25.3, 0.76]]	[0.83, 0.88]	0.01	0	0.1	0.51	0.19	[0.1, 0.1]	[[0.83, 0.1], [0.1, 0.88]]	[[0.76, 24.23], [25.37, 0.76]]	[0.83, 0.88]
pairs_264fada	pairs	2	1002	aac71413.1_aac71508.1	0.08	0	0.15	0.62	0.28	[0.15, 0.15]	[[0.72, 0.15], [0.15, 0.48]]	[[0.76, 24.17], [27.26, 0.76]]	[0.72, 0.48]	0.08	0	0.15	0.62	0.28	[0.15, 0.15]	[[0.72, 0.15], [0.15, 0.48]]	[[0.76, 24.17], [27.26, 0.76]]	[0.72, 0.48]	0.08	0	0.14	0.63	0.28	[0.14, 0.14]	[[0.72, 0.14], [0.14, 0.48]]	[[0.76, 25.54], [27.14, 0.76]]	[0.72, 0.48]	0.08	0	0.14	0.63	0.28	[0.14, 0.14]	[[0.73, 0.14], [0.14, 0.48]]	[[0.76, 24.96], [27.38, 0.76]]	[0.73, 0.48]	0.08	0	0.14	0.63	0.28	[0.14, 0.14]	[[0.73, 0.14], [0.14, 0.48]]	[[0.76, 24.35], [28.16, 0.76]]	[0.73, 0.48]
pairs_2652b24	pairs	2	361	aac71311.1_aac71386.1	0.19	0	0.27	0.51	0.42	[0.27, 0.27]	[[0.63, 0.27], [0.27, 0.69]]	[[0.76, 13.17], [14.04, 0.76]]	[0.63, 0.69]	0.19	0	0.11	0.45	0.27	[0.11, 0.11]	[[0.64, 0.11], [0.11, 0.69]]	[[0.76, 19.53], [22.43, 0.76]]	[0.64, 0.69]	0.18	0	0.26	0.5	0.4	[0.26, 0.26]	[[0.63, 0.26], [0.26, 0.69]]	[[0.76, 13.21], [14.92, 0.76]]	[0.63, 0.69]	0.17	0	0.13	0.46	0.28	[0.13, 0.13]	[[0.64, 0.13], [0.13, 0.69]]	[[0.76, 18.47], [20.68, 0.76]]	[0.64, 0.69]	0.18	0	0.12	0.46	0.27	[0.12, 0.12]	[[0.64, 0.12], [0.12, 0.69]]	[[0.76, 18.89], [21.19, 0.76]]	[0.64, 0.69]
pairs_2661778	pairs	2	2424	aac71360.1_aac71437.1	0.09	0	0.19	0.31	0.26	[0.19, 0.19]	[[0.55, 0.19], [0.19, 0.21]]	[[0.76, 29.44], [29.45, 0.76]]	[0.55, 0.21]	0.03	0	0.2	0.31	0.23	[0.2, 0.2]	[[0.54, 0.2], [0.2, 0.21]]	[[0.76, 28.23], [28.8, 0.76]]	[0.54, 0.21]	0.04	0	0.19	0.31	0.23	[0.19, 0.19]	[[0.56, 0.19], [0.19, 0.21]]	[[0.76, 29.4], [30.53, 0.76]]	[0.56, 0.21]	0.09	0	0.19	0.31	0.26	[0.19, 0.19]	[[0.55, 0.19], [0.19, 0.21]]	[[0.76, 29.44], [29.45, 0.76]]	[0.55, 0.21]	0.05	0	0.2	0.31	0.24	[0.2, 0.2]	[[0.55, 0.2], [0.2, 0.21]]	[[0.76, 29.1], [28.76, 0.76]]	[0.55, 0.21]
pairs_2666d3a	pairs	2	551	aac71430.1_aac71574.1	0.17	0	0.08	0.32	0.22	[0.08, 0.08]	[[0.33, 0.08], [0.08, 0.39]]	[[0.76, 26.19], [26.64, 0.76]]	[0.33, 0.39]	0.13	0	0.07	0.33	0.19	[0.07, 0.07]	[[0.34, 0.07], [0.07, 0.4]]	[[0.76, 29.26], [29.64, 0.76]]	[0.34, 0.4]	0.17	0	0.08	0.32	0.22	[0.08, 0.08]	[[0.33, 0.08], [0.08, 0.39]]	[[0.76, 26.19], [26.64, 0.76]]	[0.33, 0.39]	0.15	0	0.08	0.33	0.2	[0.08, 0.08]	[[0.32, 0.08], [0.08, 0.4]]	[[0.76, 27.18], [27.71, 0.76]]	[0.32, 0.4]	0.14	0	0.09	0.33	0.21	[0.09, 0.09]	[[0.33, 0.09], [0.09, 0.39]]	[[0.76, 24.68], [24.78, 0.76]]	[0.33, 0.39]
pairs_2673e86	pairs	2	1260	aac71475.1_aac71570.2	0.02	0	0.15	0.66	0.26	[0.15, 0.15]	[[0.28, 0.15], [0.15, 0.85]]	[[0.76, 26.63], [25.16, 0.76]]	[0.28, 0.85]	0.01	0	0.14	0.66	0.25	[0.14, 0.14]	[[0.26, 0.14], [0.14, 0.85]]	[[0.76, 28.41], [28.65, 0.76]]	[0.26, 0.85]	0	0	0.15	0.65	0.25	[0.15, 0.15]	[[0.28, 0.15], [0.15, 0.83]]	[[0.76, 25.74], [25.44, 0.76]]	[0.28, 0.83]	0	0	0.14	0.66	0.25	[0.14, 0.14]	[[0.28, 0.14], [0.14, 0.85]]	[[0.76, 26.7], [25.7, 0.76]]	[0.28, 0.85]	0.02	0	0.14	0.66	0.25	[0.14, 0.14]	[[0.28, 0.14], [0.14, 0.86]]	[[0.76, 28.01], [27.49, 0.76]]	[0.28, 0.86]
pairs_268c3a4	pairs	2	308	aac71308.1_aac71351.1	0.33	0	0.12	0.34	0.33	[0.12, 0.12]	[[0.41, 0.12], [0.12, 0.68]]	[[0.76, 15.67], [12.1, 0.76]]	[0.41, 0.68]	0.33	0	0.12	0.34	0.33	[0.12, 0.12]	[[0.41, 0.12], [0.12, 0.68]]	[[0.76, 15.67], [12.1, 0.76]]	[0.41, 0.68]	0.28	0	0.07	0.33	0.26	[0.07, 0.07]	[[0.43, 0.07], [0.07, 0.66]]	[[0.76, 20.29], [20.93, 0.76]]	[0.43, 0.66]	0.3	0	0.11	0.34	0.31	[0.11, 0.11]	[[0.43, 0.11], [0.11, 0.66]]	[[0.76, 17.68], [14.94, 0.76]]	[0.43, 0.66]	0.33	0	0.11	0.34	0.32	[0.11, 0.11]	[[0.43, 0.11], [0.11, 0.67]]	[[0.76, 18.63], [16.22, 0.76]]	[0.43, 0.67]
pairs_269a960	pairs	2	1464	aac71287.1_aac71503.1	0.04	0	0.21	0.4	0.26	[0.21, 0.21]	[[0.52, 0.21], [0.21, 0.67]]	[[0.76, 22.68], [19.26, 0.76]]	[0.52, 0.67]	0.03	0	0.16	0.38	0.22	[0.16, 0.16]	[[0.49, 0.16], [0.16, 0.67]]	[[0.76, 27.25], [23.84, 0.76]]	[0.49, 0.67]	0.03	0	0.18	0.4	0.24	[0.18, 0.18]	[[0.53, 0.18], [0.18, 0.67]]	[[0.76, 23.54], [18.75, 0.76]]	[0.53, 0.67]	0.04	0	0.21	0.4	0.26	[0.21, 0.21]	[[0.52, 0.21], [0.21, 0.67]]	[[0.76, 22.68], [19.26, 0.76]]	[0.52, 0.67]	0.05	0	0.17	0.4	0.24	[0.17, 0.17]	[[0.53, 0.17], [0.17, 0.67]]	[[0.76, 26.0], [20.67, 0.76]]	[0.53, 0.67]
pairs_26a8323	pairs	2	852	aac71324.2_aac71474.1	0.02	0	0.14	0.44	0.21	[0.14, 0.14]	[[0.86, 0.14], [0.14, 0.52]]	[[0.76, 27.08], [25.1, 0.76]]	[0.86, 0.52]	0.02	0	0.13	0.42	0.2	[0.13, 0.13]	[[0.85, 0.13], [0.13, 0.49]]	[[0.76, 27.26], [26.63, 0.76]]	[0.85, 0.49]	0.02	0	0.14	0.44	0.21	[0.14, 0.14]	[[0.86, 0.14], [0.14, 0.52]]	[[0.76, 27.08], [25.1, 0.76]]	[0.86, 0.52]	0.01	0	0.11	0.5	0.19	[0.11, 0.11]	[[0.85, 0.11], [0.11, 0.59]]	[[0.76, 28.25], [29.37, 0.76]]	[0.85, 0.59]	0.02	0	0.1	0.52	0.19	[0.1, 0.1]	[[0.86, 0.1], [0.1, 0.62]]	[[0.76, 28.48], [29.74, 0.76]]	[0.86, 0.62]
pairs_26ab146	pairs	2	527	aac71223.1_aac71569.1	0	0	0.15	0.53	0.23	[0.15, 0.15]	[[0.81, 0.15], [0.15, 0.87]]	[[0.76, 20.37], [19.71, 0.76]]	[0.81, 0.87]	0	0	0.15	0.53	0.23	[0.15, 0.15]	[[0.81, 0.15], [0.15, 0.87]]	[[0.76, 20.37], [19.71, 0.76]]	[0.81, 0.87]	0	0	0.15	0.53	0.22	[0.15, 0.15]	[[0.81, 0.15], [0.15, 0.88]]	[[0.76, 20.15], [20.4, 0.76]]	[0.81, 0.88]	0	0	0.14	0.53	0.21	[0.14, 0.14]	[[0.81, 0.14], [0.14, 0.87]]	[[0.76, 20.7], [20.9, 0.76]]	[0.81, 0.87]	0	0	0.15	0.53	0.22	[0.15, 0.15]	[[0.81, 0.15], [0.15, 0.87]]	[[0.76, 20.59], [20.54, 0.76]]	[0.81, 0.87]
pairs_26ac7dc	pairs	2	411	aac71342.1_aac71443.1	0.01	0	0.14	0.7	0.26	[0.14, 0.14]	[[0.88, 0.14], [0.14, 0.87]]	[[0.76, 19.27], [24.08, 0.76]]	[0.88, 0.87]	0.01	0	0.08	0.69	0.21	[0.08, 0.08]	[[0.87, 0.08], [0.08, 0.88]]	[[0.76, 24.47], [28.26, 0.76]]	[0.87, 0.88]	0.01	0	0.14	0.7	0.26	[0.14, 0.14]	[[0.88, 0.14], [0.14, 0.87]]	[[0.76, 19.27], [24.08, 0.76]]	[0.88, 0.87]	0.01	0	0.12	0.7	0.25	[0.12, 0.12]	[[0.88, 0.12], [0.12, 0.88]]	[[0.76, 18.71], [24.43, 0.76]]	[0.88, 0.88]	0.01	0	0.11	0.7	0.23	[0.11, 0.11]	[[0.88, 0.11], [0.11, 0.88]]	[[0.76, 19.56], [25.5, 0.76]]	[0.88, 0.88]
pairs_26acba2	pairs	2	1113	aac71487.1_aac71646.1	0.03	0	0.14	0.32	0.19	[0.14, 0.14]	[[0.81, 0.14], [0.14, 0.22]]	[[0.76, 26.16], [25.84, 0.76]]	[0.81, 0.22]	0.02	0	0.12	0.32	0.17	[0.12, 0.12]	[[0.81, 0.12], [0.12, 0.23]]	[[0.76, 27.54], [28.8, 0.76]]	[0.81, 0.23]	0.03	0	0.14	0.32	0.19	[0.14, 0.14]	[[0.81, 0.14], [0.14, 0.22]]	[[0.76, 26.16], [25.84, 0.76]]	[0.81, 0.22]	0.04	0	0.13	0.32	0.18	[0.13, 0.13]	[[0.81, 0.13], [0.13, 0.23]]	[[0.76, 27.9], [28.47, 0.76]]	[0.81, 0.23]	0.04	0	0.13	0.32	0.18	[0.13, 0.13]	[[0.81, 0.13], [0.13, 0.22]]	[[0.76, 28.17], [28.84, 0.76]]	[0.81, 0.22]
pairs_26b10b5	pairs	2	426	aac71429.1_aac71433.1	0.21	0	0.32	0.38	0.44	[0.32, 0.32]	[[0.33, 0.32], [0.32, 0.48]]	[[0.76, 9.53], [8.73, 0.76]]	[0.33, 0.48]	0.13	0	0.32	0.38	0.4	[0.32, 0.32]	[[0.33, 0.32], [0.32, 0.48]]	[[0.76, 9.56], [8.32, 0.76]]	[0.33, 0.48]	0.12	0	0.32	0.38	0.39	[0.32, 0.32]	[[0.33, 0.32], [0.32, 0.48]]	[[0.76, 9.6], [9.09, 0.76]]	[0.33, 0.48]	0.12	0	0.32	0.38	0.39	[0.32, 0.32]	[[0.32, 0.32], [0.32, 0.48]]	[[0.76, 9.77], [8.82, 0.76]]	[0.32, 0.48]	0.15	0	0.33	0.38	0.42	[0.33, 0.33]	[[0.32, 0.33], [0.33, 0.48]]	[[0.76, 9.24], [9.23, 0.76]]	[0.32, 0.48]
pairs_26b172d	pairs	2	1319	aac71646.1_aac72482.1	0.02	0	0.14	0.42	0.21	[0.14, 0.14]	[[0.23, 0.14], [0.14, 0.82]]	[[0.76, 28.74], [27.37, 0.76]]	[0.23, 0.82]	0.02	0	0.14	0.41	0.2	[0.14, 0.14]	[[0.23, 0.14], [0.14, 0.81]]	[[0.76, 29.22], [29.08, 0.76]]	[0.23, 0.81]	0	0	0.14	0.42	0.19	[0.14, 0.14]	[[0.23, 0.14], [0.14, 0.83]]	[[0.76, 28.91], [28.46, 0.76]]	[0.23, 0.83]	0	0	0.14	0.41	0.2	[0.14, 0.14]	[[0.23, 0.14], [0.14, 0.82]]	[[0.76, 29.2], [27.6, 0.76]]	[0.23, 0.82]	0	0	0.14	0.42	0.2	[0.14, 0.14]	[[0.23, 0.14], [0.14, 0.82]]	[[0.76, 28.76], [27.61, 0.76]]	[0.23, 0.82]
pairs_26b6994	pairs	2	484	aac71386.1_aac71569.1	0.13	0	0.35	0.64	0.47	[0.35, 0.35]	[[0.68, 0.35], [0.35, 0.86]]	[[0.76, 13.73], [13.89, 0.76]]	[0.68, 0.86]	0.13	0	0.07	0.53	0.23	[0.07, 0.07]	[[0.68, 0.07], [0.07, 0.85]]	[[0.76, 29.82], [26.49, 0.76]]	[0.68, 0.85]	0.13	0	0.33	0.64	0.46	[0.33, 0.33]	[[0.68, 0.33], [0.33, 0.87]]	[[0.76, 14.51], [14.37, 0.76]]	[0.68, 0.87]	0.13	0	0.33	0.64	0.46	[0.33, 0.33]	[[0.68, 0.33], [0.33, 0.86]]	[[0.76, 14.63], [14.23, 0.76]]	[0.68, 0.86]	0.13	0	0.35	0.64	0.47	[0.35, 0.35]	[[0.68, 0.35], [0.35, 0.86]]	[[0.76, 13.73], [13.89, 0.76]]	[0.68, 0.86]
pairs_26c278f	pairs	2	787	aac71231.1_aac71486.1	0.01	0	0.2	0.53	0.27	[0.2, 0.2]	[[0.62, 0.2], [0.2, 0.71]]	[[0.76, 22.58], [22.49, 0.76]]	[0.62, 0.71]	0.02	0	0.16	0.53	0.24	[0.16, 0.16]	[[0.63, 0.16], [0.16, 0.7]]	[[0.76, 22.24], [23.76, 0.76]]	[0.63, 0.7]	0.02	0	0.15	0.54	0.24	[0.15, 0.15]	[[0.64, 0.15], [0.15, 0.71]]	[[0.76, 23.95], [24.32, 0.76]]	[0.64, 0.71]	0.02	0	0.12	0.53	0.21	[0.12, 0.12]	[[0.63, 0.12], [0.12, 0.71]]	[[0.76, 25.68], [26.84, 0.76]]	[0.63, 0.71]	0.01	0	0.2	0.53	0.27	[0.2, 0.2]	[[0.62, 0.2], [0.2, 0.71]]	[[0.76, 22.58], [22.49, 0.76]]	[0.62, 0.71]
[truncated: 5,548 more rows]
[truncated: 9 more columns]
