# Supplementary material for: Predicting the protein interaction landscape of a free-living bacterium with pooled-AlphaFold3
Source: Mol Syst Biol. 2026 Jan 20;22(4):497–518. doi: 10.1038/s44320-026-00189-7 (PMC13047044; doi:10.1038/s44320-026-00189-7)
Supplement: Supplementary file 9 — Dataset EV6 [file 44320_2026_189_MOESM9_ESM.xlsx]

## Sheet: tig_results
proteins	ipTM	summed_size	size_corrected_ipTM
eco tig and secA	0.15	1333	0.0230359595445197
bsu tig and secA	0.17	1265	0.0472535927393125
M. pneumo MPN_331 tig and MPN_210 secA	0.2	1252	0.0780727088348328
M. pneumo MPN_555 tig-like and MPN_210 secA	0.49	1001	0.384814901390138
M. gen MG_238 tig and MG_072 secA	0.18	1250	0.0581991034712082
M. gen MG_377 tig-like and MG_072 secA	0.62	999	0.51495627141008

## Sheet: ezrA_results
proteins	ipTM	summed_size	size_corrected_ipTM
bsu ezrA and BSU00660	0.18	900	0.082140211
bsu ezrA and BSU02030	0.12	818	0.0283958016060511
bsu ezrA and prkC	0.14	1210	0.0207485685017387
S.citri ezrA and stk	0.72	908	0.621545461474891
M. pneumo MPN_596 ezrA and MPN_248 stk	0.67	958	0.567886183181112
M. gen MG_397 ezrA and MG_109 stk	0.75	953	0.64824774478111

## Sheet: rny_results
proteins	ipTM	summed_size	size_corrected_ipTM
M.gen MG_130 rny x2	0.24	968	0.0646547
M.gen MG_130 rny and MG_123	0.7	955	0.525592
M.pn Mpn269 rny and Mpn262	0.54	968	0.364655
Bsu BSU16960 rny x2	0.46	1040	0.279575

## Sheet: ftsY_results
proteins	ipTM	summed_size	size_corrected ipTM
M.pn Mpn416 ftsY and Mpn268	0.7	465	0.567343
M.gen MG297 FtsY and MG129	0.71	463	0.57755
M.gen MG297 FtsY , MG129, and MG041 PtsH	0.56	551	0.418806

## Sheet: gatABC_results
proteins	ipTM	summed_size	size_corrected_ipTM
M.gen GatABC and EcfA1A2T (MG099-100-098-179-180-181)	0.54	2429	0.283416
M.gen GatC and EcfA1A2T (MG098-179-180-181)	0.83	1201	0.638817
M.pn GatABC and EcfA1A2T (Mpn237-238-236-193-194-195)	0.54	2445	0.282691
Bsu GatABC (BSU06680-06690-06670)	0.94	1057	0.758401
M.gen GatABC (MG099-100-098)	0.76	1431	0.554631
