# Supplementary material for: Predicting the protein interaction landscape of a free-living bacterium with pooled-AlphaFold3
Source: Mol Syst Biol. 2026 Jan 20;22(4):497–518. doi: 10.1038/s44320-026-00189-7 (PMC13047044; doi:10.1038/s44320-026-00189-7)
Supplement: Supplementary file 10 — Dataset EV7 [file 44320_2026_189_MOESM10_ESM.xlsx]

## Sheet: Key
Dataset EV7. CA distances of AF3 predicted complexes for crosslinks in O'Reilly et al.
Columns 1-12 are taken directly from Table S1 of O'Reilly et al.
Protein1	UniprotID
Description1	Protein Name
Protein2	UniprotID
Description2	Protein Name
fromSite	Protein1 crosslinked site
ToSite	Protein2 crosslinked site
Croslinker	Crosslinker used
Score	Xi Score
count PSMs	Number of PSMs for this crosslink
count peptide pairs	Number of peptide pairs for this crosslink
fdrGroup	Intra and inter-protein crosslinks are assessed seperatly
fdr	False discovery rate
AF3 prediction CA distance	Within the AF3 predicted complex, the CA distance of the crosslinked sites calculated with PyXlinkViewer.
Threshold	Threshold for satisfaction of the crosslink. Set to 30A for all.
Sat-Viol	Satisfied-Violated score based on threshold.

## Sheet: Rny-Mpn262
Protein1	Description1	Protein2	Description2	fromSite	ToSite	Croslinkers	Score	count PSMs	count peptide pairs	fdrGroup	fdr	AF3 prediction CA distance	Threshold	Sat-Viol
P75513	mpn262	P75513	mpn262	52	63	BS3	13.711	1	1	Internal	0	15.5	30	S
P75513	mpn262	P75513	mpn262	68	61	BS3	12.914	2	1	Internal	0	12.3	30	S
P75513	mpn262	P75513	mpn262	130	446	BS3	10.547	1	1	Internal	0	22.4	30	S
P75513	mpn262	P75506	rny	164	138	BS3	25.488	5	3	Between	0	18.4	30	S
P75513	mpn262	P75506	rny	144	148	BS3	24.889	3	1	Between	0	14.9	30	S
P75513	mpn262	P75506	rny	157	388	BS3	23.401	3	2	Between	0	11.9	30	S
P75513	mpn262	P75506	rny	157	373	BS3	14.676	2	1	Between	0.007	20.2	30	S
P75513	mpn262	P75506	rny	437	83	BS3	11.866	1	1	Between	0.011	31.4	30	V
P75506	rny	P75506	rny	388	373	BS3	24.204	3	1	Internal	0	13	30	S
P75506	rny	P75506	rny	373	352	BS3	10.667	1	1	Internal	0	21.6	30	S
P75506	rny	P75506	rny	373	247	BS3	10.173	1	1	Internal	0	52.7	30	V
P75506	rny	P75506	rny	476	490	BS3	10.171	1	1	Internal	0	7.9	30	S
P75506	rny	P75506	rny	388	408	BS3	8.802	1	1	Internal	0	22.8	30	S
P75506	rny	P75506	rny	388	373	DSSO	39.192	3	1	Internal	0	13	30	S
P75506	rny	P75506	rny	490	476	DSSO	26.245	3	1	Internal	0	7.9	30	S
P75506	rny	P75506	rny	194	490	DSSO	18.023	1	1	Internal	0	27.2	30	S
P75506	rny	P75506	rny	247	373	DSSO	14.772	1	1	Internal	0	52.7	30	V
P75506	rny	P75506	rny	226	408	DSSO	14.26	1	1	Internal	0	20.3	30	S
P75513	mpn262	P75513	mpn262	446	130	DSSO	13.676	1	1	Internal	0	22.4	30	S
P75513	mpn262	P75513	mpn262	68	61	DSSO	13.663	1	1	Internal	0	12.3	30	S
P75513	mpn262	P75513	mpn262	238	183	DSSO	7.914	1	1	Internal	0	11.7	30	S
P75513	mpn262	P75513	mpn262	104	455	DSSO	7.373	1	1	Internal	0	27.4	30	S
P75506	rny	P75513	mpn262	138	164	DSSO	47.164	6	3	Between	0	18.4	30	S
P75506	rny	P75513	mpn262	148	144	DSSO	44.396	5	2	Between	0	14.9	30	S
P75506	rny	P75513	mpn262	83	437	DSSO	36.787	2	1	Between	0	31.4	30	V
P75506	rny	P75582	mpn163	55	125	DSSO	35.301	2	1	Between	0	69.1	30	V
P75506	rny	P75513	mpn262	148	142	DSSO	18.943	1	1	Between	0	20.1	30	S
P75506	rny	P75513	mpn262	193	183	DSSO	18.008	1	1	Between	0.003	21.5	30	S
P75506	rny	P75513	mpn262	143	164	DSSO	12.191	2	2	Between	0.017	16.7	30	S

## Sheet: Ftsy-Mpn268
Protein1	Description1	Protein2	Description2	fromSite	ToSite	Crosxlinkers	Score	count PSMs	count peptide pairs	fdrGroup	fdr	AF3 prediction CA distance	Threshold	Sat-Viol
P75362	ftsY	P75362	ftsY	44	296	BS3	12.428	1	1	Internal	0	8.3	30	S
P75362	ftsY	P75362	ftsY	162	36	BS3	9.807	1	1	Internal	0	21.8	30	S
P75362	ftsY	P75507	mpn268	44	89	DSSO	18.738	1	1	Between	0	33.4	30	V

## Sheet: GatABC-EcfA1A2T
Protein1	Description1	Protein2	Description2	fromSite	ToSite	Crosxlinkers	Score	count PSMs	count peptide pairs	fdrGroup	fdr	AF3 prediction CA distance	Threshold	Sat-Viol
Q50294	cbiO 1	Q50294	cbiO 1	182	207	BS3	14.679	1	1	Internal	0	9.7	30	S
P75356	cbiO 1	P75356	cbiO 1	21	25	BS3	9.92	1	1	Internal	0	11.9	30	S
Q50294	cbiO 1	Q50294	cbiO 1	1	71	BS3	9.267	1	1	Internal	0	25.2	30	S
Q50294	cbiO 1	Q50294	cbiO 1	182	193	BS3	8.941	1	1	Internal	0	14.5	30	S
Q50294	cbiO 1	Q50294	cbiO 1	226	1	BS3	8.867	1	1	Internal	0	15.1	30	S
Q50293	cbiO 2	Q50293	cbiO 2	139	150	BS3	22.837	5	3	Internal	0	13.8	30	S
Q50293	cbiO 2	Q50293	cbiO 2	166	150	BS3	14.535	2	1	Internal	0	13.4	30	S
Q50293	cbiO 2	Q50293	cbiO 2	93	88	BS3	13.147	2	1	Internal	0	11.9	30	S
Q50293	cbiO 2	Q50293	cbiO 2	277	146	BS3	10.46	1	1	Internal	0	44.4	30	V
Q50293	cbiO 2	Q50293	cbiO 2	133	146	BS3	10.154	1	1	Internal	0	19.7	30	S
Q50293	cbiO 2	Q50293	cbiO 2	48	277	BS3	6.769	1	1	Internal	0	32.3	30	V
Q50292	cbiQ	Q50292	cbiQ	1	327	BS3	20.031	2	2	Internal	0	11.6	30	S
Q50292	cbiQ	Q50292	cbiQ	158	142	BS3	12.336	3	2	Internal	0	12.4	30	S
P75357	cbiQ	P75357	cbiQ	189	201	BS3	11.949	1	1	Internal	0	23.7	30	S
Q50292	cbiQ	Q50292	cbiQ	158	432	BS3	11.867	1	1	Internal	0	26.1	30	S
Q50292	cbiQ	Q50292	cbiQ	432	164	BS3	10.129	1	1	Internal	0	21.9	30	S
Q50292	cbiQ	Q50292	cbiQ	142	164	BS3	8.934	1	1	Internal	0	10.5	30	S
Q50292	cbiQ	Q50292	cbiQ	422	432	BS3	7.711	1	1	Internal	0	24.9	30	S
P75534	gatA	P75534	gatA	53	74	BS3	22.452	2	1	Internal	0	17.7	30	S
P75534	gatA	P75534	gatA	57	74	BS3	19.04	2	1	Internal	0	23.6	30	S
P75534	gatA	P75534	gatA	243	57	BS3	16.8	3	2	Internal	0	19.8	30	S
P75534	gatA	P75534	gatA	237	243	BS3	14.821	2	1	Internal	0	10.4	30	S
P75534	gatA	P75534	gatA	221	231	BS3	14.082	2	2	Internal	0	7.2	30	S
P75534	gatA	P75534	gatA	351	372	BS3	11.88	1	1	Internal	0	23.8	30	S
P75534	gatA	P75534	gatA	248	237	BS3	11.483	1	1	Internal	0	20.2	30	S
P75534	gatA	P75534	gatA	224	237	BS3	11.086	1	1	Internal	0	20.7	30	S
P75534	gatA	P75534	gatA	221	237	BS3	9.35	1	1	Internal	0	11.5	30	S
P75534	gatA	P75534	gatA	375	368	BS3	8.756	1	1	Internal	0	10.7	30	S
P75534	gatA	P75534	gatA	351	368	BS3	8.737	1	1	Internal	0	22.7	30	S
P75534	gatA	P75534	gatA	363	372	BS3	6.819	1	1	Internal	0	13.4	30	S
P75534	gatA	P75534	gatA	237	57	BS3	5.217	1	1	Internal	0.001	15.9	30	S
P75533	gatB	P75533	gatB	432	442	BS3	23.745	4	3	Internal	0	15.3	30	S
P75533	gatB	P75533	gatB	215	203	BS3	15.353	2	1	Internal	0	26.5	30	S
P75533	gatB	P75533	gatB	215	132	BS3	14.731	2	1	Internal	0	16.3	30	S
P75533	gatB	P75533	gatB	115	203	BS3	8.837	1	1	Internal	0	22.2	30	S
P75533	gatB	P75533	gatB	82	115	BS3	5.64	1	1	Internal	0	39.9	30	V
P75533	gatB	P75533	gatB	82	132	BS3	5.329	1	1	Internal	0.001	18.5	30	S
P75535	gatC	P75535	gatC	387	385	BS3	12.371	1	1	Internal	0	5.6	30	S
P75535	gatC	P75534	gatA	460	74	BS3	27.001	5	3	Between	0	14.8	30	S
P75535	gatC	P75534	gatA	464	74	BS3	21.054	2	1	Between	0	10.6	30	S
P75535	gatC	P75534	gatA	387	368	BS3	14.895	2	1	Between	0.007	20.9	30	S
P75533	gatB	P75533	gatB	215	132	DSSO	36.911	2	1	Internal	0	16.3	30	S
P75534	gatA	P75534	gatA	53	74	DSSO	30.837	2	1	Internal	0	17.7	30	S
P75534	gatA	P75534	gatA	231	221	DSSO	28.664	2	1	Internal	0	7.2	30	S
Q50294	cbiO 1	Q50294	cbiO 1	71	1	DSSO	27.86	2	2	Internal	0	25.2	30	S
P75533	gatB	P75533	gatB	161	115	DSSO	27.511	1	1	Internal	0	15	30	S
Q50293	cbiO 2	Q50293	cbiO 2	88	8	DSSO	26.822	2	1	Internal	0	12.8	30	S
Q50292	cbiQ	Q50292	cbiQ	142	158	DSSO	26.647	1	1	Internal	0	12.4	30	S
P75534	gatA	P75534	gatA	243	57	DSSO	24.83	2	1	Internal	0	19.8	30	S
P75533	gatB	P75533	gatB	442	381	DSSO	24.241	2	1	Internal	0	16.8	30	S
P75534	gatA	P75534	gatA	237	243	DSSO	22.449	2	1	Internal	0	10.4	30	S
P75534	gatA	P75534	gatA	368	375	DSSO	20.91	2	1	Internal	0	10.7	30	S
Q50293	cbiO 2	Q50293	cbiO 2	207	48	DSSO	20.027	2	1	Internal	0	6.8	30	S
P75534	gatA	P75534	gatA	237	57	DSSO	18.588	1	1	Internal	0	19.8	30	S
Q50293	cbiO 2	Q50293	cbiO 2	88	3	DSSO	17.464	1	1	Internal	0	13.8	30	S
Q50294	cbiO 1	Q50294	cbiO 1	1	210	DSSO	16.814	1	1	Internal	0	13.3	30	S
Q50292	cbiQ	Q50292	cbiQ	432	158	DSSO	15.887	1	1	Internal	0	26.1	30	S
P75534	gatA	P75534	gatA	237	221	DSSO	13.995	1	1	Internal	0	11.5	30	S
P75533	gatB	P75533	gatB	215	264	DSSO	12.875	1	1	Internal	0	12.3	30	S
P75533	gatB	P75533	gatB	82	264	DSSO	11.547	1	1	Internal	0	18.2	30	S
P75534	gatA	P75534	gatA	57	53	DSSO	11.142	1	1	Internal	0	12.7	30	S
P75534	gatA	P75534	gatA	57	221	DSSO	10.411	1	1	Internal	0	17.2	30	S
Q50292	cbiQ	Q50292	cbiQ	432	422	DSSO	9.019	1	1	Internal	0	24.9	30	S
P75533	gatB	P75533	gatB	264	211	DSSO	8.617	1	1	Internal	0	9.6	30	S
P75535	gatC	P75534	gatA	460	74	DSSO	40.548	4	2	Between	0	14.8	30	S
P75535	gatC	P75534	gatA	464	74	DSSO	34.687	3	2	Between	0	10.6	30	S
P75535	gatC	P75534	gatA	387	368	DSSO	25.03	3	1	Between	0	20.9	30	S
P75535	gatC	Q50292	cbiQ	203	422	DSSO	20.232	2	1	Between	0	9.2	30	S
Q50294	cbiO 1	P75534	gatA	1	231	DSSO	18.652	1	1	Between	0	88.1	30	V
P75533	gatB	P75534	gatA	264	363	DSSO	15.289	1	1	Between	0.012	17.5	30	S
P75535	gatC	Q50294	cbiO 1	362	60	DSSO	14.579	1	1	Between	0.012	10.9	30	S
Q50294	cbiO 1	Q50293	cbiO 2	53	166	DSSO	13.11	1	1	Between	0.016	23.4	30	S
Q50294	cbiO 1	Q50292	cbiQ	138	1	DSSO	12.79	1	1	Between	0.016	22.9	30	S
P75535	gatC	Q50294	cbiO 1	357	60	DSSO	12.534	1	1	Between	0.016	15.5	30	S
